# Supplementary material for: Cropping practices manipulate abundance patterns of root and soil microbiome members paving the way to smart farming
Source: Microbiome. 2018 Jan 16;6:14. doi: 10.1186/s40168-017-0389-9 (PMC5771023; doi:10.1186/s40168-017-0389-9)
Supplement: Supplementary file 2 — An XLSX table contains the experimental design (Sample ID, sample type and cropping system), chemical soil data and sequencing information (barcodes and sequence counts). (XLSX 46 kb) [file 40168_2017_389_MOESM2_ESM.xlsx]

## Sheet: Supplementary_Data_1
SampleID	Block	Type	Fsys	Tillage	FsysT	TypeFsysT	totalC	orgC	pH	Sand	Silt	Clay	totalN	Fprimer16s	FBarcodeSeq16s	FPrimerSeq16s	FOligoSeq16s	Rprimer16s	RBarcodeSeq16s	RPrimerSeq16s	ROligoSeq16s	16SSeqCount	FprimerITS	FBarcodeSeqITS	FPrimerSeqITS	FOligoSeqITS	RprimerITS	RBarcodeSeqITS	RPrimerSeqITS	FOligoSeqITS	ITSSeqCount
15_C_NT_R	F2.1	Root	C	NT	C-NT	Root_C-NT	2	1.52	8.1	40.6	30.5	28.3	0.19	F14_799F	CACAGT	AACMGGATTAGATACCCKG	CACAGTAACMGGATTAGATACCCKG	R4_1193R	CGTCAAGA	ACGTCATCCCCACCTTCC	CGTCAAGAACGTCATCCCCACCTTCC	15713	F3_fITS7	CTATGCCT	GTGARTCATCGAATCTTTG	CTATGCCTGTGARTCATCGAATCTTTG	R15_ITS4	CGGCATTA	TCCTCCGCTTATTGATATGC	CGGCATTATCCTCCGCTTATTGATATGC	30601
15_C_NT_S	F2.1	Soil	C	NT	C-NT	Soil_C-NT	2	1.52	8.1	40.6	30.5	28.3	0.19	F5_799F	AAGCCT	AACMGGATTAGATACCCKG	AAGCCTAACMGGATTAGATACCCKG	R5_1193R	AGTGACCT	ACGTCATCCCCACCTTCC	AGTGACCTACGTCATCCCCACCTTCC	37255	F4_fITS7	AAGCGACT	GTGARTCATCGAATCTTTG	AAGCGACTGTGARTCATCGAATCTTTG	R6_ITS4	TCCGATCA	TCCTCCGCTTATTGATATGC	TCCGATCATCCTCCGCTTATTGATATGC	44591
2_C_IT_R	F2.1	Root	C	IT	C-IT	Root_C-IT	1.46	1.31	7.73	52.6	23.4	23	0.16	F16_799F	CCATAC	AACMGGATTAGATACCCKG	CCATACAACMGGATTAGATACCCKG	R4_1193R	CGTCAAGA	ACGTCATCCCCACCTTCC	CGTCAAGAACGTCATCCCCACCTTCC	13141	F3_fITS7	CTATGCCT	GTGARTCATCGAATCTTTG	CTATGCCTGTGARTCATCGAATCTTTG	R17_ITS4	CCGCTTAA	TCCTCCGCTTATTGATATGC	CCGCTTAATCCTCCGCTTATTGATATGC	31317
2_C_IT_S	F2.1	Soil	C	IT	C-IT	Soil_C-IT	1.46	1.31	7.73	52.6	23.4	23	0.16	F7_799F	AATCGC	AACMGGATTAGATACCCKG	AATCGCAACMGGATTAGATACCCKG	R5_1193R	AGTGACCT	ACGTCATCCCCACCTTCC	AGTGACCTACGTCATCCCCACCTTCC	32997	F4_fITS7	AAGCGACT	GTGARTCATCGAATCTTTG	AAGCGACTGTGARTCATCGAATCTTTG	R8_ITS4	TAGGAGCT	TCCTCCGCTTATTGATATGC	TAGGAGCTTCCTCCGCTTATTGATATGC	22316
20_O_IT_R	F2.2	Root	O	IT	O-IT	Root_O-IT	1.14	1.3	7.73	45.4	32.4	20	0.14	F11_799F	CAACTC	AACMGGATTAGATACCCKG	CAACTCAACMGGATTAGATACCCKG	R4_1193R	CGTCAAGA	ACGTCATCCCCACCTTCC	CGTCAAGAACGTCATCCCCACCTTCC	13962	F3_fITS7	CTATGCCT	GTGARTCATCGAATCTTTG	CTATGCCTGTGARTCATCGAATCTTTG	R12_ITS4	AGCCTATC	TCCTCCGCTTATTGATATGC	AGCCTATCTCCTCCGCTTATTGATATGC	34576
20_O_IT_S	F2.2	Soil	O	IT	O-IT	Soil_O-IT	1.14	1.3	7.73	45.4	32.4	20	0.14	F4_799F	AAGAGG	AACMGGATTAGATACCCKG	AAGAGGAACMGGATTAGATACCCKG	R5_1193R	AGTGACCT	ACGTCATCCCCACCTTCC	AGTGACCTACGTCATCCCCACCTTCC	32482	F4_fITS7	AAGCGACT	GTGARTCATCGAATCTTTG	AAGCGACTGTGARTCATCGAATCTTTG	R5_ITS4	AACCGAAC	TCCTCCGCTTATTGATATGC	AACCGAACTCCTCCGCTTATTGATATGC	33723
22_C_NT_R	F2.2	Root	C	NT	C-NT	Root_C-NT	1.71	1.36	8.07	46.2	31.3	20.2	0.17	F13_799F	CAATGG	AACMGGATTAGATACCCKG	CAATGGAACMGGATTAGATACCCKG	R4_1193R	CGTCAAGA	ACGTCATCCCCACCTTCC	CGTCAAGAACGTCATCCCCACCTTCC	14934	F3_fITS7	CTATGCCT	GTGARTCATCGAATCTTTG	CTATGCCTGTGARTCATCGAATCTTTG	R14_ITS4	CACGCAAT	TCCTCCGCTTATTGATATGC	CACGCAATTCCTCCGCTTATTGATATGC	15588
22_C_NT_S	F2.2	Soil	C	NT	C-NT	Soil_C-NT	1.71	1.36	8.07	46.2	31.3	20.2	0.17	F6_799F	AAGGTC	AACMGGATTAGATACCCKG	AAGGTCAACMGGATTAGATACCCKG	R5_1193R	AGTGACCT	ACGTCATCCCCACCTTCC	AGTGACCTACGTCATCCCCACCTTCC	18393	F4_fITS7	AAGCGACT	GTGARTCATCGAATCTTTG	AAGCGACTGTGARTCATCGAATCTTTG	R7_ITS4	TGCGTAAC	TCCTCCGCTTATTGATATGC	TGCGTAACTCCTCCGCTTATTGATATGC	32735
27_C_IT_R	F2.2	Root	C	IT	C-IT	Root_C-IT	1.71	1.42	8.12	44.6	31.2	21.8	0.17	F7_799F	AATCGC	AACMGGATTAGATACCCKG	AATCGCAACMGGATTAGATACCCKG	R4_1193R	CGTCAAGA	ACGTCATCCCCACCTTCC	CGTCAAGAACGTCATCCCCACCTTCC	19375	F3_fITS7	CTATGCCT	GTGARTCATCGAATCTTTG	CTATGCCTGTGARTCATCGAATCTTTG	R8_ITS4	TAGGAGCT	TCCTCCGCTTATTGATATGC	TAGGAGCTTCCTCCGCTTATTGATATGC	16253
27_C_IT_S	F2.2	Soil	C	IT	C-IT	Soil_C-IT	1.71	1.42	8.12	44.6	31.2	21.8	0.17	F8_799F	ACAACG	AACMGGATTAGATACCCKG	ACAACGAACMGGATTAGATACCCKG	R5_1193R	AGTGACCT	ACGTCATCCCCACCTTCC	AGTGACCTACGTCATCCCCACCTTCC	28899	F4_fITS7	AAGCGACT	GTGARTCATCGAATCTTTG	AAGCGACTGTGARTCATCGAATCTTTG	R9_ITS4	TTGGTGCA	TCCTCCGCTTATTGATATGC	TTGGTGCATCCTCCGCTTATTGATATGC	29434
29_O_RT_R	F2.2	Root	O	RT	O-RT	Root_O-RT	2.25	1.37	8.19	46	30.4	21.2	0.18	F1_799F	AACACC	AACMGGATTAGATACCCKG	AACACCAACMGGATTAGATACCCKG	R4_1193R	CGTCAAGA	ACGTCATCCCCACCTTCC	CGTCAAGAACGTCATCCCCACCTTCC	22199	F3_fITS7	CTATGCCT	GTGARTCATCGAATCTTTG	CTATGCCTGTGARTCATCGAATCTTTG	R2_ITS4	TACGGTCT	TCCTCCGCTTATTGATATGC	TACGGTCTTCCTCCGCTTATTGATATGC	40523
29_O_RT_S	F2.2	Soil	O	RT	O-RT	Soil_O-RT	2.25	1.37	8.19	46	30.4	21.2	0.18	F2_799F	AACCAG	AACMGGATTAGATACCCKG	AACCAGAACMGGATTAGATACCCKG	R5_1193R	AGTGACCT	ACGTCATCCCCACCTTCC	AGTGACCTACGTCATCCCCACCTTCC	14785	F4_fITS7	AAGCGACT	GTGARTCATCGAATCTTTG	AAGCGACTGTGARTCATCGAATCTTTG	R3_ITS4	GTAACCGA	TCCTCCGCTTATTGATATGC	GTAACCGATCCTCCGCTTATTGATATGC	15254
35_C_NT_R	F2.3	Root	C	NT	C-NT	Root_C-NT	1.17	1.11	6.62	48.1	33.7	16.3	0.16	F6_799F	AAGGTC	AACMGGATTAGATACCCKG	AAGGTCAACMGGATTAGATACCCKG	R4_1193R	CGTCAAGA	ACGTCATCCCCACCTTCC	CGTCAAGAACGTCATCCCCACCTTCC	13109	F3_fITS7	CTATGCCT	GTGARTCATCGAATCTTTG	CTATGCCTGTGARTCATCGAATCTTTG	R7_ITS4	TGCGTAAC	TCCTCCGCTTATTGATATGC	TGCGTAACTCCTCCGCTTATTGATATGC	28044
35_C_NT_S	F2.3	Soil	C	NT	C-NT	Soil_C-NT	1.17	1.11	6.62	48.1	33.7	16.3	0.16	F14_799F	CACAGT	AACMGGATTAGATACCCKG	CACAGTAACMGGATTAGATACCCKG	R5_1193R	AGTGACCT	ACGTCATCCCCACCTTCC	AGTGACCTACGTCATCCCCACCTTCC	16317	F4_fITS7	AAGCGACT	GTGARTCATCGAATCTTTG	AAGCGACTGTGARTCATCGAATCTTTG	R15_ITS4	CGGCATTA	TCCTCCGCTTATTGATATGC	CGGCATTATCCTCCGCTTATTGATATGC	42247
40_O_IT_R	F2.3	Root	O	IT	O-IT	Root_O-IT	1.84	1.21	7.59	48.1	30.9	18.9	0.18	F3_799F	AACGGA	AACMGGATTAGATACCCKG	AACGGAAACMGGATTAGATACCCKG	R4_1193R	CGTCAAGA	ACGTCATCCCCACCTTCC	CGTCAAGAACGTCATCCCCACCTTCC	18024	F3_fITS7	CTATGCCT	GTGARTCATCGAATCTTTG	CTATGCCTGTGARTCATCGAATCTTTG	R4_ITS4	CCAACACT	TCCTCCGCTTATTGATATGC	CCAACACTTCCTCCGCTTATTGATATGC	20865
40_O_IT_S	F2.3	Soil	O	IT	O-IT	Soil_O-IT	1.84	1.21	7.59	48.1	30.9	18.9	0.18	F11_799F	CAACTC	AACMGGATTAGATACCCKG	CAACTCAACMGGATTAGATACCCKG	R5_1193R	AGTGACCT	ACGTCATCCCCACCTTCC	AGTGACCTACGTCATCCCCACCTTCC	18221	F4_fITS7	AAGCGACT	GTGARTCATCGAATCTTTG	AAGCGACTGTGARTCATCGAATCTTTG	R12_ITS4	AGCCTATC	TCCTCCGCTTATTGATATGC	AGCCTATCTCCTCCGCTTATTGATATGC	27212
42_O_RT_R	F2.3	Root	O	RT	O-RT	Root_O-RT	2.01	1.53	7.95	42.9	31.9	22.6	0.19	F10_799F	ACCTCA	AACMGGATTAGATACCCKG	ACCTCAAACMGGATTAGATACCCKG	R4_1193R	CGTCAAGA	ACGTCATCCCCACCTTCC	CGTCAAGAACGTCATCCCCACCTTCC	13952	F3_fITS7	CTATGCCT	GTGARTCATCGAATCTTTG	CTATGCCTGTGARTCATCGAATCTTTG	R11_ITS4	ACTCAACG	TCCTCCGCTTATTGATATGC	ACTCAACGTCCTCCGCTTATTGATATGC	29228
42_O_RT_S	F2.3	Soil	O	RT	O-RT	Soil_O-RT	2.01	1.53	7.95	42.9	31.9	22.6	0.19	F9_799F	ACCGAT	AACMGGATTAGATACCCKG	ACCGATAACMGGATTAGATACCCKG	R5_1193R	AGTGACCT	ACGTCATCCCCACCTTCC	AGTGACCTACGTCATCCCCACCTTCC	25145	F4_fITS7	AAGCGACT	GTGARTCATCGAATCTTTG	AAGCGACTGTGARTCATCGAATCTTTG	R10_ITS4	AAGGACCA	TCCTCCGCTTATTGATATGC	AAGGACCATCCTCCGCTTATTGATATGC	34093
46_C_IT_R	F2.3	Root	C	IT	C-IT	Root_C-IT	1.82	1.46	7.94	45.6	31.1	20.8	0.18	F8_799F	ACAACG	AACMGGATTAGATACCCKG	ACAACGAACMGGATTAGATACCCKG	R4_1193R	CGTCAAGA	ACGTCATCCCCACCTTCC	CGTCAAGAACGTCATCCCCACCTTCC	17667	F3_fITS7	CTATGCCT	GTGARTCATCGAATCTTTG	CTATGCCTGTGARTCATCGAATCTTTG	R9_ITS4	TTGGTGCA	TCCTCCGCTTATTGATATGC	TTGGTGCATCCTCCGCTTATTGATATGC	42052
46_C_IT_S	F2.3	Soil	C	IT	C-IT	Soil_C-IT	1.82	1.46	7.94	45.6	31.1	20.8	0.18	F15_799F	CAGGAT	AACMGGATTAGATACCCKG	CAGGATAACMGGATTAGATACCCKG	R5_1193R	AGTGACCT	ACGTCATCCCCACCTTCC	AGTGACCTACGTCATCCCCACCTTCC	24498	F4_fITS7	AAGCGACT	GTGARTCATCGAATCTTTG	AAGCGACTGTGARTCATCGAATCTTTG	R16_ITS4	CTTCACTG	TCCTCCGCTTATTGATATGC	CTTCACTGTCCTCCGCTTATTGATATGC	25017
51_O_RT_R	F2.4	Root	O	RT	O-RT	Root_O-RT	2.3	1.48	7.94	46	30.4	21.1	0.18	F9_799F	ACCGAT	AACMGGATTAGATACCCKG	ACCGATAACMGGATTAGATACCCKG	R4_1193R	CGTCAAGA	ACGTCATCCCCACCTTCC	CGTCAAGAACGTCATCCCCACCTTCC	15694	F3_fITS7	CTATGCCT	GTGARTCATCGAATCTTTG	CTATGCCTGTGARTCATCGAATCTTTG	R10_ITS4	AAGGACCA	TCCTCCGCTTATTGATATGC	AAGGACCATCCTCCGCTTATTGATATGC	42173
51_O_RT_S	F2.4	Soil	O	RT	O-RT	Soil_O-RT	2.3	1.48	7.94	46	30.4	21.1	0.18	F10_799F	ACCTCA	AACMGGATTAGATACCCKG	ACCTCAAACMGGATTAGATACCCKG	R5_1193R	AGTGACCT	ACGTCATCCCCACCTTCC	AGTGACCTACGTCATCCCCACCTTCC	11192	F4_fITS7	AAGCGACT	GTGARTCATCGAATCTTTG	AAGCGACTGTGARTCATCGAATCTTTG	R11_ITS4	ACTCAACG	TCCTCCGCTTATTGATATGC	ACTCAACGTCCTCCGCTTATTGATATGC	24604
53_C_IT_R	F2.4	Root	C	IT	C-IT	Root_C-IT	1.39	1.25	7.77	45.2	30.5	22.1	0.16	F15_799F	CAGGAT	AACMGGATTAGATACCCKG	CAGGATAACMGGATTAGATACCCKG	R4_1193R	CGTCAAGA	ACGTCATCCCCACCTTCC	CGTCAAGAACGTCATCCCCACCTTCC	15511	F3_fITS7	CTATGCCT	GTGARTCATCGAATCTTTG	CTATGCCTGTGARTCATCGAATCTTTG	R16_ITS4	CTTCACTG	TCCTCCGCTTATTGATATGC	CTTCACTGTCCTCCGCTTATTGATATGC	9138
53_C_IT_S	F2.4	Soil	C	IT	C-IT	Soil_C-IT	1.39	1.25	7.77	45.2	30.5	22.1	0.16	F16_799F	CCATAC	AACMGGATTAGATACCCKG	CCATACAACMGGATTAGATACCCKG	R5_1193R	AGTGACCT	ACGTCATCCCCACCTTCC	AGTGACCTACGTCATCCCCACCTTCC	19238	F4_fITS7	AAGCGACT	GTGARTCATCGAATCTTTG	AAGCGACTGTGARTCATCGAATCTTTG	R17_ITS4	CCGCTTAA	TCCTCCGCTTATTGATATGC	CCGCTTAATCCTCCGCTTATTGATATGC	34564
58_C_NT_R	F2.4	Root	C	NT	C-NT	Root_C-NT	1.64	1.54	8.09	45.1	29.6	22.6	0.17	F5_799F	AAGCCT	AACMGGATTAGATACCCKG	AAGCCTAACMGGATTAGATACCCKG	R4_1193R	CGTCAAGA	ACGTCATCCCCACCTTCC	CGTCAAGAACGTCATCCCCACCTTCC	19340	F3_fITS7	CTATGCCT	GTGARTCATCGAATCTTTG	CTATGCCTGTGARTCATCGAATCTTTG	R6_ITS4	TCCGATCA	TCCTCCGCTTATTGATATGC	TCCGATCATCCTCCGCTTATTGATATGC	48750
58_C_NT_S	F2.4	Soil	C	NT	C-NT	Soil_C-NT	1.64	1.54	8.09	45.1	29.6	22.6	0.17	F13_799F	CAATGG	AACMGGATTAGATACCCKG	CAATGGAACMGGATTAGATACCCKG	R5_1193R	AGTGACCT	ACGTCATCCCCACCTTCC	AGTGACCTACGTCATCCCCACCTTCC	16706	F4_fITS7	AAGCGACT	GTGARTCATCGAATCTTTG	AAGCGACTGTGARTCATCGAATCTTTG	R14_ITS4	CACGCAAT	TCCTCCGCTTATTGATATGC	CACGCAATTCCTCCGCTTATTGATATGC	28786
64_O_IT_R	F2.4	Root	O	IT	O-IT	Root_O-IT	2.84	1.46	8	47.3	29.4	20.8	0.18	F12_799F	CAAGCA	AACMGGATTAGATACCCKG	CAAGCAAACMGGATTAGATACCCKG	R4_1193R	CGTCAAGA	ACGTCATCCCCACCTTCC	CGTCAAGAACGTCATCCCCACCTTCC	15604	F3_fITS7	CTATGCCT	GTGARTCATCGAATCTTTG	CTATGCCTGTGARTCATCGAATCTTTG	R13_ITS4	ATAGGTCC	TCCTCCGCTTATTGATATGC	ATAGGTCCTCCTCCGCTTATTGATATGC	35701
64_O_IT_S	F2.4	Soil	O	IT	O-IT	Soil_O-IT	2.84	1.44	8	47.3	29.4	20.8	0.18	F12_799F	CAAGCA	AACMGGATTAGATACCCKG	CAAGCAAACMGGATTAGATACCCKG	R5_1193R	AGTGACCT	ACGTCATCCCCACCTTCC	AGTGACCTACGTCATCCCCACCTTCC	36532	F4_fITS7	AAGCGACT	GTGARTCATCGAATCTTTG	AAGCGACTGTGARTCATCGAATCTTTG	R13_ITS4	ATAGGTCC	TCCTCCGCTTATTGATATGC	ATAGGTCCTCCTCCGCTTATTGATATGC	32294
8_O_RT_R	F2.1	Root	O	RT	O-RT	Root_O-RT	1.63	1.44	7.96	46.4	27.8	25.2	0.17	F2_799F	AACCAG	AACMGGATTAGATACCCKG	AACCAGAACMGGATTAGATACCCKG	R4_1193R	CGTCAAGA	ACGTCATCCCCACCTTCC	CGTCAAGAACGTCATCCCCACCTTCC	19221	F3_fITS7	CTATGCCT	GTGARTCATCGAATCTTTG	CTATGCCTGTGARTCATCGAATCTTTG	R3_ITS4	GTAACCGA	TCCTCCGCTTATTGATATGC	GTAACCGATCCTCCGCTTATTGATATGC	21823
8_O_RT_S	F2.1	Soil	O	RT	O-RT	Soil_O-RT	1.63	1.44	7.96	46.4	27.8	25.2	0.17	F1_799F	AACACC	AACMGGATTAGATACCCKG	AACACCAACMGGATTAGATACCCKG	R5_1193R	AGTGACCT	ACGTCATCCCCACCTTCC	AGTGACCTACGTCATCCCCACCTTCC	12243	F4_fITS7	AAGCGACT	GTGARTCATCGAATCTTTG	AAGCGACTGTGARTCATCGAATCTTTG	R2_ITS4	TACGGTCT	TCCTCCGCTTATTGATATGC	TACGGTCTTCCTCCGCTTATTGATATGC	25682
9_O_IT_R	F2.1	Root	O	IT	O-IT	Root_O-IT	1.54	1.38	7.62	47.9	25	26.6	0.17	F4_799F	AAGAGG	AACMGGATTAGATACCCKG	AAGAGGAACMGGATTAGATACCCKG	R4_1193R	CGTCAAGA	ACGTCATCCCCACCTTCC	CGTCAAGAACGTCATCCCCACCTTCC	19141	F3_fITS7	CTATGCCT	GTGARTCATCGAATCTTTG	CTATGCCTGTGARTCATCGAATCTTTG	R5_ITS4	AACCGAAC	TCCTCCGCTTATTGATATGC	AACCGAACTCCTCCGCTTATTGATATGC	33467
9_O_IT_S	F2.1	Soil	O	IT	O-IT	Soil_O-IT	1.54	1.38	7.62	47.9	25	26.6	0.17	F3_799F	AACGGA	AACMGGATTAGATACCCKG	AACGGAAACMGGATTAGATACCCKG	R5_1193R	AGTGACCT	ACGTCATCCCCACCTTCC	AGTGACCTACGTCATCCCCACCTTCC	27950	F4_fITS7	AAGCGACT	GTGARTCATCGAATCTTTG	AAGCGACTGTGARTCATCGAATCTTTG	R4_ITS4	CCAACACT	TCCTCCGCTTATTGATATGC	CCAACACTTCCTCCGCTTATTGATATGC	29968
