# Supplementary material for: Cropping practices manipulate abundance patterns of root and soil microbiome members paving the way to smart farming
Source: Microbiome. 2018 Jan 16;6:14. doi: 10.1186/s40168-017-0389-9 (PMC5771023; doi:10.1186/s40168-017-0389-9)
Supplement: Supplementary file 3 — An XLSX table reporting the indicator species and edgeR results and the assignments to cropping sensitive OTUs and network modules. This information is provided in separate sheets for the bacteria and fungi in soil and roots. (XLSX 278 kb) [file 40168_2017_389_MOESM3_ESM.xlsx]

## Sheet: Soil_16S
	C-IT	C-NT	O-IT	O-RT	stat	p.value	edgeR	cssOTU	Network	Module
bOTU_464	0	0	0	1	0.408338	0.4216	0	0	0	NA
bOTU_376	1	1	0	1	0.114156	0.9777	0	0	1	Module_2
bOTU_19	1	1	0	0	0.483895	0.2399	0	0	1	Module_69
bOTU_101	0	0	0	1	0.564051	0.1229	0	0	1	Module_4
bOTU_12	0	1	0	1	0.422306	0.4025	0	0	1	Module_24
bOTU_35	0	1	0	0	0.579144	0.0922	0	0	1	Module_3
bOTU_3	0	1	0	0	0.74261	0.0162	0	0	1	Module_3
bOTU_1188	1	0	0	1	0.712286	0.0198	1	1	1	Module_2
bOTU_227	1	0	1	1	0.372223	0.5335	0	0	1	Module_1
bOTU_536	0	1	1	1	0.126303	0.9819	0	0	1	Module_8
bOTU_31	1	1	1	0	0.556763	0.1407	0	0	1	Module_1
bOTU_6	0	1	0	1	0.265147	0.7731	0	0	1	Module_14
bOTU_107	0	0	1	1	0.18785	0.9079	0	0	0	Module_5
bOTU_351	0	1	0	0	0.776257	0.0096	1	1	1	Module_3
bOTU_596	0	0	0	1	0.535727	0.1913	0	0	1	Module_2
bOTU_391	1	1	0	1	0.431128	0.381	0	0	1	Module_7
bOTU_14	1	0	0	1	0.329796	0.6267	0	0	1	Module_1
bOTU_632	1	1	0	0	0.301266	0.7058	0	0	0	NA
bOTU_45	0	1	0	1	0.153826	0.941	0	0	1	Module_1
bOTU_2	0	1	0	0	0.525177	0.1716	0	0	0	Module_8
bOTU_13	0	0	1	1	0.641044	0.0439	1	1	1	Module_2
bOTU_617	0	0	1	1	0.689319	0.0184	0	0	0	NA
bOTU_30	1	0	1	1	0.311993	0.6658	0	0	1	Module_2
bOTU_16	0	1	0	1	0.83967	0.0007	1	1	1	Module_3
bOTU_146	1	1	0	0	0.229306	0.8363	0	0	0	NA
bOTU_116	0	1	0	1	0.256959	0.8031	0	0	1	Module_7
bOTU_139	0	0	0	1	0.734672	0.0066	0	0	1	Module_2
bOTU_2359	1	0	0	1	0.407263	0.4858	0	0	1	Module_1
bOTU_334	1	1	1	0	0.39042	0.489	0	0	1	Module_6
bOTU_126	1	0	0	0	0.60969	0.0718	0	0	1	Module_1
bOTU_599	1	0	1	0	0.693409	0.014	0	0	1	Module_1
bOTU_34	1	1	0	0	0.51145	0.2005	0	0	0	Module_22
bOTU_15	0	1	0	1	0.599289	0.0757	0	0	0	Module_3
bOTU_46	1	0	0	0	0.431755	0.4086	0	0	0	Module_5
bOTU_27	1	1	1	0	0.242187	0.8476	0	0	1	Module_15
bOTU_400	1	0	0	0	0.372649	0.5326	0	0	1	Module_12
bOTU_37	0	1	0	1	0.6582	0.0443	1	1	1	Module_3
bOTU_25	1	0	0	0	0.343749	0.5967	0	0	1	Module_11
bOTU_209	0	1	1	0	0.280292	0.767	0	0	1	Module_6
bOTU_316	1	1	0	0	0.310251	0.6794	0	0	0	Module_19
bOTU_61	0	0	0	1	0.415767	0.4102	0	0	1	Module_13
bOTU_740	1	0	0	1	0.365684	0.5176	0	0	1	Module_20
bOTU_216	0	1	0	0	0.342226	0.8896	0	0	1	Module_11
bOTU_129	1	1	0	1	0.438091	0.3874	0	0	1	Module_2
bOTU_5	1	0	0	0	0.661918	0.0185	0	0	1	Module_11
bOTU_407	0	1	1	1	0.371721	0.5145	0	0	1	Module_8
bOTU_259	0	1	0	1	0.5884	0.0934	0	0	1	Module_3
bOTU_62	1	1	1	0	0.548147	0.1471	0	0	1	Module_6
bOTU_90	0	0	1	0	0.485993	0.2576	0	0	1	Module_1
bOTU_29	1	0	0	1	0.504501	0.2179	0	0	1	Module_14
bOTU_198	0	0	0	1	0.299926	0.7537	0	0	1	Module_1
bOTU_186	0	1	0	0	0.346853	0.6122	0	0	1	Module_13
bOTU_4	0	0	0	1	0.593784	0.066	0	0	0	NA
bOTU_130	0	1	0	0	0.420999	0.417	0	0	1	Module_3
bOTU_54	1	1	1	0	0.527675	0.1689	0	0	1	Module_6
bOTU_48	1	1	0	0	0.490352	0.2399	0	0	0	NA
bOTU_56	1	0	0	0	0.48993	0.2509	0	0	1	Module_11
bOTU_465	0	0	0	1	0.412668	0.4852	0	0	1	Module_4
bOTU_47	0	0	1	0	0.388413	0.8083	0	0	0	Module_6
bOTU_325	0	0	0	1	0.0812503	0.9908	0	0	1	Module_2
bOTU_2589	0	0	1	0	0.430991	0.3819	0	0	0	NA
bOTU_17	0	1	0	0	0.621214	0.0519	0	0	1	Module_3
bOTU_698	1	0	0	1	0.302457	0.7802	0	0	1	Module_5
bOTU_70	0	1	0	1	0.635848	0.0469	0	0	1	Module_3
bOTU_295	1	1	0	0	0.202824	0.9022	0	0	0	NA
bOTU_201	1	0	0	1	0.18615	0.9486	0	0	1	Module_2
bOTU_481	0	1	0	0	0.243217	0.8387	0	0	1	Module_7
bOTU_792	0	0	1	0	0.762708	0.0102	1	1	0	NA
bOTU_140	0	1	1	1	0.392536	0.4715	0	0	0	NA
bOTU_639	0	1	0	1	0.388006	0.5286	0	0	1	Module_3
bOTU_519	1	1	0	1	0.126887	0.9712	0	0	1	Module_28
bOTU_128	0	0	0	1	0.508628	0.2031	0	0	1	Module_2
bOTU_58	1	0	1	0	0.257377	0.8096	0	0	1	Module_15
bOTU_150	1	1	0	1	0.402936	0.4521	0	0	1	Module_2
bOTU_312	0	0	0	1	0.596912	0.0843	0	0	1	Module_3
bOTU_159	0	1	0	1	0.462235	0.3042	0	0	1	Module_2
bOTU_57	0	1	0	0	0.271357	0.8224	0	0	1	Module_16
bOTU_2332	0	1	0	0	0.467812	0.2914	0	0	0	NA
bOTU_287	0	0	1	0	0.349606	0.5838	0	0	1	Module_6
bOTU_8	0	1	0	1	0.569943	0.1214	0	0	1	Module_3
bOTU_1911	1	0	0	0	0.459833	0.3178	0	0	0	NA
bOTU_600	0	1	0	0	0.385955	0.4927	0	0	1	Module_3
bOTU_100	1	0	1	0	0.330461	0.6226	0	0	1	Module_10
bOTU_71	1	0	1	0	0.30735	0.6999	0	0	0	Module_6
bOTU_474	1	0	1	1	0.251216	0.8519	0	0	1	Module_11
bOTU_211	0	0	0	1	0.276748	0.9788	0	0	0	NA
bOTU_22	0	1	0	1	0.690581	0.0252	0	0	1	Module_3
bOTU_112	0	1	1	0	0.339779	0.6307	0	0	1	Module_6
bOTU_241	0	1	0	0	0.507604	0.174	0	0	0	NA
bOTU_164	0	0	0	1	0.427736	0.3851	0	0	0	Module_2
bOTU_265	0	0	0	1	0.747196	0.0086	0	0	1	Module_3
bOTU_51	1	0	0	1	0.546498	0.1361	0	0	1	Module_68
bOTU_915	0	0	1	0	0.527402	0.1868	0	0	1	Module_4
bOTU_26	0	1	1	0	0.27757	0.7562	0	0	1	Module_2
bOTU_124	1	0	1	0	0.539947	0.1605	0	0	1	Module_1
bOTU_2510	0	1	0	1	0.37599	0.5148	0	0	1	Module_2
bOTU_85	1	1	1	0	0.488895	0.2571	0	0	1	Module_1
bOTU_167	0	1	0	1	0.195972	0.9001	0	0	1	Module_7
bOTU_466	0	0	1	0	0.532426	0.1406	0	0	0	NA
bOTU_653	0	0	1	1	0.586244	0.1024	0	0	0	Module_2
bOTU_2416	0	1	0	0	0.206859	0.9089	0	0	0	NA
bOTU_67	0	0	0	1	0.548189	0.1367	0	0	0	Module_55
bOTU_372	0	1	0	0	0.731354	0.03	1	1	1	Module_7
bOTU_2256	0	1	1	1	0.585015	0.0707	0	0	0	Module_2
bOTU_2511	0	1	0	0	0.61217	0.0542	1	0	1	Module_3
bOTU_373	0	1	0	1	0.282312	0.7796	0	0	1	Module_7
bOTU_74	1	0	0	1	0.366511	0.544	0	0	1	Module_4
bOTU_541	1	0	0	0	0.417628	0.424	0	0	1	Module_12
bOTU_18	0	1	0	0	0.531385	0.0591	0	0	1	Module_3
bOTU_1058	1	1	0	0	0.232068	0.9299	0	0	1	Module_5
bOTU_267	0	0	1	1	0.31271	0.6836	0	0	1	Module_12
bOTU_380	0	1	0	1	0.567403	0.1128	0	0	1	Module_3
bOTU_123	0	1	0	0	0.484807	0.2616	0	0	1	Module_3
bOTU_2864	0	0	1	1	0.526438	0.1694	0	0	1	Module_1
bOTU_405	0	0	0	1	0.504575	0.1807	0	0	0	NA
bOTU_33	1	0	0	1	0.58009	0.1154	0	0	1	Module_7
bOTU_78	1	0	1	1	0.313814	0.6916	0	0	1	Module_2
bOTU_21	1	0	0	0	0.436806	0.3684	0	0	0	Module_1
bOTU_730	0	1	0	1	0.349294	0.5918	0	0	0	NA
bOTU_1646	0	0	1	0	0.497735	0.2216	0	0	0	NA
bOTU_114	0	0	0	1	0.657514	0.0373	0	0	1	Module_2
bOTU_43	1	1	0	1	0.496116	0.2356	0	0	1	Module_3
bOTU_9	0	1	1	0	0.644501	0.0451	0	0	1	Module_8
bOTU_32	1	0	1	0	0.469376	0.2821	0	0	1	Module_9
bOTU_144	0	0	0	1	0.583751	0.0894	0	0	0	NA
bOTU_262	1	1	0	1	0.407712	0.4579	0	0	0	Module_7
bOTU_181	0	0	1	0	0.383663	0.4999	0	0	0	Module_21
bOTU_635	0	1	0	0	0.38673	0.5167	0	0	1	Module_1
bOTU_105	0	0	1	1	0.129596	0.9734	0	0	1	Module_7
bOTU_52	1	1	1	0	0.552537	0.131	0	0	1	Module_1
bOTU_53	1	1	0	1	0.266256	0.7668	0	0	1	Module_7
bOTU_1587	1	0	0	1	0.337482	0.7501	0	0	0	NA
bOTU_104	0	0	0	1	0.436407	0.3731	0	0	0	Module_2
bOTU_679	0	1	0	0	0.36262	0.6058	0	0	1	Module_18
bOTU_1018	1	1	1	0	0.430312	0.4092	0	0	1	Module_1
bOTU_514	1	1	0	1	0.532541	0.1627	0	0	0	Module_32
bOTU_210	0	1	0	0	0.836193	0.0046	1	1	1	Module_3
bOTU_63	1	1	1	0	0.237743	0.859	0	0	1	Module_6
bOTU_190	0	1	0	1	0.555017	0.1398	0	0	1	Module_2
bOTU_84	0	1	0	1	0.499025	0.2404	0	0	1	Module_3
bOTU_428	0	0	1	0	0.299296	0.6799	0	0	1	Module_16
bOTU_142	1	0	0	1	0.260842	0.7994	0	0	1	Module_2
bOTU_194	1	1	0	1	0.317772	0.6664	0	0	1	Module_16
bOTU_1358	1	1	1	0	0.0919021	0.9885	0	0	0	NA
bOTU_268	1	1	1	0	0.366496	0.5414	0	0	0	NA
bOTU_86	0	1	0	0	0.496654	0.2404	0	0	1	Module_30
bOTU_158	1	1	0	1	0.320454	0.6836	0	0	0	Module_14
bOTU_2769	1	0	0	1	0.440352	0.3577	0	0	0	Module_11
bOTU_447	0	0	1	1	0.637811	0.0453	1	1	1	Module_4
bOTU_909	1	0	0	1	0.298564	0.7098	0	0	0	Module_72
bOTU_404	1	0	1	1	0.381922	0.5357	0	0	0	Module_39
bOTU_232	0	1	0	0	0.35585	0.7636	0	0	1	Module_35
bOTU_212	0	0	0	1	0.434044	0.3689	0	0	1	Module_2
bOTU_127	1	0	0	0	0.429797	0.381	0	0	1	Module_11
bOTU_1113	0	0	0	1	0.319477	0.6835	0	0	1	Module_2
bOTU_510	1	0	0	1	0.392529	0.4677	0	0	1	Module_14
bOTU_619	0	1	1	1	0.313612	0.6664	0	0	1	Module_2
bOTU_11	1	1	1	0	0.460255	0.3205	0	0	1	Module_1
bOTU_1631	0	1	1	1	0.428136	0.3765	0	0	0	NA
bOTU_586	0	1	0	0	0.449222	0.3735	0	0	1	Module_3
bOTU_2820	1	0	0	1	0.3058	0.7599	0	0	1	Module_4
bOTU_108	0	1	1	0	0.438361	0.4571	0	0	0	Module_6
bOTU_97	0	0	1	1	0.427103	0.3877	0	0	1	Module_4
bOTU_755	1	0	1	0	0.614624	0.0677	0	0	1	Module_4
bOTU_103	1	0	1	0	0.638579	0.0447	0	0	1	Module_1
bOTU_235	1	0	1	0	0.756152	0.0081	0	0	1	Module_1
bOTU_1136	0	1	0	0	0.683442	0.0365	0	0	1	Module_5
bOTU_89	0	0	0	1	0.383616	0.517	0	0	1	Module_42
bOTU_98	0	0	0	1	0.13781	0.9606	0	0	0	Module_2
bOTU_109	0	1	0	1	0.386615	0.4841	0	0	1	Module_2
bOTU_772	1	0	1	0	0.516527	0.2155	0	0	1	Module_4
bOTU_570	0	1	1	1	0.266356	0.7993	0	0	0	NA
bOTU_40	1	0	0	0	0.466359	0.294	0	0	1	Module_1
bOTU_532	1	0	0	1	0.42432	0.3892	0	0	0	NA
bOTU_527	1	1	1	0	0.669039	0.0333	0	0	0	NA
bOTU_258	1	0	0	0	0.47373	0.3422	0	0	1	Module_11
bOTU_307	1	0	0	0	0.153734	0.9515	0	0	1	Module_8
bOTU_278	0	1	0	0	0.752563	0.0038	1	1	0	Module_3
bOTU_286	1	0	1	1	0.282568	0.7922	0	0	1	Module_7
bOTU_222	1	0	0	0	0.628866	0.0609	0	0	1	Module_1
bOTU_861	0	1	1	0	0.414769	0.4179	0	0	1	Module_6
bOTU_421	0	0	1	0	0.630728	0.0581	0	0	1	Module_13
bOTU_1088	0	0	0	1	0.54655	0.1392	0	0	1	Module_14
bOTU_779	1	0	1	0	0.71658	0.0042	0	0	1	Module_1
bOTU_184	1	0	0	0	0.386738	0.5274	0	0	1	Module_11
bOTU_55	0	1	0	1	0.442295	0.3561	0	0	1	Module_3
bOTU_712	1	0	0	0	0.481904	0.2401	0	0	1	Module_9
bOTU_319	0	1	0	0	0.437254	0.3675	0	0	1	Module_10
bOTU_2380	1	0	1	1	0.422344	0.3835	0	0	1	Module_1
bOTU_41	0	1	0	1	0.593918	0.0912	0	0	1	Module_3
bOTU_739	1	0	0	1	0.506051	0.226	0	0	1	Module_1
bOTU_20	1	1	1	0	0.751374	0.0034	0	0	1	Module_43
bOTU_72	0	1	1	1	0.66275	0.0352	0	0	1	Module_2
bOTU_153	0	1	1	0	0.238209	0.8275	0	0	1	Module_9
bOTU_7	1	0	0	1	0.385822	0.4931	0	0	1	Module_7
bOTU_288	0	1	0	1	0.636746	0.0486	0	0	1	Module_3
bOTU_339	0	0	0	1	0.795318	0.0048	0	0	1	Module_2
bOTU_2041	1	1	1	0	0.537954	0.1713	0	0	1	Module_43
bOTU_781	1	0	0	0	0.420089	0.4148	0	0	1	Module_11
bOTU_387	0	0	0	1	0.642123	0.0555	0	0	1	Module_2
bOTU_161	1	1	0	0	0.65567	0.0405	0	0	0	NA
bOTU_370	1	0	0	1	0.557087	0.1336	0	0	1	Module_14
bOTU_348	0	1	0	1	0.294356	0.7765	0	0	0	NA
bOTU_44	1	0	1	1	0.527645	0.1691	0	0	0	Module_9
bOTU_945	0	1	0	0	0.171314	0.9403	0	0	1	Module_7
bOTU_188	1	1	0	1	0.31752	0.661	0	0	1	Module_14
bOTU_250	1	0	0	1	0.44384	0.3528	0	0	1	Module_20
bOTU_120	1	0	1	0	0.765009	0.0137	1	1	1	Module_1
bOTU_469	0	1	0	1	0.466547	0.2919	0	0	0	NA
bOTU_115	0	0	0	1	0.264744	0.7777	0	0	1	Module_2
bOTU_24	0	0	0	1	0.646365	0.0328	1	1	1	Module_13
bOTU_935	1	1	0	1	0.487909	0.2594	0	0	0	Module_32
bOTU_94	1	0	0	0	0.556346	0.1092	0	0	1	Module_27
bOTU_322	1	0	0	0	0.573479	0.1153	0	0	1	Module_7
bOTU_171	0	0	1	0	0.643179	0.0326	0	0	1	Module_10
bOTU_239	0	1	0	0	0.756074	0.0085	1	1	1	Module_3
bOTU_326	0	1	0	1	0.565159	0.1114	0	0	1	Module_8
bOTU_251	0	0	1	0	0.75805	0.0077	0	0	0	Module_13
bOTU_406	0	1	0	1	0.41966	0.4143	0	0	1	Module_2
bOTU_883	0	0	1	0	0.182669	0.9152	0	0	0	NA
bOTU_445	0	1	1	1	0.328371	0.6478	0	0	1	Module_29
bOTU_81	0	1	0	1	0.468841	0.2924	0	0	1	Module_2
bOTU_574	0	0	1	0	0.383905	0.5033	0	0	1	Module_52
bOTU_91	1	0	0	1	0.321154	0.6665	0	0	1	Module_63
bOTU_1492	0	0	0	1	0.462956	0.2764	0	0	1	Module_7
bOTU_363	0	1	1	1	0.271957	0.8736	0	0	1	Module_3
bOTU_1693	0	0	0	1	0.426191	0.3999	0	0	1	Module_2
bOTU_193	0	1	0	0	0.313784	0.8107	0	0	1	Module_6
bOTU_64	0	0	0	1	0.257435	0.7969	0	0	1	Module_14
bOTU_1489	1	0	1	1	0.435355	0.3662	0	0	1	Module_1
bOTU_205	0	1	0	0	0.404281	0.4602	0	0	1	Module_16
bOTU_484	0	0	0	1	0.528799	0.1545	0	0	1	Module_2
bOTU_96	1	1	1	0	0.411842	0.4446	0	0	1	Module_6
bOTU_622	1	0	0	1	0.406827	0.425	0	0	0	NA
bOTU_173	0	1	0	1	0.648406	0.0485	0	0	1	Module_2
bOTU_1629	1	1	0	0	0.450868	0.3273	0	0	1	Module_1
bOTU_1968	1	0	1	1	0.269791	0.7997	0	0	0	NA
bOTU_156	1	1	1	0	0.383259	0.516	0	0	1	Module_6
bOTU_489	1	0	0	0	0.497188	0.197	0	0	0	Module_1
bOTU_678	1	0	1	1	0.421245	0.4083	0	0	1	Module_5
bOTU_2029	1	0	0	0	0.461343	0.297	0	0	0	NA
bOTU_682	0	0	0	1	0.392203	0.5015	0	0	0	Module_1
bOTU_752	0	0	1	1	0.297957	0.6836	0	0	1	Module_7
bOTU_392	1	1	1	0	0.287893	0.8042	0	0	1	Module_6
bOTU_425	1	1	1	0	0.267873	0.7996	0	0	1	Module_6
bOTU_234	1	1	0	0	0.506629	0.2171	0	0	1	Module_7
bOTU_73	1	0	0	0	0.408716	0.4312	0	0	1	Module_1
bOTU_199	0	1	0	0	0.602561	0.0712	0	0	1	Module_3
bOTU_106	1	0	0	0	0.644819	0.0501	0	0	1	Module_1
bOTU_298	1	1	0	0	0.508747	0.2062	0	0	1	Module_1
bOTU_50	1	1	1	0	0.368204	0.538	0	0	1	Module_7
bOTU_559	0	1	0	1	0.429371	0.3878	0	0	1	Module_2
bOTU_93	1	0	1	0	0.793419	0.0024	0	0	1	Module_1
bOTU_275	0	1	1	1	0.240418	0.822	0	0	1	Module_11
bOTU_552	0	1	0	1	0.597891	0.0765	0	0	1	Module_2
bOTU_65	0	0	0	1	0.678611	0.0303	1	1	1	Module_2
bOTU_651	1	0	1	0	0.742199	0.0107	1	1	1	Module_1
bOTU_59	1	0	1	0	0.636767	0.0441	1	1	1	Module_1
bOTU_182	1	0	1	0	0.719404	0.0107	0	0	1	Module_8
bOTU_162	1	1	1	0	0.570227	0.1031	0	0	1	Module_6
bOTU_111	0	0	1	1	0.189335	0.9336	0	0	0	NA
bOTU_458	1	0	0	0	0.484149	0.284	0	0	1	Module_5
bOTU_82	1	0	0	1	0.261028	0.8241	0	0	1	Module_20
bOTU_83	1	1	0	0	0.163206	0.9423	0	0	1	Module_23
bOTU_857	1	1	0	1	0.382505	0.5137	0	0	0	Module_2
bOTU_1633	0	1	1	1	0.305742	0.6872	0	0	0	Module_23
bOTU_195	0	0	0	1	0.57949	0.071	0	0	0	Module_2
bOTU_534	0	1	1	1	0.526611	0.1757	0	0	1	Module_3
bOTU_117	1	0	1	0	0.45429	0.3206	0	0	1	Module_1
bOTU_1190	0	0	1	1	0.560785	0.1347	0	0	1	Module_6
bOTU_306	0	0	1	0	0.490412	0.2356	0	0	1	Module_9
bOTU_723	0	1	0	0	0.859654	0.0022	1	1	1	Module_3
bOTU_157	1	0	0	0	0.63549	0.0527	0	0	1	Module_1
bOTU_378	0	1	0	0	0.230232	0.8503	0	0	1	Module_6
bOTU_88	0	1	0	1	0.677385	0.0268	0	0	1	Module_3
bOTU_39	0	1	0	0	0.807034	0.0034	1	1	1	Module_3
bOTU_933	0	1	0	0	0.342028	0.6602	0	0	1	Module_27
bOTU_443	1	0	1	0	0.432763	0.3724	0	0	1	Module_6
bOTU_218	0	1	0	1	0.440823	0.322	0	0	1	Module_2
bOTU_177	1	0	0	1	0.298213	0.7082	0	0	1	Module_1
bOTU_667	0	0	1	0	0.383807	0.5567	0	0	1	Module_6
bOTU_896	0	1	1	0	0.378229	0.5247	0	0	1	Module_6
bOTU_299	1	1	0	1	0.298587	0.7077	0	0	1	Module_2
bOTU_134	0	0	0	1	0.748804	0.0094	0	0	0	Module_3
bOTU_2718	0	1	0	0	0.485487	0.2554	0	0	1	Module_15
bOTU_170	0	1	0	0	0.343084	0.6228	0	0	1	Module_6
bOTU_87	1	0	0	1	0.35243	0.5857	0	0	1	Module_2
bOTU_225	0	1	1	1	0.340422	0.6319	0	0	1	Module_8
bOTU_138	0	1	1	1	0.60481	0.0762	0	0	1	Module_3
bOTU_1075	1	0	0	1	0.488991	0.2341	0	0	1	Module_14
bOTU_273	0	1	0	1	0.575718	0.1059	0	0	1	Module_3
bOTU_166	0	0	1	1	0.29099	0.7492	0	0	0	Module_10
bOTU_113	0	1	1	1	0.523364	0.2031	0	0	1	Module_2
bOTU_553	1	1	1	0	0.224542	0.8581	0	0	1	Module_9
bOTU_1881	0	1	0	1	0.687782	0.0203	1	1	1	Module_3
bOTU_68	1	1	1	0	0.324454	0.6625	0	0	1	Module_7
bOTU_1461	1	1	1	0	0.281658	0.8108	0	0	1	Module_5
bOTU_266	0	0	0	1	0.611042	0.0893	0	0	1	Module_2
bOTU_179	1	0	1	0	0.621647	0.0703	0	0	1	Module_1
bOTU_951	1	1	0	0	0.2115	0.896	0	0	1	Module_11
bOTU_377	0	0	0	1	0.69626	0.0135	0	0	1	Module_2
bOTU_66	1	0	0	0	0.410108	0.4313	0	0	1	Module_12
bOTU_238	1	0	1	0	0.710379	0.0139	1	1	1	Module_1
bOTU_220	0	1	1	0	0.398214	0.4556	0	0	1	Module_6
bOTU_149	0	1	1	1	0.443983	0.3641	0	0	1	Module_8
bOTU_507	1	0	1	0	0.453343	0.3281	0	0	0	Module_13
bOTU_121	0	0	1	0	0.628636	0.0469	1	1	1	Module_6
bOTU_289	1	0	0	1	0.575149	0.1124	0	0	0	NA
bOTU_2812	0	1	0	0	0.380593	0.7089	0	0	1	Module_3
bOTU_102	1	0	1	1	0.670038	0.0194	0	0	0	Module_2
bOTU_272	1	1	0	1	0.237559	0.838	0	0	1	Module_7
bOTU_594	0	1	0	0	0.708411	0.0338	0	0	1	Module_3
bOTU_462	1	0	0	0	0.379077	0.534	0	0	1	Module_5
bOTU_206	1	0	1	1	0.620618	0.0469	0	0	1	Module_2
bOTU_2577	0	1	1	1	0.398723	0.4622	0	0	1	Module_8
bOTU_255	1	1	0	0	0.313127	0.6659	0	0	1	Module_12
bOTU_762	1	0	0	0	0.522795	0.2324	0	0	1	Module_1
bOTU_323	1	1	1	0	0.61304	0.0816	0	0	1	Module_6
bOTU_398	0	0	0	1	0.621769	0.0739	0	0	1	Module_2
bOTU_2597	0	1	1	0	0.400371	0.5032	0	0	1	Module_6
bOTU_354	1	0	0	1	0.317179	0.663	0	0	1	Module_5
bOTU_1586	1	0	0	0	0.453076	0.3146	0	0	0	Module_9
bOTU_533	1	1	1	0	0.374963	0.5129	0	0	0	NA
bOTU_141	1	0	1	0	0.460209	0.3271	0	0	1	Module_1
bOTU_1717	1	0	1	0	0.30336	0.7319	0	0	0	NA
bOTU_1620	0	1	1	0	0.222139	0.8546	0	0	1	Module_12
bOTU_99	1	0	1	0	0.708646	0.018	1	1	1	Module_1
bOTU_49	0	1	0	0	0.428369	0.412	0	0	1	Module_5
bOTU_282	0	1	0	1	0.831357	0.0004	1	1	1	Module_3
bOTU_132	1	1	0	1	0.395169	0.4763	0	0	0	NA
bOTU_589	1	1	0	0	0.221702	0.8641	0	0	1	Module_7
bOTU_229	1	1	1	0	0.468717	0.3103	0	0	1	Module_12
bOTU_345	1	1	0	0	0.203804	0.8938	0	0	0	Module_10
bOTU_895	0	1	1	1	0.422232	0.3844	0	0	1	Module_3
bOTU_673	1	0	0	0	0.319719	0.6374	0	0	1	Module_2
bOTU_2288	1	0	0	1	0.257973	0.8451	0	0	1	Module_1
bOTU_1928	1	1	0	1	0.195154	0.8997	0	0	1	Module_12
bOTU_696	1	0	0	0	0.351822	0.5839	0	0	1	Module_11
bOTU_75	1	1	1	0	0.684512	0.0243	0	0	1	Module_9
bOTU_2907	0	1	1	0	0.423634	0.4194	0	0	1	Module_6
bOTU_2268	0	0	1	1	0.443809	0.3421	0	0	1	Module_13
bOTU_1021	0	0	1	1	0.371324	0.5475	0	0	1	Module_11
bOTU_223	0	1	1	0	0.165732	0.9508	0	0	1	Module_5
bOTU_302	0	1	0	0	0.860001	0.0022	1	1	1	Module_3
bOTU_1822	0	0	1	1	0.335834	0.6683	0	0	0	Module_8
bOTU_523	1	1	1	0	0.316572	0.6641	0	0	1	Module_10
bOTU_437	1	1	1	0	0.660779	0.033	0	0	1	Module_4
bOTU_292	0	0	1	1	0.410749	0.4411	0	0	1	Module_1
bOTU_989	0	0	0	1	0.499481	0.207	0	0	1	Module_8
bOTU_1276	1	0	0	1	0.281828	0.7389	0	0	0	NA
bOTU_154	0	1	1	0	0.279536	0.9575	0	0	1	Module_6
bOTU_122	0	1	0	1	0.389032	0.6335	0	0	0	Module_2
bOTU_516	1	0	0	0	0.389955	0.4859	0	0	1	Module_11
bOTU_722	1	0	1	0	0.729718	0.0109	0	0	1	Module_1
bOTU_1256	1	0	1	0	0.319264	0.7181	0	0	1	Module_6
bOTU_811	1	0	1	1	0.235618	0.857	0	0	1	Module_13
bOTU_257	0	1	1	0	0.471644	0.2948	0	0	1	Module_6
bOTU_36	0	0	1	1	0.805117	0.0029	1	1	1	Module_2
bOTU_310	0	0	1	1	0.261825	0.7862	0	0	0	Module_8
bOTU_765	0	1	1	0	0.414353	0.4783	0	0	1	Module_12
bOTU_2455	1	1	0	1	0.212853	0.8768	0	0	1	Module_13
bOTU_1138	0	0	1	1	0.20202	0.9449	0	0	1	Module_10
bOTU_633	0	1	1	0	0.288953	0.8243	0	0	1	Module_6
bOTU_1030	1	0	1	0	0.393147	0.3082	0	0	0	NA
bOTU_10	1	0	1	0	0.195259	0.9106	0	0	1	Module_1
bOTU_297	1	1	1	0	0.391843	0.5352	0	0	1	Module_4
bOTU_796	0	1	1	0	0.441798	0.3444	0	0	1	Module_33
bOTU_2616	1	1	1	0	0.337637	0.6784	0	0	1	Module_10
bOTU_340	0	1	0	0	0.315077	0.744	0	0	1	Module_11
bOTU_644	0	1	0	1	0.474709	0.3157	0	0	0	Module_3
bOTU_499	0	1	0	0	0.285342	1	0	0	1	Module_6
bOTU_110	1	0	1	0	0.490793	0.2387	0	0	1	Module_1
bOTU_1491	1	1	0	0	0.383557	0.4842	0	0	0	NA
bOTU_60	1	1	1	0	0.573087	0.1174	0	0	0	Module_1
bOTU_1601	0	0	0	1	0.667206	0.0356	0	0	1	Module_2
bOTU_705	0	0	0	1	0.274255	0.7707	0	0	1	Module_20
bOTU_889	0	0	0	1	0.27754	0.8197	0	0	0	NA
bOTU_422	1	0	0	0	0.517937	0.1801	0	0	1	Module_1
bOTU_688	0	0	1	0	0.805516	0.0021	0	0	1	Module_4
bOTU_248	0	0	1	1	0.729082	0.0112	1	1	1	Module_2
bOTU_1307	0	0	1	0	0.430765	0.5223	0	0	1	Module_10
bOTU_260	1	1	0	0	0.307555	0.6992	0	0	1	Module_7
bOTU_545	0	0	0	1	0.398755	0.4872	0	0	0	NA
bOTU_463	0	0	0	1	0.44486	0.2864	0	0	0	Module_3
bOTU_92	1	0	1	1	0.24477	0.8282	0	0	1	Module_12
bOTU_415	1	1	1	0	0.519249	0.176	0	0	1	Module_6
bOTU_528	0	0	0	1	0.592441	0.0852	0	0	1	Module_2
bOTU_2884	1	0	0	1	0.42047	0.5438	0	0	0	NA
bOTU_185	0	0	0	1	0.442653	0.3572	0	0	1	Module_7
bOTU_23	0	0	1	1	0.925029	0.0007	1	1	1	Module_2
bOTU_656	1	0	1	0	0.438026	0.3674	0	0	0	Module_6
bOTU_413	0	0	1	0	0.430438	0.3789	0	0	0	Module_8
bOTU_1106	0	1	0	1	0.121149	0.9756	0	0	1	Module_5
bOTU_394	0	0	0	1	0.46276	0.308	0	0	1	Module_3
bOTU_953	0	1	0	1	0.512313	0.2259	0	0	1	Module_2
bOTU_264	1	0	0	0	0.712105	0.0061	0	0	1	Module_1
bOTU_281	0	1	0	1	0.352626	0.5855	0	0	0	Module_25
bOTU_658	0	1	1	0	0.490135	0.2469	0	0	1	Module_12
bOTU_899	0	1	1	0	0.364461	0.5908	0	0	1	Module_6
bOTU_690	0	0	0	1	0.382084	0.8256	0	0	1	Module_1
bOTU_197	1	0	1	1	0.342802	0.6204	0	0	1	Module_2
bOTU_304	1	0	0	0	0.537466	0.0993	0	0	1	Module_11
bOTU_1079	1	0	1	0	0.457712	0.343	0	0	1	Module_6
bOTU_747	0	0	1	1	0.454536	0.3292	0	0	0	Module_41
bOTU_2036	1	1	1	0	0.265723	0.7828	0	0	0	NA
bOTU_728	0	1	0	1	0.286304	0.8546	0	0	1	Module_2
bOTU_1	0	1	1	0	0.550757	0.1371	0	0	0	NA
bOTU_231	0	0	1	1	0.359958	0.6746	0	0	1	Module_9
bOTU_397	1	0	1	1	0.339612	0.612	0	0	1	Module_5
bOTU_321	1	0	0	0	0.370398	0.509	0	0	1	Module_7
bOTU_754	0	1	1	1	0.44267	0.3674	0	0	0	Module_3
bOTU_1306	1	0	0	0	0.421734	0.3781	0	0	1	Module_1
bOTU_145	0	1	0	1	0.560188	0.1299	0	0	1	Module_2
bOTU_689	0	1	0	0	0.215912	0.9115	0	0	1	Module_24
bOTU_137	0	1	0	0	0.30473	0.687	0	0	1	Module_7
bOTU_213	1	0	1	0	0.631142	0.0451	0	0	1	Module_1
bOTU_28	1	1	0	0	0.594147	0.0864	0	0	0	NA
bOTU_42	1	0	1	0	0.671113	0.0239	0	0	1	Module_1
bOTU_357	0	1	1	0	0.569274	0.1283	0	0	0	NA
bOTU_872	0	1	0	0	0.303065	1	0	0	1	Module_14
bOTU_382	0	0	0	1	0.296103	0.81	0	0	0	NA
bOTU_1012	0	0	0	1	0.382916	0.6123	0	0	1	Module_1
bOTU_1077	0	0	1	0	0.40972	0.3183	0	0	0	NA
bOTU_369	0	1	0	0	0.38885	0.5281	0	0	0	Module_7
bOTU_782	1	1	1	0	0.384698	0.512	0	0	0	NA
bOTU_955	1	1	1	0	0.361645	0.6215	0	0	1	Module_6
bOTU_671	1	1	0	0	0.371579	0.5308	0	0	1	Module_7
bOTU_524	0	1	0	1	0.309876	0.7713	0	0	1	Module_14
bOTU_475	0	0	0	1	0.229867	0.87	0	0	0	Module_3
bOTU_2881	0	1	0	0	0.477295	0.2946	0	0	1	Module_6
bOTU_884	0	1	1	0	0.223162	0.8946	0	0	0	NA
bOTU_2246	0	0	1	1	0.388802	0.4805	0	0	0	Module_1
bOTU_1752	1	1	1	0	0.390423	0.4557	0	0	1	Module_9
bOTU_583	0	0	1	0	0.212451	0.8933	0	0	1	Module_6
bOTU_2109	0	1	1	0	0.613397	0.0645	0	0	1	Module_8
bOTU_180	0	0	1	0	0.485251	0.27	0	0	1	Module_6
bOTU_245	0	0	1	0	0.390979	1	0	0	1	Module_1
bOTU_224	1	0	1	0	0.726971	0.0137	1	1	1	Module_1
bOTU_2417	0	1	0	1	0.189423	0.9066	0	0	0	NA
bOTU_636	0	1	0	1	0.277002	0.7688	0	0	1	Module_3
bOTU_757	1	1	0	1	0.242683	0.8306	0	0	1	Module_5
bOTU_2394	1	1	0	0	0.51911	0.1871	0	0	1	Module_3
bOTU_360	1	0	1	0	0.278352	0.7339	0	0	1	Module_6
bOTU_263	1	0	0	1	0.51419	0.1879	0	0	0	NA
bOTU_279	0	1	1	0	0.475926	0.2785	0	0	1	Module_6
bOTU_2403	0	1	0	1	0.44947	0.3235	0	0	1	Module_3
bOTU_1066	0	0	0	1	0.56341	0.1255	0	0	0	NA
bOTU_119	0	0	1	1	0.906873	0.0003	1	1	1	Module_2
bOTU_1064	1	0	1	0	0.138957	0.999	0	0	0	NA
bOTU_192	1	0	0	1	0.658602	0.0361	0	0	1	Module_1
bOTU_1702	1	0	0	0	0.283253	0.7466	0	0	1	Module_11
bOTU_655	0	0	1	1	0.445484	0.3436	0	0	1	Module_2
bOTU_513	0	1	1	1	0.332721	0.6119	0	0	0	NA
bOTU_344	1	1	0	0	0.34121	0.6695	0	0	0	Module_6
bOTU_2312	0	0	1	0	0.359189	0.5206	0	0	0	Module_30
bOTU_1909	0	0	1	0	0.515163	0.1909	0	0	1	Module_9
bOTU_502	0	0	0	1	0.513071	0.2038	0	0	0	NA
bOTU_444	0	1	0	0	0.513169	0.2036	0	0	1	Module_15
bOTU_2861	1	1	0	0	0.1627	0.964	0	0	1	Module_6
bOTU_459	0	0	0	1	0.474991	0.283	0	0	1	Module_13
bOTU_700	0	1	0	1	0.175249	0.9495	0	0	0	Module_2
bOTU_595	1	0	1	1	0.341795	0.6279	0	0	1	Module_31
bOTU_451	0	1	0	1	0.521309	0.1971	0	0	0	NA
bOTU_441	1	0	0	0	0.562194	0.0957	0	0	1	Module_1
bOTU_191	1	0	0	1	0.0682791	0.9961	0	0	1	Module_7
bOTU_2331	1	0	1	0	0.237002	0.8277	0	0	0	Module_65
bOTU_556	0	1	0	0	0.382286	0.5201	0	0	0	NA
bOTU_174	0	1	0	0	0.403832	0.488	0	0	1	Module_16
bOTU_178	1	0	0	0	0.235353	0.8645	0	0	1	Module_1
bOTU_276	1	0	1	1	0.0968727	0.9892	0	0	1	Module_2
bOTU_826	1	1	1	0	0.540401	0.151	0	0	0	Module_11
bOTU_1874	0	0	0	1	0.702654	0.0198	0	0	1	Module_2
bOTU_38	1	0	1	0	0.763031	0.0095	0	0	1	Module_1
bOTU_756	0	1	0	0	0.546975	0.1901	0	0	1	Module_7
bOTU_202	0	1	0	1	0.371585	0.5245	0	0	1	Module_25
bOTU_403	0	1	0	0	0.259224	0.8146	0	0	1	Module_3
bOTU_347	0	1	1	1	0.595323	0.0938	0	0	1	Module_2
bOTU_1520	0	0	1	1	0.703141	0.0073	0	0	1	Module_2
bOTU_2845	0	0	1	0	0.173709	0.9326	0	0	1	Module_5
bOTU_385	0	1	1	0	0.485683	0.2531	0	0	1	Module_8
bOTU_501	0	1	1	0	0.426689	0.4004	0	0	1	Module_15
bOTU_163	1	1	0	0	0.458297	0.3212	0	0	0	NA
bOTU_389	0	0	0	1	0.593193	0.1061	0	0	0	Module_2
bOTU_76	0	1	0	1	0.512528	0.2008	0	0	0	NA
bOTU_1616	0	0	1	1	0.60787	0.0717	0	0	1	Module_4
bOTU_634	1	1	1	0	0.526296	0.1877	0	0	1	Module_15
bOTU_760	0	0	1	0	0.516611	0.2195	0	0	1	Module_5
bOTU_852	1	0	0	1	0.208095	0.9475	0	0	1	Module_10
bOTU_1540	0	0	1	1	0.443697	0.3608	0	0	1	Module_3
bOTU_875	0	1	0	0	0.672785	0.0169	0	0	1	Module_12
bOTU_79	1	1	0	0	0.53755	0.1596	0	0	1	Module_6
bOTU_680	0	1	0	0	0.417252	0.4262	0	0	1	Module_6
bOTU_427	1	0	1	0	0.803647	0.0042	0	0	1	Module_1
bOTU_2322	0	1	0	0	0.414311	0.5176	0	0	1	Module_6
bOTU_614	1	0	0	0	0.414741	0.4191	0	0	1	Module_1
bOTU_956	1	1	0	1	0.272805	0.8188	0	0	0	NA
bOTU_562	0	0	0	1	0.356554	0.6805	0	0	1	Module_1
bOTU_650	0	0	0	1	0.432975	0.375	0	0	1	Module_8
bOTU_824	1	1	1	0	0.383065	0.5113	0	0	1	Module_6
bOTU_1204	0	0	0	1	0.568504	0.1183	0	0	1	Module_3
bOTU_240	1	0	0	1	0.403536	0.46	0	0	1	Module_1
bOTU_1132	1	0	1	1	0.292334	0.7626	0	0	1	Module_11
bOTU_606	0	0	0	1	0.605939	0.0846	0	0	1	Module_2
bOTU_135	1	0	0	0	0.722318	0.0187	0	0	1	Module_11
bOTU_798	1	1	1	0	0.5036	0.2044	0	0	1	Module_17
bOTU_1936	1	0	1	0	0.35575	0.6075	0	0	1	Module_2
bOTU_2547	1	1	0	1	0.540129	0.1604	0	0	1	Module_5
bOTU_585	1	0	1	1	0.435964	0.3769	0	0	0	NA
bOTU_324	1	1	1	0	0.596543	0.0939	1	0	1	Module_1
bOTU_431	0	1	0	0	0.761875	0.0053	0	0	1	Module_3
bOTU_147	1	1	0	0	0.359015	0.5703	0	0	1	Module_7
bOTU_1301	1	0	1	0	0.34434	0.6662	0	0	1	Module_1
bOTU_308	1	0	1	0	0.617721	0.0558	0	0	1	Module_1
bOTU_125	0	0	0	1	0.685476	0.0258	0	0	1	Module_2
bOTU_300	0	0	1	0	0.65099	0.0365	0	0	1	Module_60
bOTU_493	1	0	0	0	0.521804	0.1779	0	0	0	Module_58
bOTU_547	1	0	1	0	0.266464	0.7738	0	0	1	Module_11
bOTU_449	1	0	0	0	0.349576	0.5818	0	0	1	Module_1
bOTU_497	0	0	1	0	0.453014	0.2527	0	0	1	Module_60
bOTU_549	0	1	0	0	0.677713	0.0209	1	1	1	Module_3
bOTU_746	1	1	0	0	0.305669	0.6878	0	0	1	Module_10
bOTU_1261	0	0	1	0	0.51441	0.1918	0	0	1	Module_6
bOTU_418	0	0	1	1	0.702466	0.0235	1	1	1	Module_2
bOTU_1043	0	1	0	0	0.181685	0.948	0	0	1	Module_12
bOTU_573	1	1	1	0	0.294586	0.7244	0	0	0	NA
bOTU_165	0	1	0	0	0.533337	0.1784	0	0	0	NA
bOTU_284	0	1	0	1	0.364955	0.5341	0	0	1	Module_7
bOTU_486	1	1	0	0	0.185383	0.9188	0	0	1	Module_7
bOTU_1101	1	0	1	0	0.483188	0.3012	0	0	1	Module_1
bOTU_799	0	1	0	0	0.695017	0.0085	0	0	1	Module_17
bOTU_609	1	0	0	0	0.529574	0.1697	0	0	1	Module_10
bOTU_1009	0	0	1	1	0.212186	0.8774	0	0	0	NA
bOTU_417	1	1	0	1	0.295359	0.7617	0	0	1	Module_3
bOTU_439	1	0	0	0	0.748474	0.0131	0	0	1	Module_1
bOTU_2669	1	0	1	0	0.29683	0.729	0	0	1	Module_1
bOTU_95	1	0	0	0	0.400147	0.4531	0	0	1	Module_1
bOTU_1046	0	0	0	1	0.343375	0.6003	0	0	1	Module_15
bOTU_1441	0	1	0	1	0.530453	0.2233	0	0	1	Module_2
bOTU_780	0	1	0	0	0.376453	0.5726	0	0	1	Module_6
bOTU_131	0	1	1	0	0.170229	0.9353	0	0	1	Module_6
bOTU_460	0	1	0	0	0.618965	0.0218	1	1	1	Module_3
bOTU_761	1	0	1	1	0.325901	0.6707	0	0	0	Module_10
bOTU_575	0	0	1	1	0.199144	0.9565	0	0	0	NA
bOTU_285	0	1	0	0	0.853465	0.0022	1	1	1	Module_17
bOTU_401	0	0	0	1	0.471906	0.2693	0	0	0	Module_2
bOTU_1638	0	1	0	1	0.335805	0.6253	0	0	1	Module_3
bOTU_892	1	0	0	1	0.590322	0.0758	0	0	0	Module_2
bOTU_2023	1	1	0	1	0.173611	0.9629	0	0	1	Module_7
bOTU_1172	0	0	1	0	0.507424	0.2139	0	0	1	Module_9
bOTU_685	0	0	1	0	0.619329	0.048	0	0	1	Module_13
bOTU_807	0	0	0	1	0.598854	0.0846	0	0	0	Module_2
bOTU_1742	1	0	0	0	0.436786	0.3316	0	0	1	Module_1
bOTU_810	0	0	1	0	0.20906	0.9936	0	0	1	Module_7
bOTU_1830	0	0	0	1	0.728252	0.0086	1	1	1	Module_2
bOTU_588	0	0	0	1	0.474468	0.2462	0	0	0	NA
bOTU_1121	1	0	0	0	0.577267	0.0823	0	0	1	Module_1
bOTU_488	0	1	0	0	0.428713	0.9203	0	0	1	Module_6
bOTU_503	1	0	1	0	0.408557	0.4384	0	0	1	Module_1
bOTU_831	0	0	1	1	0.30287	0.714	0	0	0	NA
bOTU_910	1	1	0	0	0.704442	0.0243	0	0	1	Module_6
bOTU_2313	0	1	1	0	0.151079	0.9803	0	0	1	Module_6
bOTU_561	0	1	0	1	0.491339	0.2172	0	0	1	Module_15
bOTU_930	1	0	1	0	0.580105	0.0876	0	0	0	Module_1
bOTU_480	0	1	1	0	0.228077	0.9156	0	0	0	NA
bOTU_283	0	1	1	0	0.310239	0.6917	0	0	0	NA
bOTU_1767	0	1	0	0	0.742071	0.0216	1	1	0	NA
bOTU_2456	0	1	1	1	0.130422	0.9658	0	0	1	Module_3
bOTU_271	0	1	1	1	0.32668	0.7792	0	0	1	Module_16
bOTU_204	1	0	1	0	0.621247	0.0606	1	0	1	Module_1
bOTU_69	1	0	0	0	0.123919	0.9753	0	0	1	Module_7
bOTU_720	0	0	1	0	0.365292	0.5316	0	0	1	Module_6
bOTU_133	0	1	0	0	0.0925468	0.9876	0	0	1	Module_10
bOTU_604	1	0	1	1	0.472402	0.2909	0	0	1	Module_31
bOTU_687	0	0	1	1	0.543063	0.141	0	0	1	Module_10
bOTU_346	1	0	1	0	0.266532	0.765	0	0	0	NA
bOTU_2603	1	0	1	0	0.524632	0.1703	0	0	1	Module_1
bOTU_375	1	0	1	0	0.457688	0.3302	0	0	0	NA
bOTU_221	1	1	0	0	0.37161	0.5303	0	0	1	Module_1
bOTU_1534	1	0	0	0	0.385374	0.5225	0	0	1	Module_3
bOTU_169	1	0	1	0	0.693079	0.023	0	0	1	Module_12
bOTU_1926	1	1	0	1	0.408282	0.4365	0	0	1	Module_2
bOTU_374	1	0	0	0	0.482536	0.2628	0	0	0	NA
bOTU_1194	0	1	1	0	0.24269	0.8343	0	0	0	Module_23
bOTU_886	0	1	0	1	0.371287	0.5357	0	0	0	Module_3
bOTU_683	1	0	0	0	0.321661	0.8107	0	0	1	Module_7
bOTU_863	0	0	1	0	0.153695	0.961	0	0	1	Module_7
bOTU_328	1	0	0	1	0.403531	0.4513	0	0	1	Module_2
bOTU_317	1	0	0	0	0.395386	0.4864	0	0	1	Module_2
bOTU_538	1	0	1	0	0.468528	0.2618	0	0	1	Module_1
bOTU_1508	0	1	0	1	0.407546	0.4479	0	0	1	Module_15
bOTU_638	0	0	0	1	0.494057	0.2308	0	0	1	Module_66
bOTU_657	0	0	1	0	0.297521	0.7025	0	0	1	Module_2
bOTU_175	1	1	1	0	0.287282	0.7344	0	0	0	Module_11
bOTU_249	1	0	1	1	0.438192	0.368	0	0	1	Module_4
bOTU_1762	0	0	1	0	0.49243	0.335	0	0	0	NA
bOTU_543	1	1	0	0	0.358737	0.5794	0	0	1	Module_1
bOTU_1062	1	1	1	0	0.377548	0.5791	0	0	1	Module_8
bOTU_748	1	0	0	0	0.323414	0.6975	0	0	0	NA
bOTU_487	0	1	0	0	0.539207	0.1621	0	0	1	Module_10
bOTU_567	0	0	0	1	0.535813	0.1754	0	0	1	Module_13
bOTU_946	0	1	0	0	0.600808	0.0959	0	0	1	Module_3
bOTU_176	0	0	0	1	0.854309	0.0019	1	1	1	Module_2
bOTU_506	1	0	1	0	0.676233	0.0446	0	0	1	Module_1
bOTU_2665	1	0	1	0	0.477616	0.2796	0	0	1	Module_1
bOTU_1345	0	0	1	1	0.267914	0.8104	0	0	1	Module_7
bOTU_200	1	0	1	1	0.37183	0.5397	0	0	1	Module_13
bOTU_1350	0	1	0	1	0.336069	0.642	0	0	0	NA
bOTU_402	0	1	1	0	0.329868	0.6789	0	0	1	Module_6
bOTU_926	0	1	0	0	0.389411	0.4945	0	0	1	Module_15
bOTU_704	0	1	0	0	0.54752	0.1413	0	0	1	Module_3
bOTU_136	0	0	0	1	0.373915	0.51	0	0	1	Module_2
bOTU_277	0	1	1	1	0.187389	0.9085	0	0	1	Module_2
bOTU_531	0	1	0	0	0.499772	0.1955	0	0	0	NA
bOTU_1457	1	1	0	1	0.346778	0.5599	0	0	0	NA
bOTU_217	1	0	1	0	0.513524	0.2132	0	0	1	Module_1
bOTU_941	0	1	0	0	0.439017	0.4383	0	0	1	Module_6
bOTU_2508	1	1	1	0	0.36276	0.557	0	0	1	Module_6
bOTU_795	1	1	0	1	0.283583	0.7417	0	0	0	Module_11
bOTU_152	1	0	1	0	0.520164	0.1784	0	0	1	Module_1
bOTU_80	0	1	0	1	0.534088	0.1624	0	0	0	NA
bOTU_628	0	1	0	0	0.246288	0.8119	0	0	1	Module_11
bOTU_362	1	1	0	0	0.453119	0.325	0	0	1	Module_7
bOTU_1249	1	1	0	0	0.190521	0.9432	0	0	0	NA
bOTU_1197	1	0	1	0	0.550454	0.1521	0	0	1	Module_1
bOTU_331	1	1	1	0	0.39948	0.3756	0	0	1	Module_6
bOTU_828	0	0	1	0	0.462495	0.3038	0	0	1	Module_7
bOTU_1478	1	0	1	0	0.683128	0.0187	0	0	1	Module_1
bOTU_758	0	0	0	1	0.339288	0.6391	0	0	1	Module_20
bOTU_256	1	1	1	0	0.558858	0.137	0	0	1	Module_6
bOTU_329	1	1	1	0	0.424498	0.4046	0	0	1	Module_52
bOTU_293	1	0	0	0	0.392509	0.5096	0	0	0	NA
bOTU_214	0	1	0	0	0.341608	0.7927	0	0	0	NA
bOTU_791	1	1	1	0	0.280517	0.7886	0	0	1	Module_23
bOTU_291	1	0	0	0	0.494972	0.2455	0	0	1	Module_1
bOTU_659	1	1	0	0	0.327972	0.7113	0	0	1	Module_7
bOTU_1451	0	0	0	1	0.481246	0.3213	0	0	1	Module_2
bOTU_315	0	1	0	0	0.41302	0.6546	0	0	0	Module_6
bOTU_794	1	0	0	0	0.425015	0.5867	0	0	0	NA
bOTU_845	0	0	1	1	0.280491	0.7653	0	0	0	Module_38
bOTU_305	0	1	1	1	0.428004	0.3988	0	0	1	Module_2
bOTU_1164	0	0	1	0	0.682167	0.0174	0	0	1	Module_9
bOTU_341	0	0	1	1	0.871127	0.0006	1	1	1	Module_2
bOTU_2883	0	1	0	0	0.362605	0.6616	0	0	1	Module_6
bOTU_1023	1	0	0	1	0.0617918	0.9964	0	0	1	Module_16
bOTU_424	0	0	0	1	0.743869	0.0114	0	0	1	Module_3
bOTU_769	0	1	1	0	0.438588	0.3944	0	0	1	Module_3
bOTU_637	0	1	1	0	0.447759	0.3238	0	0	1	Module_6
bOTU_726	1	0	1	0	0.560608	0.1145	0	0	1	Module_6
bOTU_482	1	1	0	1	0.388468	0.4941	0	0	1	Module_7
bOTU_1756	1	1	0	0	0.297468	0.7119	0	0	1	Module_44
bOTU_537	1	1	1	0	0.28815	0.822	0	0	1	Module_6
bOTU_825	0	0	0	1	0.533558	0.1736	0	0	1	Module_2
bOTU_546	0	1	1	1	0.361778	0.5595	0	0	1	Module_2
bOTU_771	0	0	1	1	0.335449	0.7806	0	0	1	Module_3
bOTU_1503	0	1	0	0	0.322041	0.8099	0	0	1	Module_14
bOTU_1179	0	0	1	0	0.413121	0.4357	0	0	1	Module_1
bOTU_228	0	1	0	0	0.396319	0.4712	0	0	1	Module_7
bOTU_1781	1	1	0	1	0.141476	0.9371	0	0	1	Module_8
bOTU_508	1	1	1	0	0.433496	0.3577	0	0	1	Module_7
bOTU_450	1	0	1	0	0.553214	0.14	0	0	1	Module_4
bOTU_236	0	1	0	1	0.344121	0.5984	0	0	1	Module_7
bOTU_461	1	0	1	0	0.629446	0.0577	0	0	1	Module_6
bOTU_569	0	1	0	1	0.316138	0.6839	0	0	1	Module_2
bOTU_77	1	0	1	0	0.407731	0.4251	0	0	1	Module_9
bOTU_491	0	1	1	1	0.547696	0.146	0	0	1	Module_54
bOTU_247	1	1	0	1	0.162041	0.9421	0	0	1	Module_53
bOTU_1366	1	0	0	0	0.368112	0.6179	0	0	1	Module_4
bOTU_2644	1	0	1	1	0.240834	0.8324	0	0	0	Module_12
bOTU_1167	0	1	0	0	0.455923	0.3523	0	0	0	Module_22
bOTU_1078	0	1	1	1	0.459369	0.3438	0	0	1	Module_8
bOTU_2825	1	0	1	0	0.283925	0.7415	0	0	1	Module_16
bOTU_710	1	1	1	0	0.331824	0.6255	0	0	0	NA
bOTU_697	0	1	0	1	0.680335	0.0328	0	0	1	Module_2
bOTU_495	0	0	0	1	0.194915	0.9108	0	0	1	Module_2
bOTU_1743	1	0	0	0	0.726809	0.0137	0	0	1	Module_1
bOTU_629	0	1	0	1	0.329725	0.7002	0	0	0	Module_2
bOTU_1733	0	1	0	0	0.372573	0.8336	0	0	1	Module_6
bOTU_1085	0	1	0	1	0.406337	0.5401	0	0	1	Module_15
bOTU_399	0	1	1	0	0.456444	0.4278	0	0	1	Module_6
bOTU_2600	0	1	0	0	0.42574	0.4286	0	0	1	Module_14
bOTU_335	1	0	0	0	0.519568	0.2092	0	0	1	Module_1
bOTU_296	1	0	1	0	0.171052	0.9231	0	0	1	Module_2
bOTU_832	1	1	1	0	0.160608	0.9651	0	0	1	Module_16
bOTU_183	0	1	1	1	0.425974	0.3898	0	0	1	Module_3
bOTU_890	1	0	1	0	0.377426	0.554	0	0	1	Module_1
bOTU_440	0	0	0	1	0.222719	0.8526	0	0	1	Module_14
bOTU_1017	0	1	0	1	0.360521	0.6256	0	0	0	NA
bOTU_803	0	0	1	0	0.287627	0.9643	0	0	1	Module_2
bOTU_432	0	1	0	1	0.566985	0.0986	1	0	1	Module_3
bOTU_1129	0	1	0	1	0.309112	0.8869	0	0	1	Module_18
bOTU_1696	1	0	0	0	0.750759	0.0296	0	0	1	Module_1
bOTU_254	0	0	1	0	0.518036	0.2011	0	0	1	Module_6
bOTU_470	1	1	1	0	0.301221	0.7333	0	0	1	Module_1
bOTU_833	1	0	1	0	0.391889	0.4931	0	0	1	Module_11
bOTU_843	1	0	0	0	0.588634	0.0919	0	0	1	Module_11
bOTU_1169	0	0	1	0	0.446627	0.3517	0	0	1	Module_31
bOTU_1493	0	1	1	0	0.329741	0.62	0	0	0	NA
bOTU_1385	1	0	0	0	0.278903	0.8132	0	0	1	Module_7
bOTU_261	1	0	0	1	0.263405	0.789	0	0	1	Module_1
bOTU_367	0	0	1	0	0.290627	0.7519	0	0	1	Module_12
bOTU_515	0	0	1	0	0.515844	0.2066	0	0	1	Module_4
bOTU_2037	0	0	1	0	0.773943	0.0046	1	1	1	Module_21
bOTU_330	1	1	1	0	0.647759	0.0534	0	0	1	Module_4
bOTU_539	0	0	1	1	0.522394	0.1618	0	0	1	Module_2
bOTU_430	1	0	1	0	0.527544	0.1702	0	0	1	Module_5
bOTU_2305	1	1	1	0	0.43933	0.3626	0	0	1	Module_1
bOTU_1373	1	0	0	0	0.49472	0.2799	0	0	1	Module_5
bOTU_309	1	0	1	1	0.298431	0.7395	0	0	1	Module_11
bOTU_416	0	0	0	1	0.502812	0.2294	0	0	1	Module_2
bOTU_1133	1	0	0	1	0.218773	0.9237	0	0	0	NA
bOTU_871	0	1	0	0	0.390955	0.5376	0	0	1	Module_10
bOTU_477	1	0	0	0	0.253425	0.8056	0	0	1	Module_44
bOTU_337	1	0	0	0	0.286111	0.7343	0	0	1	Module_1
bOTU_350	1	0	1	1	0.27204	0.7684	0	0	0	NA
bOTU_927	0	0	1	1	0.482507	0.3284	0	0	1	Module_4
bOTU_226	0	1	0	0	0.331894	0.7034	0	0	0	Module_37
bOTU_716	0	1	0	0	0.349223	0.5985	0	0	0	NA
bOTU_1776	1	0	1	0	0.391201	0.5219	0	0	1	Module_13
bOTU_420	1	0	1	1	0.185493	0.9393	0	0	0	NA
bOTU_623	0	1	1	0	0.439513	0.3704	0	0	1	Module_6
bOTU_858	0	1	1	1	0.234844	0.8339	0	0	1	Module_2
bOTU_642	0	1	1	0	0.356564	0.5944	0	0	1	Module_5
bOTU_743	1	0	1	0	0.309676	0.7512	0	0	1	Module_12
bOTU_1417	1	1	1	0	0.313786	0.7502	0	0	1	Module_9
bOTU_1008	0	1	0	0	0.389054	0.4997	0	0	1	Module_1
bOTU_237	0	1	1	0	0.394314	0.4967	0	0	1	Module_6
bOTU_505	0	0	1	0	0.309937	0.6596	0	0	1	Module_11
bOTU_342	1	1	1	0	0.243444	0.816	0	0	1	Module_6
bOTU_847	0	1	0	1	0.437736	0.3438	0	0	1	Module_42
bOTU_1020	0	0	0	1	0.696624	0.028	0	0	1	Module_15
bOTU_290	0	0	1	0	0.518244	0.2109	0	0	1	Module_9
bOTU_1447	0	0	1	0	0.530873	0.1835	0	0	1	Module_17
bOTU_972	0	0	1	1	0.189429	0.9018	0	0	1	Module_14
bOTU_784	0	1	0	1	0.432063	0.36	0	0	1	Module_7
bOTU_891	0	1	1	1	0.35316	0.6112	0	0	1	Module_14
bOTU_426	1	0	0	0	0.393836	0.4777	0	0	1	Module_1
bOTU_652	0	0	1	0	0.568826	0.1109	0	0	1	Module_4
bOTU_2944	0	1	1	1	0.290818	0.8553	0	0	0	Module_48
bOTU_148	0	1	1	0	0.451292	0.3507	0	0	1	Module_6
bOTU_1617	0	0	0	1	0.316109	0.8066	0	0	1	Module_4
bOTU_473	1	1	1	0	0.253625	0.8298	0	0	0	Module_10
bOTU_366	1	0	0	0	0.853196	0.0015	0	0	1	Module_11
bOTU_793	0	0	0	1	0.565046	0.0476	0	0	1	Module_66
bOTU_1349	1	1	1	0	0.602968	0.0936	0	0	0	Module_17
bOTU_1495	1	1	1	0	0.397233	0.518	0	0	1	Module_4
bOTU_196	0	1	0	0	0.351744	0.6585	0	0	0	NA
bOTU_724	0	1	1	0	0.174408	0.9352	0	0	1	Module_2
bOTU_230	1	0	0	0	0.557375	0.134	0	0	1	Module_5
bOTU_520	1	0	1	1	0.565115	0.1222	0	0	1	Module_1
bOTU_2701	1	1	1	0	0.452031	0.3169	0	0	1	Module_17
bOTU_554	0	1	0	0	0.350704	0.588	0	0	1	Module_11
bOTU_208	1	1	1	0	0.705019	0.0187	0	0	1	Module_1
bOTU_246	1	0	1	0	0.823112	0.0018	1	1	1	Module_1
bOTU_423	1	0	0	0	0.326857	0.7224	0	0	0	NA
bOTU_215	1	1	1	0	0.492388	0.2383	0	0	1	Module_1
bOTU_1480	1	0	1	1	0.0762143	1	0	0	1	Module_7
bOTU_590	1	0	1	0	0.538791	0.1507	0	0	1	Module_1
bOTU_2570	1	0	1	1	0.260693	0.854	0	0	1	Module_1
bOTU_800	1	0	1	0	0.730287	0.0145	0	0	1	Module_1
bOTU_353	0	0	1	0	0.626404	0.0748	0	0	1	Module_5
bOTU_1470	1	0	0	1	0.261087	0.8174	0	0	1	Module_12
bOTU_603	0	0	1	1	0.16641	0.9523	0	0	1	Module_11
bOTU_2116	0	0	0	1	0.274555	1	0	0	1	Module_9
bOTU_1321	1	0	0	1	0.459529	0.3384	0	0	1	Module_11
bOTU_571	0	1	0	1	0.512058	0.2012	0	0	1	Module_3
bOTU_597	0	0	1	0	0.452446	0.3261	0	0	1	Module_9
bOTU_381	0	1	0	1	0.176314	0.958	0	0	1	Module_34
bOTU_320	0	0	1	0	0.0980222	0.9841	0	0	1	Module_11
bOTU_244	1	1	1	0	0.492283	0.2357	0	0	1	Module_6
bOTU_823	0	1	0	1	0.669711	0.0239	1	1	1	Module_3
bOTU_846	0	0	0	1	0.595693	0.0938	0	0	1	Module_4
bOTU_338	1	0	1	0	0.635574	0.0488	0	0	1	Module_4
bOTU_435	0	1	0	1	0.471005	0.2865	0	0	1	Module_61
bOTU_525	0	0	1	0	0.381869	0.5117	0	0	1	Module_8
bOTU_333	0	1	0	0	0.254135	0.9624	0	0	0	NA
bOTU_517	0	1	1	0	0.405682	0.4296	0	0	1	Module_1
bOTU_1226	0	1	0	0	0.564619	0.1266	0	0	1	Module_71
bOTU_1768	0	1	0	1	0.391556	0.4787	0	0	1	Module_2
bOTU_551	1	0	0	0	0.706819	0.0211	0	0	1	Module_1
bOTU_557	0	1	1	0	0.407208	0.44	0	0	1	Module_10
bOTU_151	1	0	1	1	0.395601	0.4784	0	0	1	Module_1
bOTU_816	0	1	1	0	0.618511	0.0571	0	0	0	NA
bOTU_1292	0	0	0	1	0.185182	0.9396	0	0	1	Module_14
bOTU_662	0	0	1	0	0.483267	0.2533	0	0	0	Module_9
bOTU_582	0	0	1	0	0.434184	0.3827	0	0	1	Module_10
bOTU_2958	1	0	1	1	0.241866	0.8411	0	0	0	Module_18
bOTU_550	0	0	0	1	0.533023	0.1679	0	0	1	Module_2
bOTU_434	1	1	1	0	0.549993	0.1411	0	0	1	Module_4
bOTU_388	0	0	0	1	0.546819	0.1448	0	0	1	Module_2
bOTU_1211	0	1	0	0	0.616837	0.0591	0	0	1	Module_12
bOTU_925	1	0	1	1	0.385347	0.4991	0	0	1	Module_7
bOTU_155	0	0	1	1	0.458917	0.3327	0	0	1	Module_61
bOTU_332	0	0	1	1	0.412327	0.4326	0	0	0	Module_4
bOTU_511	0	0	1	0	0.635706	0.0545	0	0	1	Module_10
bOTU_763	0	1	1	1	0.133009	0.9778	0	0	0	NA
bOTU_844	0	1	0	0	0.207853	0.9312	0	0	1	Module_14
bOTU_1241	1	0	1	1	0.18574	0.9356	0	0	1	Module_5
bOTU_928	1	0	1	1	0.264647	0.7755	0	0	1	Module_1
bOTU_666	1	1	0	0	0.382404	0.5155	0	0	1	Module_40
bOTU_368	0	1	0	1	0.489668	0.237	0	0	1	Module_2
bOTU_455	0	0	1	1	0.694847	0.0229	1	1	1	Module_2
bOTU_386	0	1	0	0	0.614417	0.0562	0	0	1	Module_3
bOTU_1117	1	0	0	0	0.361579	0.5613	0	0	1	Module_1
bOTU_243	1	0	1	0	0.440541	0.3608	0	0	1	Module_5
bOTU_1538	1	1	1	0	0.358659	0.7223	0	0	1	Module_11
bOTU_2905	0	1	0	0	0.315264	0.6479	0	0	0	NA
bOTU_548	1	1	0	0	0.313652	0.666	0	0	0	NA
bOTU_1522	0	1	0	0	0.376159	0.6641	0	0	1	Module_6
bOTU_311	0	1	1	1	0.531607	0.1784	0	0	1	Module_2
bOTU_944	1	0	0	0	0.460587	0.2993	0	0	1	Module_1
bOTU_1047	1	1	0	1	0.661801	0.0373	0	0	1	Module_20
bOTU_990	1	0	1	1	0.436441	0.368	0	0	1	Module_13
bOTU_686	1	0	0	0	0.457623	0.2688	0	0	1	Module_1
bOTU_920	1	0	1	0	0.423052	0.406	0	0	1	Module_1
bOTU_280	0	1	0	0	0.34676	0.5973	0	0	1	Module_5
bOTU_2487	1	0	1	0	0.539783	0.1639	0	0	1	Module_1
bOTU_535	1	1	1	0	0.332024	0.7054	0	0	1	Module_1
bOTU_365	1	0	0	1	0.357528	0.5955	0	0	1	Module_1
bOTU_410	1	0	1	0	0.707893	0.0092	1	1	1	Module_1
bOTU_1237	0	0	1	0	0.196215	0.888	0	0	1	Module_6
bOTU_2546	0	0	0	1	0.662171	0.0351	0	0	1	Module_2
bOTU_1297	0	0	1	0	0.781278	0.0056	0	0	1	Module_1
bOTU_1473	0	1	1	1	0.367729	0.6431	0	0	1	Module_12
bOTU_560	1	0	0	1	0.40602	0.4651	0	0	1	Module_2
bOTU_1281	0	1	0	0	0.455997	0.3598	0	0	1	Module_54
bOTU_2711	1	0	1	0	0.541537	0.1215	0	0	1	Module_1
bOTU_645	0	0	0	1	0.45945	0.3198	0	0	1	Module_2
bOTU_660	0	0	0	1	0.492609	0.2476	0	0	1	Module_3
bOTU_1482	0	0	0	1	0.639379	0.0572	0	0	0	Module_3
bOTU_721	1	1	1	0	0.224695	0.8872	0	0	1	Module_35
bOTU_1210	0	0	1	0	0.630011	0.0449	0	0	1	Module_12
bOTU_854	1	0	0	0	0.135584	0.9711	0	0	1	Module_7
bOTU_1910	1	1	0	1	0.301921	0.7421	0	0	0	Module_2
bOTU_1090	0	1	0	1	0.455521	0.3324	0	0	1	Module_3
bOTU_802	1	1	0	0	0.189439	0.9298	0	0	0	NA
bOTU_359	0	1	1	0	0.529959	0.178	0	0	1	Module_6
bOTU_160	1	1	1	0	0.574982	0.1152	0	0	1	Module_10
bOTU_471	1	1	1	0	0.268714	0.7982	0	0	1	Module_1
bOTU_2951	1	1	1	0	0.320363	0.648	0	0	0	Module_17
bOTU_1284	1	1	1	0	0.536751	0.2331	0	0	1	Module_11
bOTU_708	1	0	0	1	0.460199	0.3073	0	0	0	NA
bOTU_2736	0	1	0	1	0.516891	0.1506	0	0	1	Module_3
bOTU_830	0	1	1	0	0.458521	0.2956	0	0	0	Module_6
bOTU_1886	0	0	0	1	0.514044	0.1462	0	0	1	Module_3
bOTU_1263	0	0	1	0	0.353083	0.6439	0	0	1	Module_2
bOTU_2620	0	0	1	0	0.301355	0.7842	0	0	1	Module_8
bOTU_624	1	0	1	1	0.30352	0.7079	0	0	1	Module_1
bOTU_601	1	0	0	1	0.465461	0.3144	0	0	1	Module_2
bOTU_576	1	0	0	1	0.437726	0.4072	0	0	0	NA
bOTU_1490	1	0	0	1	0.315774	0.7036	0	0	1	Module_26
bOTU_2855	0	1	0	0	0.775597	0.0107	0	0	1	Module_3
bOTU_829	1	1	1	0	0.179357	0.9481	0	0	1	Module_1
bOTU_118	0	1	1	0	0.461494	0.2952	0	0	1	Module_6
bOTU_395	0	1	0	0	0.426166	0.4216	0	0	1	Module_29
bOTU_496	0	0	1	0	0.44859	0.3029	0	0	1	Module_2
bOTU_626	0	0	0	1	0.12086	0.976	0	0	0	NA
bOTU_1207	0	1	1	1	0.368526	0.6398	0	0	1	Module_11
bOTU_579	1	1	0	0	0.426398	0.381	0	0	1	Module_53
bOTU_509	0	0	1	0	0.482788	0.2632	0	0	1	Module_13
bOTU_1455	0	1	1	1	0.304592	0.8255	0	0	1	Module_49
bOTU_313	0	1	0	1	0.397906	0.4498	0	0	1	Module_2
bOTU_900	0	1	1	0	0.396901	0.4969	0	0	1	Module_2
bOTU_1343	0	1	1	0	0.424572	0.4806	0	0	1	Module_15
bOTU_172	1	1	1	0	0.344564	0.5985	0	0	1	Module_11
bOTU_995	0	1	1	0	0.374263	0.5797	0	0	1	Module_15
bOTU_938	1	0	1	0	0.337592	0.6396	0	0	0	Module_2
bOTU_943	1	0	0	0	0.476227	0.2684	0	0	0	NA
bOTU_1143	0	1	0	0	0.495531	0.2352	0	0	0	NA
bOTU_1180	0	1	0	0	0.342572	0.6041	0	0	1	Module_10
bOTU_641	0	0	0	1	0.406544	0.4376	0	0	0	Module_2
bOTU_2393	0	1	0	0	0.299005	0.765	0	0	0	Module_6
bOTU_1002	1	0	1	1	0.204276	0.8919	0	0	1	Module_11
bOTU_526	1	1	1	0	0.376706	0.5329	0	0	1	Module_7
bOTU_252	1	0	1	0	0.584068	0.11	0	0	1	Module_6
bOTU_442	1	1	1	0	0.555998	0.1285	0	0	1	Module_6
bOTU_738	1	0	1	0	0.684539	0.0215	0	0	1	Module_1
bOTU_1316	0	1	0	0	0.487021	0.2862	0	0	1	Module_7
bOTU_1695	0	1	0	0	0.456036	0.5258	0	0	1	Module_12
bOTU_908	0	0	1	0	0.687716	0.028	0	0	1	Module_10
bOTU_906	0	1	0	1	0.287061	0.7282	0	0	1	Module_5
bOTU_735	1	0	1	0	0.330934	0.6334	0	0	1	Module_1
bOTU_750	1	1	1	0	0.472909	0.2827	0	0	1	Module_1
bOTU_578	0	1	0	0	0.600256	0.0484	0	0	1	Module_3
bOTU_187	0	0	1	1	0.23238	0.831	0	0	1	Module_8
bOTU_1028	1	0	1	0	0.570778	0.1085	0	0	1	Module_11
bOTU_371	1	0	1	0	0.680654	0.0228	0	0	1	Module_1
bOTU_476	1	0	0	0	0.407769	0.4431	0	0	1	Module_1
bOTU_1010	1	0	1	0	0.686955	0.0281	0	0	1	Module_1
bOTU_2584	0	0	1	1	0.451295	0.331	0	0	1	Module_3
bOTU_577	0	0	1	1	0.491881	0.2479	0	0	1	Module_2
bOTU_1151	0	1	1	0	0.409551	0.458	0	0	1	Module_12
bOTU_1080	1	1	0	1	0.252633	0.9036	0	0	1	Module_50
bOTU_327	1	0	0	0	0.58229	0.0853	0	0	1	Module_1
bOTU_1096	0	1	0	0	0.65398	0.0428	0	0	1	Module_3
bOTU_242	1	0	0	1	0.343501	0.5759	0	0	1	Module_1
bOTU_591	0	1	1	1	0.391611	0.5035	0	0	1	Module_29
bOTU_1805	0	0	1	0	0.387677	0.4793	0	0	0	NA
bOTU_568	1	0	0	0	0.522418	0.1811	0	0	1	Module_12
bOTU_580	0	0	1	1	0.391938	0.4617	0	0	1	Module_2
bOTU_980	0	1	0	1	0.273283	0.8928	0	0	0	Module_11
bOTU_581	0	1	1	1	0.321644	0.6896	0	0	1	Module_7
bOTU_219	0	0	1	0	0.452995	0.2362	0	0	1	Module_13
bOTU_727	1	0	0	1	0.518199	0.193	0	0	0	Module_2
bOTU_1005	0	1	0	1	0.576358	0.1085	1	0	0	Module_2
bOTU_1260	0	0	0	1	0.201537	0.8569	0	0	1	Module_14
bOTU_414	0	0	1	0	0.520191	0.1847	0	0	0	NA
bOTU_566	0	0	1	0	0.420324	0.41	0	0	0	NA
bOTU_143	0	0	1	0	0.640089	0.0442	0	0	0	NA
bOTU_971	1	0	0	0	0.447437	0.34	0	0	1	Module_1
bOTU_1706	1	0	0	0	0.375082	0.5235	0	0	1	Module_7
bOTU_2063	0	0	1	0	0.585995	0.0997	0	0	1	Module_10
bOTU_1291	1	1	0	0	0.420342	0.2791	0	0	1	Module_1
bOTU_993	1	0	1	0	0.198673	0.8998	0	0	0	NA
bOTU_356	1	0	1	0	0.206633	0.8773	0	0	1	Module_7
bOTU_1259	0	1	1	0	0.597776	0.0683	0	0	1	Module_13
bOTU_1980	0	1	1	0	0.523932	0.2221	0	0	1	Module_45
bOTU_647	0	0	1	0	0.449469	0.3375	0	0	1	Module_40
bOTU_1208	1	0	1	0	0.407312	0.4456	0	0	1	Module_11
bOTU_774	0	0	0	1	0.767197	0.0091	0	0	1	Module_2
bOTU_1183	0	1	0	1	0.404006	0.5004	0	0	1	Module_4
bOTU_301	1	0	1	0	0.457138	0.3185	0	0	1	Module_1
bOTU_518	1	0	1	0	0.455854	0.3127	0	0	1	Module_10
bOTU_456	0	1	1	0	0.224749	0.8468	0	0	1	Module_10
bOTU_1173	1	1	0	0	0.383234	0.5463	0	0	1	Module_1
bOTU_1524	1	0	1	0	0.156212	0.9476	0	0	1	Module_38
bOTU_1376	0	1	1	0	0.572612	0.093	0	0	1	Module_12
bOTU_203	1	0	1	0	0.479995	0.2649	0	0	1	Module_9
bOTU_615	0	0	0	1	0.849869	0.0017	1	1	1	Module_2
bOTU_1725	0	0	0	1	0.513451	0.173	0	0	1	Module_7
bOTU_649	1	0	0	0	0.285531	0.7422	0	0	1	Module_2
bOTU_838	1	1	0	1	0.197682	0.9338	0	0	1	Module_5
bOTU_383	0	1	1	1	0.399505	0.4627	0	0	1	Module_3
bOTU_1458	1	0	1	0	0.267181	0.769	0	0	0	Module_12
bOTU_592	0	0	1	0	0.310923	0.7425	0	0	1	Module_11
bOTU_467	0	1	0	0	0.499206	0.2042	0	0	1	Module_3
bOTU_876	1	0	0	0	0.266686	0.7921	0	0	1	Module_1
bOTU_706	0	0	1	0	0.511004	0.2016	0	0	0	Module_4
bOTU_555	1	0	1	0	0.755248	0.0062	1	1	1	Module_1
bOTU_1619	0	1	0	0	0.193689	0.9052	0	0	1	Module_2
bOTU_664	1	0	0	0	0.573829	0.0872	0	0	0	Module_7
bOTU_602	1	1	0	0	0.594767	0.0816	0	0	1	Module_11
bOTU_1339	0	0	0	1	0.378922	0.5427	0	0	1	Module_7
bOTU_605	1	0	0	1	0.419925	0.4246	0	0	1	Module_14
bOTU_1111	1	1	0	0	0.440818	0.4254	0	0	1	Module_11
bOTU_643	0	1	1	0	0.454372	0.3351	1	0	0	Module_1
bOTU_1083	0	0	0	1	0.252484	0.9006	0	0	1	Module_7
bOTU_947	0	1	1	0	0.348048	0.5952	0	0	0	NA
bOTU_2237	0	0	1	0	0.352549	0.599	0	0	1	Module_8
bOTU_396	0	0	0	1	0.567379	0.1188	0	0	0	Module_2
bOTU_253	1	0	1	1	0.0997296	0.9854	0	0	1	Module_4
bOTU_478	0	1	1	0	0.447311	0.3349	0	0	1	Module_6
bOTU_1416	0	1	0	1	0.756876	0.0086	1	1	0	Module_3
bOTU_1327	0	1	0	1	0.516778	0.1782	0	0	1	Module_3
bOTU_485	1	0	0	0	0.207747	0.8788	0	0	1	Module_2
bOTU_751	0	0	0	1	0.455369	0.3357	0	0	1	Module_2
bOTU_2678	0	1	1	1	0.292426	0.8645	0	0	1	Module_7
bOTU_1397	1	0	0	1	0.363314	0.5474	0	0	1	Module_1
bOTU_314	0	0	1	0	0.454834	0.1147	0	0	0	Module_6
bOTU_379	1	0	1	0	0.484206	0.236	0	0	1	Module_1
bOTU_952	0	1	0	0	0.356108	0.5854	0	0	1	Module_7
bOTU_1438	1	0	0	1	0.36671	0.5543	0	0	1	Module_7
bOTU_2754	1	0	0	0	0.494725	0.2226	0	0	1	Module_1
bOTU_1311	0	0	0	1	0.443491	0.3547	0	0	1	Module_3
bOTU_1098	1	1	0	1	0.307574	0.8198	0	0	1	Module_7
bOTU_1033	0	1	0	0	0.326576	0.7145	0	0	1	Module_7
bOTU_1082	0	1	1	0	0.388032	0.4868	0	0	1	Module_5
bOTU_274	0	0	1	1	0.261417	0.7971	0	0	1	Module_7
bOTU_558	0	0	0	1	0.627639	0.0514	0	0	1	Module_2
bOTU_1535	1	0	0	0	0.616085	0.0844	0	0	1	Module_14
bOTU_270	0	0	1	0	0.409604	0.4343	0	0	1	Module_8
bOTU_668	1	1	0	0	0.608308	0.0924	0	0	1	Module_12
bOTU_1071	0	1	0	1	0.466602	0.3155	0	0	1	Module_2
bOTU_207	0	0	1	0	0.404234	0.4453	0	0	1	Module_6
bOTU_786	0	1	0	0	0.426712	0.3917	0	0	1	Module_3
bOTU_2289	1	0	0	1	0.440874	0.3558	0	0	0	NA
bOTU_1330	0	0	1	0	0.581651	0.1001	0	0	1	Module_10
bOTU_1884	0	0	1	0	0.693582	0.0265	1	1	1	Module_1
bOTU_1069	1	0	0	0	0.528548	0.1825	0	0	1	Module_11
bOTU_1243	1	1	1	0	0.211065	0.8176	0	0	1	Module_1
bOTU_1352	1	1	0	0	0.623999	0.0657	0	0	1	Module_11
bOTU_1201	1	1	0	1	0.425322	0.4041	0	0	1	Module_50
bOTU_1687	1	0	0	1	0.493007	0.2567	0	0	1	Module_11
bOTU_702	0	1	1	0	0.436334	0.3876	0	0	0	NA
bOTU_1835	1	1	0	0	0.445328	0.3792	0	0	1	Module_1
bOTU_2112	1	0	0	0	0.621382	0.0843	0	0	1	Module_7
bOTU_2919	0	1	0	0	0.567234	0.0563	0	0	1	Module_12
bOTU_436	0	0	1	0	0.445917	0.5508	0	0	1	Module_49
bOTU_1203	0	1	1	1	0.382704	0.5007	0	0	1	Module_7
bOTU_1371	0	1	0	0	0.403547	0.4115	0	0	0	Module_12
bOTU_1271	0	0	1	0	0.345786	0.5377	0	0	1	Module_10
bOTU_1029	1	0	1	0	0.429388	0.3983	0	0	1	Module_1
bOTU_672	0	0	1	0	0.419898	0.392	0	0	1	Module_6
bOTU_813	1	0	0	0	0.655324	0.0321	0	0	0	Module_1
bOTU_1218	1	0	0	1	0.32382	0.7618	0	0	1	Module_11
bOTU_994	0	1	1	0	0.493064	0.2453	0	0	1	Module_11
bOTU_433	0	0	1	0	0.550398	0.1676	0	0	1	Module_2
bOTU_663	0	0	1	0	0.445292	0.3067	0	0	1	Module_17
bOTU_898	1	1	0	1	0.226761	0.8516	0	0	1	Module_26
bOTU_1091	0	1	0	0	0.27553	0.8664	0	0	1	Module_14
bOTU_1150	0	1	1	0	0.290707	0.8546	0	0	1	Module_7
bOTU_1038	1	0	0	0	0.316528	0.6575	0	0	1	Module_1
bOTU_2368	0	0	0	1	0.480809	0.1974	0	0	1	Module_8
bOTU_1313	0	1	0	1	0.410793	0.4396	0	0	1	Module_3
bOTU_565	1	0	1	0	0.357397	0.5456	0	0	1	Module_11
bOTU_681	0	1	0	0	0.582541	0.0814	0	0	0	Module_10
bOTU_2440	1	1	0	1	0.226387	0.8438	0	0	1	Module_2
bOTU_1032	1	0	0	0	0.271955	0.7246	0	0	1	Module_1
bOTU_1505	0	1	1	0	0.316933	0.762	0	0	1	Module_2
bOTU_701	1	0	0	0	0.73729	0.0048	0	0	1	Module_11
bOTU_979	0	0	1	0	0.438638	0.3904	0	0	1	Module_12
bOTU_867	0	0	0	1	0.265912	0.8317	0	0	1	Module_1
bOTU_880	0	0	1	0	0.210112	0.8752	0	0	1	Module_8
bOTU_2089	0	0	1	0	0.287048	0.7631	0	0	1	Module_18
bOTU_2811	1	0	0	1	0.138794	0.9653	0	0	1	Module_7
bOTU_2480	0	1	0	0	0.24969	0.8526	0	0	1	Module_11
bOTU_1003	0	1	1	0	0.216455	0.8628	0	0	1	Module_7
bOTU_1964	0	1	1	0	0.377228	0.5359	0	0	1	Module_11
bOTU_612	1	0	0	0	0.231977	0.8518	0	0	1	Module_1
bOTU_2043	0	1	0	0	0.368885	0.5534	0	0	1	Module_10
bOTU_1680	1	1	0	0	0.287379	0.7413	0	0	1	Module_3
bOTU_1553	0	1	0	1	0.342902	0.7001	0	0	0	Module_2
bOTU_318	1	0	1	1	0.236807	0.8469	0	0	1	Module_2
bOTU_1238	0	0	1	0	0.673985	0.022	0	0	1	Module_10
bOTU_1614	0	1	0	0	0.350726	0.5936	0	0	1	Module_3
bOTU_1624	0	1	0	1	0.705959	0.0219	1	1	1	Module_3
bOTU_1251	1	1	0	1	0.267117	0.7773	0	0	1	Module_1
bOTU_500	0	0	1	0	0.482629	0.2514	0	0	1	Module_1
bOTU_1479	0	0	1	1	0.401524	0.4109	0	0	1	Module_5
bOTU_1530	0	0	0	1	0.405659	0.4552	0	0	0	Module_9
bOTU_778	0	0	1	1	0.359585	0.5606	0	0	0	NA
bOTU_692	0	0	0	1	0.377977	0.6944	0	0	1	Module_7
bOTU_1452	1	1	1	0	0.160746	0.9451	0	0	1	Module_1
bOTU_1092	0	1	0	0	0.312309	0.7921	0	0	1	Module_27
bOTU_820	1	1	1	0	0.330797	0.6331	0	0	1	Module_10
bOTU_767	1	0	1	0	0.604293	0.0643	0	0	1	Module_1
bOTU_749	0	0	1	0	0.480226	0.2209	0	0	1	Module_6
bOTU_2771	1	1	1	0	0.214608	0.8799	0	0	1	Module_10
bOTU_711	1	0	1	0	0.343693	0.6027	0	0	1	Module_10
bOTU_1108	1	0	0	0	0.698761	0.0539	0	0	1	Module_11
bOTU_675	0	0	1	1	0.560916	0.1271	0	0	1	Module_10
bOTU_665	1	0	1	1	0.164962	0.9272	0	0	1	Module_11
bOTU_627	1	0	0	0	0.286294	0.8007	0	0	1	Module_1
bOTU_2475	1	0	0	0	0.50671	0.1614	0	0	1	Module_1
bOTU_718	1	0	0	0	0.507295	0.2421	0	0	1	Module_11
bOTU_2084	0	1	0	1	0.233355	0.777	0	0	0	NA
bOTU_630	0	1	0	0	0.401476	0.585	0	0	1	Module_6
bOTU_1094	0	1	0	0	0.66115	0.0219	0	0	1	Module_71
bOTU_1229	1	0	1	1	0.481067	0.2754	0	0	0	Module_1
bOTU_2074	1	0	1	1	0.304312	0.7814	0	0	0	NA
bOTU_2024	1	0	0	0	0.520669	0.187	0	0	1	Module_11
bOTU_1432	0	0	0	1	0.459313	0.3117	0	0	1	Module_2
bOTU_817	1	1	1	0	0.548105	0.1369	0	0	1	Module_9
bOTU_490	0	1	1	1	0.315643	0.6811	0	0	1	Module_16
bOTU_1418	0	0	1	1	0.400458	0.4475	0	0	1	Module_6
bOTU_821	1	0	1	0	0.457676	0.3308	0	0	1	Module_9
bOTU_819	1	0	0	0	0.545568	0.1408	0	0	1	Module_11
bOTU_1209	1	0	0	1	0.426723	0.3652	0	0	0	NA
bOTU_1431	0	0	1	0	0.494053	0.2497	0	0	1	Module_45
bOTU_2269	0	1	1	1	0.350833	0.6877	0	0	0	Module_7
bOTU_1253	1	0	0	0	0.785087	0.007	0	0	1	Module_1
bOTU_361	1	0	1	0	0.540023	0.1513	0	0	1	Module_15
bOTU_1317	1	1	0	0	0.532526	0.1821	0	0	0	Module_7
bOTU_2061	0	1	0	1	0.368359	0.6512	0	0	1	Module_15
bOTU_454	0	1	1	1	0.114963	0.9794	0	0	1	Module_6
bOTU_1148	1	1	1	0	0.36459	0.6234	0	0	0	Module_12
bOTU_654	1	1	1	0	0.375689	0.5145	0	0	1	Module_1
bOTU_958	0	0	0	1	0.393762	1	0	0	0	Module_3
bOTU_494	1	0	0	0	0.741494	0.0084	0	0	1	Module_1
bOTU_1627	0	1	1	0	0.343715	0.7077	0	0	1	Module_11
bOTU_976	1	0	1	0	0.292871	0.7353	0	0	1	Module_1
bOTU_2204	1	0	1	1	0.312259	0.7372	0	0	1	Module_2
bOTU_564	1	0	0	0	0.456343	0.3075	0	0	1	Module_1
bOTU_358	0	0	1	0	0.462201	0.1145	0	0	1	Module_7
bOTU_888	1	1	1	0	0.411503	0.4568	0	0	1	Module_6
bOTU_768	0	1	0	0	0.422114	0.4547	0	0	1	Module_7
bOTU_1820	1	1	1	0	0.339849	0.7557	0	0	1	Module_11
bOTU_1191	1	0	0	0	0.609128	0.0631	0	0	1	Module_1
bOTU_873	1	0	1	0	0.455383	0.3453	0	0	1	Module_1
bOTU_2044	1	1	0	0	0.43222	0.4249	0	0	1	Module_1
bOTU_2551	1	1	0	0	0.485212	0.2511	0	0	1	Module_1
bOTU_937	0	1	0	1	0.238589	0.8583	0	0	0	NA
bOTU_1945	1	1	0	1	0.336151	0.5767	0	0	1	Module_7
bOTU_429	1	0	1	0	0.281807	0.7315	0	0	1	Module_9
bOTU_616	1	0	1	0	0.426645	0.4292	0	0	1	Module_1
bOTU_1353	1	0	0	0	0.73998	0.0314	0	0	1	Module_11
bOTU_1041	1	1	1	0	0.254949	0.8228	0	0	1	Module_12
bOTU_336	1	0	1	0	0.634065	0.0531	0	0	0	NA
bOTU_1035	0	1	1	0	0.528671	0.1477	0	0	1	Module_12
bOTU_1425	1	0	1	0	0.153189	0.9593	0	0	1	Module_8
bOTU_929	1	1	0	1	0.290828	0.7439	0	0	1	Module_10
bOTU_839	1	0	1	0	0.565709	0.1178	0	0	1	Module_1
bOTU_1829	0	1	0	0	0.639087	0.0385	0	0	1	Module_3
bOTU_1042	1	1	1	0	0.357456	0.6412	0	0	1	Module_15
bOTU_1344	0	0	1	0	0.317588	0.7219	0	0	0	NA
bOTU_1244	1	0	0	1	0.509991	0.2071	0	0	1	Module_5
bOTU_978	0	0	1	0	0.337211	0.6434	0	0	0	NA
bOTU_1719	1	1	1	0	0.390123	0.5374	0	0	1	Module_17
bOTU_963	0	1	1	0	0.472375	0.2766	0	0	1	Module_12
bOTU_962	1	1	1	0	0.293421	0.83	0	0	1	Module_3
bOTU_1449	1	0	0	0	0.808402	0.0031	0	0	1	Module_15
bOTU_1126	0	1	0	0	0.468434	0.3223	0	0	1	Module_7
bOTU_2490	0	0	1	0	0.546415	0.1288	0	0	1	Module_13
bOTU_648	0	1	1	0	0.454546	0.3207	0	0	1	Module_6
bOTU_1448	1	0	0	0	0.432488	0.464	0	0	1	Module_8
bOTU_970	0	0	1	0	0.585093	0.0858	0	0	1	Module_1
bOTU_923	1	0	0	1	0.296294	0.6931	0	0	1	Module_1
bOTU_1153	1	1	0	0	0.160361	0.9395	0	0	1	Module_5
bOTU_1273	0	1	0	0	0.572863	0.1199	0	0	1	Module_7
bOTU_1258	1	1	0	0	0.571839	0.1306	0	0	1	Module_69
bOTU_1573	0	1	0	0	0.566306	0.0284	0	0	1	Module_3
bOTU_1073	1	0	1	0	0.384435	0.5076	0	0	1	Module_10
bOTU_887	0	1	1	0	0.484611	0.2182	0	0	1	Module_12
bOTU_640	1	0	0	0	0.699063	0.0261	0	0	1	Module_1
bOTU_1597	1	1	0	1	0.35684	0.6513	0	0	1	Module_5
bOTU_2716	0	0	1	1	0.354139	0.5669	0	0	0	NA
bOTU_393	1	0	0	0	0.496285	0.226	0	0	1	Module_11
bOTU_964	0	0	1	1	0.143593	0.971	0	0	1	Module_5
bOTU_2362	1	0	1	0	0.272449	0.7932	0	0	1	Module_1
bOTU_521	0	0	1	0	0.679032	0.0102	0	0	1	Module_4
bOTU_1962	0	0	0	1	0.527146	0.1301	0	0	1	Module_68
bOTU_1675	0	1	1	0	0.391032	0.5374	0	0	1	Module_8
bOTU_2251	0	0	0	1	0.327548	0.8703	0	0	1	Module_33
bOTU_902	0	0	1	0	0.503697	0.2348	0	0	1	Module_11
bOTU_1714	0	1	1	0	0.397935	0.4439	0	0	1	Module_1
bOTU_841	1	1	1	0	0.531579	0.1833	0	0	1	Module_12
bOTU_1279	0	0	1	1	0.380379	0.5449	0	0	1	Module_2
bOTU_797	0	0	0	1	0.395291	0.5204	0	0	1	Module_2
bOTU_773	1	0	1	0	0.502088	0.224	0	0	1	Module_1
bOTU_691	1	0	1	0	0.729547	0.0102	1	1	1	Module_1
bOTU_725	1	0	1	1	0.319261	0.6686	0	0	0	NA
bOTU_776	1	0	0	1	0.429819	0.372	0	0	1	Module_5
bOTU_969	0	1	0	0	0.790729	0.0083	0	0	1	Module_3
bOTU_1140	0	0	1	1	0.354233	0.5717	0	0	1	Module_1
bOTU_848	1	0	1	1	0.434437	0.3722	0	0	1	Module_1
bOTU_390	1	0	1	0	0.379701	0.5427	0	0	1	Module_1
bOTU_759	0	0	1	0	0.383403	0.4223	0	0	1	Module_1
bOTU_1604	0	0	1	0	0.522043	0.1974	0	0	1	Module_4
bOTU_897	1	1	1	0	0.246223	0.8855	0	0	1	Module_6
bOTU_1682	1	1	1	0	0.403354	0.4513	0	0	1	Module_18
bOTU_1843	1	0	0	1	0.162669	0.938	0	0	0	Module_8
bOTU_936	1	0	0	1	0.365795	0.6233	0	0	0	Module_12
bOTU_529	0	1	1	0	0.309687	0.7524	0	0	0	Module_7
bOTU_815	0	1	1	0	0.360736	0.603	0	0	1	Module_7
bOTU_669	1	0	1	0	0.412852	0.384	0	0	1	Module_1
bOTU_646	1	0	1	0	0.508849	0.2164	0	0	1	Module_2
bOTU_676	1	0	1	0	0.662978	0.039	1	1	1	Module_1
bOTU_625	1	0	0	0	0.48198	0.2603	0	0	0	Module_4
bOTU_960	1	0	0	0	0.65937	0.0589	0	0	1	Module_11
bOTU_745	0	1	1	0	0.324273	0.7102	0	0	1	Module_9
bOTU_732	1	0	1	0	0.429584	0.3567	0	0	1	Module_1
bOTU_997	1	0	1	0	0.406443	0.4061	0	0	1	Module_12
bOTU_1084	1	1	1	0	0.496595	0.3001	0	0	1	Module_9
bOTU_1290	1	0	1	0	0.200432	0.9342	0	0	1	Module_7
bOTU_1713	0	0	1	0	0.47564	0.3222	0	0	1	Module_1
bOTU_411	0	0	1	0	0.515209	0.1548	0	0	1	Module_6
bOTU_1019	1	0	0	0	0.268698	0.7785	0	0	1	Module_1
bOTU_879	0	0	1	0	0.475105	0.2483	1	0	1	Module_6
bOTU_1220	1	1	1	0	0.322394	0.6482	0	0	0	NA
bOTU_1954	0	1	0	0	0.679464	0.0329	0	0	1	Module_7
bOTU_814	0	0	0	1	0.355479	0.8604	0	0	1	Module_1
bOTU_453	1	0	0	0	0.343663	0.5918	0	0	1	Module_1
bOTU_894	0	1	1	0	0.538418	0.1297	0	0	1	Module_12
bOTU_544	1	0	1	0	0.707908	0.017	0	0	1	Module_1
bOTU_788	0	0	1	0	0.434926	0.8284	0	0	1	Module_2
bOTU_1361	0	0	1	1	0.320295	0.7501	0	0	1	Module_16
bOTU_1398	0	0	0	1	0.426503	0.4183	0	0	0	NA
bOTU_881	1	0	1	0	0.411964	0.4401	0	0	1	Module_1
bOTU_1526	0	0	1	0	0.361303	0.7471	0	0	1	Module_2
bOTU_1266	0	1	1	0	0.531088	0.1724	0	0	1	Module_29
bOTU_1158	0	1	0	0	0.32965	0.7928	0	0	1	Module_14
bOTU_2433	1	0	0	1	0.460944	0.305	0	0	0	NA
bOTU_2048	1	1	1	0	0.274865	0.8256	0	0	1	Module_30
bOTU_719	1	0	0	0	0.488772	0.2533	0	0	1	Module_12
bOTU_1022	1	0	1	0	0.702598	0.0241	0	0	1	Module_1
bOTU_2253	1	0	1	1	0.373133	0.5399	0	0	1	Module_1
bOTU_2052	0	0	0	1	0.417567	0.4214	0	0	0	NA
bOTU_1000	1	0	1	0	0.631733	0.0732	0	0	1	Module_1
bOTU_412	1	1	1	0	0.55184	0.1376	1	0	1	Module_6
bOTU_621	1	0	1	1	0.263349	0.7973	0	0	1	Module_13
bOTU_2602	0	1	0	0	0.228819	0.9414	0	0	1	Module_11
bOTU_611	1	0	1	0	0.370347	0.5257	0	0	1	Module_1
bOTU_783	0	0	1	0	0.625212	0.0901	0	0	1	Module_13
bOTU_1128	0	0	0	1	0.12421	1	0	0	1	Module_34
bOTU_2732	1	1	1	0	0.323365	0.7569	0	0	1	Module_10
bOTU_1216	0	0	0	1	0.53038	0.0627	0	0	1	Module_2
bOTU_2189	0	0	0	1	0.315143	0.9095	0	0	1	Module_1
bOTU_2528	1	0	1	1	0.117013	0.9813	0	0	1	Module_8
bOTU_1056	1	1	1	0	0.326537	0.6705	0	0	1	Module_6
bOTU_1637	1	0	1	0	0.655168	0.0353	0	0	1	Module_11
bOTU_742	0	1	0	0	0.315178	0.8986	0	0	0	Module_7
bOTU_1513	1	1	1	0	0.362394	0.6179	0	0	1	Module_12
bOTU_1114	1	0	0	0	0.558018	0.1347	0	0	0	NA
bOTU_1836	1	1	0	0	0.421617	0.4625	0	0	0	NA
bOTU_1549	1	0	1	0	0.650826	0.0418	0	0	1	Module_1
bOTU_408	1	0	1	1	0.412163	0.4205	0	0	1	Module_13
bOTU_809	1	0	0	1	0.250625	0.898	0	0	1	Module_5
bOTU_1137	0	1	0	0	0.213782	0.8773	0	0	1	Module_7
bOTU_2366	0	0	1	1	0.281931	0.7878	0	0	1	Module_13
bOTU_1212	1	1	1	0	0.612374	0.0961	0	0	1	Module_4
bOTU_1067	1	0	0	0	0.224471	0.9412	0	0	0	NA
bOTU_893	1	0	0	0	0.572321	0.1027	0	0	1	Module_1
bOTU_2503	1	0	1	0	0.457141	0.3265	0	0	1	Module_1
bOTU_472	1	0	1	1	0.506618	0.2056	1	0	1	Module_9
bOTU_2033	1	0	0	1	0.303719	0.8323	0	0	1	Module_11
bOTU_942	0	0	0	1	0.478627	0.2521	0	0	0	NA
bOTU_1901	0	1	0	1	0.285277	0.7383	0	0	0	Module_7
bOTU_1221	1	0	0	0	0.368223	0.5818	0	0	1	Module_1
bOTU_2434	0	0	0	1	0.501248	0.2252	0	0	0	NA
bOTU_530	0	0	1	1	0.615481	0.0684	1	0	1	Module_2
bOTU_542	0	0	1	0	0.65749	0.0556	0	0	1	Module_4
bOTU_2034	0	0	1	0	0.456985	0.3093	0	0	1	Module_6
bOTU_1808	0	0	0	1	0.379026	0.6037	0	0	0	NA
bOTU_355	0	0	1	0	0.353162	0.7112	0	0	1	Module_6
bOTU_613	1	0	1	0	0.548452	0.1438	0	0	1	Module_1
bOTU_849	0	0	1	1	0.533214	0.1404	0	0	1	Module_13
bOTU_607	0	0	0	1	0.157084	0.9438	0	0	1	Module_4
bOTU_504	1	0	0	1	0.419371	0.3895	0	0	1	Module_10
bOTU_1178	0	0	0	1	0.711043	0.0302	0	0	1	Module_8
bOTU_2599	0	0	1	0	0.399854	0.4903	0	0	1	Module_6
bOTU_805	0	0	1	0	0.478046	0.2931	0	0	1	Module_63
bOTU_1323	0	1	0	1	0.230633	0.9406	0	0	0	NA
bOTU_1408	1	0	0	0	0.375384	0.5773	0	0	1	Module_14
bOTU_1060	0	0	1	1	0.489844	0.2503	0	0	0	Module_47
bOTU_1309	0	0	1	0	0.415649	0.3291	0	0	1	Module_4
bOTU_2276	1	0	0	0	0.700475	0.0524	0	0	1	Module_1
bOTU_1057	1	0	0	0	0.745519	0.0156	0	0	1	Module_1
bOTU_674	0	1	1	1	0.239589	0.8856	0	0	1	Module_8
bOTU_1400	1	0	1	0	0.571124	0.1179	0	0	1	Module_1
bOTU_2889	1	0	0	0	0.593209	0.0766	0	0	1	Module_1
bOTU_961	1	0	1	0	0.412435	0.4173	0	0	1	Module_10
bOTU_2027	1	0	0	1	0.311791	0.7261	0	0	1	Module_1
bOTU_1402	1	0	1	1	0.375995	0.539	0	0	1	Module_9
bOTU_2094	1	0	0	0	0.573089	0.0789	0	0	1	Module_1
bOTU_2356	0	0	1	0	0.266253	0.791	0	0	0	Module_6
bOTU_1110	0	0	1	0	0.535775	0.1498	0	0	1	Module_6
bOTU_1763	1	1	1	0	0.311773	0.7358	0	0	1	Module_5
bOTU_703	1	0	0	0	0.538966	0.1036	1	0	1	Module_1
bOTU_734	1	0	1	1	0.255342	0.8005	0	0	1	Module_28
bOTU_1325	1	0	1	0	0.533575	0.1641	0	0	1	Module_1
bOTU_2162	0	1	0	0	0.311499	0.7301	0	0	0	NA
bOTU_1356	0	0	0	1	0.27179	0.7138	0	0	1	Module_18
bOTU_998	1	1	0	1	0.170726	0.9406	0	0	0	Module_36
bOTU_1155	1	0	0	1	0.390448	0.4737	0	0	1	Module_26
bOTU_694	1	0	1	1	0.403767	0.4301	0	0	1	Module_1
bOTU_684	0	0	0	1	0.63821	0.0334	0	0	0	Module_2
bOTU_785	1	0	0	0	0.485635	0.1951	0	0	1	Module_12
bOTU_695	0	1	0	0	0.413037	0.5695	0	0	1	Module_6
bOTU_2157	1	1	1	0	0.304498	0.7871	0	0	1	Module_4
bOTU_2880	0	0	1	0	0.455878	0.298	0	0	1	Module_1
bOTU_349	0	0	1	0	0.502086	0.2087	0	0	0	NA
bOTU_1328	0	0	1	1	0.539279	0.113	0	0	1	Module_2
bOTU_1149	0	0	1	0	0.385408	0.4345	0	0	0	NA
bOTU_959	0	0	1	1	0.565467	0.1212	0	0	1	Module_21
bOTU_2060	0	0	1	0	0.556012	0.1003	0	0	1	Module_6
bOTU_1545	0	0	0	1	0.348692	1	0	0	1	Module_8
bOTU_1294	1	0	1	1	0.371089	0.5833	0	0	1	Module_5
bOTU_869	0	0	1	0	0.451853	0.2965	0	0	1	Module_13
bOTU_1572	1	0	0	0	0.353077	0.6302	0	0	1	Module_1
bOTU_1116	1	1	1	0	0.372252	0.5843	0	0	1	Module_5
bOTU_885	1	0	1	0	0.723699	0.0217	1	1	1	Module_1
bOTU_789	1	0	1	0	0.806439	0.0073	1	1	1	Module_1
bOTU_1395	0	0	1	0	0.60276	0.0411	0	0	1	Module_4
bOTU_1223	1	0	0	0	0.556931	0.0799	0	0	1	Module_1
bOTU_1181	0	0	1	0	0.27654	0.7658	0	0	1	Module_33
bOTU_2588	1	0	0	0	0.399699	0.6417	0	0	1	Module_1
bOTU_1468	0	0	1	0	0.510609	0.2433	0	0	0	Module_4
bOTU_1016	0	0	0	1	0.306757	0.7444	0	0	0	NA
bOTU_874	1	0	1	1	0.36069	0.5795	0	0	1	Module_11
bOTU_2966	0	1	1	0	0.437318	0.4206	0	0	1	Module_6
bOTU_492	0	0	1	0	0.44031	0.6463	0	0	1	Module_11
bOTU_1100	0	1	1	0	0.360155	0.5475	0	0	1	Module_16
bOTU_2301	1	0	1	1	0.30881	0.759	0	0	1	Module_1
bOTU_840	1	0	1	0	0.780827	0.0051	1	1	1	Module_1
bOTU_1156	1	0	1	1	0.468899	0.349	0	0	1	Module_5
bOTU_1214	0	0	1	1	0.467069	0.2767	0	0	0	NA
bOTU_1966	1	0	0	0	0.507459	0.2331	0	0	0	Module_5
bOTU_860	1	0	1	0	0.611979	0.0664	0	0	1	Module_1
bOTU_1729	0	0	0	1	0.499943	0.2872	0	0	0	NA
bOTU_1322	0	1	0	0	0.278686	0.9228	0	0	1	Module_6
bOTU_1287	0	0	1	0	0.433733	0.4223	0	0	1	Module_11
bOTU_904	1	0	1	0	0.583526	0.1228	0	0	1	Module_6
bOTU_2594	1	0	0	1	0.382193	0.5668	0	0	0	NA
bOTU_1412	0	1	1	0	0.31751	0.7533	0	0	1	Module_8
bOTU_1014	1	0	1	0	0.293005	0.825	0	0	1	Module_6
bOTU_1139	0	0	1	0	0.716813	0.0575	0	0	1	Module_1
bOTU_2242	0	1	1	0	0.309645	0.7536	0	0	1	Module_18
bOTU_1894	1	0	1	0	0.541917	0.1878	0	0	1	Module_1
bOTU_1486	1	0	1	0	0.468536	0.2533	0	0	1	Module_5
bOTU_1104	1	0	0	1	0.294813	0.749	0	0	1	Module_10
bOTU_1145	0	1	1	0	0.528834	0.1961	0	0	1	Module_6
bOTU_2413	1	0	1	0	0.486036	0.2503	0	0	1	Module_1
bOTU_2079	0	1	1	0	0.292699	0.8362	0	0	1	Module_6
bOTU_1918	0	0	1	0	0.403666	0.4533	0	0	1	Module_1
bOTU_2571	1	0	0	1	0.521457	0.162	0	0	1	Module_11
bOTU_2213	1	0	1	0	0.553517	0.2246	0	0	1	Module_5
bOTU_1333	1	0	1	0	0.582325	0.1266	0	0	1	Module_5
bOTU_1039	1	0	1	0	0.3778	0.5119	0	0	1	Module_1
bOTU_2150	0	0	1	1	0.160298	0.9463	0	0	1	Module_33
bOTU_1612	1	0	0	1	0.500163	0.2192	0	0	1	Module_11
bOTU_1107	0	1	0	0	0.135702	1	0	0	1	Module_4
bOTU_1004	0	0	1	1	0.432495	0.3832	0	0	0	NA
bOTU_1342	0	0	1	0	0.42654	0.4129	0	0	1	Module_8
bOTU_2077	1	0	0	0	0.535641	0.1947	0	0	0	NA
bOTU_1160	1	1	0	0	0.231555	0.8751	0	0	1	Module_27
bOTU_855	1	0	1	0	0.427094	0.3309	0	0	1	Module_1
bOTU_1494	0	0	1	0	0.484416	0.2029	0	0	0	Module_4
bOTU_806	1	0	1	0	0.685316	0.0175	1	1	1	Module_1
bOTU_1368	0	1	0	1	0.372913	0.6281	0	0	1	Module_3
bOTU_2833	0	0	1	0	0.452854	0.2626	0	0	0	Module_2
bOTU_1817	1	0	0	0	0.362306	0.5964	0	0	1	Module_1
bOTU_1122	1	0	0	0	0.354519	0.6967	0	0	1	Module_1
bOTU_1931	1	0	0	0	0.691749	0.026	0	0	1	Module_1
bOTU_2464	0	0	1	1	0.23552	0.8567	0	0	1	Module_13
bOTU_1621	0	1	0	0	0.180863	0.9384	0	0	1	Module_12
bOTU_1464	0	1	0	0	0.355023	1	0	0	1	Module_6
bOTU_1168	1	0	1	0	0.479562	0.2794	0	0	1	Module_1
bOTU_598	1	1	0	1	0.281734	0.7951	0	0	0	NA
bOTU_452	0	0	1	1	0.19219	0.9072	0	0	0	NA
bOTU_1161	0	0	0	1	0.169368	1	0	0	1	Module_9
bOTU_709	1	0	0	0	0.612535	0.0713	0	0	1	Module_1
bOTU_977	0	1	0	0	0.338837	0.6856	0	0	1	Module_12
bOTU_1579	0	1	1	0	0.302035	0.8181	0	0	1	Module_12
bOTU_850	0	1	1	1	0.0997172	0.9879	0	0	1	Module_1
bOTU_865	0	0	1	0	0.434641	1	0	0	1	Module_3
bOTU_864	1	1	0	1	0.357156	0.6814	0	0	1	Module_5
bOTU_1302	1	0	0	0	0.272746	0.7749	0	0	1	Module_1
bOTU_1532	1	1	0	0	0.378492	0.5097	0	0	1	Module_12
bOTU_1044	0	1	0	1	0.407942	0.5011	0	0	1	Module_4
bOTU_733	0	0	1	0	0.193253	0.9321	0	0	1	Module_25
bOTU_1070	0	0	0	1	0.265453	1	0	0	0	Module_34
bOTU_620	0	0	0	1	0.52058	0.2437	0	0	1	Module_25
bOTU_1970	0	1	0	1	0.385941	0.5446	0	0	1	Module_7
bOTU_1446	1	1	0	0	0.345408	0.7566	0	0	1	Module_1
bOTU_1686	1	0	1	1	0.134377	0.9701	0	0	0	Module_2
bOTU_1615	0	1	1	0	0.334683	0.7002	0	0	1	Module_40
bOTU_1691	1	1	0	0	0.384151	0.5313	0	0	1	Module_40
bOTU_584	1	0	0	0	0.66233	0.0255	0	0	1	Module_1
bOTU_913	1	0	1	1	0.310406	0.8617	0	0	1	Module_1
bOTU_932	0	0	1	0	0.442939	0.6482	0	0	1	Module_2
bOTU_1187	1	1	0	0	0.352346	0.5459	0	0	1	Module_1
bOTU_999	0	1	0	0	0.296482	1	0	0	1	Module_2
bOTU_1753	1	0	0	0	0.586222	0.0952	0	0	0	NA
bOTU_921	0	1	0	0	0.237171	1	0	0	0	NA
bOTU_1922	0	1	1	0	0.363217	0.5487	0	0	0	NA
bOTU_1959	1	0	1	1	0.343987	0.7226	0	0	1	Module_1
bOTU_842	0	0	1	0	0.423892	0.9099	0	0	0	NA
bOTU_812	0	0	1	0	0.422721	1	0	0	1	Module_1
bOTU_2002	0	1	1	0	0.333722	0.7566	0	0	1	Module_1

## Sheet: Soil_ITS
	C-IT	C-NT	O-IT	O-RT	stat	p.value	edgeR	cssOTU	Network	Module
fOTU_61	0	1	0	0	0.535112	0.1518	1	0	1	Module_6
fOTU_1	1	1	0	0	0.433493	0.2137	0	0	1	Module_51
fOTU_63	0	1	0	0	0.528158	0.1302	1	0	1	Module_3
fOTU_3	0	1	0	1	0.484368	0.25	1	0	1	Module_2
fOTU_103	0	1	0	0	0.598947	0.0094	1	1	1	Module_3
fOTU_16	0	1	0	1	0.369889	0.5465	0	0	1	Module_3
fOTU_28	0	1	0	1	0.510496	0.2273	1	0	1	Module_3
fOTU_37	1	0	0	0	0.743685	0.0055	1	1	1	Module_6
fOTU_106	0	1	0	0	0.351711	0.7037	0	0	0	NA
fOTU_4	1	1	0	0	0.0929791	0.9944	0	0	0	NA
fOTU_100	1	0	0	0	0.486708	0.2035	0	0	0	Module_15
fOTU_90	0	1	0	0	0.451443	0.3055	0	0	1	Module_2
fOTU_331	0	1	0	1	0.514902	0.1981	1	0	0	NA
fOTU_44	0	0	1	1	0.505746	0.1978	0	0	1	Module_39
fOTU_157	1	1	0	1	0.190449	0.8957	0	0	1	Module_1
fOTU_5	0	0	1	0	0.53571	0.1305	0	0	1	Module_13
fOTU_147	0	1	0	0	0.387422	0.5635	0	0	0	NA
fOTU_68	1	0	0	0	0.708394	0.0164	1	1	0	NA
fOTU_6	0	0	0	1	0.406667	0.4628	0	0	1	Module_7
fOTU_18	1	1	0	0	0.403368	0.4629	0	0	0	Module_3
fOTU_21	0	1	0	0	0.511564	0.0935	1	0	1	Module_3
fOTU_89	1	1	0	0	0.309819	0.7047	0	0	1	Module_12
fOTU_110	1	0	1	1	0.339258	0.6398	0	0	0	Module_26
fOTU_9	0	0	0	1	0.51088	0.2087	0	0	1	Module_2
fOTU_77	0	1	0	0	0.660887	0.0369	0	0	1	Module_3
fOTU_108	1	1	0	0	0.488052	0.2622	0	0	1	Module_1
fOTU_87	0	0	0	1	0.532045	0.0434	1	1	1	Module_3
fOTU_121	0	0	1	0	0.364726	0.6399	0	0	0	Module_43
fOTU_118	1	0	1	1	0.480258	0.2758	0	0	0	NA
fOTU_82	0	0	1	0	0.570148	0.111	1	0	1	Module_1
fOTU_114	0	1	0	0	0.414964	0.9485	0	0	1	Module_2
fOTU_205	0	0	1	1	0.225569	0.9839	0	0	0	Module_38
fOTU_97	0	1	0	0	0.555686	0.0045	1	1	1	Module_3
fOTU_79	0	0	0	1	0.380693	0.3571	0	0	0	NA
fOTU_62	1	1	1	0	0.546585	0.1461	0	0	1	Module_1
fOTU_54	0	1	0	1	0.475949	0.284	0	0	0	Module_2
fOTU_1196	0	1	0	0	0.307255	0.7641	0	0	1	Module_2
fOTU_43	0	0	0	1	0.414829	0.5688	0	0	1	Module_3
fOTU_27	1	0	0	0	0.556414	0.1498	0	0	0	NA
fOTU_81	0	1	1	0	0.237231	0.8291	0	0	1	Module_3
fOTU_2	1	0	0	1	0.47827	0.2395	1	0	1	Module_1
fOTU_167	1	0	1	0	0.372602	0.5293	0	0	0	NA
fOTU_1593	0	1	0	1	0.493213	0.2329	0	0	0	NA
fOTU_75	0	1	0	0	0.467455	0.191	1	0	1	Module_3
fOTU_198	0	0	0	1	0.486073	0.2145	1	0	1	Module_2
fOTU_466	0	0	0	1	0.62551	0.0086	1	1	1	Module_2
fOTU_241	0	1	0	1	0.656552	0.0405	1	1	1	Module_3
fOTU_39	0	0	0	1	0.523264	0.1848	0	0	0	NA
fOTU_304	0	1	1	1	0.500699	0.2332	0	0	0	Module_3
fOTU_115	0	0	1	0	0.481572	0.1521	0	0	1	Module_9
fOTU_141	0	1	0	0	0.255689	0.8878	0	0	1	Module_67
fOTU_125	0	1	0	0	0.309564	0.7279	0	0	0	Module_5
fOTU_261	0	1	0	0	0.507692	0.0641	1	0	1	Module_3
fOTU_45	0	1	0	0	0.39909	0.4533	0	0	1	Module_6
fOTU_162	1	1	1	0	0.34347	0.5804	0	0	1	Module_6
fOTU_1535	0	1	0	1	0.414036	0.4081	0	0	0	NA
fOTU_178	0	0	0	1	0.446011	0.4343	0	0	1	Module_10
fOTU_131	0	1	1	0	0.440215	0.4682	1	0	1	Module_6
fOTU_1864	0	0	1	1	0.407588	0.4528	0	0	1	Module_28
fOTU_122	0	0	1	0	0.287724	0.9169	0	0	0	NA
fOTU_53	1	1	0	1	0.246209	0.8619	0	0	0	Module_32
fOTU_144	0	0	0	1	0.412588	0.4108	0	0	1	Module_2
fOTU_10	0	1	0	0	0.39375	0.4744	0	0	1	Module_18
fOTU_33	1	1	1	0	0.3075	0.7161	0	0	1	Module_15
fOTU_436	0	1	1	0	0.505616	0.1913	0	0	0	Module_17
fOTU_765	0	0	1	1	0.569557	0.1174	0	0	1	Module_2
fOTU_332	0	1	0	0	0.651035	0.0366	1	1	1	Module_3
fOTU_1472	1	0	1	0	0.38846	0.5061	0	0	1	Module_1
fOTU_368	0	1	0	0	0.42256	0.6416	1	0	1	Module_3
fOTU_60	0	1	0	1	0.0928589	0.9861	0	0	1	Module_7
fOTU_40	0	0	1	1	0.550065	0.1541	0	0	1	Module_2
fOTU_207	0	0	1	1	0.278793	0.8183	0	0	0	Module_25
fOTU_49	1	0	0	0	0.605299	0.0507	1	0	1	Module_6
fOTU_184	0	0	0	1	0.53136	0.147	1	0	1	Module_2
fOTU_98	1	0	0	1	0.262925	0.8471	0	0	0	NA
fOTU_124	0	1	0	0	0.784323	0.002	1	1	1	Module_3
fOTU_32	0	0	0	1	0.656883	0.0373	1	1	1	Module_2
fOTU_135	0	1	0	0	0.290407	0.7961	0	0	1	Module_1
fOTU_14	1	1	0	1	0.25753	0.7925	0	0	1	Module_2
fOTU_59	0	0	1	0	0.513058	0.2041	0	0	1	Module_8
fOTU_219	0	1	0	0	0.651739	0.0042	1	1	1	Module_3
fOTU_11	1	1	0	0	0.433888	0.3752	0	0	1	Module_6
fOTU_203	0	0	0	1	0.584383	0.194	1	0	1	Module_2
fOTU_464	1	0	0	0	0.502878	0.1893	0	0	1	Module_11
fOTU_69	1	0	0	0	0.0093869	1	0	0	1	Module_3
fOTU_17	1	0	0	1	0.273772	0.7674	0	0	1	Module_10
fOTU_246	0	1	0	1	0.372295	0.5255	0	0	1	Module_2
fOTU_335	0	1	0	0	0.597222	0.0759	1	0	1	Module_3
fOTU_188	0	1	0	0	0.590965	0.0556	1	0	1	Module_2
fOTU_267	0	1	0	0	0.560879	0.1091	0	0	1	Module_6
fOTU_223	1	0	0	1	0.35057	0.5499	0	0	1	Module_1
fOTU_26	1	1	0	0	0.612315	0.0739	0	0	1	Module_51
fOTU_445	1	1	0	0	0.427067	0.4021	0	0	0	Module_11
fOTU_407	0	1	0	0	0.782023	0.0087	1	1	1	Module_3
fOTU_47	0	0	0	1	0.500763	0.1914	1	0	0	Module_2
fOTU_93	1	0	0	0	0.683771	0.021	1	1	1	Module_1
fOTU_112	1	0	0	0	0.601401	0.046	1	1	1	Module_6
fOTU_94	0	0	1	0	0.529846	0.0655	1	0	1	Module_13
fOTU_31	0	0	0	1	0.50778	0.0021	1	1	1	Module_2
fOTU_631	1	0	0	1	0.582772	0.0748	0	0	0	NA
fOTU_30	0	0	1	0	0.424026	0.4658	0	0	0	Module_5
fOTU_136	0	1	1	0	0.160089	0.9664	0	0	0	Module_7
fOTU_227	1	0	0	1	0.442128	0.2809	1	0	0	NA
fOTU_347	0	0	1	0	0.555714	0.121	0	0	1	Module_6
fOTU_315	0	1	0	0	0.619772	0.1226	1	0	0	Module_3
fOTU_78	0	1	0	0	0.496741	0.227	1	0	1	Module_3
fOTU_173	0	1	1	0	0.491863	0.2485	0	0	0	NA
fOTU_244	0	0	0	1	0.63711	0.0343	1	1	0	Module_2
fOTU_186	0	0	1	0	0.445831	0.4335	0	0	1	Module_6
fOTU_278	1	1	1	0	0.314716	0.7113	0	0	1	Module_6
fOTU_216	0	1	0	1	0.34539	0.6277	0	0	0	Module_3
fOTU_36	0	0	1	1	0.552578	0.1125	1	0	1	Module_2
fOTU_113	0	1	0	0	0.5722	0.0561	1	0	1	Module_3
fOTU_64	1	0	0	0	0.446304	0.5486	0	0	1	Module_4
fOTU_484	0	0	0	1	0.437481	0.2846	0	0	0	Module_5
fOTU_202	1	1	0	0	0.450559	0.3236	0	0	1	Module_6
fOTU_383	0	1	0	0	0.561194	0.0386	0	0	1	Module_3
fOTU_29	1	1	1	0	0.470408	0.2917	0	0	0	Module_1
fOTU_318	1	0	1	1	0.406251	0.4497	0	0	1	Module_4
fOTU_72	0	1	0	0	0.446822	0.5781	1	0	1	Module_14
fOTU_210	0	1	0	0	0.444079	0.7169	0	0	1	Module_22
fOTU_15	1	0	0	0	0.564892	0.1208	0	0	1	Module_1
fOTU_249	1	1	0	0	0.364659	0.5635	0	0	0	NA
fOTU_20	1	0	1	0	0.580355	0.106	0	0	0	Module_1
fOTU_593	1	1	0	0	0.564814	0.1841	0	0	1	Module_3
fOTU_84	0	1	0	1	0.652462	0.0438	1	1	1	Module_2
fOTU_273	0	1	0	0	0.477688	0.1068	1	0	0	Module_17
fOTU_349	0	1	0	1	0.791089	0.002	1	1	1	Module_3
fOTU_92	0	0	0	1	0.480385	0.1369	1	0	1	Module_14
fOTU_143	0	0	1	1	0.547223	0.1233	1	0	1	Module_2
fOTU_101	1	1	1	0	0.505613	0.2068	0	0	1	Module_6
fOTU_230	1	0	1	0	0.291626	0.7479	0	0	0	NA
fOTU_91	0	1	0	0	0.676656	0.0332	1	1	1	Module_3
fOTU_185	0	0	1	1	0.268929	0.7573	0	0	1	Module_7
fOTU_140	0	0	0	1	0.47824	0.2578	0	0	0	NA
fOTU_669	0	0	1	0	0.625875	0.0353	1	1	1	Module_4
fOTU_127	0	1	1	0	0.31213	0.6858	0	0	1	Module_37
fOTU_50	0	0	1	0	0.54307	0.1116	0	0	1	Module_6
fOTU_154	0	1	0	1	0.449672	0.3521	0	0	0	Module_2
fOTU_152	0	1	0	0	0.379748	0.5291	0	0	1	Module_7
fOTU_233	1	0	0	0	0.414889	0.3996	0	0	0	NA
fOTU_900	0	1	0	0	0.349367	0.6492	0	0	1	Module_2
fOTU_57	0	1	0	0	0.727926	0.0095	1	1	1	Module_3
fOTU_449	1	1	0	0	0.362843	0.5989	0	0	1	Module_1
fOTU_475	1	0	1	0	0.48315	0.2378	0	0	1	Module_1
fOTU_153	0	1	0	1	0.534989	0.1742	0	0	0	Module_2
fOTU_211	1	1	0	0	0.496507	0.2165	0	0	1	Module_6
fOTU_12	1	0	1	0	0.589473	0.0963	0	0	1	Module_1
fOTU_204	1	0	1	0	0.468462	0.2738	0	0	1	Module_6
fOTU_213	0	0	0	1	0.45385	0.0647	1	0	1	Module_3
fOTU_34	0	0	1	0	0.46726	0.287	0	0	0	Module_15
fOTU_169	1	1	1	0	0.205301	0.9291	0	0	1	Module_11
fOTU_8	0	1	1	1	0.17613	0.9558	0	0	0	Module_11
fOTU_620	1	0	0	0	0.372138	0.7436	0	0	0	NA
fOTU_138	1	0	1	1	0.586965	0.091	0	0	1	Module_4
fOTU_23	0	1	1	0	0.360416	0.5581	0	0	1	Module_18
fOTU_370	1	1	0	1	0.393075	0.4847	0	0	1	Module_7
fOTU_142	0	0	1	0	0.448852	0.4203	1	0	1	Module_41
fOTU_146	0	1	0	0	0.588555	0.002	1	1	1	Module_3
fOTU_13	1	0	1	0	0.385833	0.5131	0	0	0	Module_1
fOTU_76	0	1	1	0	0.487617	0.2641	0	0	0	NA
fOTU_221	0	1	0	0	0.810764	0.002	1	1	1	Module_3
fOTU_73	0	1	0	0	0.347973	0.6742	0	0	1	Module_10
fOTU_584	0	0	0	1	0.367416	0.5928	0	0	1	Module_18
fOTU_46	0	0	1	0	0.601455	0.0754	0	0	1	Module_1
fOTU_66	0	1	0	0	0.316117	0.6747	0	0	1	Module_1
fOTU_379	0	1	0	0	0.479471	0.2502	0	0	1	Module_2
fOTU_99	0	1	0	0	0.537347	0.1493	0	0	1	Module_3
fOTU_417	1	1	0	0	0.291039	0.9139	0	0	1	Module_8
fOTU_1492	0	1	0	0	0.450901	0.3301	0	0	1	Module_6
fOTU_242	1	0	1	1	0.265742	0.8019	0	0	1	Module_2
fOTU_120	0	1	0	0	0.921848	0.002	1	1	1	Module_3
fOTU_86	0	0	0	1	0.618745	0.0058	1	1	1	Module_2
fOTU_283	0	1	0	0	0.696246	0.0188	0	0	1	Module_6
fOTU_1782	1	0	0	0	0.315644	1	0	0	0	Module_48
fOTU_180	0	0	0	1	0.722677	0.0041	1	1	1	Module_2
fOTU_159	0	0	1	0	0.547216	0.1506	1	0	0	Module_47
fOTU_155	0	1	0	0	0.827825	0.0045	1	1	1	Module_3
fOTU_175	0	1	1	1	0.267973	0.7783	0	0	1	Module_35
fOTU_581	0	0	1	1	0.449126	0.3339	0	0	1	Module_2
fOTU_254	0	1	0	0	0.820026	0.0041	1	1	1	Module_3
fOTU_123	0	1	0	0	0.552972	0.0297	1	1	1	Module_3
fOTU_907	0	0	0	1	0.299364	0.7342	0	0	1	Module_2
fOTU_621	0	0	1	1	0.469786	0.3103	0	0	0	NA
fOTU_52	0	0	0	1	0.451272	0.0547	1	0	1	Module_3
fOTU_179	1	1	0	0	0.419204	0.3296	0	0	0	NA
fOTU_425	0	1	0	0	0.41988	0.2837	0	0	1	Module_6
fOTU_117	0	0	1	0	0.22079	0.8987	0	0	1	Module_9
fOTU_680	0	1	1	0	0.503449	0.1573	0	0	1	Module_3
fOTU_35	0	0	1	0	0.4591	0.1069	1	0	1	Module_2
fOTU_269	0	1	0	0	0.520513	0.1966	0	0	1	Module_3
fOTU_172	0	0	0	1	0.433773	0.3506	0	0	1	Module_3
fOTU_348	0	0	0	1	0.580453	0.1079	0	0	0	Module_2
fOTU_384	0	1	1	0	0.383151	0.5213	0	0	1	Module_6
fOTU_981	1	1	0	0	0.353313	0.6208	0	0	1	Module_46
fOTU_1095	1	0	1	0	0.554351	0.1264	0	0	1	Module_9
fOTU_96	1	0	1	0	0.466425	0.2976	0	0	1	Module_6
fOTU_170	1	1	1	0	0.255589	0.8097	0	0	1	Module_7
fOTU_648	1	0	1	1	0.193209	0.8863	0	0	1	Module_19
fOTU_240	0	0	1	1	0.428599	0.5067	0	0	1	Module_2
fOTU_194	0	1	1	0	0.368041	0.7488	0	0	1	Module_6
fOTU_412	1	1	0	1	0.261732	0.9514	0	0	1	Module_46
fOTU_25	0	0	0	1	0.730463	0.0149	1	1	1	Module_2
fOTU_174	0	1	0	0	0.70543	0.002	1	1	1	Module_3
fOTU_600	0	1	0	1	0.253279	0.8347	0	0	0	Module_24
fOTU_655	1	0	0	0	0.36402	0.6599	0	0	0	Module_17
fOTU_1669	1	0	0	0	0.598549	0.0874	0	0	1	Module_1
fOTU_344	0	1	0	0	0.367056	0.6003	0	0	1	Module_1
fOTU_41	1	0	1	0	0.438918	0.3623	0	0	1	Module_1
fOTU_164	0	0	0	1	0.441318	0.3915	0	0	1	Module_2
fOTU_486	0	1	1	1	0.394902	0.487	0	0	0	Module_42
fOTU_562	0	0	1	0	0.475542	0.2925	0	0	1	Module_2
fOTU_325	0	0	0	1	0.327689	0.79	0	0	1	Module_70
fOTU_330	0	1	0	0	0.814758	0.002	1	1	1	Module_3
fOTU_88	0	0	0	1	0.547578	0.0975	1	0	1	Module_2
fOTU_345	0	1	0	0	0.434078	0.3866	0	0	1	Module_2
fOTU_295	1	1	1	0	0.536865	0.1584	0	0	1	Module_1
fOTU_134	1	0	1	1	0.352812	0.5985	0	0	0	NA
fOTU_19	0	0	0	1	0.46395	0.2105	1	0	0	Module_13
fOTU_145	1	0	0	1	0.451687	0.3292	0	0	1	Module_1
fOTU_195	1	1	1	0	0.456287	0.3307	0	0	1	Module_11
fOTU_352	1	0	1	1	0.32995	0.6137	0	0	0	NA
fOTU_372	1	0	0	1	0.367476	0.5775	0	0	1	Module_2
fOTU_262	0	0	0	1	0.447246	0.4833	1	0	0	NA
fOTU_22	1	0	1	0	0.496063	0.2365	0	0	1	Module_6
fOTU_455	0	1	0	1	0.494957	0.2331	1	0	1	Module_3
fOTU_42	1	0	0	0	0.499352	0.1945	0	0	1	Module_11
fOTU_374	1	0	0	0	0.629074	0.0821	0	0	1	Module_5
fOTU_71	1	0	1	0	0.498272	0.2167	1	0	1	Module_1
fOTU_1480	1	0	0	0	0.566301	0.1209	0	0	1	Module_11
fOTU_287	1	0	0	1	0.600264	0.088	0	0	1	Module_14
fOTU_524	1	1	0	0	0.528133	0.1693	1	0	1	Module_3
fOTU_85	0	1	0	0	0.737121	0.0014	1	1	1	Module_3
fOTU_7	0	0	0	1	0.625617	0.0252	1	1	1	Module_2
fOTU_360	0	1	0	0	0.36194	0.7173	0	0	1	Module_10
fOTU_550	1	0	1	0	0.314777	0.7227	0	0	1	Module_39
fOTU_255	0	1	0	0	0.462137	0.2175	1	0	1	Module_3
fOTU_676	0	1	0	0	0.506015	0.1863	0	0	0	NA
fOTU_532	0	0	0	1	0.469466	0.2871	0	0	1	Module_2
fOTU_420	0	1	0	0	0.895941	0.002	1	1	1	Module_3
fOTU_893	0	0	1	0	0.624376	0.0587	1	0	1	Module_1
fOTU_56	1	1	1	0	0.499533	0.2243	0	0	1	Module_6
fOTU_95	1	1	0	0	0.600532	0.0803	0	0	0	NA
fOTU_481	1	0	0	0	0.852803	0.0048	1	1	1	Module_11
fOTU_485	1	0	0	1	0.176979	0.9942	0	0	0	Module_12
fOTU_461	0	1	0	0	0.477693	0.2304	0	0	0	Module_10
fOTU_367	1	1	0	0	0.37059	0.6314	0	0	1	Module_12
fOTU_225	1	0	0	0	0.823757	0.0048	1	1	1	Module_11
fOTU_1261	1	0	0	0	0.219499	1	0	0	0	Module_4
fOTU_343	1	0	1	0	0.371983	0.5639	0	0	0	Module_1
fOTU_176	0	1	0	0	0.580837	0.0484	0	0	0	Module_15
fOTU_729	0	0	1	0	0.458122	0.2346	0	0	1	Module_6
fOTU_739	0	0	1	1	0.371346	0.5444	0	0	1	Module_7
fOTU_632	0	0	1	0	0.566485	0.0741	0	0	1	Module_1
fOTU_296	1	0	0	0	0.46925	0.2737	0	0	1	Module_19
fOTU_885	0	1	0	0	0.43237	0.4284	0	0	0	Module_5
fOTU_857	1	0	1	0	0.208077	0.9499	0	0	1	Module_7
fOTU_357	1	1	0	0	0.220834	0.9323	0	0	1	Module_2
fOTU_290	0	0	1	0	0.610274	0.119	1	0	1	Module_6
fOTU_105	0	1	0	0	0.333138	0.642	0	0	0	NA
fOTU_949	0	1	1	0	0.266416	0.8098	0	0	1	Module_7
fOTU_570	1	0	0	0	0.383271	1	0	0	1	Module_37
fOTU_700	0	1	0	0	0.619844	0.0345	1	1	1	Module_3
fOTU_722	0	1	0	1	0.325096	0.7192	0	0	1	Module_2
fOTU_797	0	0	1	0	0.386548	0.5161	0	0	1	Module_6
fOTU_515	0	1	0	1	0.722243	0.0142	0	0	1	Module_2
fOTU_667	0	1	0	1	0.420608	0.3887	0	0	1	Module_2
fOTU_401	0	0	0	1	0.509043	0.2122	0	0	1	Module_1
fOTU_150	0	1	1	1	0.515435	0.1999	1	0	1	Module_4
fOTU_804	1	0	1	0	0.401623	0.4437	0	0	1	Module_1
fOTU_128	0	0	0	1	0.494979	0.1643	1	0	1	Module_4
fOTU_161	1	0	0	0	0.444832	0.3607	0	0	0	Module_1
fOTU_796	0	0	1	0	0.636906	0.028	0	0	0	Module_4
fOTU_637	0	1	0	1	0.4065	0.4517	0	0	1	Module_37
fOTU_404	0	1	0	0	0.565423	0.1232	0	0	1	Module_2
fOTU_1342	0	1	0	0	0.503091	0.2123	0	0	1	Module_7
fOTU_843	0	1	0	0	0.488032	0.2752	0	0	1	Module_2
fOTU_218	0	1	0	0	0.581519	0.0629	0	0	1	Module_15
fOTU_80	0	0	1	0	0.40921	0.7439	0	0	1	Module_3
fOTU_191	1	1	0	1	0.17921	0.9224	0	0	1	Module_2
fOTU_38	0	1	0	0	0.445291	0.6347	1	0	1	Module_2
fOTU_74	0	1	0	0	0.446289	0.8225	1	0	1	Module_3
fOTU_413	1	1	1	0	0.274074	0.7718	0	0	0	Module_1
fOTU_265	0	1	0	0	0.627377	0.0851	1	0	1	Module_3
fOTU_1628	0	0	1	1	0.728395	0.0125	1	1	1	Module_2
fOTU_168	0	0	0	1	0.797579	0.0031	0	0	0	Module_2
fOTU_129	1	1	0	0	0.321827	0.8197	0	0	0	Module_11
fOTU_58	0	0	1	1	0.849193	0.002	1	1	1	Module_2
fOTU_326	1	0	0	0	0.534884	0.1746	0	0	1	Module_11
fOTU_556	0	0	0	1	0.24641	0.8987	0	0	1	Module_2
fOTU_107	1	1	0	0	0.114859	0.9748	0	0	1	Module_2
fOTU_281	0	0	0	1	0.363877	0.9264	0	0	1	Module_7
fOTU_206	1	1	0	0	0.370204	0.5476	0	0	0	Module_7
fOTU_311	0	1	0	0	0.405001	0.4638	0	0	0	Module_12
fOTU_378	0	1	0	0	0.911233	0.002	1	1	1	Module_3
fOTU_606	0	1	1	0	0.346637	0.7487	0	0	0	Module_3
fOTU_24	0	0	1	0	0.722555	0.0042	0	0	1	Module_1
fOTU_398	0	1	0	0	0.525498	0.1968	0	0	0	NA
fOTU_972	0	1	0	0	0.573032	0.0968	0	0	1	Module_5
fOTU_904	1	0	0	0	0.662305	0.0309	0	0	0	Module_1
fOTU_257	0	0	1	0	0.440691	0.3584	0	0	0	Module_3
fOTU_149	0	1	1	1	0.277057	0.7645	0	0	0	Module_6
fOTU_338	0	1	0	0	0.383174	0.5725	0	0	1	Module_7
fOTU_574	1	1	0	1	0.227393	0.9748	0	0	0	Module_12
fOTU_860	0	1	0	1	0.551977	0.1388	0	0	1	Module_2
fOTU_181	1	1	1	0	0.439705	0.3664	0	0	1	Module_10
fOTU_160	0	0	1	0	0.537162	0.1295	0	0	1	Module_1
fOTU_689	1	0	0	0	0.399049	0.5346	0	0	1	Module_7
fOTU_133	0	0	1	0	0.602986	0.0745	0	0	1	Module_1
fOTU_830	0	0	0	1	0.404335	0.4916	0	0	1	Module_5
fOTU_245	0	0	1	0	0.596533	0.0839	0	0	1	Module_2
fOTU_546	0	1	0	0	0.461792	0.2771	1	0	1	Module_2
fOTU_382	0	1	1	1	0.496195	0.2422	0	0	0	Module_3
fOTU_196	0	1	0	1	0.540098	0.1601	0	0	1	Module_2
fOTU_647	0	1	0	0	0.718096	0.0066	1	1	1	Module_3
fOTU_250	0	0	1	1	0.521382	0.1834	0	0	1	Module_2
fOTU_199	1	0	1	0	0.523089	0.157	0	0	1	Module_1
fOTU_192	1	0	1	0	0.423327	0.3976	0	0	1	Module_1
fOTU_585	0	1	0	1	0.397557	0.4909	0	0	0	NA
fOTU_341	0	1	1	0	0.500025	0.1991	1	0	0	Module_6
fOTU_231	1	0	1	0	0.4761	0.2748	0	0	1	Module_8
fOTU_111	1	0	1	0	0.652249	0.0394	1	1	1	Module_1
fOTU_1552	0	0	1	0	0.495449	0.2257	0	0	1	Module_6
fOTU_346	0	1	0	0	0.435933	0.4102	0	0	1	Module_2
fOTU_200	0	1	0	1	0.505677	0.1991	0	0	1	Module_2
fOTU_439	0	1	1	0	0.219673	0.8548	0	0	0	Module_23
fOTU_280	0	0	0	1	0.461557	0.3099	0	0	1	Module_2
fOTU_301	0	0	0	1	0.297366	0.7336	0	0	1	Module_1
fOTU_607	0	1	0	0	0.609303	0.0445	1	1	1	Module_3
fOTU_734	0	0	0	1	0.201993	0.9029	0	0	1	Module_2
fOTU_116	0	0	0	1	0.593786	0.0713	0	0	0	Module_2
fOTU_409	1	0	0	1	0.444242	0.3504	0	0	0	Module_72
fOTU_317	0	1	1	0	0.290856	0.7045	0	0	1	Module_3
fOTU_151	1	0	1	0	0.445965	0.3575	0	0	1	Module_13
fOTU_369	0	1	0	0	0.591934	0.2035	1	0	0	Module_1
fOTU_232	1	0	1	0	0.694121	0.0124	0	0	1	Module_1
fOTU_609	0	1	1	0	0.451052	0.2879	1	0	0	NA
fOTU_479	1	0	1	0	0.434898	0.3871	0	0	0	Module_11
fOTU_268	0	1	0	1	0.344475	0.6113	0	0	1	Module_7
fOTU_947	1	0	0	0	0.440067	0.4032	0	0	1	Module_6
fOTU_239	0	0	0	1	0.409647	0.5238	0	0	0	Module_14
fOTU_201	0	1	1	0	0.320243	0.7196	0	0	1	Module_6
fOTU_259	1	0	0	0	0.514568	0.2005	0	0	1	Module_6
fOTU_189	0	0	0	1	0.416496	0.6145	0	0	1	Module_11
fOTU_193	0	0	1	0	0.845832	0.0022	0	0	1	Module_9
fOTU_468	0	1	0	0	0.64548	0.0592	1	0	1	Module_3
fOTU_109	1	0	1	1	0.391177	0.4846	0	0	1	Module_1
fOTU_408	0	0	0	1	0.788154	0.006	1	1	1	Module_2
fOTU_633	1	0	0	0	0.712829	0.0297	1	1	1	Module_5
fOTU_256	0	1	1	1	0.429029	0.3995	0	0	1	Module_2
fOTU_793	0	0	0	1	0.367313	1	0	0	0	Module_7
fOTU_757	1	1	0	0	0.385036	0.4939	0	0	1	Module_12
fOTU_229	0	0	1	1	0.307344	0.6854	0	0	0	Module_23
fOTU_285	1	0	0	0	0.439171	0.6013	0	0	1	Module_12
fOTU_418	0	1	0	0	0.478628	0.2729	0	0	0	NA
fOTU_1352	0	0	0	1	0.583444	0.0967	0	0	1	Module_3
fOTU_652	1	0	0	1	0.514491	0.2106	0	0	1	Module_1
fOTU_430	0	0	1	0	0.459273	0.31	0	0	0	Module_45
fOTU_959	0	1	0	0	0.359734	0.8027	0	0	0	Module_1
fOTU_355	1	0	1	1	0.634771	0.0528	1	0	1	Module_4
fOTU_182	0	0	1	1	0.694469	0.0245	1	1	1	Module_2
fOTU_958	0	0	0	1	0.100827	0.9806	0	0	1	Module_2
fOTU_1579	1	1	0	0	0.251473	0.8697	0	0	0	Module_11
fOTU_547	1	1	1	0	0.384645	0.484	0	0	1	Module_6
fOTU_321	0	1	0	0	0.455888	0.23	1	0	1	Module_3
fOTU_756	1	0	1	0	0.441055	0.3689	0	0	0	Module_1
fOTU_751	0	0	1	0	0.659911	0.0442	0	0	0	Module_6
fOTU_165	0	1	0	1	0.498542	0.2375	0	0	1	Module_2
fOTU_303	0	1	0	1	0.747353	0.0131	0	0	1	Module_3
fOTU_396	1	0	1	0	0.215605	0.8765	0	0	1	Module_1
fOTU_342	1	0	0	1	0.518316	0.16	0	0	0	Module_4
fOTU_323	0	0	1	0	0.66025	0.0385	0	0	1	Module_2
fOTU_987	0	1	1	0	0.469788	0.3351	0	0	0	Module_9
fOTU_558	1	0	0	0	0.327329	0.8407	0	0	1	Module_19
fOTU_702	0	0	0	1	0.431241	0.5221	0	0	1	Module_2
fOTU_483	0	0	1	0	0.627567	0.064	0	0	1	Module_21
fOTU_789	0	1	0	0	0.544206	0.2068	0	0	1	Module_2
fOTU_228	0	0	0	1	0.54625	0.0927	0	0	1	Module_2
fOTU_496	0	1	0	0	0.495347	0.2383	0	0	0	Module_8
fOTU_1469	0	0	1	0	0.502962	0.2168	1	0	1	Module_4
fOTU_190	0	1	1	0	0.347049	0.7184	0	0	1	Module_22
fOTU_538	0	1	0	1	0.299592	0.7163	0	0	1	Module_7
fOTU_286	1	0	0	0	0.578267	0.03	0	0	0	NA
fOTU_453	1	0	1	0	0.575008	0.0948	0	0	1	Module_6
fOTU_841	0	0	0	1	0.549916	0.1251	0	0	0	NA
fOTU_377	0	1	0	0	0.55266	0.1438	0	0	1	Module_15
fOTU_473	1	0	1	1	0.501192	0.2315	0	0	1	Module_41
fOTU_386	0	1	0	0	0.801137	0.0076	1	1	0	Module_8
fOTU_316	1	0	1	0	0.649614	0.0506	0	0	1	Module_1
fOTU_555	0	1	0	1	0.600827	0.0757	0	0	1	Module_3
fOTU_563	0	0	1	1	0.58054	0.0717	1	0	1	Module_2
fOTU_282	1	0	1	0	0.593409	0.0977	0	0	1	Module_1
fOTU_314	0	0	1	1	0.495254	0.2428	0	0	1	Module_2
fOTU_838	0	1	1	1	0.336571	0.6324	0	0	1	Module_2
fOTU_837	0	0	1	1	0.342588	0.6285	0	0	1	Module_7
fOTU_713	0	0	1	0	0.127602	0.9358	0	0	1	Module_2
fOTU_428	0	0	0	1	0.316291	0.6915	0	0	1	Module_2
fOTU_222	1	0	1	0	0.579348	0.1058	0	0	1	Module_1
fOTU_635	0	0	1	1	0.606615	0.0832	1	0	1	Module_2
fOTU_416	1	0	1	0	0.50402	0.2024	0	0	0	NA
fOTU_391	1	0	0	0	0.465624	0.2824	0	0	0	NA
fOTU_266	0	1	1	1	0.368424	0.5784	0	0	1	Module_2
fOTU_541	1	0	0	1	0.518267	0.2027	0	0	1	Module_2
fOTU_604	0	1	0	0	0.648227	0.0527	1	0	1	Module_2
fOTU_65	0	0	1	0	0.455345	0.0585	1	0	1	Module_1
fOTU_137	0	0	1	0	0.620878	0.0615	1	0	1	Module_1
fOTU_376	0	0	1	0	0.409676	0.4414	0	0	0	NA
fOTU_454	1	1	0	0	0.379179	0.5051	0	0	0	NA
fOTU_320	1	0	1	0	0.297326	0.7071	0	0	0	NA
fOTU_197	1	0	0	1	0.596045	0.0892	0	0	1	Module_5
fOTU_626	0	1	1	1	0.301241	0.8599	0	0	1	Module_7
fOTU_671	0	0	0	1	0.582997	0.1005	0	0	1	Module_56
fOTU_760	1	1	0	1	0.357008	0.5559	0	0	1	Module_2
fOTU_312	0	0	1	0	0.476837	0.2817	0	0	1	Module_7
fOTU_158	1	0	1	0	0.292113	0.7761	0	0	0	Module_12
fOTU_497	0	0	1	0	0.491152	0.2492	0	0	1	Module_31
fOTU_510	0	1	0	0	0.435786	0.4223	0	0	1	Module_10
fOTU_566	0	0	1	0	0.548651	0.1092	0	0	1	Module_6
fOTU_677	0	1	1	0	0.650509	0.0382	0	0	1	Module_3
fOTU_467	1	1	0	0	0.310843	0.6872	0	0	0	NA
fOTU_171	1	0	1	1	0.497958	0.2089	0	0	0	Module_9
fOTU_471	0	1	0	0	0.569805	0.1829	0	0	0	Module_11
fOTU_1305	1	1	0	0	0.55627	0.1235	0	0	1	Module_11
fOTU_507	1	0	1	1	0.534325	0.169	0	0	1	Module_1
fOTU_503	1	1	1	0	0.494213	0.2472	0	0	1	Module_1
fOTU_881	0	1	0	1	0.434731	0.3253	1	0	1	Module_3
fOTU_683	0	0	1	0	0.474891	0.2715	0	0	1	Module_6
fOTU_715	0	1	0	1	0.657862	0.038	0	0	1	Module_3
fOTU_548	0	1	0	0	0.438522	0.5357	0	0	0	Module_11
fOTU_523	0	1	0	1	0.0701818	0.9961	0	0	0	Module_11
fOTU_148	0	0	0	1	0.624519	0.0194	1	1	0	Module_8
fOTU_598	0	0	1	1	0.336488	0.6858	0	0	1	Module_12
fOTU_340	0	1	0	0	0.312523	0.702	0	0	0	Module_2
fOTU_263	1	0	1	0	0.774658	0.0091	1	1	1	Module_1
fOTU_535	0	1	1	1	0.290763	0.8056	0	0	0	NA
fOTU_1117	1	1	1	0	0.310003	0.6812	0	0	0	Module_15
fOTU_506	0	0	0	1	0.609761	0.0597	0	0	1	Module_2
fOTU_156	1	1	1	0	0.352485	0.6354	0	0	1	Module_6
fOTU_297	0	0	1	1	0.474963	0.2371	1	0	1	Module_2
fOTU_491	0	0	0	1	0.3534	0.6405	0	0	0	Module_2
fOTU_1154	0	1	0	1	0.400407	0.4754	0	0	1	Module_2
fOTU_781	0	0	1	0	0.332077	0.6946	0	0	1	Module_9
fOTU_166	0	0	0	1	0.50566	0.1823	1	0	0	Module_8
fOTU_779	0	0	1	1	0.163497	0.945	0	0	1	Module_70
fOTU_592	0	1	0	0	0.494777	0.2264	0	0	0	Module_5
fOTU_288	0	0	0	1	0.431715	0.3906	0	0	1	Module_2
fOTU_766	1	1	0	1	0.386433	0.5496	0	0	1	Module_15
fOTU_381	0	1	1	0	0.553321	0.133	0	0	1	Module_6
fOTU_492	0	1	1	0	0.431428	0.3976	1	0	1	Module_3
fOTU_965	0	1	0	1	0.66123	0.0331	0	0	1	Module_2
fOTU_896	0	1	0	0	0.519271	0.1953	0	0	1	Module_7
fOTU_1082	0	0	1	1	0.282206	0.8166	0	0	0	Module_1
fOTU_447	0	1	0	1	0.651342	0.0312	0	0	1	Module_3
fOTU_516	1	0	1	0	0.5384	0.1463	0	0	1	Module_6
fOTU_985	1	0	1	1	0.315945	0.7308	0	0	1	Module_2
fOTU_329	0	1	1	1	0.645634	0.0133	0	0	1	Module_3
fOTU_208	1	0	1	0	0.477298	0.2719	0	0	1	Module_6
fOTU_387	0	0	0	1	0.626779	0.065	0	0	1	Module_2
fOTU_520	0	1	1	0	0.305523	0.716	0	0	1	Module_11
fOTU_679	1	0	0	1	0.651761	0.0399	0	0	0	NA
fOTU_389	0	0	1	0	0.476545	0.2394	0	0	1	Module_6
fOTU_718	0	0	1	0	0.728309	0.0022	1	1	1	Module_13
fOTU_405	0	1	0	0	0.610798	0.0682	0	0	0	NA
fOTU_385	1	1	0	0	0.607468	0.0808	0	0	1	Module_5
fOTU_699	0	1	1	1	0.371556	0.5837	0	0	0	Module_4
fOTU_551	0	1	0	0	0.920487	0.002	1	1	1	Module_3
fOTU_611	0	0	0	1	0.711137	0.0103	0	0	1	Module_2
fOTU_642	1	0	1	0	0.32013	0.6974	0	0	1	Module_11
fOTU_243	0	0	1	0	0.736405	0.0103	0	0	1	Module_9
fOTU_692	0	0	1	1	0.453265	0.3214	0	0	1	Module_8
fOTU_444	0	1	0	0	0.316102	0.6683	0	0	1	Module_3
fOTU_51	0	0	1	0	0.446009	0.5018	0	0	0	NA
fOTU_411	1	0	1	0	0.361213	0.5865	0	0	0	Module_15
fOTU_568	0	0	0	1	0.300489	0.845	0	0	0	Module_7
fOTU_339	0	1	1	1	0.331788	0.6557	0	0	1	Module_2
fOTU_365	1	1	1	0	0.260837	0.856	0	0	0	Module_1
fOTU_289	1	0	0	0	0.385102	0.4877	0	0	1	Module_6
fOTU_833	1	0	0	0	0.225991	0.9088	0	0	0	Module_2
fOTU_521	0	0	0	1	0.414407	0.4353	0	0	1	Module_2
fOTU_435	1	1	1	0	0.330879	0.7118	0	0	1	Module_6
fOTU_351	0	1	0	0	0.38331	0.6465	0	0	1	Module_1
fOTU_458	0	0	0	1	0.399841	0.4631	0	0	0	NA
fOTU_276	1	1	1	0	0.18217	0.9046	0	0	1	Module_10
fOTU_764	0	0	1	0	0.393247	0.4843	0	0	0	Module_4
fOTU_472	1	1	1	0	0.154033	0.9497	0	0	0	Module_1
fOTU_292	0	0	1	0	0.34367	0.6401	0	0	0	NA
fOTU_489	0	1	0	0	0.65581	0.0343	1	1	1	Module_3
fOTU_1028	1	1	1	0	0.333849	0.629	0	0	1	Module_6
fOTU_926	0	1	1	1	0.104841	0.9841	0	0	0	NA
fOTU_927	0	1	0	1	0.352537	0.6398	0	0	1	Module_7
fOTU_709	1	0	1	0	0.245102	0.8338	0	0	0	Module_5
fOTU_716	0	0	0	1	0.471518	0.2804	0	0	1	Module_2
fOTU_183	1	0	0	0	0.542792	0.1559	0	0	1	Module_1
fOTU_704	1	0	0	1	0.450107	0.3045	0	0	1	Module_4
fOTU_767	0	0	1	0	0.574417	0.1215	0	0	1	Module_2
fOTU_661	0	0	1	1	0.384804	0.4941	0	0	1	Module_3
fOTU_614	0	1	0	1	0.133949	0.965	0	0	1	Module_2
fOTU_805	1	1	1	0	0.445673	0.3468	0	0	1	Module_6
fOTU_695	0	1	0	0	0.77491	0.0045	1	1	1	Module_3
fOTU_493	1	1	1	0	0.37341	0.5354	0	0	1	Module_6
fOTU_906	0	1	1	1	0.291686	0.8032	0	0	0	NA
fOTU_1956	1	0	0	0	0.399762	0.46	0	0	1	Module_1
fOTU_653	0	0	0	1	0.661903	0.0468	0	0	0	NA
fOTU_659	0	0	1	1	0.411659	0.4341	0	0	0	NA
fOTU_248	0	0	1	0	0.756134	0.0043	0	0	1	Module_9
fOTU_1219	0	1	0	0	0.282456	0.7953	0	0	1	Module_16
fOTU_333	0	1	1	0	0.560085	0.1063	0	0	0	Module_10
fOTU_817	1	1	0	1	0.313395	0.6869	0	0	1	Module_3
fOTU_499	1	0	1	1	0.263042	0.8314	0	0	1	Module_6
fOTU_1241	0	0	0	1	0.47287	0.2683	0	0	1	Module_2
fOTU_672	1	1	0	0	0.573861	0.1073	0	0	1	Module_11
fOTU_531	0	1	1	1	0.101259	0.9805	0	0	0	NA
fOTU_327	0	1	0	1	0.5293	0.1061	0	0	1	Module_3
fOTU_299	0	0	1	0	0.263268	0.872	0	0	1	Module_11
fOTU_738	0	1	0	1	0.278707	0.8253	0	0	1	Module_67
fOTU_139	0	0	1	0	0.462738	0.3703	0	0	1	Module_6
fOTU_583	0	1	1	1	0.340891	0.644	0	0	0	NA
fOTU_410	1	0	0	0	0.353102	1	0	0	1	Module_8
fOTU_258	1	0	0	0	0.326164	0.6879	0	0	1	Module_1
fOTU_967	0	1	0	1	0.589301	0.1198	1	0	1	Module_3
fOTU_638	0	1	0	0	0.689876	0.024	0	0	0	Module_32
fOTU_539	0	0	1	1	0.507156	0.2404	0	0	1	Module_7
fOTU_1339	1	1	0	0	0.234489	0.8374	0	0	1	Module_7
fOTU_792	0	1	0	1	0.644216	0.0506	0	0	1	Module_3
fOTU_362	0	1	1	1	0.187762	0.9884	0	0	1	Module_1
fOTU_1105	1	0	1	0	0.61151	0.0655	0	0	1	Module_1
fOTU_724	1	0	0	0	0.393562	0.4823	0	0	0	Module_12
fOTU_884	0	1	1	1	0.268722	0.7783	0	0	1	Module_19
fOTU_163	0	0	1	0	0.622972	0.0388	0	0	1	Module_9
fOTU_605	0	1	0	1	0.16838	0.9578	0	0	0	NA
fOTU_293	0	0	1	0	0.571356	0.1417	1	0	1	Module_2
fOTU_437	1	0	0	0	0.299748	0.808	0	0	1	Module_7
fOTU_361	0	1	1	0	0.354903	0.5876	0	0	1	Module_35
fOTU_1511	1	1	0	0	0.523349	0.2264	0	0	1	Module_11
fOTU_745	0	1	0	0	0.226556	0.9457	0	0	0	Module_1
fOTU_487	1	0	0	1	0.289539	0.7694	0	0	1	Module_2
fOTU_753	0	0	1	1	0.289311	0.7138	0	0	1	Module_7
fOTU_364	1	0	0	0	0.444723	0.4674	0	0	1	Module_11
fOTU_755	0	1	1	0	0.380084	0.537	0	0	1	Module_6
fOTU_956	0	1	0	1	0.184067	0.9353	0	0	1	Module_19
fOTU_482	0	0	1	1	0.27179	0.7665	0	0	0	NA
fOTU_540	1	0	1	0	0.381711	0.5725	0	0	1	Module_6
fOTU_234	0	0	1	0	0.618244	0.0435	1	1	1	Module_1
fOTU_824	0	1	1	1	0.382695	0.5314	0	0	0	Module_2
fOTU_741	1	1	1	0	0.407132	0.4537	0	0	1	Module_6
fOTU_1026	0	1	1	1	0.25503	0.9008	0	0	1	Module_6
fOTU_501	0	0	0	1	0.316015	0.705	0	0	1	Module_4
fOTU_429	1	1	0	0	0.420271	0.3235	0	0	1	Module_5
fOTU_936	0	1	0	0	0.550931	0.1328	0	0	1	Module_3
fOTU_212	0	0	1	1	0.489588	0.25	0	0	1	Module_6
fOTU_814	1	0	0	0	0.34718	0.5903	0	0	0	Module_7
fOTU_735	0	0	1	0	0.813933	0.0039	0	0	0	Module_17
fOTU_723	0	1	0	0	0.526425	0.1821	0	0	0	Module_15
fOTU_474	0	1	0	0	0.19157	0.9635	0	0	0	Module_1
fOTU_728	0	0	1	1	0.588351	0.0801	1	0	1	Module_2
fOTU_624	0	0	1	1	0.416502	0.3879	0	0	1	Module_2
fOTU_488	1	1	1	0	0.369752	0.5437	0	0	1	Module_6
fOTU_448	0	1	1	0	0.555693	0.1323	0	0	1	Module_6
fOTU_502	0	1	1	1	0.169422	0.9345	0	0	1	Module_6
fOTU_337	1	0	1	0	0.472365	0.2925	0	0	1	Module_6
fOTU_537	0	0	1	0	0.505309	0.2181	0	0	1	Module_64
fOTU_744	0	1	1	1	0.375985	0.5056	0	0	1	Module_2
fOTU_426	1	0	1	1	0.601752	0.084	0	0	1	Module_1
fOTU_714	0	0	0	1	0.585137	0.0075	1	1	1	Module_2
fOTU_623	1	0	1	0	0.211175	0.8844	0	0	0	Module_15
fOTU_423	0	0	1	0	0.384518	0.5062	0	0	1	Module_13
fOTU_393	0	0	1	1	0.350058	0.6106	0	0	1	Module_10
fOTU_707	0	0	1	0	0.621167	0.0439	0	0	0	NA
fOTU_564	0	0	0	1	0.805357	0.006	1	1	1	Module_2
fOTU_710	0	0	1	1	0.384314	0.549	0	0	1	Module_2
fOTU_237	0	0	0	1	0.500884	0.2212	1	0	0	Module_2
fOTU_778	0	0	0	1	0.84412	0.0034	1	1	1	Module_2
fOTU_427	1	1	0	1	0.343412	0.5855	0	0	0	Module_25
fOTU_1066	0	0	1	0	0.583383	0.0868	0	0	0	NA
fOTU_839	1	0	0	0	0.457151	0.3267	0	0	1	Module_14
fOTU_658	1	1	0	0	0.251847	0.977	0	0	0	Module_1
fOTU_353	0	0	1	0	0.561345	0.1234	0	0	1	Module_6
fOTU_513	1	0	0	0	0.463117	0.3023	0	0	0	Module_1
fOTU_627	0	1	0	0	0.373534	0.5157	0	0	1	Module_12
fOTU_1201	0	0	1	0	0.572677	0.0683	0	0	1	Module_6
fOTU_675	0	1	0	0	0.686044	0.0245	1	1	1	Module_3
fOTU_363	1	0	1	1	0.339418	0.6065	0	0	1	Module_1
fOTU_530	0	0	0	1	0.482341	0.0945	0	0	1	Module_2
fOTU_431	0	0	1	1	0.150175	0.9464	0	0	0	NA
fOTU_463	0	0	1	0	0.642956	0.0499	0	0	1	Module_6
fOTU_615	0	1	0	1	0.405038	0.4459	0	0	1	Module_3
fOTU_1048	0	0	1	0	0.25625	1	0	0	0	NA
fOTU_932	1	1	0	0	0.615381	0.1306	0	0	1	Module_5
fOTU_252	1	0	1	0	0.558302	0.1198	0	0	1	Module_6
fOTU_643	0	0	0	1	0.542576	0.1638	0	0	1	Module_2
fOTU_908	1	1	0	0	0.4169	0.4076	0	0	0	Module_34
fOTU_528	1	1	0	0	0.545451	0.1563	0	0	0	NA
fOTU_925	0	0	1	1	0.285226	0.7396	0	0	0	Module_11
fOTU_1214	1	0	0	1	0.354186	0.5697	0	0	0	NA
fOTU_721	0	0	0	1	0.654963	0.0155	0	0	1	Module_2
fOTU_220	0	0	1	1	0.608375	0.0448	0	0	1	Module_2
fOTU_253	1	0	0	0	0.45399	0.2676	0	0	0	Module_65
fOTU_688	0	0	0	1	0.454007	0.3717	0	0	0	Module_9
fOTU_612	0	0	1	0	0.571249	0.0996	0	0	1	Module_8
fOTU_519	0	0	1	1	0.386858	0.4917	0	0	0	NA
fOTU_861	0	0	1	1	0.264719	0.8909	0	0	1	Module_64
fOTU_740	0	0	1	0	0.675198	0.0308	0	0	1	Module_21
fOTU_371	1	0	0	0	0.309076	0.7883	0	0	1	Module_6
fOTU_889	1	1	1	0	0.342858	0.6308	0	0	0	Module_9
fOTU_1004	0	0	1	1	0.325666	0.715	0	0	1	Module_6
fOTU_862	0	0	0	1	0.564745	0.1258	0	0	1	Module_3
fOTU_334	0	0	1	0	0.463492	0.0995	0	0	1	Module_9
fOTU_706	1	0	1	0	0.687412	0.0263	0	0	1	Module_1
fOTU_919	1	0	0	0	0.456855	0.3298	0	0	1	Module_7
fOTU_572	1	0	0	0	0.645194	0.0559	0	0	0	Module_1
fOTU_1020	1	0	0	0	0.551456	0.1318	0	0	1	Module_1
fOTU_438	0	0	1	0	0.378852	0.6763	0	0	1	Module_2
fOTU_215	0	0	0	1	0.650329	0.2024	1	0	1	Module_7
fOTU_711	1	0	0	0	0.483045	0.2299	0	0	1	Module_6
fOTU_845	0	1	1	0	0.581395	0.0761	0	0	0	NA
fOTU_769	0	0	0	1	0.675279	0.0315	1	1	1	Module_2
fOTU_1602	0	0	1	0	0.485786	0.2195	0	0	1	Module_9
fOTU_657	1	1	1	0	0.319267	0.7038	0	0	1	Module_6
fOTU_759	0	0	0	1	0.446815	0.3343	0	0	1	Module_2
fOTU_732	1	0	0	1	0.499763	0.2588	0	0	1	Module_2
fOTU_892	1	0	1	0	0.554993	0.1321	0	0	0	Module_1
fOTU_397	0	0	1	0	0.465628	0.2924	0	0	1	Module_6
fOTU_1003	0	1	0	1	0.436795	0.4339	0	0	1	Module_2
fOTU_1015	0	1	0	1	0.623645	0.0724	1	0	1	Module_3
fOTU_505	1	0	1	0	0.334695	0.6294	0	0	1	Module_11
fOTU_545	1	1	1	0	0.204209	0.8899	0	0	0	Module_1
fOTU_275	0	0	1	0	0.737318	0.0101	0	0	0	Module_8
fOTU_774	0	0	1	0	0.771034	0.0074	0	0	0	Module_4
fOTU_1875	0	1	0	0	0.557497	0.1532	0	0	1	Module_3
fOTU_582	0	0	0	1	0.673915	0.0289	0	0	1	Module_2
fOTU_569	1	0	0	0	0.400137	0.485	0	0	0	Module_44
fOTU_504	1	0	1	0	0.482724	0.2457	0	0	1	Module_1
fOTU_422	1	0	0	0	0.597709	0.0702	0	0	0	Module_1
fOTU_673	1	0	0	0	0.416831	0.5299	0	0	1	Module_6
fOTU_968	0	1	0	0	0.502198	0.2004	0	0	1	Module_3
fOTU_388	1	0	1	1	0.753278	0.0043	0	0	1	Module_1
fOTU_668	0	1	1	1	0.287402	0.7987	0	0	1	Module_2
fOTU_1011	1	0	0	0	0.509992	0.1674	0	0	1	Module_1
fOTU_1433	0	1	0	1	0.475045	0.2945	0	0	1	Module_2
fOTU_890	1	0	0	1	0.582074	0.0999	0	0	1	Module_62
fOTU_608	0	1	1	1	0.382025	0.526	0	0	0	NA
fOTU_731	0	1	1	0	0.513418	0.2083	0	0	0	Module_3
fOTU_883	0	0	0	1	0.50151	0.214	0	0	1	Module_1
fOTU_373	0	0	1	0	0.609861	0.1961	1	0	1	Module_1
fOTU_526	1	0	1	0	0.218317	0.8647	0	0	1	Module_11
fOTU_402	0	1	0	0	0.462679	0.3087	0	0	1	Module_6
fOTU_1092	0	0	0	1	0.481342	0.2684	0	0	1	Module_2
fOTU_651	1	0	0	1	0.303533	0.7485	0	0	1	Module_2
fOTU_1603	1	1	0	0	0.419382	0.4381	0	0	0	Module_10
fOTU_319	0	0	1	1	0.418941	0.439	0	0	1	Module_4
fOTU_236	0	0	1	0	0.418707	0.6374	0	0	0	Module_3
fOTU_126	0	0	1	0	0.349815	0.578	0	0	1	Module_8
fOTU_1137	0	1	1	0	0.296153	0.803	0	0	1	Module_6
fOTU_271	1	0	1	0	0.576999	0.1152	0	0	1	Module_1
fOTU_226	1	0	0	1	0.50917	0.1931	0	0	0	NA
fOTU_879	1	0	1	0	0.459458	0.3083	0	0	1	Module_5
fOTU_565	0	1	1	0	0.364432	0.5785	0	0	0	Module_6
fOTU_663	1	0	0	1	0.469276	0.3426	0	0	1	Module_2
fOTU_442	0	0	1	0	0.703612	0.0261	0	0	1	Module_4
fOTU_920	0	0	1	0	0.351295	0.6525	0	0	1	Module_9
fOTU_294	0	0	1	0	0.382574	0.4226	0	0	1	Module_6
fOTU_247	0	0	1	0	0.832159	0.0012	1	1	1	Module_1
fOTU_260	0	1	1	0	0.380823	0.5339	0	0	1	Module_6
fOTU_291	0	0	1	0	0.493077	0.0311	1	1	1	Module_8
fOTU_494	0	0	1	0	0.472521	0.3219	0	0	1	Module_6
fOTU_630	1	0	0	0	0.447011	0.3368	0	0	1	Module_10
fOTU_354	0	1	0	0	0.379026	0.8893	0	0	1	Module_5
fOTU_1000	1	1	0	0	0.388997	0.5306	0	0	1	Module_22
fOTU_476	0	0	1	1	0.246716	0.8433	0	0	1	Module_1
fOTU_446	0	0	1	0	0.461813	0.4045	0	0	1	Module_6
fOTU_527	0	0	0	1	0.494404	0.1636	1	0	1	Module_2
fOTU_522	1	0	1	0	0.656236	0.0367	0	0	1	Module_1
fOTU_432	0	1	0	0	0.400259	1	0	0	1	Module_6
fOTU_681	1	1	1	0	0.32204	0.6948	0	0	1	Module_6
fOTU_1404	1	0	1	0	0.336406	0.592	0	0	0	Module_30
fOTU_641	1	0	1	0	0.372918	0.5945	0	0	1	Module_6
fOTU_414	0	0	1	0	0.421857	0.4224	0	0	1	Module_7
fOTU_277	0	0	1	0	0.580657	0.0154	1	1	1	Module_1
fOTU_300	0	0	1	0	0.563776	0.0999	0	0	1	Module_6
fOTU_561	0	1	1	0	0.459686	0.3281	0	0	1	Module_8
fOTU_324	0	0	1	0	0.446799	0.285	0	0	1	Module_31
fOTU_866	1	0	1	1	0.240453	0.8383	0	0	0	NA
fOTU_588	1	0	1	1	0.187421	0.9099	0	0	0	NA
fOTU_575	0	1	1	0	0.304575	0.7554	0	0	0	Module_6
fOTU_1019	1	0	0	1	0.369707	0.5327	0	0	0	Module_14
fOTU_1159	1	0	0	0	0.417317	0.4349	0	0	1	Module_62
fOTU_450	0	0	1	0	0.58567	0.1218	0	0	1	Module_6
fOTU_553	1	1	1	0	0.4271	0.4134	0	0	1	Module_6
fOTU_758	0	1	0	1	0.136496	0.9637	0	0	0	Module_8
fOTU_705	0	0	1	1	0.610693	0.0888	1	0	1	Module_13
fOTU_533	1	0	0	1	0.389678	0.4894	0	0	1	Module_2
fOTU_599	1	0	0	0	0.45559	0.3473	0	0	1	Module_16
fOTU_770	1	0	0	0	0.586644	0.1973	0	0	1	Module_6
fOTU_691	0	0	1	0	0.534926	0.1629	0	0	1	Module_4
fOTU_828	1	0	1	0	0.496239	0.2317	0	0	1	Module_1
fOTU_511	0	1	1	0	0.339051	0.7092	0	0	1	Module_6
fOTU_358	1	1	0	1	0.127443	0.9775	0	0	0	Module_24
fOTU_961	0	0	1	0	0.476606	0.3239	0	0	0	Module_1
fOTU_462	0	0	0	1	0.277756	0.794	0	0	0	NA
fOTU_645	1	0	0	0	0.331255	0.6287	0	0	1	Module_1
fOTU_270	0	0	0	1	0.571782	0.0852	1	0	1	Module_2
fOTU_617	0	0	1	0	0.579138	0.0543	1	0	1	Module_9
fOTU_854	1	0	1	0	0.529446	0.1681	0	0	1	Module_1
fOTU_806	1	0	1	0	0.439645	0.3598	0	0	1	Module_1
fOTU_980	0	0	1	0	0.688932	0.0096	1	1	1	Module_4
fOTU_891	0	0	1	0	0.512054	0.181	0	0	1	Module_9
fOTU_512	0	0	1	0	0.720738	0.0153	1	1	0	Module_1
fOTU_536	1	0	1	0	0.431027	0.3614	0	0	1	Module_6
fOTU_1866	1	0	1	0	0.52586	0.1928	0	0	1	Module_1
fOTU_918	0	0	1	0	0.481789	0.3021	0	0	0	NA
fOTU_790	1	0	1	0	0.520427	0.1936	0	0	1	Module_13
fOTU_1282	1	0	1	0	0.713324	0.011	1	1	1	Module_1
fOTU_782	1	1	0	1	0.248747	0.8557	0	0	1	Module_4
fOTU_836	0	0	0	1	0.304325	1	0	0	1	Module_10
fOTU_1208	0	0	1	1	0.58937	0.0741	0	0	1	Module_2
fOTU_846	0	0	1	0	0.577134	0.0686	0	0	1	Module_6
fOTU_737	1	0	1	0	0.517456	0.202	0	0	1	Module_6
fOTU_801	0	0	1	0	0.448619	0.3459	0	0	1	Module_16
fOTU_1245	0	0	1	0	0.684219	0.0174	0	0	1	Module_9
fOTU_613	0	1	1	0	0.433372	0.3741	0	0	1	Module_6
fOTU_1153	0	0	1	0	0.488911	0.2639	0	0	1	Module_1
fOTU_1298	1	0	0	0	0.511763	0.1858	0	0	0	Module_5
fOTU_941	1	0	1	0	0.746911	0.0105	0	0	1	Module_1
fOTU_654	0	1	0	0	0.647211	0.0552	1	0	1	Module_3
fOTU_1164	0	0	1	1	0.466448	0.2898	0	0	1	Module_4
fOTU_808	1	0	1	0	0.620398	0.0742	0	0	1	Module_1
fOTU_701	1	1	1	0	0.291279	0.8544	0	0	1	Module_6
fOTU_639	0	0	1	0	0.607972	0.0822	0	0	1	Module_9
fOTU_733	0	1	0	1	0.311763	0.821	0	0	1	Module_59
fOTU_603	0	1	0	1	0.370178	0.5574	0	0	1	Module_2
fOTU_970	1	0	1	1	0.309289	0.8634	0	0	1	Module_1
fOTU_660	1	1	1	0	0.503547	0.2479	0	0	0	Module_12
fOTU_1299	1	1	1	0	0.233228	0.9087	0	0	0	Module_12
fOTU_580	1	0	0	0	0.339831	0.6407	0	0	0	Module_36
fOTU_650	0	1	0	0	0.317163	0.7815	0	0	1	Module_18
fOTU_1174	1	0	1	0	0.390678	0.5502	0	0	1	Module_8
fOTU_509	0	0	0	1	0.362824	0.685	0	0	0	Module_8
fOTU_914	1	0	0	0	0.559544	0.1025	1	0	1	Module_1
fOTU_457	0	0	1	0	0.443002	0.4137	0	0	1	Module_1
fOTU_878	0	0	0	1	0.623274	0.049	1	1	1	Module_2
fOTU_470	1	0	1	0	0.476585	0.2857	0	0	1	Module_1
fOTU_544	0	0	0	1	0.361113	1	0	0	1	Module_37
fOTU_772	1	0	1	1	0.387497	0.4928	0	0	1	Module_4
fOTU_674	0	0	1	1	0.534784	0.1299	0	0	1	Module_4
fOTU_656	0	1	0	1	0.197345	1	0	0	1	Module_6
fOTU_1322	1	0	1	1	0.430826	0.421	0	0	1	Module_1
fOTU_1277	0	0	1	1	0.523231	0.2451	0	0	1	Module_2
fOTU_390	0	0	0	1	0.642552	0.0791	1	0	1	Module_8
fOTU_1796	1	0	1	0	0.315529	0.6461	0	0	1	Module_6
fOTU_1038	0	0	0	1	0.533435	0.2039	0	0	1	Module_1
fOTU_571	1	0	1	0	0.525974	0.1851	0	0	1	Module_5
fOTU_749	1	0	0	0	0.513172	0.1623	0	0	1	Module_1
fOTU_800	0	1	1	0	0.396207	0.4146	0	0	0	NA
fOTU_279	1	0	0	0	0.421371	0.2281	1	0	1	Module_1
fOTU_1141	1	0	1	0	0.465896	0.434	0	0	1	Module_10
fOTU_586	0	0	0	1	0.426591	0.6304	0	0	0	Module_5
fOTU_1157	0	1	1	0	0.406402	0.485	0	0	0	NA
fOTU_768	0	1	1	0	0.445631	0.3203	0	0	1	Module_6
fOTU_922	1	0	0	1	0.490387	0.2399	0	0	0	Module_26
fOTU_557	0	1	0	1	0.229311	0.936	0	0	1	Module_11
fOTU_831	1	0	1	0	0.474	0.2655	0	0	1	Module_6
fOTU_954	1	0	1	0	0.360847	0.5716	0	0	1	Module_9
fOTU_690	0	1	0	0	0.329229	1	0	0	1	Module_6
fOTU_946	1	0	0	0	0.512665	0.1332	0	0	0	Module_5
fOTU_1136	0	0	1	1	0.320108	0.7768	0	0	1	Module_1
fOTU_508	0	0	0	1	0.413983	1	0	0	1	Module_59
fOTU_842	0	0	1	1	0.583247	0.0875	1	0	1	Module_3
fOTU_1039	1	0	0	0	0.476072	0.3244	0	0	0	Module_1
fOTU_916	1	0	1	0	0.399579	0.5182	0	0	1	Module_1
fOTU_746	1	1	0	0	0.182308	0.967	0	0	1	Module_1
fOTU_274	0	0	1	1	0.594445	0.0662	1	0	1	Module_2
fOTU_812	0	0	0	1	0.480017	0.2182	0	0	1	Module_1
fOTU_1315	1	0	0	1	0.432421	0.359	0	0	0	NA
fOTU_1053	0	0	1	1	0.509691	0.171	0	0	1	Module_8
fOTU_469	0	1	1	0	0.383879	0.5182	0	0	1	Module_6
fOTU_773	1	0	0	1	0.553049	0.2304	0	0	0	Module_58
fOTU_849	1	0	0	0	0.477407	0.223	0	0	1	Module_1
fOTU_415	0	0	1	0	0.430994	0.3218	0	0	0	Module_1
fOTU_777	1	1	0	1	0.162047	0.9387	0	0	0	NA
fOTU_1084	0	0	1	1	0.227583	0.9547	0	0	0	NA
fOTU_1161	1	1	0	1	0.503591	0.2471	0	0	0	NA
fOTU_591	1	0	0	1	0.551469	0.1512	0	0	0	NA
fOTU_305	0	0	0	1	0.339015	0.6085	0	0	1	Module_10
fOTU_559	0	1	0	1	0.499252	0.2652	0	0	1	Module_2
fOTU_703	1	0	0	0	0.468714	0.3696	1	0	0	Module_1
fOTU_456	0	0	0	1	0.494135	0.2167	0	0	0	Module_2
fOTU_465	1	0	0	0	0.393334	0.4846	0	0	1	Module_1
fOTU_579	0	0	0	1	0.556279	0.03	0	0	1	Module_3
fOTU_997	1	0	0	0	0.407634	0.5141	0	0	0	Module_1
fOTU_421	0	1	0	0	0.420398	0.7531	0	0	1	Module_36
fOTU_1006	0	1	0	1	0.387509	0.4253	0	0	1	Module_57
fOTU_644	0	1	0	1	0.239953	0.9034	0	0	1	Module_2
fOTU_1044	1	1	0	0	0.0803014	0.9943	0	0	0	NA
fOTU_818	0	0	0	1	0.476527	0.321	0	0	0	Module_12
fOTU_935	0	1	0	1	0.40239	0.4405	0	0	1	Module_3
fOTU_799	0	0	1	1	0.21811	0.8584	0	0	0	NA
fOTU_835	0	1	0	0	0.39487	0.5782	0	0	1	Module_10
fOTU_543	1	0	0	1	0.326566	0.711	0	0	1	Module_2
fOTU_434	0	0	1	0	0.525913	0.2119	0	0	1	Module_2
fOTU_622	1	1	0	1	0.267215	0.8138	0	0	1	Module_2
fOTU_825	0	0	0	1	0.439163	0.4747	0	0	1	Module_3
fOTU_1002	1	0	0	0	0.506495	0.2203	0	0	1	Module_1
fOTU_1054	0	1	0	0	0.403024	0.6537	0	0	1	Module_36
fOTU_886	1	0	1	1	0.298211	0.6981	0	0	1	Module_28
fOTU_1197	0	0	0	1	0.39344	0.4758	0	0	0	NA
fOTU_762	1	1	0	0	0.382236	0.5371	0	0	0	Module_12
fOTU_951	1	0	1	0	0.427508	0.4116	0	0	1	Module_7
fOTU_1696	0	0	0	1	0.370692	0.6108	0	0	0	NA
fOTU_1240	0	0	0	1	0.690787	0.029	1	1	1	Module_57
fOTU_1013	0	1	0	0	0.409082	0.3684	0	0	1	Module_10
fOTU_1007	0	1	0	1	0.463952	0.2978	0	0	1	Module_2
fOTU_921	1	0	1	1	0.429914	0.5068	0	0	0	Module_1
fOTU_500	0	0	1	0	0.306123	0.9903	0	0	0	NA
fOTU_1155	1	0	1	1	0.383313	0.5524	0	0	1	Module_1
fOTU_625	0	0	0	1	0.689603	0.0266	1	1	1	Module_2
fOTU_1035	1	0	0	1	0.440205	0.3513	0	0	1	Module_56
fOTU_634	1	0	0	1	0.39678	0.5148	0	0	0	Module_55
fOTU_719	1	0	1	0	0.42842	0.3972	0	0	1	Module_1
fOTU_832	0	0	0	1	0.735524	0.0097	1	1	1	Module_2
fOTU_840	1	0	1	1	0.312216	0.7527	0	0	1	Module_7
fOTU_694	0	0	1	1	0.288488	0.9085	0	0	0	NA
fOTU_903	0	0	0	1	0.450442	0.5201	1	0	1	Module_5
fOTU_1114	1	0	0	0	0.571783	0.0835	0	0	1	Module_1
fOTU_525	0	0	0	1	0.551808	0.1377	0	0	1	Module_2
fOTU_1047	0	0	0	1	0.54057	0.194	0	0	1	Module_2
fOTU_392	0	0	1	1	0.407682	0.2005	1	0	1	Module_2
fOTU_902	0	0	0	1	0.453696	0.2697	1	0	1	Module_2
fOTU_1050	0	0	1	1	0.483375	0.2321	0	0	1	Module_2
fOTU_1378	1	0	1	1	0.414303	0.4524	0	0	0	NA
fOTU_678	1	0	1	1	0.423425	0.4689	0	0	0	NA
fOTU_747	1	0	0	1	0.304806	0.8211	0	0	0	Module_6
fOTU_552	0	0	0	1	0.425779	0.5246	0	0	0	NA
fOTU_872	0	1	0	1	0.276805	0.864	0	0	1	Module_11
fOTU_865	0	0	1	1	0.310815	0.6519	0	0	1	Module_4

## Sheet: Root_16S
	C-IT	C-NT	O-IT	O-RT	stat	p.value	edgeR	cssOTU	Network	Module
bOTU_464	1	1	0	1	0.226587	0.8768	0	0	1	Module_49
bOTU_376	1	1	0	0	0.43605	0.3572	0	0	0	NA
bOTU_19	1	1	0	0	0.456188	0.3239	0	0	0	NA
bOTU_101	0	0	0	1	0.537878	0.159	0	0	1	Module_83
bOTU_12	0	1	0	0	0.402783	0.4717	0	0	0	NA
bOTU_35	0	1	0	0	0.657417	0.0232	0	0	1	Module_15
bOTU_3	1	0	0	0	0.66621	0.031	0	0	0	NA
bOTU_1188	0	1	1	0	0.393599	0.4824	0	0	0	NA
bOTU_227	0	1	0	1	0.327161	0.6462	0	0	1	Module_11
bOTU_536	1	1	1	0	0.182341	0.9151	0	0	0	NA
bOTU_31	1	0	1	0	0.45149	0.3207	0	0	0	NA
bOTU_6	0	1	0	0	0.643445	0.0277	0	0	1	Module_111
bOTU_303	1	1	0	0	0.567473	0.1131	0	0	1	Module_6
bOTU_384	0	1	0	0	0.780345	0.0019	1	1	0	Module_1
bOTU_107	0	1	1	1	0.575097	0.1297	0	0	1	Module_11
bOTU_351	0	1	0	1	0.674817	0.0321	1	1	1	Module_3
bOTU_596	0	0	1	1	0.369559	0.5388	0	0	1	Module_98
bOTU_391	0	1	1	0	0.578767	0.0911	0	0	1	Module_15
bOTU_14	1	0	1	0	0.45028	0.3396	0	0	1	Module_7
bOTU_632	1	0	0	1	0.196883	0.922	0	0	1	Module_5
bOTU_45	0	1	0	1	0.349554	0.5837	0	0	0	NA
bOTU_2	1	1	0	0	0.552514	0.1284	0	0	1	Module_10
bOTU_13	0	1	1	1	0.561423	0.1333	0	0	0	Module_56
bOTU_617	0	1	0	0	0.662	0.0245	1	1	0	NA
bOTU_30	1	0	0	0	0.845985	0.0019	1	1	1	Module_20
bOTU_16	0	1	0	1	0.794779	0.0018	1	1	1	Module_3
bOTU_146	1	0	1	1	0.444784	0.3485	0	0	1	Module_3
bOTU_116	0	0	0	1	0.0959176	0.9882	0	0	0	NA
bOTU_139	1	0	1	0	0.264304	0.7824	0	0	0	Module_8
bOTU_2359	1	1	0	0	0.410446	0.4406	0	0	0	Module_5
bOTU_334	0	1	0	1	0.193144	0.9537	0	0	1	Module_2
bOTU_126	1	0	0	1	0.493704	0.2381	0	0	1	Module_71
bOTU_599	0	0	1	0	0.441928	0.3605	0	0	1	Module_15
bOTU_34	1	1	0	0	0.878239	0.0001	1	1	1	Module_10
bOTU_15	1	1	0	0	0.167677	0.938	0	0	1	Module_8
bOTU_46	1	1	0	0	0.607821	0.0597	0	0	1	Module_111
bOTU_27	0	0	0	1	0.72936	0.013	0	0	1	Module_3
bOTU_400	1	1	0	0	0.370787	0.5329	0	0	0	NA
bOTU_37	0	1	1	1	0.778086	0.003	1	1	1	Module_3
bOTU_25	0	0	1	0	0.259834	0.8012	0	0	1	Module_7
bOTU_209	0	0	1	0	0.191882	0.9208	0	0	1	Module_2
bOTU_316	0	1	1	1	0.493213	0.2437	0	0	1	Module_11
bOTU_61	1	1	0	0	0.468195	0.2944	0	0	1	Module_33
bOTU_740	1	1	1	0	0.271046	0.819	0	0	1	Module_4
bOTU_216	0	0	0	1	0.283146	0.784	0	0	1	Module_50
bOTU_129	1	0	0	0	0.536449	0.156	0	0	1	Module_24
bOTU_5	1	0	1	0	0.514568	0.1784	0	0	1	Module_7
bOTU_407	0	0	0	1	0.65049	0.0244	1	1	1	Module_3
bOTU_259	0	1	0	0	0.555304	0.1402	0	0	1	Module_4
bOTU_62	0	1	1	0	0.40998	0.4348	0	0	1	Module_5
bOTU_90	1	0	1	0	0.811561	0.004	0	0	1	Module_7
bOTU_29	1	0	0	0	0.593437	0.056	0	0	1	Module_7
bOTU_198	1	0	1	0	0.442008	0.3533	0	0	1	Module_7
bOTU_186	1	1	0	0	0.369141	0.5233	0	0	1	Module_10
bOTU_4	1	1	0	1	0.261455	0.7751	0	0	0	NA
bOTU_130	1	1	0	0	0.205599	0.8857	0	0	1	Module_2
bOTU_54	1	0	1	0	0.513381	0.2107	0	0	1	Module_5
bOTU_48	0	1	1	0	0.183265	0.9214	0	0	0	NA
bOTU_56	0	0	1	0	0.525759	0.185	0	0	1	Module_7
bOTU_465	0	0	1	0	0.424228	0.3977	0	0	1	Module_2
bOTU_47	0	0	0	1	0.62418	0.0636	0	0	1	Module_3
bOTU_325	1	1	0	1	0.417948	0.4176	0	0	1	Module_35
bOTU_2589	0	0	0	1	0.389853	0.4772	0	0	0	NA
bOTU_17	0	1	0	1	0.780823	0.0033	1	1	1	Module_3
bOTU_698	1	1	0	1	0.570554	0.1303	0	0	0	NA
bOTU_70	0	1	0	0	0.467477	0.2637	0	0	0	NA
bOTU_295	1	0	0	0	0.336861	0.6311	0	0	0	NA
bOTU_201	0	1	0	0	0.301424	0.8445	0	0	1	Module_30
bOTU_481	1	0	0	0	0.369063	0.5163	0	0	1	Module_52
bOTU_140	1	0	0	1	0.492266	0.2566	0	0	0	NA
bOTU_639	0	1	0	0	0.475671	0.2608	0	0	1	Module_1
bOTU_519	0	1	0	1	0.510823	0.2182	0	0	1	Module_3
bOTU_128	1	1	0	0	0.105153	0.9731	0	0	1	Module_35
bOTU_58	0	1	0	0	0.342212	0.5925	0	0	0	NA
bOTU_150	1	0	0	0	0.163539	0.9428	0	0	0	NA
bOTU_168	1	0	0	0	0.531824	0.1305	0	0	0	NA
bOTU_312	0	1	0	0	0.706004	0.0151	0	0	1	Module_1
bOTU_159	0	0	1	0	0.461895	0.3308	0	0	1	Module_12
bOTU_57	1	1	0	0	0.371993	0.5436	0	0	0	NA
bOTU_2332	1	0	0	1	0.447125	0.3413	0	0	1	Module_3
bOTU_287	0	1	1	0	0.428722	0.3802	0	0	1	Module_15
bOTU_8	0	1	0	1	0.55901	0.1441	0	0	1	Module_1
bOTU_600	1	1	0	1	0.468891	0.2871	0	0	0	NA
bOTU_100	0	1	0	1	0.577358	0.1146	1	0	1	Module_11
bOTU_189	1	1	0	0	0.381929	0.5219	0	0	0	Module_5
bOTU_71	1	0	1	0	0.429045	0.3823	0	0	1	Module_5
bOTU_474	0	0	1	1	0.287222	0.7293	0	0	1	Module_7
bOTU_211	1	0	0	0	0.770373	0.004	1	1	1	Module_20
bOTU_22	0	1	1	1	0.256464	0.7867	0	0	0	Module_43
bOTU_112	0	1	0	0	0.385696	0.5585	0	0	1	Module_5
bOTU_241	1	1	0	0	0.490928	0.242	0	0	1	Module_19
bOTU_164	1	1	0	0	0.398314	0.4705	0	0	1	Module_1
bOTU_265	0	1	0	1	0.459731	0.3172	0	0	1	Module_3
bOTU_51	1	0	1	0	0.479268	0.2656	0	0	1	Module_7
bOTU_915	0	0	1	1	0.669191	0.0394	0	0	1	Module_9
bOTU_26	0	1	1	0	0.665571	0.0363	0	0	0	NA
bOTU_124	0	0	0	1	0.317442	0.7023	0	0	1	Module_40
bOTU_85	1	0	1	0	0.297831	0.693	0	0	1	Module_40
bOTU_167	0	0	0	1	0.413012	0.4265	0	0	0	Module_2
bOTU_466	0	0	1	1	0.194063	0.896	0	0	0	NA
bOTU_653	1	0	1	1	0.475956	0.2788	0	0	0	NA
bOTU_2416	0	1	0	1	0.528478	0.1618	0	0	1	Module_3
bOTU_352	1	1	0	0	0.633941	0.0453	0	0	1	Module_10
bOTU_446	1	1	0	1	0.516904	0.2038	0	0	1	Module_3
bOTU_67	1	0	0	1	0.320503	0.6577	0	0	0	Module_8
bOTU_409	0	0	1	1	0.41374	0.45	0	0	0	NA
bOTU_372	0	1	0	0	0.518559	0.1689	1	0	1	Module_3
bOTU_2256	0	1	1	1	0.558772	0.145	0	0	1	Module_11
bOTU_2511	0	1	0	0	0.649028	0.0272	1	1	1	Module_3
bOTU_373	0	1	0	0	0.654556	0.0236	0	0	1	Module_1
bOTU_74	0	0	1	0	0.629172	0.024	0	0	1	Module_7
bOTU_541	1	0	0	0	0.671141	0.0299	0	0	0	NA
bOTU_18	0	0	0	1	0.730168	0.0118	1	1	1	Module_3
bOTU_267	0	0	1	0	0.542051	0.0832	1	0	1	Module_9
bOTU_380	0	1	0	0	0.428129	0.3929	0	0	0	NA
bOTU_123	0	1	1	0	0.494519	0.2261	0	0	1	Module_2
bOTU_2864	1	1	1	0	0.46218	0.3023	0	0	1	Module_41
bOTU_405	0	1	1	1	0.515663	0.1984	0	0	1	Module_16
bOTU_33	0	0	1	0	0.357244	0.5762	0	0	1	Module_7
bOTU_78	1	0	0	1	0.448739	0.3503	0	0	1	Module_26
bOTU_21	1	0	1	0	0.459888	0.3034	0	0	1	Module_7
bOTU_730	1	1	0	1	0.365766	0.5297	0	0	1	Module_6
bOTU_114	1	1	0	0	0.471951	0.2917	0	0	0	NA
bOTU_43	0	1	0	1	0.483746	0.26	0	0	1	Module_3
bOTU_9	0	1	0	0	0.252672	0.8604	0	0	1	Module_2
bOTU_32	1	0	1	0	0.3297	0.6232	0	0	1	Module_2
bOTU_144	0	1	0	0	0.562156	0.101	0	0	0	NA
bOTU_262	1	0	1	1	0.351877	0.5759	0	0	0	NA
bOTU_181	1	1	1	0	0.567606	0.1271	0	0	1	Module_7
bOTU_635	1	1	0	0	0.509279	0.2139	0	0	1	Module_6
bOTU_105	0	1	1	1	0.41078	0.4386	0	0	0	NA
bOTU_52	1	0	1	0	0.352636	0.586	0	0	1	Module_15
bOTU_53	1	0	1	0	0.366283	0.5461	0	0	1	Module_7
bOTU_1587	0	1	1	1	0.310265	0.6805	0	0	0	Module_59
bOTU_104	0	0	1	1	0.435988	0.3671	0	0	0	Module_9
bOTU_679	1	1	0	1	0.339078	0.5978	0	0	1	Module_31
bOTU_1018	0	0	0	1	0.318774	0.6622	0	0	1	Module_31
bOTU_514	0	1	0	0	0.234212	0.8329	0	0	1	Module_18
bOTU_210	0	1	0	0	0.88853	0.0018	1	1	1	Module_1
bOTU_63	1	1	0	1	0.468758	0.2959	0	0	0	NA
bOTU_190	1	1	1	0	0.327778	0.6399	0	0	0	NA
bOTU_84	0	1	1	0	0.584982	0.103	0	0	0	NA
bOTU_428	0	1	1	1	0.520821	0.1951	0	0	0	Module_57
bOTU_142	0	0	1	0	0.636588	0.0442	0	0	1	Module_12
bOTU_194	0	1	1	1	0.0687286	0.9935	0	0	0	NA
bOTU_268	0	1	0	1	0.454409	0.3115	0	0	1	Module_3
bOTU_86	1	0	0	0	0.421561	0.4049	0	0	1	Module_8
bOTU_158	0	0	0	1	0.642687	0.044	0	0	1	Module_3
bOTU_2769	0	0	1	0	0.334507	0.6111	0	0	1	Module_38
bOTU_447	1	0	1	0	0.339769	0.6252	0	0	1	Module_7
bOTU_909	0	1	1	0	0.339674	0.6153	0	0	0	Module_34
bOTU_404	1	0	0	0	0.502998	0.2004	0	0	1	Module_24
bOTU_1048	0	1	0	1	0.196005	0.9044	0	0	0	Module_3
bOTU_232	0	0	1	1	0.66009	0.0481	1	1	1	Module_9
bOTU_212	0	1	0	0	0.243073	0.824	0	0	1	Module_31
bOTU_744	0	1	0	1	0.552254	0.1388	0	0	1	Module_80
bOTU_127	0	0	1	0	0.487816	0.2423	0	0	1	Module_5
bOTU_1113	0	0	0	1	0.263279	0.7693	0	0	1	Module_18
bOTU_510	1	1	0	0	0.294264	0.7319	0	0	0	NA
bOTU_619	1	1	0	0	0.378963	0.5328	0	0	1	Module_6
bOTU_11	0	0	1	0	0.82811	0.0061	0	0	1	Module_2
bOTU_1631	0	1	0	1	0.490022	0.2494	0	0	1	Module_19
bOTU_586	0	0	1	1	0.540681	0.1704	0	0	0	NA
bOTU_108	0	1	0	0	0.628062	0.0453	0	0	1	Module_39
bOTU_97	1	1	0	1	0.53593	0.1722	0	0	1	Module_6
bOTU_755	0	1	1	1	0.160663	0.9413	0	0	1	Module_36
bOTU_103	1	0	0	1	0.315745	0.6666	0	0	1	Module_3
bOTU_235	1	0	1	0	0.575454	0.123	0	0	1	Module_7
bOTU_1136	1	1	0	0	0.550473	0.1082	0	0	1	Module_6
bOTU_89	0	0	0	1	0.509021	0.1389	0	0	0	Module_35
bOTU_98	1	0	1	0	0.333095	0.619	0	0	1	Module_7
bOTU_109	0	0	1	0	0.469487	0.2581	0	0	0	NA
bOTU_772	1	0	0	0	0.586413	0.0932	0	0	0	NA
bOTU_570	1	1	1	0	0.264868	0.7834	0	0	1	Module_7
bOTU_40	1	0	1	0	0.565723	0.1148	0	0	1	Module_7
bOTU_532	0	1	0	0	0.755382	0.0062	1	1	1	Module_1
bOTU_527	0	0	1	1	0.77209	0.0041	0	0	1	Module_9
bOTU_258	1	0	0	0	0.680786	0.0201	1	1	0	NA
bOTU_307	1	0	0	0	0.643261	0.0398	0	0	1	Module_7
bOTU_278	0	1	0	1	0.574657	0.122	0	0	1	Module_3
bOTU_286	1	1	0	1	0.514109	0.2033	0	0	0	NA
bOTU_222	1	1	0	0	0.664338	0.0394	0	0	0	NA
bOTU_421	1	1	0	1	0.155402	0.9488	0	0	1	Module_19
bOTU_1088	1	0	1	1	0.148855	0.9547	0	0	1	Module_107
bOTU_779	1	0	1	1	0.666556	0.0328	1	1	0	Module_8
bOTU_184	1	0	0	0	0.42997	0.516	0	0	0	NA
bOTU_55	0	1	1	0	0.553492	0.1371	0	0	1	Module_15
bOTU_319	0	1	1	0	0.51079	0.2083	0	0	0	NA
bOTU_2380	1	1	0	0	0.344312	0.5834	0	0	0	NA
bOTU_41	0	0	0	1	0.690478	0.0248	1	1	1	Module_26
bOTU_739	0	1	1	0	0.314278	0.6694	0	0	1	Module_48
bOTU_20	1	0	1	1	0.431314	0.3764	0	0	1	Module_22
bOTU_72	0	0	1	0	0.305759	0.6889	0	0	0	NA
bOTU_153	1	0	1	1	0.135002	0.9632	0	0	1	Module_6
bOTU_7	0	0	1	0	0.460365	0.3104	0	0	1	Module_7
bOTU_288	0	1	0	1	0.367703	0.5481	0	0	1	Module_49
bOTU_339	0	1	1	1	0.681511	0.0322	0	0	1	Module_9
bOTU_2041	0	1	0	0	0.451458	0.3289	0	0	0	NA
bOTU_781	1	0	1	0	0.444172	0.3517	0	0	1	Module_7
bOTU_387	0	0	1	1	0.28107	0.743	0	0	1	Module_47
bOTU_161	0	1	0	1	0.416637	0.4069	0	0	0	NA
bOTU_370	1	0	1	1	0.115668	0.9791	0	0	1	Module_34
bOTU_348	1	1	0	0	0.59776	0.0861	0	0	0	NA
bOTU_44	1	0	0	0	0.372821	0.5174	0	0	1	Module_82
bOTU_188	1	1	0	1	0.613005	0.0718	0	0	1	Module_6
bOTU_250	0	0	1	0	0.539701	0.16	0	0	1	Module_4
bOTU_120	1	1	1	0	0.293703	0.7112	0	0	0	NA
bOTU_469	0	1	0	0	0.810953	0.0069	1	1	1	Module_1
bOTU_115	1	0	1	0	0.338838	0.6029	0	0	1	Module_7
bOTU_24	1	0	1	1	0.739302	0.0072	1	1	1	Module_9
bOTU_935	0	0	1	1	0.314529	0.6851	0	0	0	NA
bOTU_94	1	0	1	0	0.344851	0.5946	0	0	1	Module_5
bOTU_322	0	0	1	1	0.605027	0.0796	0	0	1	Module_9
bOTU_171	0	0	0	1	0.813689	0.0022	1	1	1	Module_3
bOTU_294	0	1	0	0	0.372903	0.5327	0	0	1	Module_105
bOTU_239	0	1	0	1	0.575638	0.1056	1	0	1	Module_3
bOTU_326	0	1	0	0	0.813507	0.0038	1	1	0	NA
bOTU_251	0	0	1	1	0.254241	0.7922	0	0	1	Module_70
bOTU_2292	0	1	0	0	0.306963	0.8315	0	0	1	Module_106
bOTU_406	1	0	1	1	0.492976	0.2498	0	0	1	Module_8
bOTU_883	1	0	1	0	0.433849	0.3744	0	0	1	Module_5
bOTU_445	0	1	0	1	0.160508	0.9415	0	0	0	NA
bOTU_81	0	1	1	1	0.426714	0.395	0	0	0	NA
bOTU_574	0	0	1	1	0.297507	0.7099	0	0	1	Module_13
bOTU_91	1	1	1	0	0.426414	0.3883	0	0	0	NA
bOTU_363	0	1	0	1	0.527219	0.1584	0	0	1	Module_3
bOTU_1693	0	1	1	1	0.366995	0.548	0	0	1	Module_11
bOTU_233	0	1	0	0	0.483122	0.2578	0	0	0	NA
bOTU_193	0	1	0	0	0.222678	0.9443	0	0	1	Module_2
bOTU_64	0	1	0	0	0.540536	0.1434	0	0	1	Module_15
bOTU_1489	1	1	1	0	0.273299	0.7584	0	0	0	NA
bOTU_205	0	1	0	0	0.607169	0.0749	1	0	1	Module_6
bOTU_484	0	1	0	0	0.948005	0.0019	1	1	1	Module_1
bOTU_96	1	0	1	0	0.449694	0.3356	0	0	1	Module_5
bOTU_457	1	1	1	0	0.388448	0.4985	0	0	0	NA
bOTU_622	1	0	0	0	0.50217	0.235	0	0	0	NA
bOTU_173	1	1	0	1	0.562154	0.1297	0	0	0	NA
bOTU_1629	1	1	1	0	0.37801	0.5129	0	0	1	Module_7
bOTU_156	0	0	1	0	0.486022	0.2344	0	0	1	Module_72
bOTU_489	0	1	1	0	0.610156	0.0487	0	0	1	Module_7
bOTU_678	1	0	0	1	0.192103	0.983	0	0	1	Module_84
bOTU_682	0	1	1	1	0.37796	0.5186	0	0	0	NA
bOTU_752	1	0	1	1	0.203158	0.8989	0	0	1	Module_6
bOTU_392	1	1	0	0	0.378024	0.5062	0	0	1	Module_2
bOTU_425	1	1	1	0	0.240358	0.8224	0	0	0	NA
bOTU_73	0	0	1	0	0.41884	0.4118	0	0	1	Module_28
bOTU_199	0	1	0	1	0.476886	0.2615	0	0	0	NA
bOTU_106	1	0	1	0	0.70111	0.0171	0	0	1	Module_7
bOTU_298	1	1	0	1	0.207421	0.8845	0	0	0	NA
bOTU_50	1	0	1	0	0.292901	0.7258	0	0	1	Module_6
bOTU_93	1	0	1	0	0.4388	0.36	0	0	1	Module_5
bOTU_275	1	0	1	1	0.181634	0.9482	0	0	1	Module_84
bOTU_552	1	1	1	0	0.261195	0.7857	0	0	0	NA
bOTU_65	0	1	0	0	0.301883	0.7515	0	0	0	NA
bOTU_770	0	0	1	1	0.433351	0.3591	0	0	1	Module_9
bOTU_651	1	0	1	0	0.555892	0.1315	0	0	1	Module_86
bOTU_59	1	0	1	0	0.570281	0.1249	0	0	0	NA
bOTU_182	0	1	1	1	0.296499	0.7199	0	0	0	NA
bOTU_162	1	1	1	0	0.31042	0.7282	0	0	0	Module_10
bOTU_111	0	0	1	0	0.245653	0.9675	0	0	1	Module_88
bOTU_458	1	0	0	1	0.499232	0.2223	0	0	1	Module_27
bOTU_82	0	1	0	0	0.274264	0.9048	0	0	1	Module_4
bOTU_83	0	1	1	1	0.24992	0.8181	0	0	0	NA
bOTU_857	1	0	0	0	0.502761	0.2292	0	0	1	Module_46
bOTU_1633	0	1	0	0	0.311429	0.6958	0	0	1	Module_69
bOTU_195	1	0	1	1	0.386311	0.4963	0	0	1	Module_8
bOTU_534	0	1	0	0	0.713974	0.0092	1	1	1	Module_1
bOTU_117	0	0	1	0	0.274666	0.7601	0	0	1	Module_2
bOTU_1190	0	1	1	0	0.220762	0.8741	0	0	1	Module_96
bOTU_306	1	1	1	0	0.560294	0.1322	0	0	1	Module_5
bOTU_157	1	0	1	0	0.522779	0.1766	0	0	1	Module_7
bOTU_378	0	1	1	1	0.287237	0.7457	0	0	1	Module_78
bOTU_88	0	1	1	1	0.438039	0.3593	0	0	1	Module_7
bOTU_39	0	0	0	1	0.648626	0.0364	0	0	1	Module_3
bOTU_933	0	0	0	1	0.725071	0.0042	1	1	1	Module_3
bOTU_443	1	0	1	0	0.10646	0.9741	0	0	1	Module_2
bOTU_218	0	1	0	0	0.410278	0.4279	0	0	1	Module_10
bOTU_177	0	0	1	0	0.550062	0.1493	0	0	1	Module_12
bOTU_667	1	0	1	1	0.413945	0.4144	0	0	0	NA
bOTU_896	0	0	1	1	0.612294	0.0656	0	0	0	Module_9
bOTU_299	0	0	0	1	0.461889	0.3066	0	0	1	Module_3
bOTU_134	0	0	0	1	0.651383	0.047	0	0	1	Module_9
bOTU_2718	0	1	0	0	0.497668	0.2026	0	0	0	Module_42
bOTU_170	0	1	0	0	0.339355	0.6802	0	0	1	Module_2
bOTU_87	0	0	1	1	0.254107	0.8022	0	0	1	Module_7
bOTU_225	0	0	1	1	0.83418	0.0003	1	1	1	Module_9
bOTU_540	0	1	0	1	0.524051	0.1602	0	0	1	Module_3
bOTU_138	1	1	0	1	0.179949	0.9332	0	0	0	NA
bOTU_498	1	0	1	1	0.219974	0.9326	0	0	1	Module_85
bOTU_1075	0	1	0	0	0.559054	0.138	0	0	1	Module_76
bOTU_273	0	1	1	0	0.307536	0.6921	0	0	1	Module_1
bOTU_166	1	0	1	1	0.493184	0.2223	0	0	0	Module_9
bOTU_113	0	1	0	1	0.569169	0.1198	0	0	1	Module_3
bOTU_553	0	0	0	1	0.517306	0.1866	0	0	1	Module_3
bOTU_1881	0	1	0	0	0.820931	0.0019	1	1	1	Module_1
bOTU_68	1	0	1	1	0.253162	0.8013	0	0	1	Module_2
bOTU_1461	1	0	1	1	0.478244	0.248	0	0	1	Module_9
bOTU_266	1	1	0	1	0.435921	0.3816	0	0	1	Module_102
bOTU_179	0	1	1	1	0.414466	0.4109	0	0	1	Module_25
bOTU_951	0	0	1	1	0.0375158	1	0	0	0	NA
bOTU_377	0	1	0	1	0.554974	0.1411	0	0	1	Module_3
bOTU_66	1	0	0	1	0.439488	0.3755	0	0	1	Module_9
bOTU_238	0	1	1	1	0.356497	0.5534	0	0	0	NA
bOTU_220	0	0	1	0	0.434644	0.4058	0	0	1	Module_2
bOTU_149	1	0	0	1	0.397224	0.4586	0	0	0	NA
bOTU_507	1	0	1	0	0.406582	0.4392	0	0	1	Module_5
bOTU_121	0	1	1	1	0.558978	0.1315	0	0	1	Module_15
bOTU_608	0	1	0	1	0.248323	0.8704	0	0	1	Module_4
bOTU_289	0	0	1	1	0.271699	0.7572	0	0	1	Module_29
bOTU_2812	1	0	1	0	0.261279	0.8007	0	0	0	NA
bOTU_102	0	1	0	1	0.356779	0.5694	0	0	1	Module_2
bOTU_272	0	1	1	1	0.263492	0.7766	0	0	0	NA
bOTU_594	0	0	0	1	0.662342	0.0428	0	0	1	Module_3
bOTU_462	1	1	0	1	0.239224	0.8348	0	0	1	Module_3
bOTU_206	1	1	1	0	0.319278	0.7124	0	0	0	NA
bOTU_2577	1	0	0	1	0.290173	0.7354	0	0	0	NA
bOTU_255	1	1	0	1	0.653151	0.0413	1	1	1	Module_19
bOTU_950	1	1	0	1	0.258004	0.8111	0	0	1	Module_19
bOTU_323	1	1	1	0	0.251732	0.8016	0	0	0	NA
bOTU_398	0	1	1	1	0.72893	0.0116	0	0	1	Module_11
bOTU_2597	1	1	0	0	0.147594	0.9748	0	0	1	Module_2
bOTU_354	0	1	1	1	0.338533	0.5998	0	0	1	Module_75
bOTU_533	1	1	0	0	0.602605	0.0743	0	0	1	Module_10
bOTU_141	0	1	1	1	0.238163	0.8384	0	0	0	NA
bOTU_1052	0	0	1	1	0.441634	0.3748	0	0	1	Module_2
bOTU_1717	0	1	1	0	0.412108	0.439	0	0	0	NA
bOTU_1620	1	1	0	0	0.311505	0.6794	0	0	0	NA
bOTU_99	1	1	1	0	0.613043	0.0643	0	0	1	Module_46
bOTU_49	0	1	0	0	0.447426	0.3521	0	0	1	Module_51
bOTU_419	1	1	0	0	0.667791	0.0191	0	0	1	Module_10
bOTU_282	0	1	0	0	0.405596	0.4388	0	0	1	Module_80
bOTU_132	1	0	1	1	0.451461	0.3279	0	0	0	NA
bOTU_589	1	0	1	0	0.584592	0.0976	0	0	1	Module_7
bOTU_1456	0	0	0	1	0.727902	0.0134	1	1	1	Module_3
bOTU_229	1	0	1	0	0.488369	0.2568	0	0	1	Module_52
bOTU_345	0	0	0	1	0.737845	0.0138	0	0	1	Module_3
bOTU_895	0	1	0	0	0.338103	0.6064	0	0	0	Module_100
bOTU_673	0	0	1	1	0.668484	0.0321	0	0	0	NA
bOTU_2288	1	0	0	1	0.235107	0.8397	0	0	1	Module_4
bOTU_1928	0	0	0	1	0.285325	0.7345	0	0	1	Module_68
bOTU_696	0	1	1	1	0.307311	0.6877	0	0	1	Module_7
bOTU_75	1	0	1	0	0.460072	0.3051	0	0	0	NA
bOTU_2907	0	0	1	1	0.422567	0.3941	0	0	1	Module_2
bOTU_764	0	1	0	0	0.546257	0.0906	0	0	1	Module_10
bOTU_2268	0	0	0	1	0.444702	0.3598	0	0	1	Module_2
bOTU_1021	0	0	0	1	0.444589	0.3406	0	0	1	Module_16
bOTU_223	0	0	1	0	0.498621	0.2058	0	0	0	NA
bOTU_822	0	0	0	1	0.59007	0.0875	0	0	0	Module_3
bOTU_302	0	1	0	1	0.654282	0.0304	0	0	1	Module_3
bOTU_1822	1	0	1	0	0.442147	0.348	0	0	0	Module_5
bOTU_523	1	0	0	0	0.293239	0.7214	0	0	0	NA
bOTU_437	0	0	0	1	0.44121	0.3524	0	0	0	NA
bOTU_292	1	0	1	1	0.574062	0.1173	0	0	0	Module_8
bOTU_989	0	0	0	1	0.456358	0.3237	0	0	0	NA
bOTU_1276	0	0	1	0	0.465239	0.2981	0	0	1	Module_50
bOTU_154	0	0	1	0	0.293471	0.7465	0	0	1	Module_2
bOTU_122	0	1	0	1	0.308994	0.7457	0	0	1	Module_51
bOTU_516	0	0	1	0	0.239795	0.8407	0	0	1	Module_13
bOTU_722	1	1	0	1	0.139408	0.9656	0	0	0	NA
bOTU_1256	1	0	0	1	0.391442	0.4796	0	0	0	NA
bOTU_811	1	0	0	0	0.466986	0.2612	0	0	1	Module_19
bOTU_257	0	1	0	0	0.459804	0.3104	0	0	0	NA
bOTU_36	0	0	1	1	0.865984	0.0003	1	1	1	Module_9
bOTU_610	0	0	1	1	0.316688	0.8462	0	0	0	NA
bOTU_310	1	1	0	0	0.282414	0.7424	0	0	0	NA
bOTU_765	1	0	0	0	0.727091	0.0165	1	1	1	Module_6
bOTU_2455	1	1	1	0	0.294425	0.7266	0	0	1	Module_7
bOTU_633	0	1	0	1	0.286187	0.7338	0	0	1	Module_2
bOTU_10	0	1	1	0	0.275053	0.7559	0	0	1	Module_7
bOTU_297	1	1	0	0	0.61675	0.0684	1	0	0	Module_4
bOTU_796	0	0	0	1	0.67169	0.0301	0	0	1	Module_3
bOTU_2616	0	0	1	0	0.458392	0.313	0	0	1	Module_109
bOTU_340	1	1	0	0	0.39042	0.4893	0	0	1	Module_6
bOTU_644	0	1	1	1	0.272382	0.771	0	0	1	Module_34
bOTU_499	0	1	0	1	0.223034	0.851	0	0	1	Module_19
bOTU_1502	0	0	1	1	0.717154	0.0295	0	0	1	Module_9
bOTU_110	0	1	0	0	0.465358	0.2913	0	0	0	Module_1
bOTU_1491	1	1	0	1	0.305634	0.7318	0	0	1	Module_2
bOTU_1093	0	0	1	1	0.569348	0.1274	1	0	1	Module_9
bOTU_60	1	0	1	1	0.591041	0.0936	0	0	0	NA
bOTU_693	1	0	1	1	0.540252	0.1681	0	0	1	Module_3
bOTU_1601	0	0	0	1	0.40247	0.4961	0	0	1	Module_27
bOTU_705	1	0	1	0	0.412682	0.4029	0	0	1	Module_24
bOTU_889	1	0	1	0	0.121048	0.9786	0	0	0	NA
bOTU_422	1	1	0	0	0.748136	0.0098	1	1	1	Module_10
bOTU_688	1	1	0	0	0.229733	0.8528	0	0	0	NA
bOTU_631	0	0	0	1	0.517722	0.1861	0	0	1	Module_3
bOTU_248	1	0	1	1	0.306707	0.6882	0	0	1	Module_2
bOTU_1307	0	0	0	1	0.604694	0.0492	0	0	1	Module_54
bOTU_260	1	0	1	0	0.513704	0.1949	0	0	1	Module_7
bOTU_545	1	1	0	1	0.220083	0.9561	0	0	1	Module_14
bOTU_463	1	0	0	1	0.152634	0.9555	0	0	0	Module_9
bOTU_92	1	1	1	0	0.372537	0.5293	0	0	1	Module_7
bOTU_415	1	0	0	0	0.546792	0.1338	0	0	0	NA
bOTU_528	0	0	0	1	0.270204	0.7821	0	0	0	Module_8
bOTU_185	0	1	1	1	0.56224	0.1225	0	0	1	Module_11
bOTU_23	0	0	1	1	0.90967	0.0002	1	1	1	Module_9
bOTU_656	0	1	0	1	0.229298	0.8448	0	0	0	NA
bOTU_413	0	1	0	1	0.506106	0.2093	0	0	0	NA
bOTU_1106	0	1	1	0	0.126837	0.9672	0	0	1	Module_62
bOTU_1215	0	1	0	0	0.373465	0.5083	0	0	1	Module_6
bOTU_394	0	0	1	0	0.517403	0.2059	0	0	1	Module_5
bOTU_264	1	1	1	0	0.331085	0.6297	0	0	0	NA
bOTU_281	1	1	0	1	0.172905	0.9305	0	0	1	Module_33
bOTU_658	1	0	1	1	0.615312	0.0765	0	0	1	Module_7
bOTU_899	0	1	1	1	0.312251	0.6635	0	0	1	Module_2
bOTU_856	0	0	0	1	0.507222	0.1981	0	0	1	Module_3
bOTU_690	0	0	1	1	0.415473	0.4134	0	0	0	NA
bOTU_197	1	0	1	1	0.328299	0.6398	0	0	0	NA
bOTU_304	1	1	0	0	0.335094	0.6331	0	0	1	Module_8
bOTU_1870	1	0	0	0	0.635095	0.0562	0	0	0	NA
bOTU_1	0	1	1	0	0.573951	0.0926	1	0	0	NA
bOTU_231	0	1	1	1	0.286137	0.792	0	0	1	Module_18
bOTU_397	1	1	1	0	0.331581	0.654	0	0	1	Module_7
bOTU_321	1	0	1	1	0.325147	0.6286	0	0	0	NA
bOTU_754	0	1	0	1	0.445099	0.351	0	0	1	Module_31
bOTU_916	0	0	0	1	0.604486	0.1134	1	0	1	Module_3
bOTU_1306	0	0	0	1	0.418361	0.4162	0	0	1	Module_3
bOTU_145	0	1	0	1	0.512835	0.1826	0	0	0	Module_3
bOTU_689	0	1	1	1	0.453312	0.3343	0	0	0	NA
bOTU_137	0	1	1	0	0.269342	0.7727	0	0	1	Module_2
bOTU_777	0	1	0	0	0.595294	0.0771	1	0	1	Module_6
bOTU_213	0	0	0	1	0.190378	0.9015	0	0	1	Module_26
bOTU_28	1	1	0	0	0.379616	0.5072	0	0	0	NA
bOTU_42	1	0	1	0	0.497753	0.2386	0	0	0	NA
bOTU_357	0	1	1	1	0.216409	0.873	0	0	1	Module_2
bOTU_872	0	0	0	1	0.417609	0.4354	0	0	0	NA
bOTU_382	1	0	0	0	0.688364	0.0312	0	0	0	NA
bOTU_369	0	1	0	1	0.603833	0.0709	0	0	0	NA
bOTU_782	1	1	0	1	0.405773	0.4698	0	0	0	NA
bOTU_955	0	1	1	1	0.249657	0.8216	0	0	1	Module_44
bOTU_671	0	1	0	0	0.500462	0.2518	0	0	1	Module_76
bOTU_524	1	1	0	1	0.375839	0.5523	0	0	0	NA
bOTU_475	0	1	0	1	0.696121	0.0208	1	1	1	Module_3
bOTU_2881	0	1	0	0	0.514727	0.092	0	0	1	Module_1
bOTU_884	1	1	0	1	0.406282	0.4585	0	0	1	Module_4
bOTU_2246	0	1	0	0	0.725719	0.0096	0	0	0	Module_23
bOTU_1163	0	0	0	1	0.384826	0.515	0	0	1	Module_2
bOTU_364	1	1	0	1	0.392074	0.4969	0	0	0	NA
bOTU_583	1	1	0	0	0.28147	0.7822	0	0	0	NA
bOTU_180	0	1	1	0	0.503129	0.2367	0	0	0	NA
bOTU_224	0	1	1	1	0.265982	0.7712	0	0	1	Module_51
bOTU_2417	1	1	1	0	0.175326	0.938	0	0	1	Module_6
bOTU_636	0	0	0	1	0.478112	0.2627	0	0	1	Module_11
bOTU_2394	1	0	1	1	0.19444	0.917	0	0	0	NA
bOTU_360	1	1	1	0	0.48459	0.2412	0	0	0	Module_5
bOTU_263	1	0	1	1	0.486203	0.2606	0	0	1	Module_20
bOTU_279	1	1	0	0	0.53182	0.1731	0	0	1	Module_6
bOTU_2403	0	1	1	1	0.670653	0.0252	0	0	1	Module_1
bOTU_119	0	0	1	1	0.854618	0.0003	1	1	1	Module_9
bOTU_1064	1	1	0	0	0.559432	0.1204	0	0	1	Module_6
bOTU_192	1	0	1	1	0.23823	0.832	0	0	0	NA
bOTU_655	0	0	1	1	0.349466	0.6126	0	0	0	NA
bOTU_513	0	0	0	1	0.728971	0.0116	0	0	1	Module_3
bOTU_344	0	1	0	1	0.281069	0.744	0	0	0	Module_1
bOTU_2312	0	1	1	1	0.45524	0.3967	0	0	0	NA
bOTU_914	1	1	1	0	0.172138	0.9283	0	0	1	Module_105
bOTU_502	0	1	0	1	0.659441	0.0312	0	0	1	Module_102
bOTU_444	0	0	0	1	0.41921	0.4178	0	0	1	Module_11
bOTU_1112	0	0	0	1	0.695979	0.0066	1	1	1	Module_11
bOTU_479	0	0	0	1	0.599341	0.091	1	0	1	Module_3
bOTU_459	1	1	0	0	0.337488	0.6214	0	0	0	Module_4
bOTU_468	0	0	0	1	0.607675	0.0695	1	0	1	Module_3
bOTU_700	1	1	0	1	0.317167	0.6777	0	0	1	Module_2
bOTU_441	1	0	0	0	0.525511	0.1917	0	0	1	Module_27
bOTU_191	1	0	0	1	0.427223	0.3861	0	0	0	Module_91
bOTU_2331	0	1	1	1	0.47916	0.2762	0	0	0	Module_16
bOTU_174	1	0	0	1	0.366296	0.5533	0	0	1	Module_3
bOTU_178	0	0	0	1	0.338317	0.6187	0	0	1	Module_18
bOTU_276	0	0	1	1	0.309668	0.6761	0	0	1	Module_98
bOTU_826	1	0	1	0	0.250832	0.8115	0	0	0	NA
bOTU_1874	0	0	0	1	0.404191	0.4512	0	0	0	NA
bOTU_38	1	0	1	0	0.456728	0.3309	0	0	1	Module_73
bOTU_202	1	1	1	0	0.202894	0.8908	0	0	0	NA
bOTU_403	1	0	0	0	0.248827	0.9131	0	0	0	NA
bOTU_347	0	0	1	0	0.70311	0.0203	0	0	1	Module_9
bOTU_2868	0	0	1	1	0.468298	0.2849	0	0	0	NA
bOTU_1055	0	1	0	1	0.612546	0.0496	0	0	1	Module_3
bOTU_2845	0	0	0	1	0.591299	0.0951	0	0	1	Module_2
bOTU_385	0	0	1	1	0.64907	0.0465	0	0	1	Module_9
bOTU_501	0	0	1	1	0.301717	0.7105	0	0	0	NA
bOTU_163	1	0	0	0	0.411829	0.4217	0	0	0	NA
bOTU_389	0	1	1	0	0.195461	0.9179	0	0	0	NA
bOTU_76	0	1	0	1	0.233359	0.8515	0	0	0	NA
bOTU_1616	1	0	1	1	0.500878	0.2405	0	0	1	Module_2
bOTU_634	0	1	0	0	0.455689	0.3269	0	0	0	NA
bOTU_79	0	1	0	0	0.248116	0.8766	0	0	1	Module_5
bOTU_680	0	1	0	1	0.464841	0.3097	0	0	1	Module_3
bOTU_427	0	0	1	0	0.49912	0.2264	0	0	1	Module_38
bOTU_2322	0	1	0	0	0.409789	0.4467	0	0	1	Module_65
bOTU_614	1	1	0	0	0.234658	0.8345	0	0	1	Module_10
bOTU_2039	0	1	0	0	0.381237	0.5512	0	0	1	Module_48
bOTU_956	1	0	0	1	0.138637	0.9546	0	0	1	Module_110
bOTU_562	0	0	0	1	0.306571	0.7267	0	0	1	Module_40
bOTU_650	0	1	1	0	0.52849	0.1713	0	0	0	NA
bOTU_824	0	0	1	1	0.504787	0.2157	0	0	1	Module_67
bOTU_1204	0	1	0	1	0.448354	0.3498	0	0	1	Module_4
bOTU_240	0	1	1	0	0.380373	0.4987	0	0	0	Module_1
bOTU_606	1	0	0	0	0.608542	0.0474	0	0	1	Module_7
bOTU_135	0	0	0	1	0.290268	0.732	0	0	1	Module_2
bOTU_563	1	1	0	0	0.442184	0.3554	0	0	0	NA
bOTU_798	1	0	1	1	0.136248	0.9666	0	0	0	NA
bOTU_2547	1	1	1	0	0.142347	0.968	0	0	0	Module_2
bOTU_775	0	0	1	1	0.517098	0.196	0	0	1	Module_21
bOTU_585	1	0	0	0	0.577215	0.1074	0	0	0	NA
bOTU_324	1	1	0	0	0.174317	0.919	0	0	1	Module_6
bOTU_431	0	1	1	0	0.432335	0.3722	0	0	1	Module_23
bOTU_147	0	0	1	0	0.579355	0.1075	0	0	1	Module_7
bOTU_2441	1	1	0	0	0.592431	0.0931	0	0	1	Module_19
bOTU_308	1	0	0	0	0.670164	0.0322	0	0	1	Module_81
bOTU_125	1	0	1	1	0.606365	0.0777	0	0	1	Module_3
bOTU_300	1	0	0	1	0.175851	0.9344	0	0	0	NA
bOTU_493	1	0	1	0	0.536657	0.158	0	0	0	NA
bOTU_449	0	1	1	0	0.33317	0.6372	0	0	0	Module_5
bOTU_549	1	0	0	0	0.221369	0.8692	0	0	0	NA
bOTU_746	1	0	1	1	0.369408	0.5312	0	0	0	NA
bOTU_1261	1	1	0	1	0.434938	0.37	0	0	1	Module_1
bOTU_418	0	1	0	1	0.365256	0.6237	0	0	0	NA
bOTU_1043	0	0	1	1	0.31414	0.6646	0	0	0	NA
bOTU_573	1	1	0	1	0.553082	0.1391	0	0	0	NA
bOTU_165	0	1	0	1	0.668187	0.031	0	0	1	Module_1
bOTU_284	0	1	0	1	0.366615	0.5736	0	0	1	Module_7
bOTU_486	0	1	1	0	0.336944	0.6088	0	0	0	NA
bOTU_799	0	0	0	1	0.532906	0.1719	0	0	0	NA
bOTU_609	1	0	1	0	0.525711	0.1672	0	0	1	Module_7
bOTU_1009	1	0	1	1	0.309479	0.6861	0	0	1	Module_7
bOTU_1011	0	0	1	1	0.201348	0.9152	0	0	1	Module_27
bOTU_439	1	0	1	1	0.330759	0.6571	0	0	0	Module_45
bOTU_2669	1	0	1	0	0.4596	0.3291	0	0	1	Module_10
bOTU_95	1	0	1	1	0.538083	0.1632	0	0	1	Module_7
bOTU_1046	1	1	1	0	0.563858	0.1341	0	0	1	Module_104
bOTU_780	0	1	1	0	0.470122	0.2757	0	0	1	Module_37
bOTU_131	0	0	1	0	0.467561	0.2946	0	0	1	Module_5
bOTU_460	0	1	1	0	0.278441	0.7367	0	0	1	Module_2
bOTU_761	0	1	1	1	0.203488	0.899	0	0	1	Module_32
bOTU_575	1	1	0	0	0.742616	0.0079	1	1	1	Module_10
bOTU_285	0	1	0	0	0.413357	0.4199	0	0	0	NA
bOTU_401	0	0	0	1	0.399076	0.4546	0	0	0	NA
bOTU_1638	1	0	1	1	0.180318	0.9272	0	0	1	Module_47
bOTU_892	1	0	1	1	0.533054	0.1696	0	0	1	Module_9
bOTU_1172	1	0	0	0	0.632389	0.0579	1	0	1	Module_17
bOTU_685	0	1	0	0	0.441895	0.3294	0	0	1	Module_64
bOTU_807	0	0	1	1	0.622734	0.0689	0	0	1	Module_9
bOTU_1236	0	1	0	0	0.25807	0.797	0	0	1	Module_75
bOTU_810	1	1	1	0	0.563957	0.1322	0	0	1	Module_7
bOTU_1830	0	0	0	1	0.234607	0.8407	0	0	0	NA
bOTU_588	1	0	0	1	0.428864	0.3696	0	0	0	NA
bOTU_1121	0	1	1	1	0.245125	0.847	0	0	0	NA
bOTU_488	0	1	1	1	0.367511	0.6026	0	0	1	Module_2
bOTU_1102	0	1	0	0	0.392949	0.4954	0	0	0	NA
bOTU_503	1	1	0	1	0.538066	0.154	0	0	1	Module_19
bOTU_1013	1	0	1	0	0.537901	0.1633	0	0	1	Module_7
bOTU_831	1	0	1	0	0.49097	0.2458	0	0	1	Module_24
bOTU_587	1	1	0	0	0.371855	0.6533	0	0	1	Module_1
bOTU_2313	0	1	0	0	0.32916	0.8576	0	0	1	Module_2
bOTU_561	0	0	0	1	0.379483	0.5863	0	0	0	Module_8
bOTU_930	0	0	1	0	0.435043	0.3705	0	0	0	NA
bOTU_480	1	0	0	0	0.350221	0.5856	0	0	0	NA
bOTU_283	1	0	1	0	0.270916	0.8051	0	0	0	NA
bOTU_729	0	0	1	0	0.638414	0.0505	0	0	1	Module_4
bOTU_1767	0	1	0	0	0.825812	0.0029	1	1	1	Module_1
bOTU_2456	1	0	1	0	0.230915	0.8451	0	0	1	Module_13
bOTU_1433	0	1	0	0	0.642828	0.0785	1	0	1	Module_48
bOTU_271	0	1	0	0	0.606444	0.0812	0	0	0	NA
bOTU_204	1	0	1	0	0.433966	0.3708	0	0	1	Module_10
bOTU_69	0	1	0	1	0.275593	0.7434	0	0	1	Module_36
bOTU_720	0	0	1	0	0.357343	0.5872	0	0	1	Module_13
bOTU_133	1	1	1	0	0.498191	0.2286	0	0	1	Module_7
bOTU_604	0	1	1	1	0.354079	0.5854	0	0	1	Module_2
bOTU_687	0	0	1	1	0.755832	0.005	1	1	1	Module_9
bOTU_346	0	0	0	1	0.35699	0.5643	0	0	0	Module_8
bOTU_2603	1	1	0	0	0.451683	0.3284	0	0	1	Module_10
bOTU_736	0	1	0	1	0.37483	0.5363	0	0	1	Module_77
bOTU_375	1	1	0	0	0.516657	0.1967	0	0	0	Module_58
bOTU_221	1	0	0	1	0.22876	0.8445	0	0	0	NA
bOTU_1534	0	0	0	1	0.589042	0.0843	0	0	1	Module_30
bOTU_169	1	0	1	0	0.47137	0.2893	0	0	1	Module_72
bOTU_1926	0	1	0	1	0.471155	0.2713	0	0	0	NA
bOTU_374	0	1	0	0	0.335933	0.6276	0	0	1	Module_33
bOTU_1194	0	1	0	0	0.688974	0.0019	1	1	1	Module_1
bOTU_984	0	0	0	1	0.656286	0.0562	1	0	1	Module_3
bOTU_1054	0	0	1	0	0.554732	0.1429	0	0	1	Module_2
bOTU_886	0	1	0	1	0.232651	0.8448	0	0	1	Module_11
bOTU_863	0	0	1	0	0.491018	0.2354	0	0	0	NA
bOTU_328	1	0	0	0	0.450368	0.3408	0	0	1	Module_71
bOTU_1076	0	0	0	1	0.847476	0.0028	1	1	1	Module_3
bOTU_317	1	1	1	0	0.210135	0.8799	0	0	0	NA
bOTU_538	1	1	0	1	0.469913	0.2695	0	0	0	NA
bOTU_1508	0	1	1	1	0.349565	0.5872	0	0	1	Module_70
bOTU_638	0	1	0	1	0.744105	0.0111	1	1	1	Module_3
bOTU_1195	1	0	1	1	0.695418	0.0153	1	1	1	Module_22
bOTU_657	0	1	0	0	0.156402	0.9477	0	0	1	Module_36
bOTU_175	0	1	0	0	0.267982	0.8058	0	0	1	Module_3
bOTU_249	1	0	0	0	0.114557	0.975	0	0	0	NA
bOTU_1762	0	0	0	1	0.515369	0.2075	0	0	1	Module_44
bOTU_543	0	1	1	0	0.432477	0.397	0	0	1	Module_5
bOTU_1027	0	1	1	1	0.285534	0.7647	0	0	1	Module_2
bOTU_1062	0	1	1	0	0.423406	0.4282	0	0	1	Module_1
bOTU_748	1	1	1	0	0.403736	0.4629	0	0	0	NA
bOTU_487	0	0	0	1	0.733884	0.0169	1	1	1	Module_9
bOTU_567	1	1	1	0	0.255705	0.7897	0	0	0	Module_1
bOTU_1224	0	0	1	0	0.235745	0.962	0	0	1	Module_66
bOTU_176	1	0	1	1	0.408268	0.4427	0	0	1	Module_60
bOTU_1957	1	1	0	0	0.336272	0.6683	0	0	1	Module_6
bOTU_506	1	0	1	0	0.175818	0.9318	0	0	0	NA
bOTU_2665	0	0	1	0	0.496334	0.2289	0	0	1	Module_7
bOTU_1345	1	1	0	0	0.287667	0.7187	0	0	0	NA
bOTU_200	0	0	1	1	0.422714	0.4102	0	0	1	Module_2
bOTU_1350	1	0	0	0	0.109844	0.9839	0	0	0	NA
bOTU_402	1	0	1	1	0.347008	0.5859	0	0	0	NA
bOTU_2193	0	1	0	0	0.147841	0.9558	0	0	1	Module_69
bOTU_704	0	1	1	0	0.507572	0.2179	0	0	1	Module_1
bOTU_136	0	0	1	1	0.621501	0.0732	0	0	1	Module_18
bOTU_277	0	1	1	1	0.123364	0.9714	0	0	1	Module_68
bOTU_531	0	1	1	1	0.238264	0.8207	0	0	0	NA
bOTU_217	0	0	1	1	0.416337	0.4182	0	0	1	Module_2
bOTU_941	0	1	0	0	0.597831	0.0496	0	0	0	Module_95
bOTU_2508	0	0	0	1	0.0876849	0.9792	0	0	1	Module_2
bOTU_795	0	0	0	1	0.526012	0.1613	0	0	0	NA
bOTU_152	1	0	0	0	0.361638	0.5451	0	0	1	Module_79
bOTU_80	0	1	0	0	0.363855	0.5576	0	0	0	NA
bOTU_731	0	0	1	1	0.613789	0.0769	0	0	1	Module_67
bOTU_628	1	1	1	0	0.255978	0.8376	0	0	1	Module_13
bOTU_362	1	0	1	0	0.594223	0.1044	0	0	0	Module_5
bOTU_1197	1	0	1	0	0.79313	0.0033	0	0	1	Module_7
bOTU_331	0	0	1	0	0.408336	0.4594	0	0	1	Module_5
bOTU_828	0	0	1	0	0.209234	0.8712	0	0	0	NA
bOTU_1478	0	0	1	1	0.239411	0.9322	0	0	1	Module_2
bOTU_758	1	0	0	0	0.652037	0.0379	0	0	0	NA
bOTU_256	0	0	1	0	0.411444	0.4333	0	0	1	Module_37
bOTU_329	1	0	1	0	0.430828	0.3946	0	0	1	Module_90
bOTU_2558	0	0	0	1	0.351694	0.5697	0	0	0	NA
bOTU_957	1	0	1	0	0.448473	0.3273	0	0	0	Module_101
bOTU_293	1	0	0	1	0.387011	0.4977	0	0	1	Module_8
bOTU_214	0	1	1	0	0.556395	0.1424	0	0	1	Module_5
bOTU_1334	0	1	0	1	0.734341	0.0115	1	1	1	Module_3
bOTU_791	1	0	1	1	0.650183	0.0459	0	0	1	Module_22
bOTU_291	0	0	1	1	0.240761	0.8263	0	0	0	NA
bOTU_659	1	0	0	0	0.400705	0.4603	0	0	1	Module_66
bOTU_1451	0	1	0	0	0.359534	0.6153	0	0	0	Module_8
bOTU_315	0	0	1	1	0.540848	0.1639	1	0	1	Module_2
bOTU_794	1	1	0	1	0.240886	0.8221	0	0	1	Module_3
bOTU_845	0	0	1	0	0.469088	0.2682	0	0	1	Module_12
bOTU_305	0	0	0	1	0.206283	0.8778	0	0	0	NA
bOTU_341	0	0	1	1	0.81604	0.0002	1	1	1	Module_9
bOTU_1023	1	0	0	0	0.775978	0.0083	0	0	1	Module_41
bOTU_424	0	1	0	0	0.238025	0.8595	0	0	1	Module_49
bOTU_769	1	1	0	1	0.352323	0.571	0	0	1	Module_6
bOTU_741	1	1	0	0	0.332844	0.7289	0	0	1	Module_65
bOTU_804	0	1	0	0	0.521551	0.132	0	0	0	NA
bOTU_726	1	1	1	0	0.539463	0.1575	0	0	1	Module_13
bOTU_482	0	1	0	0	0.529612	0.1694	0	0	0	NA
bOTU_1031	0	1	0	1	0.389333	0.4827	0	0	1	Module_3
bOTU_537	1	1	1	0	0.191321	0.9585	0	0	1	Module_13
bOTU_1698	0	0	1	1	0.413284	0.3943	0	0	1	Module_18
bOTU_546	1	0	1	1	0.354511	0.5736	0	0	1	Module_18
bOTU_1503	0	1	0	0	0.400998	0.4898	0	0	1	Module_64
bOTU_228	1	0	0	1	0.492602	0.2463	0	0	1	Module_19
bOTU_508	0	1	0	1	0.600538	0.0674	0	0	1	Module_1
bOTU_450	1	0	1	0	0.419081	0.4077	0	0	0	NA
bOTU_2086	1	0	0	0	0.59627	0.0805	0	0	0	NA
bOTU_236	0	1	1	1	0.413815	0.4873	0	0	1	Module_11
bOTU_461	0	1	1	1	0.357584	0.6347	0	0	1	Module_2
bOTU_569	0	1	0	1	0.523616	0.1604	0	0	0	NA
bOTU_77	1	1	1	0	0.494988	0.2325	0	0	0	NA
bOTU_491	0	1	1	1	0.139949	0.9582	0	0	0	NA
bOTU_247	1	1	0	0	0.203433	0.8958	0	0	1	Module_14
bOTU_973	1	0	0	0	0.423128	0.3983	0	0	0	NA
bOTU_1366	1	1	1	0	0.499204	0.2438	0	0	1	Module_46
bOTU_2644	0	1	1	0	0.313005	0.7352	0	0	1	Module_36
bOTU_1167	1	1	1	0	0.374858	0.5243	0	0	0	NA
bOTU_1078	0	0	0	1	0.33646	0.6163	0	0	1	Module_3
bOTU_2825	0	0	1	1	0.41173	0.4208	0	0	1	Module_2
bOTU_2374	0	1	0	0	0.612316	0.0508	0	0	1	Module_31
bOTU_495	0	1	0	1	0.406168	0.4312	0	0	1	Module_6
bOTU_2110	0	1	0	0	0.530127	0.1606	0	0	1	Module_23
bOTU_1608	0	1	0	1	0.695045	0.0226	0	0	1	Module_1
bOTU_1733	0	1	0	0	0.520954	0.1762	0	0	1	Module_36
bOTU_1085	0	1	0	0	0.425119	0.3816	0	0	1	Module_6
bOTU_399	0	0	1	0	0.113081	0.9802	0	0	1	Module_2
bOTU_2600	0	1	1	1	0.348316	0.5812	0	0	1	Module_2
bOTU_335	1	1	1	0	0.430723	0.3835	0	0	1	Module_13
bOTU_296	1	0	1	1	0.427011	0.3853	0	0	0	NA
bOTU_2388	0	0	1	0	0.38138	0.5118	0	0	1	Module_38
bOTU_2549	1	0	1	0	0.209495	0.9046	0	0	0	NA
bOTU_832	1	1	0	0	0.464313	0.3008	0	0	1	Module_1
bOTU_183	0	0	0	1	0.336995	0.6019	0	0	0	Module_25
bOTU_440	1	0	0	0	0.316143	0.6651	0	0	0	NA
bOTU_432	0	1	0	0	0.483953	0.2661	0	0	0	NA
bOTU_834	0	1	0	1	0.356831	0.6385	0	0	1	Module_6
bOTU_254	1	0	0	1	0.283652	0.7346	0	0	1	Module_2
bOTU_808	0	1	0	0	0.526738	0.168	0	0	0	NA
bOTU_922	0	0	0	1	0.731247	0.0109	1	1	1	Module_3
bOTU_261	1	0	1	1	0.508514	0.2107	0	0	0	NA
bOTU_901	0	0	0	1	0.338524	0.7244	0	0	0	Module_4
bOTU_367	1	0	0	0	0.438556	0.3802	0	0	1	Module_7
bOTU_512	1	1	0	0	0.464847	0.3202	0	0	0	NA
bOTU_515	0	1	0	0	0.316675	0.654	0	0	0	NA
bOTU_330	1	0	0	0	0.357959	0.5612	0	0	0	NA
bOTU_539	1	1	0	0	0.368173	0.5544	0	0	0	NA
bOTU_430	1	0	1	0	0.223126	0.8662	0	0	1	Module_13
bOTU_2305	1	0	0	0	0.621696	0.079	0	0	1	Module_7
bOTU_309	1	0	0	1	0.28667	0.7264	0	0	0	NA
bOTU_416	0	1	0	1	0.402822	0.4449	0	0	1	Module_32
bOTU_1133	0	0	0	1	0.721987	0.018	1	1	1	Module_3
bOTU_477	1	0	1	0	0.587564	0.0935	0	0	0	NA
bOTU_337	1	1	1	0	0.265349	0.7844	0	0	0	NA
bOTU_350	1	0	1	1	0.551598	0.1469	0	0	1	Module_9
bOTU_1824	0	0	0	1	0.333865	0.7227	0	0	1	Module_110
bOTU_226	1	1	0	0	0.247016	0.8229	0	0	0	NA
bOTU_716	1	0	0	0	0.451786	0.3399	0	0	0	NA
bOTU_2693	0	0	0	1	0.581885	0.1028	0	0	1	Module_54
bOTU_420	0	1	0	0	0.608942	0.069	0	0	0	Module_1
bOTU_623	0	1	1	0	0.461443	0.3312	0	0	0	NA
bOTU_1812	1	0	0	1	0.437272	0.3661	0	0	1	Module_3
bOTU_858	1	0	1	1	0.406592	0.4398	0	0	1	Module_8
bOTU_642	0	1	0	0	0.285269	0.8795	0	0	1	Module_2
bOTU_940	0	1	0	0	0.138535	0.9579	0	0	1	Module_87
bOTU_1008	1	1	0	1	0.462216	0.3479	0	0	0	NA
bOTU_237	0	0	1	0	0.227205	0.8795	0	0	1	Module_2
bOTU_505	0	0	1	0	0.438505	0.3861	0	0	1	Module_38
bOTU_342	0	0	1	0	0.623544	0.065	1	0	1	Module_109
bOTU_290	0	0	1	0	0.526196	0.1747	0	0	1	Module_13
bOTU_1447	0	1	0	0	0.472637	0.28	0	0	0	Module_7
bOTU_972	1	0	1	1	0.420747	0.4179	0	0	1	Module_107
bOTU_784	0	1	1	1	0.454193	0.3145	0	0	0	NA
bOTU_891	1	0	0	1	0.68546	0.0282	0	0	0	NA
bOTU_426	1	0	0	1	0.385958	0.5078	0	0	0	NA
bOTU_652	0	0	1	0	0.726604	0.012	0	0	1	Module_2
bOTU_148	0	0	0	1	0.553024	0.1338	0	0	0	NA
bOTU_1574	0	1	0	0	0.64303	0.0584	1	0	1	Module_3
bOTU_1617	0	0	0	1	0.500802	0.247	0	0	1	Module_3
bOTU_366	0	0	1	0	0.3534	0.5841	0	0	0	Module_7
bOTU_905	0	1	0	1	0.56181	0.1152	0	0	1	Module_3
bOTU_793	0	0	1	1	0.710777	0.0184	0	0	0	Module_9
bOTU_1349	0	1	0	0	0.587206	0.0685	0	0	0	Module_11
bOTU_196	1	1	0	1	0.128699	0.9705	0	0	1	Module_106
bOTU_230	1	0	1	0	0.326741	0.645	0	0	1	Module_5
bOTU_868	0	0	1	0	0.306982	0.7355	0	0	0	NA
bOTU_520	1	0	0	0	0.261789	0.8005	0	0	0	NA
bOTU_2701	1	0	1	1	0.429279	0.3569	0	0	0	NA
bOTU_554	1	1	0	1	0.400145	0.4469	0	0	1	Module_30
bOTU_208	1	1	1	0	0.740606	0.0096	1	1	1	Module_104
bOTU_246	1	0	0	0	0.50735	0.2343	0	0	0	NA
bOTU_423	1	0	0	0	0.62744	0.0578	0	0	1	Module_17
bOTU_215	1	0	1	0	0.601312	0.0677	0	0	1	Module_7
bOTU_982	1	1	0	0	0.492274	0.2482	0	0	1	Module_6
bOTU_590	1	0	1	0	0.433027	0.3738	0	0	1	Module_20
bOTU_1245	1	1	1	0	0.212883	0.939	0	0	0	Module_5
bOTU_1230	1	0	0	1	0.238043	0.834	0	0	0	NA
bOTU_353	0	1	0	1	0.29767	0.7317	0	0	1	Module_30
bOTU_949	0	0	0	1	0.849408	0.0021	1	1	1	Module_3
bOTU_1389	0	1	0	0	0.581291	0.1085	0	0	0	NA
bOTU_1674	1	0	0	1	0.518627	0.2002	0	0	1	Module_3
bOTU_1321	0	1	1	1	0.454084	0.3275	0	0	0	NA
bOTU_571	0	1	0	0	0.368525	0.5306	0	0	0	NA
bOTU_597	0	0	0	1	0.699733	0.0273	0	0	1	Module_3
bOTU_320	1	0	1	0	0.742083	0.0093	1	1	0	Module_5
bOTU_244	1	1	0	1	0.192216	0.8957	0	0	1	Module_6
bOTU_1399	1	1	0	1	0.396219	0.4778	0	0	1	Module_1
bOTU_1072	0	1	0	1	0.28925	0.714	0	0	1	Module_2
bOTU_846	0	0	0	1	0.613179	0.0717	1	0	1	Module_9
bOTU_1147	1	1	0	0	0.559721	0.0996	1	0	1	Module_6
bOTU_661	0	0	0	1	0.653424	0.0411	1	1	0	NA
bOTU_333	0	0	1	0	0.358222	0.5571	0	0	1	Module_16
bOTU_517	0	1	1	0	0.368332	0.5176	0	0	1	Module_2
bOTU_1226	0	1	0	1	0.669203	0.0325	0	0	1	Module_6
bOTU_1768	0	0	0	1	0.578409	0.1054	0	0	1	Module_32
bOTU_551	1	0	0	1	0.171142	0.9335	0	0	0	NA
bOTU_151	0	0	1	1	0.256506	0.8471	0	0	0	NA
bOTU_1694	1	1	0	0	0.473191	0.2787	0	0	1	Module_2
bOTU_816	1	1	0	0	0.126881	0.9745	0	0	0	NA
bOTU_1292	0	1	1	0	0.439573	0.3494	0	0	0	NA
bOTU_662	1	0	1	0	0.395776	0.4668	0	0	1	Module_96
bOTU_582	0	0	0	1	0.524092	0.1505	0	0	0	NA
bOTU_2259	0	0	0	1	0.47741	0.2779	0	0	0	NA
bOTU_388	0	1	1	0	0.414024	0.4321	0	0	0	NA
bOTU_925	0	1	0	0	0.42127	0.414	0	0	1	Module_1
bOTU_332	0	0	1	0	0.121471	0.9658	0	0	0	NA
bOTU_1241	0	0	0	1	0.337916	0.591	0	0	1	Module_26
bOTU_928	1	0	0	1	0.437079	0.3603	0	0	0	NA
bOTU_368	1	1	0	1	0.406113	0.4209	0	0	1	Module_3
bOTU_455	0	0	1	1	0.77664	0.0048	1	1	1	Module_9
bOTU_386	1	1	0	0	0.371278	0.5616	0	0	1	Module_5
bOTU_1117	0	0	1	0	0.407617	0.4808	0	0	1	Module_20
bOTU_243	0	0	1	1	0.199818	0.8896	0	0	1	Module_2
bOTU_269	1	0	0	1	0.318592	0.7002	0	0	0	NA
bOTU_2905	1	0	0	1	0.477965	0.2936	0	0	1	Module_61
bOTU_572	1	0	1	0	0.48047	0.2551	0	0	0	NA
bOTU_1609	0	1	0	0	0.632425	0.0617	0	0	1	Module_4
bOTU_944	1	0	0	0	0.332938	0.6301	0	0	1	Module_27
bOTU_990	1	0	1	1	0.163452	0.9333	0	0	1	Module_92
bOTU_920	1	0	1	0	0.403868	0.4339	0	0	1	Module_92
bOTU_280	0	1	0	0	0.4659	0.3004	0	0	1	Module_6
bOTU_766	1	0	0	0	0.47053	0.2873	0	0	1	Module_8
bOTU_535	0	1	0	0	0.326584	0.6741	0	0	1	Module_39
bOTU_410	1	0	0	1	0.531367	0.1731	0	0	0	NA
bOTU_1237	0	0	1	0	0.500651	0.239	0	0	0	NA
bOTU_2818	0	1	0	0	0.401863	0.4417	0	0	1	Module_3
bOTU_2546	1	0	0	0	0.15392	0.9448	0	0	0	NA
bOTU_1297	0	0	1	0	0.39546	0.4668	0	0	0	Module_7
bOTU_560	0	0	0	1	0.298422	0.7311	0	0	1	Module_3
bOTU_645	0	0	0	1	0.471753	0.2984	0	0	0	NA
bOTU_1482	0	0	0	1	0.64471	0.0543	1	0	1	Module_3
bOTU_721	0	0	1	0	0.506597	0.2251	0	0	1	Module_90
bOTU_1210	0	1	1	1	0.424432	0.453	0	0	0	NA
bOTU_965	0	0	0	1	0.934545	0.0022	1	1	1	Module_3
bOTU_1090	0	1	0	1	0.321917	0.6602	0	0	1	Module_88
bOTU_802	0	1	0	1	0.590736	0.0741	0	0	1	Module_6
bOTU_359	1	0	0	0	0.445466	0.349	0	0	1	Module_22
bOTU_160	1	0	1	0	0.526222	0.1694	0	0	1	Module_20
bOTU_471	0	1	0	1	0.201294	0.8969	0	0	1	Module_3
bOTU_1469	0	0	1	0	0.606252	0.0889	0	0	1	Module_24
bOTU_708	1	1	1	0	0.384083	0.4995	0	0	1	Module_7
bOTU_1233	0	0	0	1	0.670647	0.031	0	0	1	Module_9
bOTU_624	1	0	0	0	0.439026	0.3622	0	0	1	Module_87
bOTU_601	1	0	1	1	0.446539	0.3563	0	0	1	Module_20
bOTU_576	1	1	0	1	0.505722	0.23	0	0	0	NA
bOTU_118	1	0	1	0	0.428817	0.3753	0	0	1	Module_86
bOTU_509	1	0	1	0	0.558542	0.1063	0	0	1	Module_7
bOTU_313	1	0	1	1	0.400973	0.4772	0	0	1	Module_85
bOTU_172	1	1	0	0	0.424212	0.4175	0	0	0	NA
bOTU_938	0	0	1	0	0.298086	0.7013	0	0	1	Module_12
bOTU_641	0	0	1	0	0.696542	0.0088	0	0	1	Module_2
bOTU_1002	0	0	0	1	0.282987	0.7914	0	0	1	Module_8
bOTU_442	1	0	1	1	0.470805	0.3034	0	0	0	NA
bOTU_738	1	0	1	0	0.696056	0.0226	0	0	0	NA
bOTU_578	0	1	0	0	0.403965	0.507	0	0	1	Module_29
bOTU_187	1	0	0	0	0.327707	0.665	0	0	0	NA
bOTU_371	0	0	0	1	0.47496	0.2805	0	0	1	Module_21
bOTU_2584	0	0	1	1	0.806609	0.006	1	1	1	Module_9
bOTU_577	1	1	1	0	0.212819	0.887	0	0	0	NA
bOTU_327	1	0	1	1	0.646335	0.0348	0	0	1	Module_7
bOTU_242	0	0	0	1	0.55714	0.1403	0	0	1	Module_26
bOTU_1805	0	0	0	1	0.483444	0.2386	0	0	1	Module_83
bOTU_980	0	1	1	1	0.261896	0.7888	0	0	1	Module_28
bOTU_727	0	0	1	1	0.141156	0.9626	0	0	0	NA
bOTU_143	1	0	1	1	0.361198	0.5735	0	0	1	Module_82
bOTU_1706	0	0	1	0	0.658198	0.0389	0	0	0	NA
bOTU_993	1	0	0	1	0.329714	0.6574	0	0	0	NA
bOTU_774	0	0	1	0	0.518569	0.1845	0	0	0	NA
bOTU_618	1	0	0	0	0.500958	0.2185	0	0	0	NA
bOTU_301	0	1	1	1	0.116346	0.9902	0	0	1	Module_2
bOTU_456	1	1	0	0	0.317727	0.6784	0	0	0	NA
bOTU_1524	1	0	0	0	0.609851	0.0751	0	0	1	Module_81
bOTU_203	1	0	0	1	0.367947	0.5571	0	0	0	Module_6
bOTU_615	0	0	0	1	0.651124	0.0202	0	0	1	Module_3
bOTU_649	1	1	0	1	0.329128	0.6182	0	0	1	Module_3
bOTU_838	0	0	0	1	0.486189	0.2467	0	0	1	Module_26
bOTU_983	1	0	1	0	0.261916	0.7977	0	0	1	Module_14
bOTU_1458	1	0	0	0	0.352011	0.5913	0	0	1	Module_5
bOTU_555	1	0	0	1	0.546228	0.166	0	0	1	Module_74
bOTU_664	1	0	0	1	0.375076	0.5011	0	0	1	Module_12
bOTU_2237	1	0	1	0	0.514406	0.2049	1	0	1	Module_5
bOTU_396	1	0	0	1	0.47305	0.2897	0	0	0	NA
bOTU_253	0	0	1	0	0.499518	0.2312	0	0	1	Module_7
bOTU_478	0	0	0	1	0.364013	0.5307	0	0	0	NA
bOTU_1416	1	1	1	0	0.317273	0.7061	0	0	1	Module_79
bOTU_1327	0	0	1	1	0.282047	0.7368	0	0	1	Module_78
bOTU_485	1	0	0	0	0.599152	0.09	0	0	0	NA
bOTU_379	0	1	1	0	0.360735	0.5797	0	0	0	NA
bOTU_952	0	0	1	1	0.586775	0.1081	0	0	0	NA
bOTU_1438	1	0	1	0	0.226956	0.8547	0	0	0	NA
bOTU_1098	0	0	0	1	0.457286	0.3083	0	0	1	Module_77
bOTU_1033	0	0	1	0	0.427086	0.4343	0	0	1	Module_28
bOTU_274	0	1	1	0	0.389244	0.4392	0	0	0	NA
bOTU_558	0	1	1	1	0.422922	0.5072	0	0	1	Module_2
bOTU_270	0	0	0	1	0.155027	0.9521	0	0	0	NA
bOTU_207	0	0	1	1	0.633525	0.0596	0	0	1	Module_50
bOTU_786	1	0	1	1	0.499461	0.2794	0	0	1	Module_18
bOTU_702	0	0	1	1	0.505488	0.2443	0	0	0	NA
bOTU_1203	0	1	0	0	0.372154	0.5371	0	0	0	Module_23
bOTU_672	0	1	0	1	0.264602	0.7819	0	0	1	Module_2
bOTU_813	1	1	0	1	0.498039	0.2349	0	0	1	Module_6
bOTU_433	0	0	1	0	0.390593	0.4911	0	0	1	Module_63
bOTU_663	0	0	1	0	0.452246	0.3337	0	0	1	Module_20
bOTU_898	0	1	1	0	0.214211	0.8766	0	0	0	Module_5
bOTU_1091	0	1	1	1	0.185998	0.9265	0	0	1	Module_2
bOTU_565	1	0	0	0	0.802724	0.0056	1	1	0	Module_17
bOTU_2440	0	0	1	0	0.329907	0.6262	0	0	1	Module_2
bOTU_1680	0	0	0	1	0.249489	0.8094	0	0	0	NA
bOTU_318	0	0	1	1	0.503156	0.238	0	0	1	Module_21
bOTU_1479	1	0	1	1	0.340376	0.5968	0	0	0	NA
bOTU_1530	0	0	1	0	0.276386	0.756	0	0	0	NA
bOTU_1452	0	1	0	1	0.196293	0.9344	0	0	1	Module_25
bOTU_1092	1	0	0	1	0.474814	0.2951	0	0	0	NA
bOTU_820	0	1	1	1	0.376197	0.5309	0	0	1	Module_2
bOTU_767	0	0	0	1	0.13548	0.9723	0	0	0	NA
bOTU_749	0	0	1	0	0.710888	0.0013	1	1	0	NA
bOTU_711	1	0	0	0	0.489133	0.2529	0	0	0	NA
bOTU_665	1	0	0	0	0.420504	0.3952	0	0	1	Module_74
bOTU_630	0	1	0	0	0.205068	1	0	0	1	Module_2
bOTU_1229	1	0	0	0	0.404734	0.4402	0	0	0	Module_13
bOTU_821	1	0	1	1	0.417237	0.4541	0	0	0	NA
bOTU_2495	0	0	0	1	0.538574	0.1425	0	0	0	NA
bOTU_361	0	0	1	0	0.668351	0.0321	0	0	1	Module_12
bOTU_494	1	0	0	1	0.438519	0.3488	0	0	0	NA
bOTU_429	0	0	1	1	0.575863	0.1044	0	0	0	Module_9
bOTU_336	1	1	1	0	0.279423	0.7498	0	0	1	Module_73
bOTU_1035	0	0	1	0	0.585776	0.106	0	0	0	Module_45
bOTU_923	0	0	0	1	0.439485	0.3646	0	0	0	Module_16
bOTU_393	0	1	0	1	0.180389	0.9664	0	0	0	NA
bOTU_2251	1	0	1	1	0.640732	0.0621	0	0	0	NA
bOTU_691	0	0	0	1	0.639717	0.049	0	0	1	Module_3
bOTU_725	1	0	1	1	0.580894	0.1044	0	0	1	Module_12
bOTU_969	1	0	0	0	0.422488	0.3855	0	0	0	NA
bOTU_1682	1	0	1	0	0.217669	0.8648	0	0	1	Module_14
bOTU_1843	0	0	1	1	0.0847346	0.9799	0	0	0	NA
bOTU_646	0	0	1	1	0.473147	0.2995	0	0	1	Module_11
bOTU_676	0	0	1	1	0.61597	0.0903	0	0	1	Module_12
bOTU_411	0	0	0	1	0.667532	0.0456	0	0	1	Module_2
bOTU_879	0	0	1	0	0.717342	0.017	1	1	1	Module_9
bOTU_453	1	0	1	1	0.37746	0.5262	0	0	1	Module_3
bOTU_2253	0	1	0	1	0.368093	0.5333	0	0	1	Module_6
bOTU_412	0	0	1	1	0.387693	0.4352	0	0	1	Module_12
bOTU_621	1	1	0	0	0.25299	0.8069	0	0	1	Module_5
bOTU_611	1	0	0	1	0.477888	0.2802	0	0	1	Module_6
bOTU_2189	1	0	1	0	0.410732	0.3933	0	0	1	Module_14
bOTU_2072	0	0	1	0	0.208605	0.8816	0	0	0	NA
bOTU_408	0	0	1	0	0.418719	0.3915	0	0	0	NA
bOTU_530	0	0	1	1	0.704101	0.016	1	1	1	Module_9
bOTU_542	0	0	1	0	0.564798	0.1208	0	0	1	Module_29
bOTU_355	0	0	1	1	0.385379	0.5272	0	0	1	Module_2
bOTU_1086	1	0	1	0	0.675751	0.0354	0	0	1	Module_7
bOTU_613	1	0	1	0	0.552877	0.1359	0	0	1	Module_5
bOTU_1025	0	1	0	0	0.443329	0.4033	0	0	1	Module_63
bOTU_438	1	0	0	1	0.548725	0.1279	1	0	1	Module_21
bOTU_670	1	1	1	0	0.295078	0.7089	0	0	0	NA
bOTU_1206	0	0	1	1	0.585328	0.1167	0	0	1	Module_16
bOTU_996	1	1	1	0	0.151229	0.962	0	0	1	Module_1
bOTU_1235	1	1	1	0	0.26009	0.8146	0	0	0	NA
bOTU_2599	0	1	1	0	0.346756	0.6614	0	0	1	Module_2
bOTU_805	0	0	1	1	0.275389	0.7774	0	0	1	Module_62
bOTU_992	1	0	1	1	0.379185	0.5112	0	0	0	NA
bOTU_1060	0	0	1	1	0.726075	0.0168	0	0	1	Module_11
bOTU_1309	0	0	1	0	0.483124	0.2591	0	0	1	Module_2
bOTU_715	0	1	1	1	0.333241	0.6471	0	0	1	Module_2
bOTU_1990	0	1	0	0	0.127457	0.9793	0	0	0	NA
bOTU_2518	0	0	1	1	0.40625	0.4387	0	0	1	Module_44
bOTU_1170	0	0	1	1	0.532705	0.1448	0	0	1	Module_9
bOTU_1810	0	1	0	0	0.187622	0.909	0	0	0	NA
bOTU_1645	0	0	1	1	0.425105	0.3773	0	0	0	Module_9
bOTU_1834	0	1	1	1	0.0983206	0.9938	0	0	1	Module_2
bOTU_1110	0	0	1	0	0.661697	0.0586	0	0	1	Module_12
bOTU_1422	0	0	1	1	0.786263	0.0035	1	1	1	Module_9
bOTU_1198	0	0	1	1	0.589227	0.0882	0	0	1	Module_21
bOTU_986	0	0	0	1	0.294822	0.7539	0	0	1	Module_30
bOTU_1036	1	1	0	0	0.372753	0.5487	0	0	0	NA
bOTU_684	0	0	1	1	0.140007	0.957	0	0	0	NA
bOTU_695	1	0	0	0	0.207808	0.9464	0	0	1	Module_2
bOTU_1248	0	0	1	1	0.401955	0.5257	0	0	1	Module_2
bOTU_1181	1	0	0	0	0.607713	0.0706	0	0	1	Module_61
bOTU_1282	0	1	1	1	0.510916	0.2747	0	0	1	Module_2
bOTU_1100	0	0	1	1	0.588608	0.0811	1	0	1	Module_2
bOTU_1141	0	0	1	1	0.465481	0.3158	0	0	1	Module_2
bOTU_1193	0	0	0	1	0.431001	0.3085	0	0	1	Module_2
bOTU_2170	1	0	1	1	0.461844	0.3372	0	0	1	Module_27
bOTU_2571	1	0	0	1	0.361911	0.5502	0	0	0	NA
bOTU_1039	1	0	0	1	0.690617	0.0272	0	0	1	Module_6
bOTU_1122	0	0	0	1	0.510338	0.1884	0	0	1	Module_60
bOTU_1403	0	0	0	1	0.791229	0.0046	1	1	1	Module_3
bOTU_699	0	0	0	1	0.479823	0.2342	0	0	0	NA
bOTU_483	0	0	1	0	0.411795	0.5195	0	0	0	NA
bOTU_1730	1	1	0	0	0.459689	0.3686	0	0	0	NA
bOTU_1765	0	0	1	1	0.346074	0.6913	0	0	0	NA
bOTU_1332	0	0	1	1	0.695115	0.0359	1	1	1	Module_9
bOTU_1182	1	1	0	1	0.100041	0.9848	0	0	1	Module_2
bOTU_1272	1	0	1	0	0.29747	0.7094	0	0	0	NA
bOTU_2778	1	0	1	1	0.413015	0.4949	0	0	0	NA

## Sheet: Root_ITS
	C-IT	C-NT	O-IT	O-RT	stat	p.value	edgeR	cssOTU	Network	Module
fOTU_61	0	1	0	0	0.454892	0.269	1	0	0	Module_5
fOTU_1	0	1	0	0	0.326909	0.8038	0	0	1	Module_4
fOTU_48	0	1	0	0	0.458193	0.3386	1	0	1	Module_43
fOTU_63	0	1	0	0	0.817196	0.009	1	1	1	Module_3
fOTU_3	1	0	0	1	0.534748	0.1447	1	0	1	Module_3
fOTU_103	0	1	0	0	0.965712	0.0002	1	1	1	Module_1
fOTU_16	0	1	0	0	0.461516	0.3154	0	0	0	Module_4
fOTU_28	0	1	0	0	0.913828	0.0014	1	1	1	Module_1
fOTU_37	0	1	0	0	0.360261	0.781	0	0	1	Module_4
fOTU_106	1	1	0	0	0.405722	0.4398	0	0	1	Module_4
fOTU_4	0	0	1	1	0.38172	0.5116	0	0	1	Module_25
fOTU_100	0	0	1	0	0.184532	0.9143	0	0	1	Module_4
fOTU_90	1	1	0	1	0.319252	0.6486	0	0	1	Module_3
fOTU_331	0	1	0	0	0.63384	0.0677	1	0	0	NA
fOTU_44	1	0	0	1	0.490521	0.231	0	0	1	Module_8
fOTU_157	0	1	0	0	0.298594	0.9246	0	0	0	NA
fOTU_5	1	0	1	0	0.499906	0.1958	0	0	1	Module_17
fOTU_147	0	1	0	0	0.510728	0.1615	0	0	0	NA
fOTU_68	1	1	0	0	0.325322	0.6336	0	0	1	Module_4
fOTU_6	1	0	0	1	0.219608	0.9412	0	0	0	Module_3
fOTU_18	0	1	1	0	0.508889	0.2165	0	0	1	Module_4
fOTU_21	0	1	0	1	0.444403	0.2577	1	0	1	Module_2
fOTU_89	0	1	1	0	0.397512	0.4451	0	0	0	NA
fOTU_110	0	1	0	0	0.424229	1	0	0	0	NA
fOTU_9	0	0	1	0	0.742351	0.0101	0	0	0	Module_9
fOTU_77	1	0	0	0	0.482423	0.2596	0	0	1	Module_108
fOTU_108	1	1	1	0	0.360425	0.6063	0	0	0	NA
fOTU_87	0	1	0	1	0.64595	0.061	0	0	1	Module_1
fOTU_121	1	0	0	0	0.385977	0.5346	0	0	0	NA
fOTU_118	1	0	0	0	0.582126	0.0954	0	0	1	Module_17
fOTU_82	0	0	1	0	0.412935	0.6809	0	0	0	NA
fOTU_114	1	0	0	0	0.451396	0.3042	0	0	0	NA
fOTU_205	1	0	1	1	0.512366	0.1984	0	0	0	Module_9
fOTU_97	0	1	0	0	0.993623	0.0014	1	1	1	Module_1
fOTU_79	0	0	1	0	0.525355	0.1258	1	0	0	Module_59
fOTU_62	1	0	1	0	0.5321	0.1636	0	0	1	Module_5
fOTU_54	0	0	0	1	0.550529	0.0231	1	1	0	Module_9
fOTU_1196	1	1	0	0	0.567919	0.127	0	0	0	NA
fOTU_549	1	1	0	1	0.259973	0.9057	0	0	0	NA
fOTU_43	1	1	1	0	0.368347	0.5465	0	0	1	Module_5
fOTU_27	1	0	0	0	0.606789	0.0663	0	0	1	Module_17
fOTU_81	0	0	0	1	0.386391	0.9971	0	0	0	Module_5
fOTU_2	1	0	1	0	0.260492	0.7995	0	0	0	NA
fOTU_167	1	0	0	0	0.212484	0.919	0	0	1	Module_4
fOTU_1593	0	1	0	0	0.395602	0.5614	1	0	0	NA
fOTU_75	0	1	0	0	0.780836	0.0037	1	1	1	Module_1
fOTU_198	0	1	0	0	0.684795	0.035	1	1	1	Module_3
fOTU_466	1	0	0	0	0.408637	0.9269	0	0	1	Module_3
fOTU_241	1	1	0	1	0.211873	0.9179	0	0	1	Module_43
fOTU_39	0	0	0	1	0.602274	0.1284	0	0	0	NA
fOTU_307	0	1	1	0	0.353329	0.6539	0	0	0	NA
fOTU_304	0	1	1	0	0.610379	0.0877	1	0	1	Module_2
fOTU_115	0	0	1	0	0.497778	0.2038	1	0	0	NA
fOTU_67	0	1	1	0	0.540883	0.1323	1	0	0	Module_23
fOTU_141	0	1	1	0	0.334328	0.7915	0	0	1	Module_1
fOTU_125	0	0	1	0	0.45229	0.3513	0	0	0	NA
fOTU_261	0	0	1	1	0.224508	0.9057	0	0	0	Module_35
fOTU_45	0	1	0	1	0.254791	0.8428	0	0	0	NA
fOTU_162	0	1	0	0	0.472611	0.2209	0	0	1	Module_11
fOTU_395	0	1	0	1	0.471244	0.3025	1	0	0	Module_3
fOTU_1535	1	0	0	0	0.393922	0.5513	0	0	1	Module_10
fOTU_178	0	0	0	1	0.437459	0.9009	0	0	1	Module_4
fOTU_131	0	0	1	1	0.387313	0.3824	0	0	1	Module_2
fOTU_1864	0	0	1	0	0.247254	0.8179	0	0	1	Module_25
fOTU_122	0	0	1	0	0.439108	0.6942	0	0	0	NA
fOTU_53	0	0	1	1	0.324963	0.7941	0	0	0	NA
fOTU_144	0	1	0	0	0.503406	0.1663	0	0	1	Module_3
fOTU_10	1	1	0	0	0.460884	0.3072	0	0	1	Module_5
fOTU_33	0	0	1	0	0.470023	0.2581	0	0	0	Module_2
fOTU_765	0	0	1	0	0.789006	0.0042	1	1	0	NA
fOTU_451	1	1	0	0	0.498761	0.2045	1	0	0	Module_10
fOTU_332	0	0	0	1	0.399721	0.3728	0	0	0	Module_3
fOTU_1472	1	0	1	0	0.477412	0.2911	0	0	1	Module_17
fOTU_60	1	1	0	0	0.369491	0.7419	0	0	1	Module_13
fOTU_40	0	0	1	1	0.563589	0.1213	0	0	1	Module_16
fOTU_207	1	0	0	0	0.540337	0.0934	0	0	0	Module_58
fOTU_49	1	1	1	0	0.343137	0.6281	0	0	0	NA
fOTU_184	0	1	0	1	0.495541	0.2424	1	0	1	Module_3
fOTU_98	1	0	0	0	0.583096	0.0638	1	0	1	Module_17
fOTU_596	0	1	0	1	0.525882	0.1603	0	0	1	Module_3
fOTU_124	0	1	1	0	0.495868	0.2216	0	0	1	Module_3
fOTU_32	0	0	1	1	0.590875	0.0893	0	0	0	Module_9
fOTU_135	1	0	1	0	0.467038	0.2288	1	0	1	Module_7
fOTU_14	1	0	1	0	0.283955	0.7717	0	0	1	Module_25
fOTU_59	0	0	1	0	0.591666	0.0934	0	0	0	NA
fOTU_104	0	0	0	1	0.443004	0.4636	1	0	0	NA
fOTU_219	0	1	0	0	0.889624	0.0014	1	1	1	Module_1
fOTU_11	0	1	0	0	0.553537	0.1548	1	0	0	Module_6
fOTU_464	0	0	1	1	0.244533	0.8642	0	0	0	Module_47
fOTU_69	1	0	0	0	0.430248	1	0	0	1	Module_3
fOTU_17	0	0	0	1	0.381159	0.6674	0	0	0	Module_7
fOTU_246	1	1	0	1	0.270302	0.777	0	0	0	NA
fOTU_335	0	1	0	0	0.856899	0.0014	1	1	1	Module_1
fOTU_188	0	1	0	0	0.699634	0.0212	1	1	0	Module_3
fOTU_267	0	1	0	0	0.403095	0.4552	0	0	0	Module_57
fOTU_223	0	0	0	1	0.492101	0.2098	1	0	1	Module_3
fOTU_26	1	0	1	0	0.413079	0.4144	0	0	1	Module_17
fOTU_670	0	1	0	1	0.410225	0.5042	0	0	1	Module_4
fOTU_375	0	1	0	0	0.646713	0.0384	1	1	1	Module_10
fOTU_407	0	1	0	0	0.647004	0.0551	1	0	1	Module_11
fOTU_47	1	0	0	0	0.516406	0.2074	0	0	0	NA
fOTU_93	1	0	0	0	0.548885	0.1517	0	0	0	Module_5
fOTU_112	1	0	0	0	0.564065	0.0594	1	0	0	NA
fOTU_94	0	0	1	0	0.507186	0.0956	1	0	0	Module_9
fOTU_31	0	0	0	1	0.614938	0.0105	1	1	1	Module_3
fOTU_30	0	0	1	0	0.474866	0.3279	1	0	1	Module_22
fOTU_136	0	0	1	0	0.651968	0.059	1	0	0	NA
fOTU_227	0	0	0	1	0.431993	1	0	0	1	Module_10
fOTU_347	0	1	1	0	0.337604	0.6053	0	0	0	Module_15
fOTU_315	0	1	0	0	0.707956	0.0256	1	1	1	Module_1
fOTU_78	1	1	0	0	0.365388	0.6665	1	0	0	NA
fOTU_173	1	1	0	1	0.315185	0.6602	0	0	0	NA
fOTU_244	0	1	0	1	0.451631	0.3341	0	0	0	NA
fOTU_216	1	1	1	0	0.206251	0.9073	0	0	1	Module_13
fOTU_36	0	0	1	1	0.377533	0.201	1	0	1	Module_9
fOTU_64	0	0	1	0	0.424249	0.4413	0	0	0	NA
fOTU_484	1	1	0	1	0.483613	0.2727	0	0	0	NA
fOTU_202	0	1	1	0	0.474403	0.2721	0	0	1	Module_4
fOTU_383	0	1	0	0	0.285896	0.8545	0	0	1	Module_4
fOTU_662	0	1	0	1	0.262738	0.8432	0	0	0	Module_33
fOTU_29	0	0	1	0	0.224598	0.8479	0	0	1	Module_55
fOTU_318	0	1	1	0	0.677744	0.0319	0	0	0	Module_15
fOTU_534	1	0	1	0	0.275107	0.9519	0	0	0	Module_2
fOTU_380	0	1	0	0	0.487937	0.042	1	1	1	Module_6
fOTU_210	0	1	0	0	0.309293	0.782	0	0	0	NA
fOTU_15	1	0	0	0	0.573199	0.1123	0	0	0	Module_7
fOTU_249	0	1	0	1	0.319063	0.7617	0	0	0	NA
fOTU_20	0	0	1	0	0.404926	0.4468	0	0	0	Module_5
fOTU_593	0	1	0	0	0.813823	0.0037	1	1	0	Module_1
fOTU_84	0	1	0	0	0.40817	0.4461	0	0	0	Module_56
fOTU_349	0	1	0	1	0.640391	0.1114	1	0	1	Module_1
fOTU_92	0	0	0	1	0.448701	0.0836	1	0	0	NA
fOTU_143	0	0	1	0	0.382584	0.7803	0	0	1	Module_3
fOTU_101	0	0	1	0	0.763252	0.0113	1	1	1	Module_37
fOTU_91	0	1	0	0	0.772021	0.0082	0	0	0	Module_42
fOTU_185	0	1	0	0	0.358577	0.5916	0	0	1	Module_3
fOTU_140	1	0	0	1	0.476501	0.2221	1	0	0	NA
fOTU_127	0	1	0	0	0.114263	0.9767	0	0	0	Module_34
fOTU_50	0	0	1	0	0.584337	0.0972	1	0	1	Module_5
fOTU_154	0	0	0	1	0.715352	0.0202	0	0	0	Module_32
fOTU_152	1	0	1	0	0.469381	0.3082	0	0	0	Module_41
fOTU_233	0	1	0	0	0.409542	0.4299	0	0	1	Module_10
fOTU_900	0	1	1	0	0.330857	0.6649	0	0	1	Module_55
fOTU_57	0	0	0	1	0.449414	0.4042	0	0	0	NA
fOTU_449	1	0	1	0	0.195507	0.9302	0	0	0	NA
fOTU_475	1	0	1	0	0.407987	0.4456	0	0	1	Module_8
fOTU_153	0	0	0	1	0.560719	0.0057	0	0	1	Module_3
fOTU_1059	1	1	0	1	0.331664	0.6739	0	0	1	Module_3
fOTU_211	1	0	1	0	0.289499	0.8008	0	0	1	Module_4
fOTU_12	1	0	0	1	0.37292	0.5263	0	0	1	Module_93
fOTU_204	1	0	1	0	0.510356	0.1863	1	0	1	Module_5
fOTU_213	0	0	0	1	0.428476	0.3232	0	0	0	Module_2
fOTU_34	0	0	1	1	0.603514	0.0769	0	0	0	Module_7
fOTU_169	1	0	0	0	0.469735	0.2491	1	0	0	Module_24
fOTU_665	0	1	0	0	0.577952	0.0932	0	0	1	Module_10
fOTU_8	0	0	1	0	0.38216	0.5052	0	0	0	Module_7
fOTU_620	0	1	0	0	0.570512	0.185	0	0	1	Module_4
fOTU_23	0	0	1	0	0.739936	0.0123	0	0	1	Module_94
fOTU_142	0	0	1	0	0.428161	0.3051	1	0	1	Module_2
fOTU_763	0	0	1	0	0.44861	0.3431	1	0	1	Module_9
fOTU_146	0	1	0	0	0.60489	0.0519	0	0	0	Module_1
fOTU_13	0	0	1	0	0.758699	0.0023	1	1	1	Module_8
fOTU_76	0	0	1	1	0.505748	0.2138	1	0	1	Module_9
fOTU_221	0	1	0	0	0.456596	0.2016	1	0	1	Module_53
fOTU_73	0	1	0	0	0.437152	0.3547	0	0	0	Module_7
fOTU_46	1	0	1	1	0.470935	0.2893	0	0	0	NA
fOTU_66	1	0	0	0	0.461211	0.1302	1	0	1	Module_7
fOTU_99	1	0	1	0	0.420803	0.4648	0	0	1	Module_10
fOTU_217	0	1	0	0	0.447494	0.3784	1	0	0	Module_54
fOTU_417	0	1	0	1	0.65967	0.034	0	0	0	NA
fOTU_130	0	0	1	0	0.448911	0.1868	1	0	0	NA
fOTU_120	0	1	0	0	0.661154	0.0036	1	1	1	Module_1
fOTU_86	0	0	0	1	0.609569	0.0356	1	1	1	Module_3
fOTU_283	0	1	1	0	0.638429	0.0478	0	0	0	Module_39
fOTU_1782	0	0	1	0	0.450447	0.3542	0	0	1	Module_7
fOTU_180	0	0	0	1	0.538553	0.1001	1	0	1	Module_16
fOTU_159	0	1	0	1	0.158965	0.9424	0	0	1	Module_8
fOTU_155	0	1	0	0	0.88473	0.0014	1	1	1	Module_1
fOTU_175	1	0	1	1	0.324097	0.7252	0	0	0	NA
fOTU_254	0	1	1	0	0.61337	0.0676	0	0	1	Module_53
fOTU_123	0	1	0	1	0.470428	0.2592	1	0	0	Module_23
fOTU_52	0	0	1	1	0.396333	0.3991	0	0	1	Module_1
fOTU_179	0	1	0	0	0.865986	0.0014	1	1	1	Module_1
fOTU_1850	1	0	1	0	0.530134	0.1832	1	0	0	NA
fOTU_425	0	1	1	0	0.388234	0.5945	0	0	0	Module_1
fOTU_117	0	1	1	0	0.549789	0.1264	0	0	0	Module_5
fOTU_680	1	0	0	0	0.380241	0.8956	0	0	0	Module_5
fOTU_35	0	0	1	0	0.414268	0.3429	1	0	1	Module_9
fOTU_1033	1	0	1	0	0.372196	0.5109	0	0	0	Module_1
fOTU_269	0	1	1	1	0.459255	0.2895	0	0	1	Module_2
fOTU_348	0	0	0	1	0.461778	0.2739	0	0	1	Module_2
fOTU_384	0	1	1	0	0.40667	0.3926	1	0	1	Module_5
fOTU_96	0	1	0	1	0.389422	0.4916	0	0	0	NA
fOTU_170	0	0	1	1	0.268295	0.7876	0	0	0	NA
fOTU_648	0	0	1	0	0.283649	0.9475	0	0	1	Module_108
fOTU_240	0	0	1	1	0.269466	0.7841	0	0	1	Module_3
fOTU_412	0	1	1	1	0.376134	0.5382	0	0	0	Module_3
fOTU_25	0	0	1	0	0.56806	0.0488	1	1	1	Module_9
fOTU_1669	1	0	1	0	0.579956	0.0601	1	0	1	Module_103
fOTU_41	1	0	1	0	0.647505	0.033	0	0	0	Module_17
fOTU_164	1	0	0	1	0.373057	0.5936	0	0	0	Module_9
fOTU_486	0	1	1	0	0.454805	0.2975	0	0	0	NA
fOTU_330	0	1	0	0	0.739221	0.027	1	1	0	Module_10
fOTU_88	0	1	0	1	0.500964	0.2283	1	0	1	Module_11
fOTU_19	1	0	0	0	0.340427	0.928	1	0	0	Module_9
fOTU_145	1	0	0	0	0.304337	0.8325	0	0	0	NA
fOTU_480	0	1	0	0	0.568166	0.0521	1	0	0	Module_1
fOTU_352	1	0	0	0	0.638184	0.0409	1	1	0	NA
fOTU_372	0	1	1	1	0.46066	0.2946	0	0	0	Module_42
fOTU_22	0	0	1	0	0.620276	0.0687	0	0	1	Module_99
fOTU_455	0	1	0	0	0.583062	0.0095	1	1	1	Module_1
fOTU_42	0	0	1	0	0.448912	0.1322	0	0	1	Module_14
fOTU_717	0	0	0	1	0.248575	0.8368	0	0	0	Module_3
fOTU_71	1	1	1	0	0.424723	0.3998	0	0	1	Module_5
fOTU_1480	1	0	0	0	0.685163	0.033	1	1	1	Module_103
fOTU_524	1	1	0	0	0.437616	0.3529	1	0	1	Module_10
fOTU_85	0	1	0	0	0.45562	0.3452	0	0	0	Module_28
fOTU_7	0	0	0	1	0.447313	0.3256	1	0	0	Module_2
fOTU_550	0	0	1	0	0.269684	0.882	0	0	0	NA
fOTU_676	1	1	1	0	0.499655	0.2623	0	0	1	Module_14
fOTU_420	0	1	0	0	0.661897	0.0451	1	1	1	Module_1
fOTU_132	0	0	0	1	0.418237	0.5906	1	0	1	Module_16
fOTU_893	0	0	1	0	0.41736	0.8104	0	0	1	Module_8
fOTU_56	0	1	1	0	0.320395	0.6627	0	0	1	Module_37
fOTU_95	0	0	0	1	0.296112	0.7507	0	0	0	NA
fOTU_481	0	0	0	1	0.406831	0.4385	0	0	0	NA
fOTU_461	0	1	0	0	0.733722	0.0064	1	1	1	Module_53
fOTU_343	1	0	1	1	0.348444	0.6037	0	0	1	Module_8
fOTU_176	0	1	1	0	0.51706	0.1749	0	0	0	NA
fOTU_477	1	0	1	0	0.354972	0.6998	0	0	0	Module_101
fOTU_988	0	1	0	0	0.261573	0.9245	0	0	0	NA
fOTU_70	0	1	0	0	0.429664	0.5009	1	0	0	NA
fOTU_632	0	0	1	0	0.344003	0.69	0	0	0	Module_18
fOTU_649	0	0	0	1	0.665283	0.0305	0	0	1	Module_3
fOTU_290	0	0	1	0	0.612901	0.0865	1	0	1	Module_5
fOTU_105	0	1	1	0	0.594204	0.0934	0	0	0	NA
fOTU_667	0	0	0	1	0.430412	0.8178	0	0	0	Module_100
fOTU_401	0	0	0	1	0.592596	0.0414	1	1	1	Module_16
fOTU_128	0	0	1	1	0.403536	0.3412	1	0	0	NA
fOTU_796	1	1	1	0	0.40646	0.4406	0	0	0	Module_7
fOTU_1342	1	0	1	1	0.157422	0.9443	0	0	0	NA
fOTU_80	0	1	0	1	0.314163	0.7181	0	0	1	Module_3
fOTU_191	0	0	1	0	0.54945	0.149	0	0	0	NA
fOTU_38	0	0	0	1	0.557807	0.0897	1	0	1	Module_16
fOTU_1628	0	0	1	0	0.941133	0.0023	1	1	1	Module_9
fOTU_129	0	0	1	0	0.518296	0.1675	0	0	0	NA
fOTU_58	0	0	1	1	0.525945	0.1529	1	0	1	Module_9
fOTU_107	1	0	0	1	0.382985	0.5054	0	0	0	NA
fOTU_24	0	0	1	1	0.696398	0.023	0	0	0	Module_9
fOTU_149	0	0	1	0	0.51022	0.1831	0	0	1	Module_99
fOTU_181	0	0	1	0	0.416133	0.5071	1	0	1	Module_8
fOTU_250	0	0	1	1	0.287311	0.7777	0	0	1	Module_97
fOTU_199	0	0	0	1	0.406357	0.4143	0	0	1	Module_8
fOTU_192	1	0	1	0	0.518594	0.1853	0	0	1	Module_14
fOTU_341	1	1	1	0	0.283723	0.7449	0	0	1	Module_5
fOTU_231	0	1	1	0	0.430858	0.411	0	0	1	Module_29
fOTU_111	0	0	1	0	0.766967	0.0053	1	1	1	Module_7
fOTU_280	0	0	0	1	0.652344	0.0402	0	0	0	Module_1
fOTU_301	1	0	1	1	0.444447	0.4089	0	0	0	NA
fOTU_116	1	0	1	1	0.599082	0.0837	0	0	1	Module_8
fOTU_151	0	0	1	0	0.473271	0.2619	0	0	0	Module_24
fOTU_232	1	0	0	1	0.473842	0.3211	1	0	1	Module_22
fOTU_189	0	0	0	1	0.373458	0.596	0	0	1	Module_8
fOTU_109	0	0	0	1	0.184583	0.9199	0	0	1	Module_97
fOTU_418	0	0	1	1	0.145824	0.9561	0	0	0	NA
fOTU_286	0	0	1	0	0.457309	0.1262	1	0	1	Module_5
fOTU_453	0	0	1	1	0.437217	0.3792	0	0	0	NA
fOTU_282	0	0	1	0	0.459308	0.0743	0	0	1	Module_7
fOTU_314	1	0	1	0	0.428226	0.4661	0	0	0	Module_7
fOTU_65	0	0	1	0	0.616445	0.0862	1	0	1	Module_14
fOTU_137	0	0	1	0	0.576703	0.0637	0	0	0	Module_2
fOTU_158	0	0	1	0	0.466175	0.2055	1	0	0	Module_7
fOTU_171	0	0	1	0	0.495531	0.252	0	0	1	Module_14
fOTU_166	0	1	0	1	0.517543	0.279	0	0	0	Module_95
fOTU_405	0	1	0	0	0.634928	0.0369	1	1	0	NA
fOTU_51	0	0	1	1	0.516787	0.2213	1	0	0	Module_9
fOTU_435	0	1	0	0	0.416565	0.4127	0	0	0	NA
fOTU_183	1	0	0	0	0.399941	0.4577	0	0	0	NA
fOTU_1219	0	1	1	0	0.428376	0.4042	0	0	0	NA
fOTU_139	0	0	1	1	0.440628	0.3557	0	0	0	NA
fOTU_258	1	0	0	0	0.490905	0.1628	0	0	0	Module_7
fOTU_163	0	0	1	0	0.71902	0.0127	1	1	1	Module_94
fOTU_237	0	0	1	0	0.427161	0.6563	0	0	0	NA
fOTU_302	0	0	1	0	0.403008	0.4349	0	0	0	Module_9
fOTU_422	0	0	0	1	0.39086	0.5749	0	0	0	Module_28
fOTU_897	0	0	1	0	0.626656	0.0475	0	0	1	Module_29
fOTU_319	0	0	0	1	0.378265	0.504	0	0	1	Module_93
fOTU_126	0	0	1	0	0.427025	0.3589	0	0	0	Module_12
fOTU_1137	0	0	1	0	0.492844	0.2278	0	0	1	Module_5
fOTU_308	0	0	1	0	0.479298	0.0087	1	1	1	Module_5
fOTU_565	1	0	1	0	0.404778	0.4267	0	0	1	Module_5
fOTU_663	0	0	1	1	0.57308	0.0998	1	0	1	Module_21
fOTU_251	0	1	0	0	0.428083	0.8175	0	0	1	Module_5
fOTU_1586	0	0	1	1	0.358139	0.5793	0	0	1	Module_9
fOTU_442	0	0	1	0	0.409612	0.4491	0	0	1	Module_5
fOTU_441	0	1	0	0	0.428315	1	0	0	0	Module_2
fOTU_920	0	0	1	0	0.747331	0.0051	1	1	1	Module_5
fOTU_577	0	0	1	0	0.490726	0.2811	0	0	0	Module_5
fOTU_83	0	0	0	1	0.438545	0.3266	1	0	0	Module_45
fOTU_682	0	0	0	1	0.655462	0.0525	1	0	1	Module_21
fOTU_823	1	0	1	0	0.450137	0.2911	0	0	1	Module_5
fOTU_55	1	0	0	0	0.447418	0.3271	1	0	0	Module_52
fOTU_476	0	0	1	0	0.373034	0.6152	0	0	0	NA
fOTU_580	0	0	1	0	0.564214	0.1102	0	0	0	NA
fOTU_406	1	0	0	0	0.453409	0.2382	0	0	0	NA
fOTU_955	1	1	0	0	0.512241	0.1755	0	0	0	Module_10
fOTU_976	1	0	0	1	0.596819	0.1044	0	0	0	Module_91
fOTU_696	0	1	0	0	0.590156	0.0869	0	0	0	Module_23
fOTU_456	0	0	0	1	0.587127	0.0544	0	0	1	Module_89
fOTU_356	0	0	1	0	0.426112	1	0	0	0	Module_39
fOTU_224	0	0	0	1	0.448441	0.3818	0	0	1	Module_89
fOTU_460	1	0	1	1	0.301459	0.6467	0	0	0	NA
fOTU_776	1	0	1	1	0.286369	0.8612	0	0	1	Module_8
fOTU_1073	0	1	1	1	0.317113	0.8597	0	0	0	NA
