# Supplementary material for: Cropping practices manipulate abundance patterns of root and soil microbiome members paving the way to smart farming
Source: Microbiome. 2018 Jan 16;6:14. doi: 10.1186/s40168-017-0389-9 (PMC5771023; doi:10.1186/s40168-017-0389-9)
Supplement: Supplementary file 4 — A zip archive comprising the command line code and necessary input files needed to replicate bioinformatic analysis. (ZIP 628 kb) [file 40168_2017_389_MOESM4_ESM.zip]

Archive with 34 entries (34 files):
- R_Output/.DS_Store
- R_Input/.DS_Store
- R_Input/.Rhistory
- R_Input/16S_alpha_rarefaction_11000_15.txt
- R_Input/16S_ITS_design.txt
- R_Input/16S_observed_species.txt
- R_Input/coords_root_16s.txt
- R_Input/coords_root_all.txt
- R_Input/coords_root_its.txt
- R_Input/coords_soil_16s.txt
- R_Input/coords_soil_all.txt
- R_Input/coords_soil_its.txt
- R_Input/cor.mtest.R
- R_Input/CorrDF.R
- R_Input/FAST_ITS_barcode_OTU_ab2_id97_tax_assignments.txt
- R_Input/FAST_ITS_OTU_ab2_id97.txt
- R_Input/FAST16S_barcode_OTU_ab2_id97_tax_assignments.txt
- R_Input/FAST16S_OTU_ab2_id97.txt
- R_Input/indicsp_root_16s.txt
- R_Input/indicsp_root_its.txt
- R_Input/indicsp_soil_16s.txt
- R_Input/indicsp_soil_its.txt
- R_Input/ITS_alpha_rarefaction_9000_60.txt
- R_Input/ITS_observed_species.txt
- R_Input/maPalette.R
- R_Input/node_degree_abundance_plot.R
- R_Input/plotOTU.R
- R_Input/star_shape.R
- R_Input/triangle_shape.R
- R_Input/variance_functions.R
- R_Input/vennDia.R
- .DS_Store
- Hartman_et_al_2017_Rscript.R
- .Rhistory
