# Supplementary material for: Cropping practices manipulate abundance patterns of root and soil microbiome members paving the way to smart farming
Source: Microbiome. 2018 Jan 16;6:14. doi: 10.1186/s40168-017-0389-9 (PMC5771023; doi:10.1186/s40168-017-0389-9)
Supplement: Supplementary file 4 — A zip archive comprising the command line code and necessary input files needed to replicate bioinformatic analysis. (ZIP 628 kb) [file 40168_2017_389_MOESM4_ESM.zip › R_Input/16S_alpha_rarefaction_11000_15.txt]

	observed_species	shannon
15_C_NT_R	947.0	7.57946196688
15_C_NT_S	1134.0	8.5968295299
20_O_IT_R	1016.0	7.96651272309
20_O_IT_S	1156.0	8.63846478825
22_C_NT_R	884.0	7.34059436746
22_C_NT_S	1083.0	8.62175135074
27_C_IT_R	976.0	7.75927882652
27_C_IT_S	1113.0	8.67743430792
29_O_RT_R	1015.0	7.77853499283
29_O_RT_S	991.0	8.44142838169
2_C_IT_R	916.0	7.445271642
2_C_IT_S	1155.0	8.67546667607
35_C_NT_R	940.0	7.51062260188
35_C_NT_S	826.0	8.24912022688
40_O_IT_R	1058.0	7.90430033147
40_O_IT_S	1059.0	8.33095353028
42_O_RT_R	988.0	7.67576134034
42_O_RT_S	973.0	8.63436820901
46_C_IT_R	931.0	7.08770453668
46_C_IT_S	1120.0	8.72370598888
51_O_RT_R	1016.0	7.68383706972
51_O_RT_S	850.0	8.44295834833
53_C_IT_R	974.0	7.36425191418
53_C_IT_S	993.0	8.60354819455
58_C_NT_R	1033.0	7.78098738122
58_C_NT_S	1010.0	8.52388546617
64_O_IT_R	1067.0	7.76003364731
64_O_IT_S	1190.0	8.79450795909
8_O_RT_R	1017.0	7.83483802784
8_O_RT_S	1174.0	8.71733752273
9_O_IT_R	1035.0	7.86533758846
9_O_IT_S	1106.0	8.70929812149
