# Supplementary material for: Cropping practices manipulate abundance patterns of root and soil microbiome members paving the way to smart farming
Source: Microbiome. 2018 Jan 16;6:14. doi: 10.1186/s40168-017-0389-9 (PMC5771023; doi:10.1186/s40168-017-0389-9)
Supplement: Supplementary file 4 — A zip archive comprising the command line code and necessary input files needed to replicate bioinformatic analysis. (ZIP 628 kb) [file 40168_2017_389_MOESM4_ESM.zip › R_Input/16S_ITS_design.txt]

SampleID	Block	Type	Fsys	Tillage	FsysT	TypeFsysT	totalC	orgC	pH	Sand	Silt	Clay	totalN
15_C_NT_R	F2.1	Root	C	NT	C-NT	Root_C-NT	2	1.52	8.1	40.6	30.5	28.3	0.19
15_C_NT_S	F2.1	Soil	C	NT	C-NT	Soil_C-NT	2	1.52	8.1	40.6	30.5	28.3	0.19
2_C_IT_R	F2.1	Root	C	IT	C-IT	Root_C-IT	1.46	1.31	7.73	52.6	23.4	23	0.16
2_C_IT_S	F2.1	Soil	C	IT	C-IT	Soil_C-IT	1.46	1.31	7.73	52.6	23.4	23	0.16
20_O_IT_R	F2.2	Root	O	IT	O-IT	Root_O-IT	1.14	1.3	7.73	45.4	32.4	20	0.14
20_O_IT_S	F2.2	Soil	O	IT	O-IT	Soil_O-IT	1.14	1.3	7.73	45.4	32.4	20	0.14
22_C_NT_R	F2.2	Root	C	NT	C-NT	Root_C-NT	1.71	1.36	8.07	46.2	31.3	20.2	0.17
22_C_NT_S	F2.2	Soil	C	NT	C-NT	Soil_C-NT	1.71	1.36	8.07	46.2	31.3	20.2	0.17
27_C_IT_R	F2.2	Root	C	IT	C-IT	Root_C-IT	1.71	1.42	8.12	44.6	31.2	21.8	0.17
27_C_IT_S	F2.2	Soil	C	IT	C-IT	Soil_C-IT	1.71	1.42	8.12	44.6	31.2	21.8	0.17
29_O_RT_R	F2.2	Root	O	RT	O-RT	Root_O-RT	2.25	1.37	8.19	46	30.4	21.2	0.18
29_O_RT_S	F2.2	Soil	O	RT	O-RT	Soil_O-RT	2.25	1.37	8.19	46	30.4	21.2	0.18
35_C_NT_R	F2.3	Root	C	NT	C-NT	Root_C-NT	1.17	1.11	6.62	48.1	33.7	16.3	0.16
35_C_NT_S	F2.3	Soil	C	NT	C-NT	Soil_C-NT	1.17	1.11	6.62	48.1	33.7	16.3	0.16
40_O_IT_R	F2.3	Root	O	IT	O-IT	Root_O-IT	1.84	1.21	7.59	48.1	30.9	18.9	0.18
40_O_IT_S	F2.3	Soil	O	IT	O-IT	Soil_O-IT	1.84	1.21	7.59	48.1	30.9	18.9	0.18
42_O_RT_R	F2.3	Root	O	RT	O-RT	Root_O-RT	2.01	1.53	7.95	42.9	31.9	22.6	0.19
42_O_RT_S	F2.3	Soil	O	RT	O-RT	Soil_O-RT	2.01	1.53	7.95	42.9	31.9	22.6	0.19
46_C_IT_R	F2.3	Root	C	IT	C-IT	Root_C-IT	1.82	1.46	7.94	45.6	31.1	20.8	0.18
46_C_IT_S	F2.3	Soil	C	IT	C-IT	Soil_C-IT	1.82	1.46	7.94	45.6	31.1	20.8	0.18
51_O_RT_R	F2.4	Root	O	RT	O-RT	Root_O-RT	2.3	1.48	7.94	46	30.4	21.1	0.18
51_O_RT_S	F2.4	Soil	O	RT	O-RT	Soil_O-RT	2.3	1.48	7.94	46	30.4	21.1	0.18
53_C_IT_R	F2.4	Root	C	IT	C-IT	Root_C-IT	1.39	1.25	7.77	45.2	30.5	22.1	0.16
53_C_IT_S	F2.4	Soil	C	IT	C-IT	Soil_C-IT	1.39	1.25	7.77	45.2	30.5	22.1	0.16
58_C_NT_R	F2.4	Root	C	NT	C-NT	Root_C-NT	1.64	1.54	8.09	45.1	29.6	22.6	0.17
58_C_NT_S	F2.4	Soil	C	NT	C-NT	Soil_C-NT	1.64	1.54	8.09	45.1	29.6	22.6	0.17
64_O_IT_R	F2.4	Root	O	IT	O-IT	Root_O-IT	2.84	1.46	8	47.3	29.4	20.8	0.18
64_O_IT_S	F2.4	Soil	O	IT	O-IT	Soil_O-IT	2.84	1.44	8	47.3	29.4	20.8	0.18
8_O_RT_R	F2.1	Root	O	RT	O-RT	Root_O-RT	1.63	1.44	7.96	46.4	27.8	25.2	0.17
8_O_RT_S	F2.1	Soil	O	RT	O-RT	Soil_O-RT	1.63	1.44	7.96	46.4	27.8	25.2	0.17
9_O_IT_R	F2.1	Root	O	IT	O-IT	Root_O-IT	1.54	1.38	7.62	47.9	25	26.6	0.17
9_O_IT_S	F2.1	Soil	O	IT	O-IT	Soil_O-IT	1.54	1.38	7.62	47.9	25	26.6	0.17
