# Supplementary material for: Cropping practices manipulate abundance patterns of root and soil microbiome members paving the way to smart farming
Source: Microbiome. 2018 Jan 16;6:14. doi: 10.1186/s40168-017-0389-9 (PMC5771023; doi:10.1186/s40168-017-0389-9)
Supplement: Supplementary file 4 — A zip archive comprising the command line code and necessary input files needed to replicate bioinformatic analysis. (ZIP 628 kb) [file 40168_2017_389_MOESM4_ESM.zip › R_Input/16S_observed_species.txt]

	sequences_per_sample	iteration	15_C_NT_R	15_C_NT_S	20_O_IT_R	20_O_IT_S	22_C_NT_R	22_C_NT_S	27_C_IT_R	27_C_IT_S	29_O_RT_R	29_O_RT_S	2_C_IT_R	2_C_IT_S	35_C_NT_R	35_C_NT_S	40_O_IT_R	40_O_IT_S	42_O_RT_R	42_O_RT_S	46_C_IT_R	46_C_IT_S	51_O_RT_R	51_O_RT_S	53_C_IT_R	53_C_IT_S	58_C_NT_R	58_C_NT_S	64_O_IT_R	64_O_IT_S	8_O_RT_R	8_O_RT_S	9_O_IT_R	9_O_IT_S
alpha_rarefaction_1000_0.txt	1000	0	313	418	340	380	293	401	322	414	323	390	290	405	308	371	337	377	301	409	279	396	324	354	298	403	318	395	312	433	313	402	335	407
alpha_rarefaction_1000_1.txt	1000	1	315	423	332	403	284	400	340	404	317	395	288	395	305	380	332	384	316	397	299	410	331	362	300	378	314	393	335	420	301	425	325	409
alpha_rarefaction_1000_2.txt	1000	2	313	411	343	406	277	403	323	427	338	385	295	417	304	361	348	388	310	399	276	418	306	361	311	396	311	394	320	437	318	406	323	420
alpha_rarefaction_1000_3.txt	1000	3	318	395	345	420	266	397	336	410	317	408	310	403	308	361	347	381	307	399	274	420	317	358	287	409	329	392	330	417	329	419	314	411
alpha_rarefaction_1000_4.txt	1000	4	298	409	332	402	293	412	323	407	328	390	287	413	317	378	328	410	323	405	293	413	325	384	293	392	335	406	325	435	329	417	336	397
alpha_rarefaction_1000_5.txt	1000	5	311	406	324	403	284	401	322	422	307	384	286	404	296	358	335	389	305	398	285	423	329	361	305	381	330	398	324	424	323	396	328	410
alpha_rarefaction_1000_6.txt	1000	6	308	402	335	405	305	391	309	404	332	376	291	412	289	367	342	388	303	404	285	431	305	353	314	388	332	388	320	439	312	428	316	398
alpha_rarefaction_1000_7.txt	1000	7	304	396	341	422	304	394	319	397	340	380	296	417	314	360	327	375	312	385	278	407	325	368	290	398	318	397	321	435	327	404	327	418
alpha_rarefaction_1000_8.txt	1000	8	302	409	334	408	280	394	309	396	321	378	292	409	306	374	335	363	318	403	310	423	339	371	303	397	342	394	335	438	335	410	332	403
alpha_rarefaction_1000_9.txt	1000	9	303	424	332	435	278	390	319	425	324	402	282	376	297	348	321	382	307	394	281	426	325	372	304	395	333	396	326	442	337	404	323	409
alpha_rarefaction_1000_10.txt	1000	10	305	409	348	398	283	434	307	409	325	376	284	409	307	372	336	398	324	406	282	408	325	377	322	396	300	384	332	440	332	401	321	400
alpha_rarefaction_1000_11.txt	1000	11	306	403	330	424	281	425	327	422	329	394	293	415	296	354	332	407	307	396	295	412	314	382	322	389	311	393	334	427	319	402	334	433
alpha_rarefaction_1000_12.txt	1000	12	294	395	329	418	278	403	322	423	317	380	300	410	300	361	348	394	310	410	274	419	324	391	303	387	333	386	336	438	321	401	328	421
alpha_rarefaction_1000_13.txt	1000	13	332	399	339	402	282	406	310	376	326	393	298	437	296	356	323	380	312	404	287	407	327	387	318	372	323	396	316	444	328	411	312	417
alpha_rarefaction_1000_14.txt	1000	14	313	384	341	408	284	397	316	383	326	393	303	423	318	358	343	390	322	412	275	404	328	381	285	396	327	375	316	418	309	395	335	421
alpha_rarefaction_1000_15.txt	1000	15	307	404	337	411	283	389	317	423	339	396	267	412	289	368	335	380	346	388	283	415	323	369	301	382	322	399	328	417	326	404	315	413
alpha_rarefaction_1000_16.txt	1000	16	307	403	333	404	300	395	323	420	310	376	284	407	298	366	332	398	316	398	292	402	317	366	295	396	332	374	322	415	341	405	347	401
alpha_rarefaction_1000_17.txt	1000	17	302	407	346	404	289	392	308	413	314	386	304	405	308	363	333	373	304	391	275	425	329	381	311	393	311	399	338	433	310	416	335	400
alpha_rarefaction_1000_18.txt	1000	18	312	388	329	433	268	397	300	402	309	398	284	422	306	371	317	393	304	390	267	421	328	364	316	416	343	392	339	447	313	416	323	429
alpha_rarefaction_1000_19.txt	1000	19	310	411	356	401	288	407	325	406	321	380	309	394	293	359	345	398	297	411	295	386	314	400	289	401	338	379	335	445	321	419	343	415
alpha_rarefaction_1000_20.txt	1000	20	311	407	334	387	282	402	313	413	351	362	293	398	314	368	345	396	291	416	291	412	329	378	287	412	342	393	315	421	324	425	326	407
alpha_rarefaction_1000_21.txt	1000	21	302	392	328	403	286	397	324	418	336	391	299	417	312	369	333	387	324	381	281	420	317	387	291	385	322	397	312	426	322	408	310	420
alpha_rarefaction_1000_22.txt	1000	22	286	404	359	427	306	402	324	410	322	376	296	430	314	365	328	397	320	408	275	416	316	387	293	386	326	395	324	421	328	396	330	411
alpha_rarefaction_1000_23.txt	1000	23	290	381	346	408	294	398	333	413	330	392	306	436	320	360	346	382	304	374	275	440	319	374	299	429	334	380	323	438	323	432	343	411
alpha_rarefaction_1000_24.txt	1000	24	322	410	333	416	268	381	308	402	322	383	326	397	307	367	339	378	313	405	270	407	313	345	293	380	345	373	320	450	337	416	310	389
alpha_rarefaction_1000_25.txt	1000	25	312	390	322	406	283	394	321	409	322	395	293	414	320	372	343	378	321	388	274	404	328	362	303	394	325	373	300	439	339	425	339	412
alpha_rarefaction_1000_26.txt	1000	26	319	410	336	416	294	389	330	415	332	389	294	396	306	366	332	407	314	393	281	429	319	395	303	391	325	391	325	437	314	389	334	396
alpha_rarefaction_1000_27.txt	1000	27	295	385	336	426	298	399	304	412	320	383	299	420	300	341	345	401	331	384	281	429	331	365	296	391	320	405	324	435	320	401	340	431
alpha_rarefaction_1000_28.txt	1000	28	302	401	332	410	290	406	332	392	332	379	304	408	312	362	347	399	325	398	280	410	323	385	298	386	321	382	321	438	319	406	323	425
alpha_rarefaction_1000_29.txt	1000	29	323	400	337	425	273	421	315	414	315	383	289	405	301	381	328	393	312	411	276	411	321	367	302	407	319	390	308	422	320	408	332	422
alpha_rarefaction_1000_30.txt	1000	30	295	410	352	414	293	408	314	410	326	396	306	424	301	355	348	386	311	398	272	418	322	366	301	398	348	396	313	451	342	428	305	402
alpha_rarefaction_1000_31.txt	1000	31	320	413	328	416	288	393	318	414	311	377	294	429	295	382	333	376	330	403	283	418	335	376	303	389	310	387	309	430	334	414	359	408
alpha_rarefaction_1000_32.txt	1000	32	292	402	355	387	297	377	349	418	327	390	281	431	292	374	345	390	307	404	276	399	323	370	316	398	324	393	350	440	325	409	337	406
alpha_rarefaction_1000_33.txt	1000	33	311	403	353	410	289	388	307	407	303	376	316	403	291	337	335	393	324	412	280	409	320	399	326	384	320	387	301	432	312	421	329	404
alpha_rarefaction_1000_34.txt	1000	34	303	403	339	413	273	413	324	429	325	366	297	411	295	354	338	396	309	416	297	409	326	369	302	385	337	399	316	425	331	415	328	414
alpha_rarefaction_1000_35.txt	1000	35	297	402	331	415	310	404	305	437	354	379	272	407	294	349	339	379	313	415	292	413	340	376	309	406	318	369	321	445	299	414	341	395
alpha_rarefaction_1000_36.txt	1000	36	303	405	347	420	270	412	326	389	332	392	299	421	303	375	317	406	326	413	284	429	307	369	296	389	332	379	325	454	322	437	332	414
alpha_rarefaction_1000_37.txt	1000	37	301	409	331	410	289	408	327	417	312	376	297	416	306	386	319	389	309	402	276	401	324	367	303	405	330	387	328	441	334	427	334	393
alpha_rarefaction_1000_38.txt	1000	38	329	407	345	422	287	406	312	432	324	406	291	424	314	374	350	390	332	405	294	428	330	389	294	395	345	391	303	442	311	439	320	409
alpha_rarefaction_1000_39.txt	1000	39	281	403	347	407	280	403	342	404	301	368	295	423	291	379	336	388	330	390	295	417	337	365	314	396	321	386	331	430	319	416	339	435
alpha_rarefaction_1000_40.txt	1000	40	312	422	324	403	290	402	315	395	338	386	289	418	304	348	332	380	317	403	292	414	328	392	306	380	321	382	331	431	329	407	319	423
alpha_rarefaction_1000_41.txt	1000	41	313	400	325	417	299	405	322	397	323	378	294	410	294	357	326	389	328	404	283	417	324	380	297	392	326	392	329	437	345	415	315	404
alpha_rarefaction_1000_42.txt	1000	42	299	408	334	395	288	385	322	397	323	357	308	416	301	384	332	396	308	382	281	437	317	367	309	397	283	420	325	432	326	411	316	413
alpha_rarefaction_1000_43.txt	1000	43	305	397	356	408	281	411	302	423	322	369	301	404	325	350	336	378	341	398	282	414	316	370	326	398	318	392	333	431	321	422	336	410
alpha_rarefaction_1000_44.txt	1000	44	320	388	331	410	301	386	319	386	331	379	302	413	311	358	339	406	322	409	282	404	315	365	301	393	310	396	328	449	324	422	332	434
alpha_rarefaction_1000_45.txt	1000	45	299	409	347	415	284	420	324	401	323	380	290	428	299	363	322	382	297	403	273	419	328	369	301	398	318	406	329	425	341	421	340	396
alpha_rarefaction_1000_46.txt	1000	46	310	409	333	409	289	400	316	408	321	386	298	411	297	359	329	393	341	395	281	423	323	373	282	407	317	398	321	427	316	424	337	400
alpha_rarefaction_1000_47.txt	1000	47	311	406	346	411	292	394	325	412	333	378	295	402	294	341	348	383	311	402	282	442	326	359	304	381	321	385	323	426	312	432	310	404
alpha_rarefaction_1000_48.txt	1000	48	311	392	332	388	284	404	318	410	312	377	296	417	305	345	333	394	320	403	280	400	316	373	301	389	334	373	299	422	314	426	329	406
alpha_rarefaction_1000_49.txt	1000	49	317	399	326	385	287	385	321	410	332	373	303	406	290	357	339	395	313	401	299	401	320	359	289	409	324	389	321	431	313	402	326	399
alpha_rarefaction_1000_50.txt	1000	50	321	402	349	408	292	391	324	408	328	379	285	406	289	369	322	405	302	385	256	435	325	369	303	392	326	381	310	431	324	417	330	412
alpha_rarefaction_1000_51.txt	1000	51	304	420	347	387	280	407	314	414	326	383	294	407	300	358	336	386	302	395	281	420	325	358	305	397	324	407	347	459	330	420	332	409
alpha_rarefaction_1000_52.txt	1000	52	299	422	340	400	280	387	333	421	336	383	296	397	303	353	332	382	318	400	290	412	326	364	298	382	332	385	314	429	325	426	318	428
alpha_rarefaction_1000_53.txt	1000	53	312	382	358	396	279	383	328	409	320	382	307	415	304	363	324	403	295	404	277	424	323	365	328	398	325	396	339	432	359	411	338	424
alpha_rarefaction_1000_54.txt	1000	54	314	417	335	419	273	394	308	412	304	400	302	440	307	358	327	408	324	386	281	425	321	377	286	393	315	389	307	411	327	426	341	422
alpha_rarefaction_1000_55.txt	1000	55	289	397	325	395	275	415	316	409	331	391	293	416	307	354	331	414	292	387	293	413	312	374	306	392	326	402	319	431	342	426	342	405
alpha_rarefaction_1000_56.txt	1000	56	316	401	321	429	296	396	325	412	317	359	293	407	308	368	343	374	316	380	292	437	310	372	297	413	308	398	330	427	316	390	324	408
alpha_rarefaction_1000_57.txt	1000	57	309	401	314	421	283	396	327	411	321	396	306	399	306	375	338	369	321	396	270	414	341	376	316	387	323	390	323	426	321	392	330	385
alpha_rarefaction_1000_58.txt	1000	58	306	406	334	391	287	385	322	407	313	371	299	418	283	365	330	384	320	392	261	402	319	380	297	388	317	392	327	435	327	393	314	400
alpha_rarefaction_1000_59.txt	1000	59	308	411	340	411	279	422	326	397	324	387	309	413	311	360	321	389	313	404	269	435	339	366	297	405	325	387	328	435	323	410	329	415
alpha_rarefaction_1000_60.txt	1000	60	305	398	334	400	287	398	329	400	345	384	304	406	304	360	329	389	309	419	292	406	327	388	295	402	303	405	320	437	323	406	333	421
alpha_rarefaction_1000_61.txt	1000	61	316	408	343	412	274	387	319	408	308	392	272	396	295	342	328	398	309	404	294	409	324	380	305	402	321	379	326	427	312	407	333	387
alpha_rarefaction_1000_62.txt	1000	62	308	412	335	416	282	395	330	408	332	390	295	427	311	344	355	382	322	399	292	420	300	374	304	399	327	384	322	437	328	413	330	413
alpha_rarefaction_1000_63.txt	1000	63	315	416	353	405	287	430	321	399	317	377	294	426	301	366	350	391	299	401	265	413	313	364	306	416	322	393	336	441	317	409	337	424
alpha_rarefaction_1000_64.txt	1000	64	308	403	342	389	289	402	321	409	318	373	301	429	304	358	326	384	316	413	276	438	309	374	298	391	319	396	315	419	333	417	335	410
alpha_rarefaction_1000_65.txt	1000	65	314	396	353	409	277	406	316	421	315	368	312	423	281	355	335	405	308	391	291	409	326	371	289	389	319	390	327	418	304	417	343	403
alpha_rarefaction_1000_66.txt	1000	66	311	394	342	411	283	390	347	401	325	376	306	420	301	351	333	373	315	408	282	436	332	369	288	394	316	376	327	440	299	431	327	402
alpha_rarefaction_1000_67.txt	1000	67	304	406	331	404	273	412	329	397	325	364	308	415	288	371	316	386	318	392	292	428	320	368	304	386	322	411	332	440	316	395	336	399
alpha_rarefaction_1000_68.txt	1000	68	297	428	334	383	280	411	289	424	316	392	301	411	301	360	327	379	319	414	291	420	316	372	302	387	320	399	328	442	330	402	333	409
alpha_rarefaction_1000_69.txt	1000	69	297	396	334	399	293	416	311	412	326	367	309	420	308	345	346	382	310	397	278	431	325	374	322	407	314	390	324	425	329	418	320	408
alpha_rarefaction_1000_70.txt	1000	70	335	388	323	424	288	404	315	405	328	366	285	399	290	356	340	377	316	389	284	417	329	380	274	404	312	407	317	428	324	413	333	395
alpha_rarefaction_1000_71.txt	1000	71	312	398	328	414	288	428	326	412	311	389	288	410	301	353	329	394	314	395	293	421	324	369	297	385	315	394	324	449	329	407	344	390
alpha_rarefaction_1000_72.txt	1000	72	301	396	361	444	288	398	335	426	335	381	278	422	300	359	358	388	298	382	274	419	314	380	312	397	310	420	297	432	325	430	349	401
alpha_rarefaction_1000_73.txt	1000	73	312	407	335	408	285	404	322	430	312	376	279	407	318	363	350	389	313	406	276	420	332	367	300	390	331	382	322	433	327	441	323	410
alpha_rarefaction_1000_74.txt	1000	74	296	383	332	424	278	413	330	392	329	378	320	414	308	358	350	397	322	411	261	444	323	373	306	395	324	374	312	437	327	410	330	418
alpha_rarefaction_1000_75.txt	1000	75	292	393	336	424	291	415	322	400	317	378	299	406	293	376	316	392	335	387	293	420	333	375	307	371	317	410	327	447	327	401	329	414
alpha_rarefaction_1000_76.txt	1000	76	291	387	318	402	278	392	342	402	329	383	311	418	311	376	340	413	321	418	280	410	317	393	297	404	335	399	334	430	319	418	321	405
alpha_rarefaction_1000_77.txt	1000	77	328	420	333	434	262	414	330	401	325	390	285	422	293	361	336	386	309	383	282	438	323	372	295	403	312	393	314	430	323	397	330	427
alpha_rarefaction_1000_78.txt	1000	78	293	393	363	389	305	391	303	391	310	369	312	415	296	365	362	406	301	388	260	405	323	363	311	392	332	397	335	439	324	393	319	410
alpha_rarefaction_1000_79.txt	1000	79	307	398	333	410	296	398	307	422	333	371	305	410	292	381	330	386	305	406	287	420	303	389	298	406	320	388	336	416	317	429	333	401
alpha_rarefaction_1000_80.txt	1000	80	309	413	342	412	301	404	330	411	347	386	307	406	306	354	356	378	321	397	286	424	334	381	321	397	314	410	326	416	332	399	345	426
alpha_rarefaction_1000_81.txt	1000	81	316	401	334	413	287	413	318	429	315	395	298	401	319	381	342	389	309	414	289	420	309	363	317	388	322	397	313	433	322	424	315	417
alpha_rarefaction_1000_82.txt	1000	82	317	417	343	395	296	385	314	411	305	369	282	414	284	350	330	382	305	395	294	399	320	376	307	379	309	401	318	412	333	424	339	400
alpha_rarefaction_1000_83.txt	1000	83	315	420	344	398	294	409	318	420	317	376	292	405	294	368	318	376	316	406	290	412	309	362	304	410	316	392	323	437	336	402	330	392
alpha_rarefaction_1000_84.txt	1000	84	312	406	335	412	269	408	313	387	331	365	307	420	291	374	331	405	311	401	291	435	318	377	301	413	328	422	329	416	331	421	325	428
alpha_rarefaction_1000_85.txt	1000	85	300	411	337	413	282	415	334	422	324	376	313	412	316	375	340	403	336	398	281	420	322	377	300	382	332	389	314	433	345	417	326	418
alpha_rarefaction_1000_86.txt	1000	86	316	389	331	398	285	404	330	413	351	384	315	426	286	358	341	389	309	392	278	414	311	376	319	401	335	390	336	421	313	414	336	405
alpha_rarefaction_1000_87.txt	1000	87	317	393	353	418	305	425	320	430	317	377	303	418	319	362	332	403	309	387	283	421	310	380	301	397	321	387	337	441	331	399	345	414
alpha_rarefaction_1000_88.txt	1000	88	327	399	335	403	268	388	319	433	329	375	291	422	312	364	355	395	312	393	274	426	320	396	311	404	301	398	324	431	328	427	344	419
alpha_rarefaction_1000_89.txt	1000	89	328	421	332	416	293	395	322	418	339	367	286	394	299	355	324	398	323	411	297	419	334	363	317	380	329	391	331	432	325	407	334	399
alpha_rarefaction_1000_90.txt	1000	90	302	400	346	432	274	399	330	441	319	393	297	407	306	354	338	395	296	380	261	433	318	369	307	388	311	400	340	436	331	404	319	417
alpha_rarefaction_1000_91.txt	1000	91	312	406	325	416	302	396	331	444	326	363	300	428	319	370	329	374	310	406	288	419	330	371	299	395	313	410	328	431	328	406	343	422
alpha_rarefaction_1000_92.txt	1000	92	309	405	332	419	290	400	317	407	329	386	288	426	300	359	337	392	319	407	282	428	308	378	301	377	325	388	336	434	321	400	313	410
alpha_rarefaction_1000_93.txt	1000	93	306	401	341	415	293	410	322	409	305	375	312	435	297	347	331	391	325	395	279	418	323	359	303	386	328	408	319	417	321	409	330	406
alpha_rarefaction_1000_94.txt	1000	94	294	381	324	428	309	397	308	407	314	393	273	418	296	371	330	394	321	389	277	414	320	383	327	398	322	395	320	426	320	421	353	389
alpha_rarefaction_1000_95.txt	1000	95	317	426	340	401	290	405	320	412	322	381	297	435	300	341	348	386	299	418	284	409	323	368	294	379	319	385	311	426	311	419	313	387
alpha_rarefaction_1000_96.txt	1000	96	313	391	312	401	284	386	330	427	317	375	290	409	305	363	349	380	308	411	279	409	311	360	302	400	343	397	328	431	323	421	342	402
alpha_rarefaction_1000_97.txt	1000	97	305	401	343	412	292	383	322	391	312	394	296	415	312	356	333	401	320	388	279	431	323	374	289	377	312	382	315	423	325	401	327	410
alpha_rarefaction_1000_98.txt	1000	98	317	392	343	428	295	405	333	412	321	388	295	412	313	356	350	387	312	409	280	422	308	389	302	400	329	410	315	437	316	404	347	395
alpha_rarefaction_1000_99.txt	1000	99	302	395	332	408	302	391	331	412	319	386	308	420	310	340	342	398	304	395	278	428	333	354	303	388	333	411	318	429	333	402	333	416
alpha_rarefaction_2000_0.txt	2000	0	461	588	453	590	439	559	449	587	472	553	438	570	430	494	502	579	437	566	400	590	488	499	426	563	482	565	477	630	481	584	475	559
alpha_rarefaction_2000_1.txt	2000	1	450	589	487	589	409	578	470	595	428	528	421	598	450	479	500	558	460	556	417	596	476	507	443	558	444	556	475	618	463	577	471	601
alpha_rarefaction_2000_2.txt	2000	2	460	604	488	599	421	578	467	576	466	531	442	586	447	494	476	566	462	557	397	602	477	496	438	560	470	535	483	635	451	592	492	578
alpha_rarefaction_2000_3.txt	2000	3	457	563	478	606	421	572	496	587	456	539	420	595	439	477	475	544	464	557	403	615	475	524	442	557	463	564	477	637	458	606	486	588
alpha_rarefaction_2000_4.txt	2000	4	437	584	473	593	415	563	471	570	478	534	422	596	443	498	485	562	450	549	412	614	470	491	451	558	483	551	481	630	478	604	468	578
alpha_rarefaction_2000_5.txt	2000	5	457	614	506	593	401	580	476	561	472	540	416	608	437	508	479	553	474	575	388	602	474	510	439	574	469	571	478	648	472	595	501	575
alpha_rarefaction_2000_6.txt	2000	6	476	603	501	595	425	572	466	600	448	524	436	589	450	494	478	548	449	564	420	599	481	506	433	561	452	567	445	628	480	584	487	569
alpha_rarefaction_2000_7.txt	2000	7	467	570	489	602	422	576	463	595	490	533	426	588	441	487	503	563	449	569	403	618	449	511	449	549	489	579	463	612	480	595	480	592
alpha_rarefaction_2000_8.txt	2000	8	470	556	497	598	408	581	440	599	476	544	422	602	423	507	488	554	458	555	410	601	475	512	449	567	458	570	484	602	453	611	471	602
alpha_rarefaction_2000_9.txt	2000	9	442	585	489	596	426	567	465	608	463	547	420	604	437	485	481	576	470	533	413	602	473	510	440	569	460	568	466	631	469	616	489	590
alpha_rarefaction_2000_10.txt	2000	10	456	585	467	595	432	576	458	588	471	519	425	606	434	485	460	564	466	564	421	598	475	510	445	555	466	557	473	640	459	605	483	585
alpha_rarefaction_2000_11.txt	2000	11	447	606	482	581	431	576	468	584	477	547	423	596	450	517	507	563	454	572	428	612	478	523	427	552	468	574	479	616	486	592	478	596
alpha_rarefaction_2000_12.txt	2000	12	448	576	490	611	419	579	486	606	466	540	437	585	432	482	488	563	445	570	415	593	478	492	451	574	470	562	474	618	474	582	469	582
alpha_rarefaction_2000_13.txt	2000	13	471	580	489	585	411	581	470	570	469	555	413	607	458	504	488	569	468	574	411	594	481	505	444	549	483	549	457	625	475	598	476	600
alpha_rarefaction_2000_14.txt	2000	14	479	589	504	605	410	573	452	591	496	547	437	589	443	500	472	578	457	540	404	589	455	517	433	570	468	534	455	630	454	601	479	573
alpha_rarefaction_2000_15.txt	2000	15	471	567	464	567	415	573	462	602	461	540	460	599	429	487	489	555	450	559	424	604	496	490	423	564	488	555	467	615	472	593	503	573
alpha_rarefaction_2000_16.txt	2000	16	447	573	491	565	405	579	470	584	463	543	431	587	450	496	498	551	454	550	414	616	464	514	439	577	452	580	434	656	476	607	465	587
alpha_rarefaction_2000_17.txt	2000	17	465	599	491	581	409	581	469	560	451	532	418	602	435	483	492	544	466	585	457	617	497	506	442	576	454	539	470	640	469	566	474	579
alpha_rarefaction_2000_18.txt	2000	18	457	562	491	590	425	578	457	567	454	546	449	595	454	511	501	550	452	568	414	611	484	505	457	554	483	555	471	622	464	594	483	603
alpha_rarefaction_2000_19.txt	2000	19	475	601	476	601	396	583	472	605	479	545	423	591	445	503	490	557	452	574	417	619	464	519	451	570	471	557	471	614	459	610	502	578
alpha_rarefaction_2000_20.txt	2000	20	437	583	495	560	427	580	475	572	476	536	450	609	441	519	489	569	449	557	426	614	480	528	458	576	473	556	478	631	461	595	479	597
alpha_rarefaction_2000_21.txt	2000	21	450	577	486	593	417	564	473	603	488	537	455	582	435	489	485	551	460	557	424	616	475	499	443	546	465	579	481	628	476	555	503	588
alpha_rarefaction_2000_22.txt	2000	22	456	572	473	600	420	585	462	594	468	531	428	582	457	485	477	572	451	574	421	618	468	490	428	584	474	555	474	619	487	599	473	591
alpha_rarefaction_2000_23.txt	2000	23	443	566	471	594	414	580	461	603	473	537	444	608	441	506	517	570	466	547	413	609	470	512	447	563	445	563	469	621	464	577	494	584
alpha_rarefaction_2000_24.txt	2000	24	446	564	472	608	412	583	464	612	471	531	431	590	432	496	482	563	467	564	424	589	477	493	417	567	457	556	439	645	467	596	465	574
alpha_rarefaction_2000_25.txt	2000	25	451	580	494	612	422	588	455	601	484	529	426	609	424	491	501	565	455	570	431	578	453	510	450	558	478	564	466	608	465	585	502	583
alpha_rarefaction_2000_26.txt	2000	26	428	581	475	597	415	585	476	581	485	532	427	612	444	501	505	547	461	557	427	578	488	493	424	565	465	545	491	635	472	599	474	567
alpha_rarefaction_2000_27.txt	2000	27	430	583	477	589	416	582	440	577	477	541	427	613	437	499	501	538	470	552	410	605	459	515	437	537	482	559	486	620	461	598	485	589
alpha_rarefaction_2000_28.txt	2000	28	456	585	489	581	396	570	470	609	497	535	452	605	431	483	496	569	445	562	438	602	476	500	440	555	488	549	475	625	447	601	486	568
alpha_rarefaction_2000_29.txt	2000	29	455	575	475	597	425	563	458	596	468	569	447	593	456	485	483	584	448	544	411	588	460	494	433	579	456	552	478	630	471	607	492	582
alpha_rarefaction_2000_30.txt	2000	30	450	572	475	610	418	565	459	581	466	532	432	618	454	505	476	573	444	551	399	612	466	515	441	551	478	557	462	620	470	605	468	573
alpha_rarefaction_2000_31.txt	2000	31	448	575	503	585	408	580	467	592	476	547	416	604	449	514	483	552	464	566	419	630	471	512	441	552	497	560	486	631	480	596	476	575
alpha_rarefaction_2000_32.txt	2000	32	424	580	480	611	427	575	458	582	475	525	435	595	450	508	497	560	455	572	412	595	471	502	436	568	472	558	478	630	444	591	479	591
alpha_rarefaction_2000_33.txt	2000	33	431	570	476	595	399	556	441	575	479	544	426	603	447	494	481	564	452	557	434	592	477	519	448	553	468	579	463	659	447	607	492	576
alpha_rarefaction_2000_34.txt	2000	34	452	589	468	604	413	572	482	570	468	541	420	590	421	490	474	561	468	561	414	612	495	520	438	544	467	546	461	633	470	609	493	595
alpha_rarefaction_2000_35.txt	2000	35	459	582	505	599	407	571	459	599	488	525	431	622	428	500	499	569	479	555	404	607	482	488	456	564	472	570	490	609	467	597	490	582
alpha_rarefaction_2000_36.txt	2000	36	418	592	502	591	413	583	440	609	469	523	434	610	442	512	501	555	460	546	412	589	482	505	461	570	471	563	452	620	460	605	481	559
alpha_rarefaction_2000_37.txt	2000	37	465	575	477	615	415	573	456	597	470	531	436	591	436	508	495	560	447	543	421	603	465	514	436	560	462	561	467	625	456	588	466	594
alpha_rarefaction_2000_38.txt	2000	38	446	569	508	584	418	576	478	575	460	521	443	607	448	504	491	567	458	541	400	610	468	508	432	555	465	550	453	626	470	609	470	570
alpha_rarefaction_2000_39.txt	2000	39	439	574	474	609	405	576	485	582	484	533	414	606	446	510	490	590	465	576	393	577	487	497	443	576	457	556	465	607	463	592	464	598
alpha_rarefaction_2000_40.txt	2000	40	428	562	475	592	397	569	477	573	467	525	445	585	450	495	473	552	453	549	413	603	461	511	433	557	474	558	480	620	478	606	484	586
alpha_rarefaction_2000_41.txt	2000	41	438	574	484	582	394	558	480	568	474	544	432	607	459	497	493	545	458	564	411	593	452	505	445	565	483	555	470	615	480	605	469	577
alpha_rarefaction_2000_42.txt	2000	42	459	572	472	585	407	573	476	589	459	539	433	591	406	481	471	557	455	557	414	611	470	514	437	572	462	562	485	604	483	587	486	597
alpha_rarefaction_2000_43.txt	2000	43	453	583	478	591	416	574	458	572	450	542	433	577	456	478	494	559	471	569	422	610	472	496	440	581	481	552	473	598	466	594	473	587
alpha_rarefaction_2000_44.txt	2000	44	450	585	508	570	426	589	461	613	482	525	422	593	425	509	477	579	465	547	415	611	467	518	445	555	482	570	497	597	461	611	481	588
alpha_rarefaction_2000_45.txt	2000	45	470	582	485	594	429	617	473	585	479	551	448	599	448	503	477	555	455	580	429	606	476	507	427	575	453	569	477	628	467	606	478	574
alpha_rarefaction_2000_46.txt	2000	46	451	592	489	592	425	589	462	582	477	544	437	608	443	489	489	552	446	535	412	618	496	503	432	551	466	565	476	625	478	591	468	581
alpha_rarefaction_2000_47.txt	2000	47	442	571	494	595	427	559	488	572	478	540	445	594	442	499	492	567	435	566	406	605	475	524	457	568	463	532	480	631	466	599	477	607
alpha_rarefaction_2000_48.txt	2000	48	453	576	480	616	418	566	480	602	471	537	464	596	428	496	486	567	444	562	420	610	476	513	438	583	461	552	478	630	489	589	482	582
alpha_rarefaction_2000_49.txt	2000	49	457	575	480	581	413	560	458	591	483	551	422	593	431	509	478	559	443	561	410	601	475	514	443	547	482	557	499	642	486	587	473	558
alpha_rarefaction_2000_50.txt	2000	50	446	572	465	600	416	598	452	602	475	529	440	583	435	510	496	558	444	555	398	619	478	498	437	550	493	557	457	622	450	569	497	591
alpha_rarefaction_2000_51.txt	2000	51	433	568	488	574	404	587	454	576	451	529	434	606	439	490	490	553	445	564	424	577	461	513	444	570	472	534	472	625	478	594	484	586
alpha_rarefaction_2000_52.txt	2000	52	439	603	482	606	425	580	452	607	477	525	437	618	453	483	497	576	443	546	401	602	478	508	444	574	453	559	493	624	481	604	456	575
alpha_rarefaction_2000_53.txt	2000	53	437	592	474	610	406	575	459	592	455	548	417	594	446	499	496	558	457	561	431	603	476	501	428	537	458	566	488	625	460	580	450	619
alpha_rarefaction_2000_54.txt	2000	54	448	614	473	602	404	577	463	577	481	565	449	594	435	488	475	574	446	547	420	595	476	502	445	550	475	575	467	647	469	593	465	577
alpha_rarefaction_2000_55.txt	2000	55	447	578	484	608	413	569	461	567	471	554	419	612	449	502	494	556	452	563	422	603	461	498	443	569	460	549	496	632	464	574	476	593
alpha_rarefaction_2000_56.txt	2000	56	462	600	472	587	406	574	461	608	474	538	436	597	446	508	486	576	459	559	412	607	463	499	446	589	473	566	478	633	464	612	476	580
alpha_rarefaction_2000_57.txt	2000	57	446	575	486	610	401	568	452	600	464	519	429	596	434	502	493	564	455	559	408	615	465	512	459	548	471	570	462	623	466	570	480	586
alpha_rarefaction_2000_58.txt	2000	58	454	576	482	575	430	585	477	589	481	539	434	591	433	478	483	564	457	550	397	626	456	518	446	568	475	549	485	606	496	586	490	551
alpha_rarefaction_2000_59.txt	2000	59	443	566	480	619	427	581	474	587	484	534	420	614	457	503	471	553	450	539	415	594	480	500	437	573	468	558	477	627	480	576	473	567
alpha_rarefaction_2000_60.txt	2000	60	440	573	487	578	415	574	470	559	489	524	429	599	429	506	496	559	464	573	409	611	489	510	428	562	476	569	485	619	480	590	463	600
alpha_rarefaction_2000_61.txt	2000	61	439	590	485	608	410	578	475	584	467	529	424	582	458	492	485	543	462	551	405	598	467	514	452	571	468	571	459	616	474	610	454	590
alpha_rarefaction_2000_62.txt	2000	62	455	603	505	565	415	571	467	591	460	550	437	608	423	498	512	572	447	544	427	615	455	508	456	547	500	580	477	631	460	574	471	564
alpha_rarefaction_2000_63.txt	2000	63	427	572	479	605	424	604	468	579	457	530	449	600	440	485	476	564	451	548	420	612	462	501	441	557	495	538	475	647	470	613	491	582
alpha_rarefaction_2000_64.txt	2000	64	454	590	493	603	402	585	458	580	468	521	441	614	458	498	496	570	454	555	422	636	481	507	439	555	482	567	471	631	478	608	462	606
alpha_rarefaction_2000_65.txt	2000	65	451	595	487	599	426	572	447	591	464	519	430	614	424	495	474	563	444	555	403	597	467	524	452	560	483	563	454	638	447	605	463	581
alpha_rarefaction_2000_66.txt	2000	66	447	580	471	600	436	570	486	596	472	529	420	603	442	507	479	578	468	561	441	598	466	507	444	585	486	553	470	613	484	601	468	599
alpha_rarefaction_2000_67.txt	2000	67	438	572	472	630	418	579	454	588	470	538	428	616	437	494	486	569	449	542	412	591	472	507	443	572	477	571	460	615	489	574	476	582
alpha_rarefaction_2000_68.txt	2000	68	452	587	471	594	421	582	490	590	486	547	445	613	454	490	487	552	471	561	400	594	464	493	445	549	471	554	459	611	476	588	456	571
alpha_rarefaction_2000_69.txt	2000	69	440	598	480	594	404	587	466	605	475	547	415	586	454	487	471	571	459	571	421	620	481	501	443	543	478	552	473	641	449	581	477	573
alpha_rarefaction_2000_70.txt	2000	70	458	588	486	595	435	581	474	599	469	536	425	623	445	494	480	593	464	575	413	586	473	513	450	562	469	549	464	601	456	585	493	592
alpha_rarefaction_2000_71.txt	2000	71	444	592	451	602	392	560	468	582	465	507	441	596	440	494	501	556	463	577	428	586	455	513	447	557	458	566	460	636	485	596	469	581
alpha_rarefaction_2000_72.txt	2000	72	403	590	483	597	427	594	477	594	464	547	432	584	429	490	481	573	437	568	432	625	469	490	427	550	454	559	482	622	474	617	480	571
alpha_rarefaction_2000_73.txt	2000	73	442	592	471	591	403	579	461	598	488	543	428	602	447	505	483	550	420	561	408	595	470	504	441	559	470	547	468	645	468	598	488	609
alpha_rarefaction_2000_74.txt	2000	74	454	580	502	579	420	590	469	589	481	528	424	599	434	503	490	580	454	556	389	573	487	509	440	545	484	545	456	624	493	590	492	587
alpha_rarefaction_2000_75.txt	2000	75	440	565	474	579	411	560	463	598	462	544	452	593	444	499	476	576	447	567	424	606	477	500	451	554	477	557	465	617	474	596	477	578
alpha_rarefaction_2000_76.txt	2000	76	451	599	492	598	415	594	440	569	482	545	420	590	431	504	490	567	459	551	411	599	462	494	446	544	495	552	486	635	460	607	482	587
alpha_rarefaction_2000_77.txt	2000	77	451	595	485	574	402	544	454	584	468	534	417	606	439	503	485	576	448	575	416	615	471	501	426	583	472	554	465	642	465	599	463	589
alpha_rarefaction_2000_78.txt	2000	78	449	566	486	586	421	566	448	586	494	535	417	592	425	509	459	570	456	560	412	637	477	523	440	572	476	544	462	630	466	581	483	576
alpha_rarefaction_2000_79.txt	2000	79	450	600	467	595	409	566	476	602	464	544	444	597	426	508	488	547	438	549	434	604	469	504	455	566	466	555	482	646	468	595	488	587
alpha_rarefaction_2000_80.txt	2000	80	433	576	486	556	388	575	487	563	462	537	438	614	445	512	486	569	451	551	405	612	467	512	433	580	477	571	488	632	472	590	450	600
alpha_rarefaction_2000_81.txt	2000	81	459	596	495	586	388	573	455	574	456	524	454	596	441	491	480	569	429	565	421	614	464	523	442	551	463	563	456	633	457	607	470	567
alpha_rarefaction_2000_82.txt	2000	82	436	590	496	608	426	579	484	580	469	559	426	606	431	495	499	565	444	561	409	588	461	505	449	575	476	550	464	619	462	588	477	602
alpha_rarefaction_2000_83.txt	2000	83	433	586	503	596	423	571	486	593	483	534	437	582	436	507	487	561	438	556	408	615	486	496	445	565	439	553	439	636	456	585	492	597
alpha_rarefaction_2000_84.txt	2000	84	437	601	489	606	409	600	455	578	464	550	439	598	444	522	527	559	467	561	405	597	484	500	436	550	468	569	474	608	473	594	497	585
alpha_rarefaction_2000_85.txt	2000	85	446	589	499	615	407	576	464	581	476	522	425	640	428	503	478	567	451	556	393	609	476	498	436	554	469	564	457	615	477	588	472	580
alpha_rarefaction_2000_86.txt	2000	86	440	581	493	595	430	578	453	595	472	547	436	621	455	500	488	567	439	576	415	602	490	506	445	568	461	570	474	637	472	596	459	590
alpha_rarefaction_2000_87.txt	2000	87	428	585	471	604	417	583	466	604	464	561	412	593	441	492	495	577	464	572	391	607	468	500	424	568	473	536	469	648	464	577	482	586
alpha_rarefaction_2000_88.txt	2000	88	454	599	490	602	390	580	455	584	462	548	435	567	437	481	486	579	459	551	409	602	484	506	448	551	474	553	483	630	462	599	473	594
alpha_rarefaction_2000_89.txt	2000	89	466	597	489	580	410	589	456	595	474	540	418	608	465	493	504	562	451	563	418	601	470	506	423	576	458	571	477	627	479	605	472	573
alpha_rarefaction_2000_90.txt	2000	90	454	568	492	601	412	579	478	600	424	549	440	581	442	490	480	553	452	548	425	631	467	501	432	564	486	553	486	640	474	593	433	585
alpha_rarefaction_2000_91.txt	2000	91	423	593	489	595	418	578	446	594	476	543	419	598	445	478	476	564	443	548	435	632	462	498	425	578	456	548	467	637	485	596	480	599
alpha_rarefaction_2000_92.txt	2000	92	451	591	463	609	426	570	448	582	471	530	440	593	429	518	472	560	457	564	422	592	454	519	436	563	472	555	461	612	471	610	469	588
alpha_rarefaction_2000_93.txt	2000	93	454	559	504	613	401	579	474	592	488	566	441	574	457	497	480	552	452	548	425	593	472	514	469	560	500	544	479	629	476	583	490	594
alpha_rarefaction_2000_94.txt	2000	94	441	569	476	570	420	563	446	600	483	547	437	588	451	511	466	554	446	550	406	594	480	503	435	562	458	549	488	616	481	588	487	596
alpha_rarefaction_2000_95.txt	2000	95	451	557	491	587	424	565	465	589	486	535	431	598	411	478	484	557	470	567	387	620	489	509	458	552	463	546	478	630	485	598	476	588
alpha_rarefaction_2000_96.txt	2000	96	464	603	482	599	410	584	458	583	486	540	429	577	458	504	489	584	455	563	392	616	478	503	438	572	456	557	471	621	453	621	474	599
alpha_rarefaction_2000_97.txt	2000	97	438	560	491	593	432	582	464	603	463	531	414	597	441	478	491	562	440	571	381	596	475	504	438	569	465	543	476	638	487	610	476	599
alpha_rarefaction_2000_98.txt	2000	98	441	571	471	604	404	567	456	587	470	549	438	589	423	512	473	561	445	568	405	600	468	495	448	544	486	579	483	630	477	607	487	579
alpha_rarefaction_2000_99.txt	2000	99	446	589	501	575	431	579	456	586	455	525	436	599	432	484	489	582	422	543	409	599	466	505	442	564	486	559	469	642	485	606	493	579
alpha_rarefaction_3000_0.txt	3000	0	542	697	586	678	504	678	562	731	570	645	527	718	537	573	623	667	572	674	518	707	556	578	534	653	566	667	565	731	577	738	600	679
alpha_rarefaction_3000_1.txt	3000	1	527	704	603	729	499	686	581	691	571	643	537	747	528	570	592	685	564	658	505	705	582	593	543	662	579	659	595	734	593	729	587	700
alpha_rarefaction_3000_2.txt	3000	2	547	708	600	709	507	675	561	735	589	645	532	713	522	589	599	672	559	672	511	716	569	600	530	664	591	669	576	772	581	710	599	706
alpha_rarefaction_3000_3.txt	3000	3	534	692	579	706	511	704	552	707	567	644	528	713	553	558	613	682	567	674	525	720	578	580	528	671	577	656	567	763	591	718	593	713
alpha_rarefaction_3000_4.txt	3000	4	546	691	583	718	526	700	585	711	578	624	506	723	523	577	599	673	568	671	520	733	575	588	537	683	583	651	578	755	575	712	601	713
alpha_rarefaction_3000_5.txt	3000	5	556	692	594	721	490	682	560	696	586	640	552	733	543	577	619	659	548	679	517	734	574	586	554	655	564	698	562	765	567	734	560	713
alpha_rarefaction_3000_6.txt	3000	6	563	708	597	735	501	697	571	696	563	653	534	752	549	578	618	676	537	664	525	741	604	590	565	654	588	659	582	766	575	747	576	706
alpha_rarefaction_3000_7.txt	3000	7	565	726	594	722	480	699	567	702	589	631	526	728	533	565	618	674	552	671	520	725	590	577	527	665	594	669	585	780	576	725	619	686
alpha_rarefaction_3000_8.txt	3000	8	557	734	570	742	509	692	563	700	565	650	526	709	516	569	612	667	578	642	506	741	566	587	537	670	579	666	564	750	587	718	604	688
alpha_rarefaction_3000_9.txt	3000	9	549	691	580	745	493	693	567	728	581	633	510	711	517	574	587	677	574	665	515	734	613	581	552	681	580	668	595	762	583	701	593	708
alpha_rarefaction_3000_10.txt	3000	10	556	715	583	726	513	684	551	720	584	644	519	700	555	581	622	666	568	653	492	728	575	594	524	659	545	662	588	789	570	722	591	694
alpha_rarefaction_3000_11.txt	3000	11	535	717	588	739	489	691	556	672	582	628	514	713	523	572	596	678	571	665	521	733	557	596	521	652	576	686	595	741	586	720	586	712
alpha_rarefaction_3000_12.txt	3000	12	552	729	589	713	525	676	558	701	578	630	517	702	521	591	592	668	561	683	517	736	610	582	548	677	577	684	591	746	570	700	573	705
alpha_rarefaction_3000_13.txt	3000	13	546	691	589	711	517	694	551	685	582	642	531	738	532	583	587	668	576	636	475	719	553	583	546	648	580	675	550	742	570	707	594	696
alpha_rarefaction_3000_14.txt	3000	14	533	710	608	719	514	712	543	695	559	629	533	742	553	609	590	694	557	651	521	730	567	585	526	679	577	652	571	766	572	757	590	732
alpha_rarefaction_3000_15.txt	3000	15	538	693	569	754	493	698	572	720	562	638	529	725	535	587	598	679	557	671	505	724	577	597	545	667	591	639	579	745	566	709	585	697
alpha_rarefaction_3000_16.txt	3000	16	526	710	618	721	512	710	583	702	571	654	507	706	538	580	602	677	554	662	484	716	574	581	539	655	562	681	587	754	585	715	578	713
alpha_rarefaction_3000_17.txt	3000	17	558	693	589	711	485	701	558	706	566	647	526	733	540	588	574	678	567	655	486	718	573	593	523	659	588	686	582	759	598	708	582	682
alpha_rarefaction_3000_18.txt	3000	18	542	700	597	724	506	706	581	722	590	650	544	730	523	588	590	674	554	652	498	726	586	575	555	689	569	657	546	766	577	708	592	696
alpha_rarefaction_3000_19.txt	3000	19	547	704	594	723	503	695	581	722	583	634	516	710	554	588	592	677	547	689	516	709	583	598	541	672	552	677	577	743	583	714	589	722
alpha_rarefaction_3000_20.txt	3000	20	560	682	597	722	520	684	557	709	568	628	531	692	527	578	621	668	545	669	493	733	554	604	548	659	570	681	582	749	594	705	591	708
alpha_rarefaction_3000_21.txt	3000	21	546	698	619	709	523	708	566	673	564	647	495	709	542	590	577	687	544	674	515	721	572	579	527	689	566	646	556	756	594	719	602	691
alpha_rarefaction_3000_22.txt	3000	22	537	710	611	701	503	727	572	685	568	638	535	745	523	576	588	659	549	659	495	725	597	594	534	670	573	651	569	755	566	721	594	697
alpha_rarefaction_3000_23.txt	3000	23	549	699	596	737	511	703	567	720	581	652	545	704	548	586	598	683	556	659	506	736	582	591	534	654	592	690	584	735	565	736	580	707
alpha_rarefaction_3000_24.txt	3000	24	545	717	575	720	498	682	536	714	569	625	521	723	520	580	597	692	561	668	495	738	574	591	526	650	552	645	584	754	567	727	614	696
alpha_rarefaction_3000_25.txt	3000	25	543	735	598	719	517	697	557	709	615	649	540	713	526	575	574	687	551	654	510	719	599	595	538	649	559	659	582	748	577	704	599	710
alpha_rarefaction_3000_26.txt	3000	26	555	722	604	712	488	711	571	702	593	658	515	695	529	569	598	684	556	653	482	734	566	586	534	666	575	659	584	732	605	721	572	703
alpha_rarefaction_3000_27.txt	3000	27	554	704	579	722	523	708	565	693	590	657	526	751	529	576	581	684	553	655	507	726	575	593	532	679	564	660	591	764	578	720	588	706
alpha_rarefaction_3000_28.txt	3000	28	565	699	578	689	511	676	560	714	562	636	538	701	545	592	593	669	558	680	521	717	560	591	540	661	555	671	590	765	588	719	584	716
alpha_rarefaction_3000_29.txt	3000	29	532	700	594	717	511	674	570	707	588	646	518	719	561	576	607	673	548	655	529	729	584	573	557	657	583	676	566	763	591	702	580	703
alpha_rarefaction_3000_30.txt	3000	30	525	730	595	716	523	721	562	707	597	657	536	717	549	567	598	685	541	654	534	728	584	592	522	667	565	673	589	767	586	721	577	696
alpha_rarefaction_3000_31.txt	3000	31	566	713	583	725	509	688	568	700	576	650	535	729	555	576	584	676	553	657	489	737	587	581	563	663	581	676	556	768	584	717	547	689
alpha_rarefaction_3000_32.txt	3000	32	534	711	578	745	497	695	572	727	579	639	521	697	528	575	608	700	555	674	504	716	569	584	547	668	590	658	598	782	596	729	554	707
alpha_rarefaction_3000_33.txt	3000	33	557	706	575	729	503	696	589	706	578	634	529	724	538	585	608	664	557	654	512	749	590	573	547	655	580	657	578	766	567	727	589	695
alpha_rarefaction_3000_34.txt	3000	34	545	694	588	710	535	712	592	700	572	636	512	718	543	572	623	672	570	658	498	719	601	600	551	671	577	703	582	759	558	706	568	693
alpha_rarefaction_3000_35.txt	3000	35	552	680	568	715	503	696	573	724	578	634	527	730	541	581	570	688	563	673	526	709	603	597	540	676	571	659	577	755	563	714	576	703
alpha_rarefaction_3000_36.txt	3000	36	547	695	580	737	492	697	574	679	568	635	523	709	542	590	594	679	565	657	501	734	579	584	541	657	591	688	589	729	569	724	568	685
alpha_rarefaction_3000_37.txt	3000	37	533	690	590	719	487	684	571	715	587	636	515	703	535	572	610	646	565	674	510	699	578	578	524	684	584	679	584	734	589	733	563	703
alpha_rarefaction_3000_38.txt	3000	38	553	712	595	757	497	668	562	700	588	666	530	734	545	587	597	663	553	668	495	730	575	577	520	672	553	669	567	768	571	714	586	709
alpha_rarefaction_3000_39.txt	3000	39	568	696	579	730	521	698	583	712	553	638	535	723	533	580	599	677	557	668	496	722	573	579	533	688	576	678	586	750	585	723	599	718
alpha_rarefaction_3000_40.txt	3000	40	543	707	596	745	521	712	573	687	605	659	523	710	552	564	611	689	564	673	517	724	588	596	558	670	584	679	587	755	588	715	567	693
alpha_rarefaction_3000_41.txt	3000	41	548	686	602	735	492	703	561	719	581	628	519	716	534	572	605	703	547	662	522	746	561	573	542	661	587	658	588	743	569	736	575	697
alpha_rarefaction_3000_42.txt	3000	42	524	719	569	708	502	677	560	710	598	634	508	721	516	578	613	677	557	659	495	734	567	590	526	674	555	677	559	781	582	711	575	692
alpha_rarefaction_3000_43.txt	3000	43	561	692	580	698	513	689	565	730	577	633	524	699	520	578	584	666	528	670	512	717	606	604	531	683	583	655	608	749	567	739	565	695
alpha_rarefaction_3000_44.txt	3000	44	554	692	594	744	513	685	580	687	581	648	521	738	535	562	613	660	569	668	515	725	587	586	532	702	567	663	572	767	565	712	586	708
alpha_rarefaction_3000_45.txt	3000	45	552	709	599	723	486	664	586	704	587	635	532	727	528	586	592	681	562	671	503	723	576	585	552	652	582	671	595	755	556	744	585	706
alpha_rarefaction_3000_46.txt	3000	46	548	714	572	737	491	678	569	720	561	653	524	726	518	578	585	672	563	675	525	735	563	578	534	691	568	677	563	762	588	719	563	701
alpha_rarefaction_3000_47.txt	3000	47	538	698	594	763	513	682	579	718	595	643	527	716	539	587	580	696	546	683	497	721	566	583	541	655	589	657	571	756	600	737	577	694
alpha_rarefaction_3000_48.txt	3000	48	557	726	599	722	509	711	578	722	560	655	534	723	523	573	591	678	569	667	514	715	579	568	554	681	574	688	593	710	554	717	602	700
alpha_rarefaction_3000_49.txt	3000	49	531	698	604	706	522	690	550	696	560	640	514	736	540	583	586	676	559	655	516	717	580	587	535	653	600	674	601	754	566	703	579	697
alpha_rarefaction_3000_50.txt	3000	50	540	701	590	690	520	709	582	694	579	655	529	716	531	566	599	662	557	666	523	741	585	574	551	647	579	663	576	744	580	735	578	704
alpha_rarefaction_3000_51.txt	3000	51	559	719	574	737	522	695	554	709	575	639	532	714	546	572	582	684	573	639	504	737	573	573	569	680	586	664	602	749	591	720	578	708
alpha_rarefaction_3000_52.txt	3000	52	538	693	596	730	532	693	585	709	562	627	513	726	524	588	587	692	548	658	497	718	594	591	536	679	581	692	565	758	565	711	590	731
alpha_rarefaction_3000_53.txt	3000	53	556	682	594	748	491	676	582	696	560	648	521	735	516	585	604	673	569	646	511	724	574	604	553	699	585	669	568	765	575	720	586	746
alpha_rarefaction_3000_54.txt	3000	54	553	701	584	729	488	701	560	721	570	647	521	709	538	591	592	679	558	641	507	720	600	611	538	657	574	672	565	743	573	717	585	698
alpha_rarefaction_3000_55.txt	3000	55	576	724	584	708	500	716	547	693	554	633	508	752	551	571	576	663	572	660	489	717	561	595	546	662	584	696	565	721	593	714	594	696
alpha_rarefaction_3000_56.txt	3000	56	554	711	577	739	515	675	539	721	574	645	529	712	537	574	594	675	543	661	506	715	585	587	545	672	558	658	578	760	591	698	571	708
alpha_rarefaction_3000_57.txt	3000	57	550	692	564	719	514	706	570	716	591	648	556	723	549	594	586	709	544	652	501	707	556	586	545	676	568	667	582	772	570	725	577	686
alpha_rarefaction_3000_58.txt	3000	58	550	723	572	717	532	700	565	709	580	649	520	716	522	601	599	666	562	659	498	739	585	593	554	679	581	672	579	790	582	721	560	732
alpha_rarefaction_3000_59.txt	3000	59	525	698	608	721	513	699	566	710	581	643	541	723	531	567	601	685	542	661	521	737	565	572	529	690	570	673	576	744	580	719	578	693
alpha_rarefaction_3000_60.txt	3000	60	537	694	576	754	516	707	566	708	572	638	516	704	547	572	596	684	561	665	518	708	578	577	548	681	584	663	593	742	586	730	562	690
alpha_rarefaction_3000_61.txt	3000	61	572	708	593	713	493	678	559	707	563	639	532	732	524	583	620	668	542	672	558	720	575	596	540	674	565	660	589	760	584	717	579	696
alpha_rarefaction_3000_62.txt	3000	62	540	704	591	735	490	705	588	717	565	637	510	722	545	592	571	701	544	655	494	708	568	596	541	650	580	647	573	745	589	744	583	682
alpha_rarefaction_3000_63.txt	3000	63	549	711	578	716	502	703	578	718	580	646	536	716	529	565	595	667	563	653	517	718	568	574	516	649	557	680	604	758	578	691	591	682
alpha_rarefaction_3000_64.txt	3000	64	536	711	592	739	530	701	569	709	585	648	522	712	522	576	594	679	571	669	496	722	578	579	546	680	580	665	589	770	596	711	589	690
alpha_rarefaction_3000_65.txt	3000	65	538	694	574	709	511	702	562	699	580	637	520	733	532	558	594	688	570	650	510	717	582	591	540	662	572	672	596	744	580	736	575	706
alpha_rarefaction_3000_66.txt	3000	66	537	712	594	717	500	700	555	713	576	642	511	713	535	585	603	681	551	656	519	745	597	572	551	672	587	665	575	751	583	727	563	719
alpha_rarefaction_3000_67.txt	3000	67	542	725	578	714	474	679	564	739	573	641	555	726	532	585	602	688	564	664	503	743	600	595	547	669	578	648	584	761	582	725	603	684
alpha_rarefaction_3000_68.txt	3000	68	550	692	594	737	503	693	566	714	586	652	554	754	541	589	586	674	550	675	522	722	562	591	543	662	568	676	570	768	563	724	586	727
alpha_rarefaction_3000_69.txt	3000	69	538	703	592	710	506	696	560	690	577	632	522	710	545	596	591	696	536	662	502	714	560	581	567	649	588	658	593	783	573	712	603	689
alpha_rarefaction_3000_70.txt	3000	70	539	712	584	717	529	693	539	725	585	617	512	722	549	572	567	682	564	679	523	708	563	578	535	645	581	659	591	765	583	714	563	731
alpha_rarefaction_3000_71.txt	3000	71	574	714	610	725	496	698	555	714	583	630	531	709	533	574	591	673	551	676	491	719	573	581	539	678	585	669	592	751	587	740	578	677
alpha_rarefaction_3000_72.txt	3000	72	547	698	611	711	524	690	561	694	587	665	534	727	528	571	620	685	545	652	496	733	590	573	551	676	573	697	584	771	591	710	586	689
alpha_rarefaction_3000_73.txt	3000	73	543	693	583	727	506	676	557	726	582	640	537	717	535	593	576	690	561	674	517	723	575	580	543	658	578	658	562	753	602	722	595	683
alpha_rarefaction_3000_74.txt	3000	74	539	717	596	705	508	712	578	723	574	650	515	720	531	599	586	662	560	643	512	714	589	574	533	678	573	647	594	751	572	729	595	695
alpha_rarefaction_3000_75.txt	3000	75	542	707	598	723	505	682	582	701	538	625	519	721	532	592	585	684	545	644	530	729	589	576	531	660	546	678	571	745	588	721	583	701
alpha_rarefaction_3000_76.txt	3000	76	533	712	602	722	509	682	559	713	590	638	518	717	525	595	597	663	541	654	524	728	599	603	546	666	583	650	580	756	600	761	566	714
alpha_rarefaction_3000_77.txt	3000	77	533	698	587	702	512	699	560	706	593	642	517	714	542	576	598	684	569	668	496	710	573	604	559	661	574	668	566	732	581	713	568	722
alpha_rarefaction_3000_78.txt	3000	78	549	686	591	718	510	678	570	714	572	643	545	747	552	554	609	684	560	632	525	708	553	610	524	686	585	672	584	746	585	715	568	719
alpha_rarefaction_3000_79.txt	3000	79	567	717	576	728	509	707	558	708	578	643	513	749	539	596	597	683	545	649	523	730	581	590	536	657	571	654	555	764	580	734	587	720
alpha_rarefaction_3000_80.txt	3000	80	539	708	588	726	529	698	554	716	601	631	527	736	537	584	587	689	559	657	507	723	566	563	569	658	578	662	588	758	564	735	565	701
alpha_rarefaction_3000_81.txt	3000	81	569	696	601	725	525	704	583	703	582	651	527	722	556	579	616	671	554	659	500	742	566	582	528	662	577	665	572	769	581	733	573	694
alpha_rarefaction_3000_82.txt	3000	82	537	720	577	702	516	688	574	722	589	643	497	723	542	548	588	662	562	672	514	736	548	562	525	681	591	651	579	753	584	726	596	716
alpha_rarefaction_3000_83.txt	3000	83	565	717	558	724	481	692	567	708	578	632	514	733	508	602	570	681	545	662	514	713	561	569	563	656	573	670	599	755	575	690	598	709
alpha_rarefaction_3000_84.txt	3000	84	533	705	582	737	518	690	580	708	569	633	538	716	533	587	611	693	541	648	501	745	591	598	551	650	572	678	571	777	571	705	596	705
alpha_rarefaction_3000_85.txt	3000	85	549	696	586	723	502	718	560	715	572	654	540	718	536	579	599	686	558	668	518	735	569	578	538	665	547	662	570	744	587	724	585	712
alpha_rarefaction_3000_86.txt	3000	86	541	710	593	714	513	701	561	705	571	646	516	724	562	579	595	689	551	679	487	750	592	566	573	685	562	644	560	758	586	716	568	693
alpha_rarefaction_3000_87.txt	3000	87	538	686	595	701	482	694	581	703	566	647	541	696	531	557	603	683	570	651	504	706	581	577	555	680	568	669	611	761	592	741	592	704
alpha_rarefaction_3000_88.txt	3000	88	557	717	609	730	521	692	555	715	587	634	540	747	525	577	603	664	556	645	505	722	582	583	539	692	575	654	568	756	586	736	590	692
alpha_rarefaction_3000_89.txt	3000	89	539	694	566	716	514	693	565	707	585	637	505	714	530	574	610	674	550	667	496	713	571	582	544	671	585	662	572	746	594	727	594	700
alpha_rarefaction_3000_90.txt	3000	90	557	720	589	702	512	681	573	700	566	627	547	729	519	574	594	681	558	631	514	730	576	580	555	662	572	672	569	768	594	741	592	705
alpha_rarefaction_3000_91.txt	3000	91	538	699	618	743	499	686	569	708	581	636	519	710	540	575	599	677	568	673	528	705	568	585	526	674	556	659	567	771	579	716	561	716
alpha_rarefaction_3000_92.txt	3000	92	562	731	597	713	510	678	542	712	576	647	496	712	517	586	587	692	571	648	527	736	565	586	534	677	576	684	585	773	565	711	576	705
alpha_rarefaction_3000_93.txt	3000	93	539	692	580	718	495	696	580	715	603	652	510	745	528	589	611	675	549	651	519	735	580	589	537	682	562	666	571	762	588	735	587	692
alpha_rarefaction_3000_94.txt	3000	94	535	708	589	752	500	699	564	737	553	655	501	739	549	582	594	661	550	676	524	735	569	589	536	674	548	661	573	752	584	712	581	698
alpha_rarefaction_3000_95.txt	3000	95	524	685	615	728	519	703	558	719	565	642	506	715	537	568	596	675	570	666	518	721	577	594	539	665	589	670	579	752	586	718	574	700
alpha_rarefaction_3000_96.txt	3000	96	531	719	576	714	527	678	563	705	571	635	506	738	537	571	603	665	559	684	506	733	582	587	521	655	576	648	581	764	609	710	588	688
alpha_rarefaction_3000_97.txt	3000	97	533	719	574	728	518	714	571	729	584	650	532	730	541	567	579	670	565	671	513	743	561	590	561	669	581	670	579	750	593	735	575	693
alpha_rarefaction_3000_98.txt	3000	98	547	683	615	720	500	680	541	709	562	634	523	723	544	577	597	699	569	677	523	733	578	581	529	660	591	649	589	721	589	723	585	686
alpha_rarefaction_3000_99.txt	3000	99	574	713	586	711	518	710	547	710	584	642	523	723	521	600	589	673	572	687	505	715	565	601	541	657	590	664	578	760	588	714	586	702
alpha_rarefaction_4000_0.txt	4000	0	623	773	681	804	589	779	632	782	644	709	612	833	614	639	695	763	621	736	600	822	657	640	596	732	670	738	672	830	655	823	675	807
alpha_rarefaction_4000_1.txt	4000	1	635	818	686	822	573	772	636	795	646	699	594	806	614	649	671	767	659	711	573	806	663	647	613	737	678	762	676	868	662	809	665	788
alpha_rarefaction_4000_2.txt	4000	2	605	805	660	833	568	793	656	802	681	720	611	812	609	636	690	779	634	729	584	817	654	625	636	749	674	745	674	867	664	823	655	812
alpha_rarefaction_4000_3.txt	4000	3	629	804	683	805	570	778	640	807	654	731	590	807	597	633	692	762	632	731	583	826	658	642	611	758	646	739	670	866	674	798	644	800
alpha_rarefaction_4000_4.txt	4000	4	616	805	687	811	586	780	652	804	682	728	616	822	611	615	669	772	647	742	576	807	676	637	631	736	660	739	657	855	670	814	671	782
alpha_rarefaction_4000_5.txt	4000	5	621	777	700	833	580	784	643	786	655	729	595	800	608	633	685	766	626	729	585	835	654	657	634	766	646	730	668	866	657	791	683	790
alpha_rarefaction_4000_6.txt	4000	6	611	779	668	802	572	779	618	798	669	706	610	832	612	637	683	773	620	726	586	808	658	636	634	733	650	745	678	876	688	809	653	814
alpha_rarefaction_4000_7.txt	4000	7	608	782	676	837	586	774	659	801	656	703	596	792	625	633	664	749	621	718	572	833	643	636	622	727	656	757	681	855	681	798	668	786
alpha_rarefaction_4000_8.txt	4000	8	618	790	660	829	573	784	636	794	674	716	630	805	633	656	685	775	625	738	587	817	684	644	634	738	633	754	675	872	662	823	697	789
alpha_rarefaction_4000_9.txt	4000	9	629	779	656	825	563	795	625	788	639	710	601	786	621	643	677	746	630	733	605	803	652	634	613	764	638	729	674	870	662	821	660	792
alpha_rarefaction_4000_10.txt	4000	10	623	801	656	840	583	780	633	802	619	692	578	802	611	622	704	781	625	745	577	830	688	645	613	735	666	741	658	847	660	811	678	783
alpha_rarefaction_4000_11.txt	4000	11	627	810	676	798	580	773	651	819	648	700	607	805	624	626	695	770	623	741	564	799	658	627	620	748	673	729	698	843	677	837	673	786
alpha_rarefaction_4000_12.txt	4000	12	615	804	674	806	580	772	648	801	662	711	606	812	621	638	695	779	617	717	587	810	649	633	601	747	664	750	674	855	662	800	649	799
alpha_rarefaction_4000_13.txt	4000	13	627	790	671	806	579	766	647	806	652	725	594	806	607	648	691	763	626	723	576	810	681	626	638	736	694	755	667	854	646	812	670	768
alpha_rarefaction_4000_14.txt	4000	14	625	782	649	818	587	778	653	814	672	711	602	822	601	643	677	751	634	748	588	829	650	635	616	754	662	757	666	849	657	824	670	775
alpha_rarefaction_4000_15.txt	4000	15	643	806	664	816	593	778	641	800	647	699	627	813	602	653	697	758	624	736	575	832	665	642	626	749	640	731	675	856	658	819	660	795
alpha_rarefaction_4000_16.txt	4000	16	617	797	676	804	577	790	654	798	670	695	584	806	608	628	686	758	624	720	604	824	647	622	627	757	662	725	655	871	664	814	671	783
alpha_rarefaction_4000_17.txt	4000	17	612	800	651	826	580	780	638	776	690	705	602	797	623	640	685	742	627	702	599	828	639	635	626	749	660	736	662	858	653	839	672	789
alpha_rarefaction_4000_18.txt	4000	18	627	794	646	811	569	770	644	798	657	704	602	803	600	639	671	762	637	723	562	792	666	630	618	748	651	726	660	848	677	821	695	807
alpha_rarefaction_4000_19.txt	4000	19	656	779	693	817	582	788	636	795	624	735	614	785	639	641	700	772	633	725	596	826	662	653	621	769	660	733	652	849	661	805	666	781
alpha_rarefaction_4000_20.txt	4000	20	631	793	663	817	576	805	653	783	664	716	597	814	627	638	675	758	638	761	597	842	669	653	636	737	655	760	673	844	660	814	656	798
alpha_rarefaction_4000_21.txt	4000	21	614	787	662	805	565	790	650	803	633	720	604	823	611	652	684	765	645	755	612	831	659	658	615	758	661	747	675	869	672	816	655	787
alpha_rarefaction_4000_22.txt	4000	22	613	814	644	811	582	774	655	795	676	705	594	827	628	659	667	748	646	733	590	791	658	651	628	741	661	738	662	856	668	831	675	799
alpha_rarefaction_4000_23.txt	4000	23	638	795	676	817	608	780	649	793	660	719	595	803	619	630	651	762	654	737	589	819	661	639	615	761	655	742	673	863	659	816	672	798
alpha_rarefaction_4000_24.txt	4000	24	610	780	684	806	598	763	629	794	667	717	603	826	619	644	704	763	649	727	595	816	625	637	655	754	655	745	658	840	651	819	681	794
alpha_rarefaction_4000_25.txt	4000	25	616	784	653	823	571	796	658	802	652	709	628	814	619	637	683	763	632	746	615	800	658	633	639	737	624	743	658	878	665	823	673	810
alpha_rarefaction_4000_26.txt	4000	26	623	804	673	817	582	775	666	789	653	710	617	832	604	653	660	749	640	732	605	811	645	630	637	718	644	743	672	870	686	815	678	799
alpha_rarefaction_4000_27.txt	4000	27	619	809	689	806	582	762	638	798	638	705	616	820	632	646	667	749	659	740	587	815	677	637	624	746	644	745	691	855	669	821	668	780
alpha_rarefaction_4000_28.txt	4000	28	629	765	666	822	575	764	656	811	639	730	604	793	624	635	677	772	636	730	581	826	656	638	601	753	654	734	676	838	654	804	660	744
alpha_rarefaction_4000_29.txt	4000	29	599	761	676	826	574	771	650	818	655	731	606	798	622	644	683	768	608	734	615	811	652	643	642	761	674	732	664	870	649	813	669	764
alpha_rarefaction_4000_30.txt	4000	30	636	819	664	817	575	786	628	797	658	697	595	802	589	636	685	748	632	727	576	793	669	661	635	755	667	726	671	869	675	829	669	788
alpha_rarefaction_4000_31.txt	4000	31	615	795	663	833	570	760	640	799	660	715	595	817	608	641	670	753	646	750	602	812	639	648	627	744	656	748	685	847	678	827	671	799
alpha_rarefaction_4000_32.txt	4000	32	622	801	671	826	587	776	651	787	639	723	603	818	611	641	695	780	643	741	581	829	659	642	637	749	668	739	673	839	665	818	684	761
alpha_rarefaction_4000_33.txt	4000	33	624	790	650	808	591	783	631	791	660	712	590	824	621	631	670	774	632	734	607	824	671	655	612	714	657	749	653	859	657	824	677	792
alpha_rarefaction_4000_34.txt	4000	34	608	785	675	826	585	770	664	817	641	717	601	821	606	627	691	753	651	768	582	789	668	646	624	733	668	752	665	878	661	821	664	789
alpha_rarefaction_4000_35.txt	4000	35	620	800	691	821	599	789	638	815	646	732	616	812	629	638	698	738	631	746	579	818	641	648	628	733	657	746	681	838	658	818	663	812
alpha_rarefaction_4000_36.txt	4000	36	620	780	664	834	562	797	627	811	661	720	608	835	610	614	694	748	624	727	576	821	675	644	654	764	620	741	680	841	659	808	695	774
alpha_rarefaction_4000_37.txt	4000	37	610	792	674	804	583	777	654	785	661	721	599	825	635	651	693	772	641	719	597	800	653	634	623	747	683	750	671	848	675	788	664	765
alpha_rarefaction_4000_38.txt	4000	38	643	793	655	812	544	790	645	824	630	695	612	816	610	642	694	787	620	757	570	797	664	645	611	742	658	746	670	865	675	826	687	786
alpha_rarefaction_4000_39.txt	4000	39	637	805	683	816	568	775	661	788	682	706	586	775	631	628	670	769	634	745	611	808	663	632	612	739	658	753	683	842	643	816	663	785
alpha_rarefaction_4000_40.txt	4000	40	623	806	667	814	589	810	628	812	650	712	610	803	629	644	682	776	642	716	594	834	662	637	605	761	671	760	670	864	665	816	654	795
alpha_rarefaction_4000_41.txt	4000	41	624	784	687	818	597	770	648	801	649	714	616	806	597	642	696	754	624	740	586	816	665	646	610	735	647	760	659	837	678	826	662	790
alpha_rarefaction_4000_42.txt	4000	42	620	803	675	807	582	769	670	791	641	708	629	813	620	646	701	750	635	732	608	825	679	634	633	731	658	745	687	890	677	817	663	792
alpha_rarefaction_4000_43.txt	4000	43	628	781	689	845	586	768	664	774	664	717	587	805	612	632	668	767	646	737	615	817	659	639	615	760	654	739	659	852	657	833	661	796
alpha_rarefaction_4000_44.txt	4000	44	624	795	674	821	577	776	652	796	662	732	596	793	601	614	673	778	645	733	588	815	662	639	619	760	650	747	663	865	673	809	653	782
alpha_rarefaction_4000_45.txt	4000	45	624	775	676	811	590	775	646	815	655	719	587	810	591	621	672	761	632	731	575	803	647	644	618	742	659	744	667	818	655	790	666	786
alpha_rarefaction_4000_46.txt	4000	46	616	791	669	819	563	779	640	782	661	707	587	803	630	627	687	745	620	742	583	812	678	622	625	747	678	748	663	893	657	789	660	766
alpha_rarefaction_4000_47.txt	4000	47	631	794	681	818	588	769	641	785	640	724	602	810	613	632	660	769	659	732	577	817	671	644	635	743	625	743	661	868	662	804	685	782
alpha_rarefaction_4000_48.txt	4000	48	632	786	664	816	592	781	642	781	666	719	599	832	600	629	697	747	640	753	566	824	662	635	619	751	650	760	670	837	660	805	660	792
alpha_rarefaction_4000_49.txt	4000	49	608	800	668	810	591	775	636	789	632	732	581	815	618	636	709	774	626	715	576	821	638	632	618	759	668	735	672	867	656	828	659	762
alpha_rarefaction_4000_50.txt	4000	50	619	804	641	834	568	748	642	795	662	738	609	829	625	638	650	744	636	739	603	803	654	633	615	732	664	745	661	845	665	834	670	817
alpha_rarefaction_4000_51.txt	4000	51	643	783	695	822	587	787	652	816	657	707	601	824	604	643	663	741	647	717	595	821	657	648	636	735	642	745	685	855	671	848	684	789
alpha_rarefaction_4000_52.txt	4000	52	638	786	666	788	613	774	665	785	643	732	607	828	622	646	698	780	646	739	568	803	650	654	617	746	648	756	687	881	677	807	647	794
alpha_rarefaction_4000_53.txt	4000	53	621	789	691	822	594	774	655	792	660	711	605	839	606	651	684	777	633	748	579	809	636	638	609	741	664	752	676	854	665	795	692	819
alpha_rarefaction_4000_54.txt	4000	54	604	786	659	813	558	788	656	771	654	706	619	812	625	627	688	748	637	736	597	827	675	637	612	750	660	737	678	859	675	799	661	791
alpha_rarefaction_4000_55.txt	4000	55	638	779	672	794	587	769	656	812	650	721	612	812	612	639	690	763	650	752	615	846	675	649	614	729	655	728	688	859	676	813	672	762
alpha_rarefaction_4000_56.txt	4000	56	614	784	693	801	574	780	638	786	671	727	606	830	630	633	657	770	623	724	580	825	686	659	612	737	648	743	683	858	662	811	687	806
alpha_rarefaction_4000_57.txt	4000	57	615	801	663	830	560	776	638	798	647	698	614	824	610	654	683	768	620	718	581	804	642	647	605	758	665	737	673	872	679	797	711	807
alpha_rarefaction_4000_58.txt	4000	58	643	782	665	819	567	769	658	805	669	737	607	831	616	636	713	759	642	737	582	825	657	648	640	737	667	749	687	869	656	815	698	771
alpha_rarefaction_4000_59.txt	4000	59	615	796	674	832	571	783	642	825	638	706	619	826	616	643	678	753	621	734	578	814	669	643	611	732	622	733	678	860	653	814	696	790
alpha_rarefaction_4000_60.txt	4000	60	617	791	669	836	572	766	659	777	654	710	582	806	597	640	686	773	637	729	588	827	658	645	621	747	639	761	661	850	681	827	682	785
alpha_rarefaction_4000_61.txt	4000	61	639	794	669	791	577	799	648	785	652	709	601	813	595	647	665	768	641	729	590	806	681	643	618	729	663	771	654	833	661	816	658	804
alpha_rarefaction_4000_62.txt	4000	62	619	792	691	819	590	771	643	797	643	703	591	798	608	630	704	766	630	717	593	824	657	646	619	762	659	773	667	865	655	829	662	773
alpha_rarefaction_4000_63.txt	4000	63	643	783	659	813	584	779	650	817	661	713	594	791	598	643	691	756	629	738	587	829	641	654	626	751	667	744	664	856	682	815	670	796
alpha_rarefaction_4000_64.txt	4000	64	631	791	674	824	572	774	646	802	648	723	607	801	612	654	673	772	652	718	590	814	654	623	620	749	686	756	657	889	657	791	657	787
alpha_rarefaction_4000_65.txt	4000	65	633	795	689	827	602	765	645	806	642	699	611	797	606	654	679	783	635	748	579	832	656	639	601	767	681	748	696	873	677	823	684	785
alpha_rarefaction_4000_66.txt	4000	66	631	791	661	809	572	784	630	801	647	715	615	810	621	641	666	777	648	757	578	808	637	636	607	750	661	755	662	850	648	807	671	792
alpha_rarefaction_4000_67.txt	4000	67	643	775	688	780	586	775	653	801	678	715	604	813	617	624	677	744	632	733	576	824	682	620	631	724	674	737	696	846	656	794	650	778
alpha_rarefaction_4000_68.txt	4000	68	618	786	660	804	571	779	650	800	649	720	595	787	610	657	672	756	655	740	585	828	652	649	637	746	670	754	663	864	678	819	676	797
alpha_rarefaction_4000_69.txt	4000	69	635	788	686	814	571	785	641	809	664	722	619	814	619	624	679	768	643	729	610	818	657	634	630	764	678	733	696	850	659	813	671	796
alpha_rarefaction_4000_70.txt	4000	70	618	788	647	801	572	790	665	809	664	722	592	802	622	623	672	779	646	717	587	800	663	644	635	744	661	747	679	854	669	798	659	795
alpha_rarefaction_4000_71.txt	4000	71	632	804	670	809	576	799	676	796	665	716	608	824	624	649	694	744	630	744	568	797	671	631	617	745	651	772	656	854	674	802	676	782
alpha_rarefaction_4000_72.txt	4000	72	634	826	698	830	569	786	657	787	661	722	613	813	605	649	703	765	618	722	588	821	635	632	633	758	661	720	667	840	662	815	666	782
alpha_rarefaction_4000_73.txt	4000	73	637	806	680	815	577	788	623	810	659	731	604	805	623	641	685	757	636	743	605	815	645	649	611	741	684	732	668	842	664	820	651	776
alpha_rarefaction_4000_74.txt	4000	74	622	773	674	816	585	784	640	770	656	717	587	838	617	633	671	753	639	765	586	823	674	647	637	744	638	743	669	835	655	807	650	800
alpha_rarefaction_4000_75.txt	4000	75	619	800	670	810	565	781	640	784	665	710	613	802	599	654	683	778	627	730	604	822	671	642	625	755	656	743	663	860	647	821	662	777
alpha_rarefaction_4000_76.txt	4000	76	631	799	679	810	589	784	645	796	672	710	608	798	603	634	682	757	634	728	580	819	666	642	638	738	666	740	684	859	659	824	691	769
alpha_rarefaction_4000_77.txt	4000	77	623	783	672	800	582	754	626	787	646	726	610	834	609	631	686	772	649	745	593	817	674	642	616	734	645	744	665	871	673	808	681	769
alpha_rarefaction_4000_78.txt	4000	78	612	767	662	809	582	796	634	786	666	731	616	802	627	644	698	769	623	736	589	831	666	631	644	727	660	730	665	852	670	820	659	796
alpha_rarefaction_4000_79.txt	4000	79	614	800	666	805	565	758	642	809	640	725	599	811	608	641	675	763	640	743	583	832	655	637	617	755	644	747	669	868	684	814	677	783
alpha_rarefaction_4000_80.txt	4000	80	628	813	654	808	597	784	640	821	648	718	594	782	643	640	673	760	640	721	586	827	663	631	635	736	641	736	679	831	651	817	674	800
alpha_rarefaction_4000_81.txt	4000	81	612	809	678	811	583	759	670	797	669	719	614	832	623	641	702	765	650	730	585	818	665	652	632	742	655	726	670	856	683	807	648	770
alpha_rarefaction_4000_82.txt	4000	82	646	797	675	830	590	776	626	814	656	707	606	802	619	633	678	753	634	744	584	808	678	658	625	748	639	741	686	855	668	787	669	793
alpha_rarefaction_4000_83.txt	4000	83	642	801	665	818	576	778	622	794	663	728	600	773	624	631	679	745	622	734	574	813	661	647	629	745	671	744	668	862	681	816	691	796
alpha_rarefaction_4000_84.txt	4000	84	637	789	662	829	580	752	662	818	657	732	580	817	646	631	690	759	643	734	559	821	636	641	611	744	658	748	673	866	657	814	654	788
alpha_rarefaction_4000_85.txt	4000	85	632	799	688	800	583	760	648	825	646	734	610	809	599	657	695	762	645	734	592	816	648	636	602	734	648	726	675	870	672	822	663	798
alpha_rarefaction_4000_86.txt	4000	86	621	797	647	845	579	767	655	787	661	705	599	799	612	653	687	750	654	744	587	820	645	654	607	738	650	772	664	862	693	811	696	790
alpha_rarefaction_4000_87.txt	4000	87	611	780	678	841	570	786	659	787	651	720	595	829	622	649	698	761	610	722	587	808	680	636	624	734	644	728	687	856	651	815	658	781
alpha_rarefaction_4000_88.txt	4000	88	641	799	687	845	579	804	648	814	637	708	583	801	602	631	648	782	662	724	584	787	658	638	616	743	660	753	684	849	673	808	667	801
alpha_rarefaction_4000_89.txt	4000	89	613	779	685	828	581	782	640	799	649	721	615	836	613	623	678	753	632	749	593	812	633	653	643	763	682	739	650	847	663	831	674	776
alpha_rarefaction_4000_90.txt	4000	90	595	816	672	820	596	772	658	795	653	718	606	804	619	644	688	759	633	746	585	820	661	642	624	734	644	759	698	852	683	797	672	801
alpha_rarefaction_4000_91.txt	4000	91	642	782	675	806	561	778	653	815	660	720	616	800	601	635	695	766	643	714	598	831	642	646	631	750	659	738	649	858	691	808	660	805
alpha_rarefaction_4000_92.txt	4000	92	624	784	652	821	586	788	658	780	622	713	583	835	621	636	691	761	657	716	575	820	673	631	623	742	657	738	654	861	665	813	694	777
alpha_rarefaction_4000_93.txt	4000	93	607	786	668	822	581	763	649	803	632	729	613	807	610	630	682	772	623	758	574	796	664	636	613	754	687	744	662	867	658	812	674	776
alpha_rarefaction_4000_94.txt	4000	94	631	785	669	795	585	769	643	794	670	716	594	812	628	631	690	783	654	728	600	829	659	644	637	743	641	752	693	835	650	815	656	781
alpha_rarefaction_4000_95.txt	4000	95	634	771	706	824	578	755	629	775	643	729	588	823	615	634	694	776	649	728	594	799	645	653	641	753	640	762	679	850	678	812	651	790
alpha_rarefaction_4000_96.txt	4000	96	617	805	693	849	578	794	643	807	663	700	615	817	603	626	695	750	627	746	572	807	663	639	618	717	668	725	672	849	650	831	652	789
alpha_rarefaction_4000_97.txt	4000	97	623	756	661	828	591	771	618	797	642	719	600	799	594	637	650	769	632	749	610	815	640	632	639	746	660	765	653	844	651	814	650	798
alpha_rarefaction_4000_98.txt	4000	98	595	791	680	813	585	766	652	794	653	716	602	816	593	644	694	749	617	731	590	792	665	646	652	733	652	732	681	831	676	821	656	812
alpha_rarefaction_4000_99.txt	4000	99	625	794	663	808	586	770	653	806	659	709	577	817	630	650	680	748	645	736	589	823	642	633	618	742	653	740	675	883	671	827	646	805
alpha_rarefaction_5000_0.txt	5000	0	671	864	744	876	661	849	719	875	738	780	659	881	693	679	765	814	701	787	651	875	744	689	701	808	742	805	728	936	753	888	713	886
alpha_rarefaction_5000_1.txt	5000	1	686	859	744	905	619	825	696	881	725	772	680	883	661	681	754	835	702	801	656	864	718	680	702	804	744	829	747	954	722	867	741	865
alpha_rarefaction_5000_2.txt	5000	2	691	883	738	887	656	854	708	886	721	767	660	882	687	686	766	837	697	774	663	892	741	688	695	791	708	799	747	930	744	880	731	859
alpha_rarefaction_5000_3.txt	5000	3	686	863	726	886	631	867	715	868	732	777	682	888	692	671	764	812	705	781	639	872	719	682	682	796	710	828	735	942	761	887	739	859
alpha_rarefaction_5000_4.txt	5000	4	673	849	736	914	651	852	738	849	737	767	693	875	656	664	744	833	728	804	659	877	716	684	701	825	721	808	736	942	744	908	727	869
alpha_rarefaction_5000_5.txt	5000	5	676	877	707	888	637	863	732	874	735	790	642	915	706	682	757	816	710	806	661	871	716	700	679	810	723	796	723	930	742	910	758	858
alpha_rarefaction_5000_6.txt	5000	6	684	878	737	884	616	849	698	883	725	783	689	890	695	669	752	869	691	787	640	881	728	676	693	812	750	800	735	933	735	909	713	866
alpha_rarefaction_5000_7.txt	5000	7	696	849	721	910	636	835	700	862	731	774	690	861	672	679	748	831	708	796	634	897	722	693	689	799	735	799	734	939	734	881	730	875
alpha_rarefaction_5000_8.txt	5000	8	694	857	730	901	658	841	734	842	723	779	674	893	673	689	744	825	688	771	644	861	730	699	688	816	754	794	755	913	741	893	746	876
alpha_rarefaction_5000_9.txt	5000	9	662	848	728	887	642	838	733	871	728	770	663	859	664	678	762	833	729	780	632	883	734	678	670	802	737	815	756	937	735	887	754	845
alpha_rarefaction_5000_10.txt	5000	10	705	867	755	889	635	834	704	855	723	775	688	883	669	679	736	805	676	802	673	880	714	680	687	815	733	806	743	951	747	875	732	869
alpha_rarefaction_5000_11.txt	5000	11	706	854	754	916	628	854	746	846	726	770	681	896	693	680	745	826	704	792	627	876	705	692	685	793	734	826	724	918	735	899	777	867
alpha_rarefaction_5000_12.txt	5000	12	698	876	726	873	643	842	731	867	719	784	660	880	654	685	749	829	710	783	635	907	739	687	688	801	723	796	745	917	704	887	733	859
alpha_rarefaction_5000_13.txt	5000	13	698	850	721	898	647	852	705	870	706	775	664	887	662	671	762	810	703	792	642	857	730	672	690	808	725	789	742	946	766	913	727	863
alpha_rarefaction_5000_14.txt	5000	14	680	857	705	896	636	826	731	858	726	767	672	865	668	682	732	823	689	804	643	876	756	674	706	794	738	823	748	943	745	894	733	838
alpha_rarefaction_5000_15.txt	5000	15	698	847	718	905	659	850	740	861	738	756	660	855	686	678	728	824	683	805	647	899	706	669	673	800	717	806	765	949	720	872	736	855
alpha_rarefaction_5000_16.txt	5000	16	694	843	741	907	630	858	724	871	732	762	648	898	648	696	746	830	696	807	660	843	740	688	653	803	724	795	743	936	728	904	712	875
alpha_rarefaction_5000_17.txt	5000	17	669	872	709	906	656	855	724	875	731	772	681	890	676	676	751	827	707	806	650	904	715	691	674	796	727	792	738	947	737	905	725	838
alpha_rarefaction_5000_18.txt	5000	18	691	839	735	913	634	841	707	838	725	786	674	908	687	685	765	834	715	796	619	880	729	683	698	824	749	796	741	904	733	885	744	852
alpha_rarefaction_5000_19.txt	5000	19	684	855	728	895	620	857	715	858	717	770	661	889	680	688	745	830	708	794	644	888	733	691	692	818	713	808	753	932	734	884	724	865
alpha_rarefaction_5000_20.txt	5000	20	714	866	748	922	650	850	719	853	709	773	667	868	700	683	753	841	697	796	657	887	738	674	691	803	723	808	735	922	748	887	742	871
alpha_rarefaction_5000_21.txt	5000	21	705	870	755	891	636	857	697	889	750	770	675	904	679	670	770	814	696	784	647	898	719	690	685	791	716	793	756	947	737	883	732	883
alpha_rarefaction_5000_22.txt	5000	22	705	846	724	888	647	849	704	852	732	758	669	907	677	691	760	824	725	792	637	892	743	684	709	806	746	803	726	922	743	880	752	850
alpha_rarefaction_5000_23.txt	5000	23	673	851	756	899	649	849	689	857	732	779	654	874	671	667	744	848	721	806	653	868	728	696	686	818	706	779	752	913	704	892	751	865
alpha_rarefaction_5000_24.txt	5000	24	684	878	748	899	645	843	709	870	721	774	671	893	669	667	750	854	697	802	663	886	741	685	684	781	740	814	761	928	744	884	725	848
alpha_rarefaction_5000_25.txt	5000	25	698	878	758	894	637	840	726	866	708	787	671	876	670	663	763	840	681	785	656	904	730	677	701	826	722	809	722	910	719	894	770	876
alpha_rarefaction_5000_26.txt	5000	26	673	870	750	879	638	831	722	888	726	761	662	878	684	688	740	829	700	806	646	895	722	687	721	803	732	813	720	918	752	879	758	852
alpha_rarefaction_5000_27.txt	5000	27	710	874	727	896	637	844	720	835	751	772	649	900	677	687	783	838	682	786	640	895	739	683	664	823	723	806	757	928	740	921	735	872
alpha_rarefaction_5000_28.txt	5000	28	701	864	711	876	637	855	721	865	749	768	643	881	668	697	752	840	704	796	654	870	708	670	694	810	727	810	739	918	728	899	731	864
alpha_rarefaction_5000_29.txt	5000	29	692	870	745	896	640	868	702	873	713	788	674	890	678	675	743	827	716	792	638	888	753	686	699	806	750	808	717	944	741	885	742	844
alpha_rarefaction_5000_30.txt	5000	30	694	905	758	903	635	853	738	878	744	797	667	896	679	705	780	805	705	801	665	862	718	683	696	819	703	810	736	924	747	895	754	860
alpha_rarefaction_5000_31.txt	5000	31	680	856	752	885	621	862	714	885	728	764	667	889	669	676	735	818	707	813	652	884	737	703	692	808	735	816	721	934	743	892	732	860
alpha_rarefaction_5000_32.txt	5000	32	681	856	752	919	648	865	731	868	725	782	641	889	683	665	754	834	707	790	652	878	728	677	686	807	722	832	759	929	733	884	759	880
alpha_rarefaction_5000_33.txt	5000	33	663	880	739	917	624	850	711	889	724	753	658	879	674	697	740	815	696	793	647	871	727	688	706	802	748	788	752	949	751	885	749	853
alpha_rarefaction_5000_34.txt	5000	34	701	879	728	922	643	853	711	852	719	782	674	881	669	670	746	835	709	785	645	859	740	693	695	803	707	792	730	940	715	887	732	853
alpha_rarefaction_5000_35.txt	5000	35	688	867	722	901	636	861	711	876	709	783	663	888	677	671	751	834	722	807	639	908	737	688	678	794	725	809	740	925	753	882	763	830
alpha_rarefaction_5000_36.txt	5000	36	686	888	751	872	617	830	698	871	720	791	673	889	696	689	752	839	712	794	656	887	727	687	677	788	718	784	752	928	743	888	727	865
alpha_rarefaction_5000_37.txt	5000	37	679	869	741	893	644	849	721	878	727	775	660	888	678	672	718	832	712	784	664	900	725	687	676	801	718	808	739	935	756	885	752	864
alpha_rarefaction_5000_38.txt	5000	38	694	863	727	886	657	852	721	869	751	769	667	892	677	671	796	829	692	786	662	878	727	683	695	811	726	789	744	954	739	886	741	867
alpha_rarefaction_5000_39.txt	5000	39	705	873	747	908	644	854	721	855	751	760	660	881	693	685	750	834	719	783	655	856	703	692	702	813	731	815	760	934	713	901	734	869
alpha_rarefaction_5000_40.txt	5000	40	678	876	742	892	662	843	723	871	712	787	658	906	686	690	768	863	686	779	658	904	727	701	696	813	734	806	753	917	743	869	725	866
alpha_rarefaction_5000_41.txt	5000	41	676	868	753	867	640	857	717	880	709	762	664	893	680	692	753	852	705	795	639	905	750	695	685	802	737	804	753	915	723	900	745	855
alpha_rarefaction_5000_42.txt	5000	42	687	882	735	881	629	854	708	873	712	750	667	876	657	681	740	837	696	789	650	873	736	689	678	797	735	807	738	929	746	901	747	856
alpha_rarefaction_5000_43.txt	5000	43	683	869	715	893	651	856	699	852	727	777	665	890	690	679	766	857	707	774	666	871	731	695	700	805	730	795	729	946	767	896	735	847
alpha_rarefaction_5000_44.txt	5000	44	705	840	722	869	612	840	691	881	715	787	666	860	665	714	788	821	716	783	669	897	709	695	707	790	723	797	738	923	760	879	731	870
alpha_rarefaction_5000_45.txt	5000	45	709	855	746	895	645	852	719	863	746	758	660	891	700	693	746	809	722	806	645	882	714	682	689	808	705	799	735	911	721	908	714	860
alpha_rarefaction_5000_46.txt	5000	46	703	869	741	889	632	849	689	868	753	779	677	884	671	692	751	810	702	800	644	897	734	681	715	795	734	808	735	944	715	888	760	870
alpha_rarefaction_5000_47.txt	5000	47	691	852	732	886	632	847	725	882	722	779	687	875	673	682	752	833	695	803	653	896	717	670	702	811	737	794	760	918	728	882	756	875
alpha_rarefaction_5000_48.txt	5000	48	690	851	754	903	647	843	695	858	701	778	678	890	681	679	763	860	687	792	646	878	724	677	687	803	742	806	749	922	728	883	731	856
alpha_rarefaction_5000_49.txt	5000	49	702	883	733	921	634	848	706	853	737	764	644	879	693	694	760	820	687	791	656	896	742	696	686	796	710	814	742	963	746	908	719	854
alpha_rarefaction_5000_50.txt	5000	50	694	858	741	880	619	847	708	871	751	779	654	883	664	672	786	843	698	778	627	893	740	669	693	807	719	803	750	937	746	902	737	856
alpha_rarefaction_5000_51.txt	5000	51	664	863	739	900	637	881	709	870	720	779	677	886	695	681	751	843	683	785	620	872	714	685	692	821	754	819	746	955	733	897	746	850
alpha_rarefaction_5000_52.txt	5000	52	705	889	725	895	641	857	735	889	752	774	672	897	679	691	751	834	707	790	634	867	744	692	704	803	723	793	718	940	739	893	725	832
alpha_rarefaction_5000_53.txt	5000	53	693	861	713	903	635	857	719	881	752	779	670	896	689	705	733	812	708	794	651	906	744	668	686	800	734	801	741	929	745	890	755	843
alpha_rarefaction_5000_54.txt	5000	54	686	854	752	904	629	833	714	847	740	766	665	889	689	690	750	819	727	773	663	880	734	680	684	795	744	793	734	925	753	903	747	863
alpha_rarefaction_5000_55.txt	5000	55	697	860	738	905	624	863	713	897	721	765	682	907	680	682	769	825	708	799	652	868	698	679	696	791	758	794	736	948	726	896	761	858
alpha_rarefaction_5000_56.txt	5000	56	692	866	744	897	629	850	709	859	716	794	666	891	679	681	744	852	706	787	674	856	746	683	682	793	748	799	746	931	725	904	762	849
alpha_rarefaction_5000_57.txt	5000	57	671	878	728	911	637	869	708	876	740	780	660	889	697	684	743	813	728	785	648	889	738	669	681	806	721	788	744	936	735	898	739	862
alpha_rarefaction_5000_58.txt	5000	58	673	869	750	893	656	843	739	862	734	772	660	882	677	696	764	833	728	797	665	890	730	681	694	835	719	802	758	952	715	879	701	877
alpha_rarefaction_5000_59.txt	5000	59	657	857	743	901	662	848	726	875	734	755	680	893	684	692	751	817	718	792	671	869	746	670	714	812	739	802	754	924	717	905	725	858
alpha_rarefaction_5000_60.txt	5000	60	690	856	729	915	622	830	725	880	727	780	647	895	678	690	767	833	689	793	661	893	717	672	695	806	739	792	762	905	735	875	744	848
alpha_rarefaction_5000_61.txt	5000	61	688	856	745	872	648	848	689	880	717	768	663	861	687	690	762	839	702	822	648	877	725	696	697	806	734	801	768	938	740	883	745	854
alpha_rarefaction_5000_62.txt	5000	62	718	881	754	887	632	842	713	861	720	741	660	874	679	668	773	836	725	787	654	898	727	678	682	821	701	803	753	907	743	891	719	856
alpha_rarefaction_5000_63.txt	5000	63	665	876	740	907	623	859	706	859	723	783	639	883	666	705	752	819	695	794	657	898	724	700	719	810	729	796	735	928	740	868	729	863
alpha_rarefaction_5000_64.txt	5000	64	669	865	742	888	643	868	721	882	717	776	648	910	693	666	765	828	709	806	629	888	721	686	706	805	730	809	759	930	729	884	715	870
alpha_rarefaction_5000_65.txt	5000	65	691	865	747	886	640	868	724	877	734	758	686	908	671	693	744	843	691	801	663	877	725	683	685	811	734	800	732	936	730	902	732	866
alpha_rarefaction_5000_66.txt	5000	66	704	892	725	886	651	829	724	835	719	768	676	894	687	655	764	868	689	799	629	878	719	687	672	814	746	797	757	919	737	905	755	883
alpha_rarefaction_5000_67.txt	5000	67	688	844	733	903	645	857	707	877	721	798	675	856	671	671	757	836	712	766	661	902	703	670	683	799	706	818	747	921	744	896	741	856
alpha_rarefaction_5000_68.txt	5000	68	679	887	727	879	630	839	690	849	732	759	651	878	673	696	755	821	692	803	655	881	752	675	680	786	752	783	726	931	753	897	741	869
alpha_rarefaction_5000_69.txt	5000	69	691	869	758	899	636	856	715	870	712	781	650	892	664	682	762	818	688	784	662	896	709	669	676	811	711	797	758	948	735	914	725	861
alpha_rarefaction_5000_70.txt	5000	70	702	866	729	897	631	848	747	866	715	775	679	856	691	688	755	818	691	800	650	902	709	684	662	796	717	783	750	933	728	898	735	859
alpha_rarefaction_5000_71.txt	5000	71	697	865	741	891	626	853	722	877	719	777	655	878	676	681	738	845	713	800	658	893	738	703	686	809	721	809	756	929	745	880	723	874
alpha_rarefaction_5000_72.txt	5000	72	692	883	749	901	645	839	701	879	723	780	670	892	676	695	768	838	725	776	627	871	729	682	695	825	723	804	735	939	735	892	745	851
alpha_rarefaction_5000_73.txt	5000	73	690	863	751	899	637	862	725	852	738	762	649	900	675	673	767	840	711	788	645	885	730	689	667	785	722	815	731	930	738	906	730	875
alpha_rarefaction_5000_74.txt	5000	74	685	857	756	895	647	816	713	865	708	795	671	876	692	689	733	815	728	793	649	873	708	680	687	793	730	804	758	935	753	906	752	834
alpha_rarefaction_5000_75.txt	5000	75	667	848	725	889	625	828	717	882	733	783	664	918	685	685	746	853	695	789	659	872	696	679	688	796	733	816	755	935	742	899	725	870
alpha_rarefaction_5000_76.txt	5000	76	699	863	737	894	658	849	718	869	723	770	664	905	676	697	753	832	688	785	640	900	728	684	669	796	729	794	746	927	734	876	739	848
alpha_rarefaction_5000_77.txt	5000	77	680	873	748	902	628	860	715	843	749	769	653	872	695	690	768	832	707	792	666	888	738	683	675	789	756	786	737	910	726	892	754	852
alpha_rarefaction_5000_78.txt	5000	78	705	851	756	884	641	830	745	882	720	778	666	897	692	697	762	812	699	788	641	895	723	688	708	782	727	792	736	915	748	887	729	857
alpha_rarefaction_5000_79.txt	5000	79	699	860	751	884	633	861	719	855	709	770	661	893	680	703	766	818	700	765	655	882	719	690	702	823	721	798	762	931	743	891	739	859
alpha_rarefaction_5000_80.txt	5000	80	692	865	749	907	648	845	732	877	707	762	673	897	652	688	766	807	728	793	652	906	742	692	714	807	712	788	759	957	718	878	727	837
alpha_rarefaction_5000_81.txt	5000	81	699	880	750	901	634	864	736	875	718	761	664	864	662	692	751	840	705	785	625	898	707	685	670	801	747	807	761	933	734	892	758	842
alpha_rarefaction_5000_82.txt	5000	82	706	875	733	891	621	835	742	873	750	771	667	870	669	687	746	841	712	797	672	885	727	683	690	813	730	796	750	923	714	884	713	862
alpha_rarefaction_5000_83.txt	5000	83	672	844	734	859	627	841	736	885	718	789	670	903	689	681	751	834	706	796	640	899	732	689	708	806	729	810	737	915	763	904	740	877
alpha_rarefaction_5000_84.txt	5000	84	684	845	731	905	644	848	698	887	723	792	673	883	673	678	772	819	699	798	651	879	728	686	683	814	713	799	755	942	713	883	744	855
alpha_rarefaction_5000_85.txt	5000	85	705	845	737	878	632	845	714	863	725	765	654	910	679	695	770	850	702	784	663	900	746	682	687	806	717	812	749	949	728	895	742	865
alpha_rarefaction_5000_86.txt	5000	86	690	843	743	902	644	843	720	885	736	762	669	895	668	677	764	821	696	805	647	905	754	713	683	816	729	810	726	932	742	900	743	873
alpha_rarefaction_5000_87.txt	5000	87	675	866	745	894	645	868	731	851	729	768	662	875	674	688	764	827	682	814	647	865	737	694	681	827	712	807	765	940	729	875	752	867
alpha_rarefaction_5000_88.txt	5000	88	693	860	743	889	624	843	742	877	713	780	663	872	676	698	741	866	699	800	650	887	719	684	683	799	735	792	753	931	754	898	736	889
alpha_rarefaction_5000_89.txt	5000	89	699	876	735	900	646	860	725	876	730	761	671	888	680	684	761	818	702	805	657	868	750	674	681	806	740	792	751	924	729	882	730	844
alpha_rarefaction_5000_90.txt	5000	90	712	874	709	871	647	848	713	862	741	750	669	852	673	686	729	838	712	787	653	918	736	687	672	799	713	810	745	932	741	879	739	842
alpha_rarefaction_5000_91.txt	5000	91	694	873	725	900	634	842	725	860	736	777	671	900	687	686	754	833	727	801	660	877	760	688	703	827	739	808	753	935	727	910	732	865
alpha_rarefaction_5000_92.txt	5000	92	697	862	749	893	649	842	734	882	719	782	666	890	682	680	785	842	694	797	657	903	724	683	705	815	723	780	761	954	727	884	757	867
alpha_rarefaction_5000_93.txt	5000	93	692	865	721	914	637	841	728	859	728	792	665	882	658	681	722	831	710	788	669	894	732	695	694	800	714	795	758	937	727	893	740	876
alpha_rarefaction_5000_94.txt	5000	94	674	888	752	893	635	854	698	835	745	791	654	905	669	680	757	825	706	806	646	872	747	686	705	804	716	802	735	942	740	897	745	868
alpha_rarefaction_5000_95.txt	5000	95	710	847	734	908	657	852	726	863	697	775	668	889	687	680	752	810	720	793	655	883	730	694	681	828	727	794	735	924	735	905	730	874
alpha_rarefaction_5000_96.txt	5000	96	688	858	729	904	652	844	724	855	704	777	690	884	665	690	751	815	698	811	669	872	747	681	716	800	738	796	749	932	736	888	732	851
alpha_rarefaction_5000_97.txt	5000	97	699	840	725	913	644	856	716	875	695	779	665	877	674	682	754	840	707	798	654	878	728	692	706	798	748	812	747	948	694	893	731	867
alpha_rarefaction_5000_98.txt	5000	98	678	873	746	883	639	855	728	853	724	760	668	904	688	701	763	844	699	786	646	887	736	675	702	801	697	803	757	940	751	893	748	842
alpha_rarefaction_5000_99.txt	5000	99	670	872	721	903	661	882	741	883	717	775	691	887	687	689	760	820	713	808	654	863	728	691	686	807	744	802	747	957	732	894	722	875
alpha_rarefaction_6000_0.txt	6000	0	732	938	797	960	707	886	768	947	785	823	711	922	736	709	811	882	762	833	703	921	783	721	745	867	776	851	824	993	798	975	766	913
alpha_rarefaction_6000_1.txt	6000	1	758	921	798	961	703	909	758	917	794	832	730	945	742	732	804	891	750	828	713	932	799	724	729	861	787	864	787	991	781	953	776	922
alpha_rarefaction_6000_2.txt	6000	2	733	907	804	983	702	896	776	952	793	817	738	943	735	721	816	879	757	844	690	934	797	720	757	844	776	824	810	977	793	944	787	931
alpha_rarefaction_6000_3.txt	6000	3	733	911	798	978	709	912	804	928	803	826	720	968	743	731	826	891	776	823	706	945	772	709	748	861	782	872	811	989	799	974	795	909
alpha_rarefaction_6000_4.txt	6000	4	739	915	807	968	683	903	784	906	769	831	740	949	748	741	804	879	770	844	711	943	773	715	778	842	784	874	801	984	793	937	822	901
alpha_rarefaction_6000_5.txt	6000	5	747	922	802	970	696	913	791	923	768	822	733	931	716	733	807	895	743	850	693	943	781	740	754	855	781	837	813	1002	799	940	820	896
alpha_rarefaction_6000_6.txt	6000	6	757	912	813	935	679	916	777	953	780	823	718	943	727	721	845	867	757	846	729	953	787	719	760	840	798	837	813	994	809	973	811	916
alpha_rarefaction_6000_7.txt	6000	7	753	939	797	956	696	917	777	911	796	825	725	947	733	704	811	877	751	844	692	943	773	721	758	860	778	855	805	1006	792	937	807	907
alpha_rarefaction_6000_8.txt	6000	8	757	915	809	936	697	881	778	921	771	836	709	957	725	722	817	875	756	854	701	934	816	741	760	854	812	854	814	1003	782	935	782	922
alpha_rarefaction_6000_9.txt	6000	9	740	903	807	962	695	892	743	912	784	842	700	922	750	715	824	865	761	832	705	946	801	719	760	844	773	851	815	974	811	952	781	918
alpha_rarefaction_6000_10.txt	6000	10	755	930	801	981	702	903	751	942	816	826	714	938	743	723	828	893	739	848	696	963	758	714	757	848	794	860	806	1007	796	957	813	934
alpha_rarefaction_6000_11.txt	6000	11	753	935	808	962	705	909	756	914	790	820	715	954	724	732	813	885	753	860	706	951	785	719	744	849	789	846	825	1009	786	955	780	919
alpha_rarefaction_6000_12.txt	6000	12	744	922	815	955	695	912	780	944	796	833	723	956	743	719	825	886	772	844	691	939	779	725	759	853	762	855	824	1002	827	953	784	897
alpha_rarefaction_6000_13.txt	6000	13	745	912	794	946	694	903	773	920	807	840	718	965	738	721	833	901	752	843	710	959	799	715	745	860	794	857	802	996	808	969	794	909
alpha_rarefaction_6000_14.txt	6000	14	753	920	795	936	685	917	781	927	796	825	713	935	740	718	807	894	759	839	704	972	789	708	749	869	796	856	816	1008	783	976	792	893
alpha_rarefaction_6000_15.txt	6000	15	754	912	788	948	681	880	763	916	779	829	726	930	732	736	806	883	759	842	714	949	778	729	752	850	800	842	798	996	808	957	814	884
alpha_rarefaction_6000_16.txt	6000	16	753	918	798	937	709	917	794	907	791	813	757	934	734	722	811	876	761	831	715	938	793	718	752	831	804	845	792	994	777	957	799	901
alpha_rarefaction_6000_17.txt	6000	17	763	926	799	946	697	901	758	930	804	825	718	940	731	728	806	888	762	853	706	953	792	727	717	842	786	860	807	983	795	951	790	926
alpha_rarefaction_6000_18.txt	6000	18	745	933	800	968	714	892	757	931	788	835	707	956	735	718	806	896	765	850	694	933	775	722	768	867	764	871	819	995	789	974	815	915
alpha_rarefaction_6000_19.txt	6000	19	761	942	796	975	688	882	760	936	802	828	722	986	726	727	824	873	757	851	708	926	783	726	759	851	807	851	806	994	802	949	811	927
alpha_rarefaction_6000_20.txt	6000	20	760	901	795	984	705	876	763	936	789	813	737	969	745	723	790	873	744	843	696	928	776	726	753	847	779	839	819	987	798	970	807	916
alpha_rarefaction_6000_21.txt	6000	21	761	910	797	967	685	887	776	936	812	818	741	953	737	736	852	899	761	848	687	951	780	730	750	844	796	852	814	986	790	938	796	912
alpha_rarefaction_6000_22.txt	6000	22	756	926	788	946	682	894	782	919	778	823	718	958	722	725	829	903	770	849	717	953	770	734	762	855	794	860	798	976	798	944	802	945
alpha_rarefaction_6000_23.txt	6000	23	730	910	794	969	695	902	778	941	800	817	703	963	739	725	804	891	764	834	694	929	773	720	731	852	782	854	796	1024	799	953	775	925
alpha_rarefaction_6000_24.txt	6000	24	729	953	815	949	723	912	767	901	783	813	732	927	733	737	815	916	744	843	722	939	784	710	735	838	803	821	826	991	777	952	802	913
alpha_rarefaction_6000_25.txt	6000	25	757	947	789	947	705	921	772	925	797	803	711	936	732	717	833	888	777	832	709	950	773	719	733	855	796	856	821	992	790	963	806	902
alpha_rarefaction_6000_26.txt	6000	26	742	917	825	974	700	909	777	923	789	809	726	926	724	727	809	868	767	842	731	936	792	719	751	848	807	840	808	979	798	945	801	896
alpha_rarefaction_6000_27.txt	6000	27	764	925	787	951	682	898	782	917	780	828	728	951	749	717	804	870	763	861	710	942	776	715	759	836	813	843	822	998	785	965	792	892
alpha_rarefaction_6000_28.txt	6000	28	745	913	803	950	704	907	748	919	809	832	730	964	750	695	808	879	756	821	719	939	798	716	753	864	784	844	815	995	782	974	797	933
alpha_rarefaction_6000_29.txt	6000	29	755	924	792	963	690	894	756	949	781	833	743	931	727	716	813	873	767	842	725	931	792	725	750	862	773	854	815	975	777	966	806	924
alpha_rarefaction_6000_30.txt	6000	30	757	924	806	998	707	913	777	938	798	823	728	952	749	737	830	891	771	850	721	943	772	732	742	828	802	834	803	1010	784	957	789	897
alpha_rarefaction_6000_31.txt	6000	31	740	919	810	1000	697	894	775	930	793	816	730	954	737	727	795	891	751	841	697	947	785	724	753	854	785	844	813	994	787	953	791	919
alpha_rarefaction_6000_32.txt	6000	32	754	948	808	980	663	906	787	933	776	841	728	973	722	731	801	874	773	835	699	953	767	704	762	840	763	862	817	994	797	965	784	909
alpha_rarefaction_6000_33.txt	6000	33	737	939	779	964	686	885	761	947	799	837	727	946	755	728	805	895	756	808	715	962	790	727	758	875	776	859	807	988	808	953	791	910
alpha_rarefaction_6000_34.txt	6000	34	746	941	791	972	699	919	767	917	763	825	731	955	730	719	811	887	765	845	705	945	811	728	764	840	810	853	807	988	810	949	795	919
alpha_rarefaction_6000_35.txt	6000	35	740	940	826	965	699	903	768	927	799	819	725	951	751	736	821	891	762	828	708	949	797	719	748	856	777	848	819	989	783	951	802	929
alpha_rarefaction_6000_36.txt	6000	36	732	919	811	955	715	904	767	921	802	834	711	945	723	722	800	889	779	849	705	952	797	715	745	849	787	857	824	969	811	938	798	927
alpha_rarefaction_6000_37.txt	6000	37	765	931	808	978	673	892	765	947	766	824	721	954	736	732	832	885	754	850	722	924	804	707	777	845	809	868	780	985	793	941	820	924
alpha_rarefaction_6000_38.txt	6000	38	754	923	797	967	705	896	803	924	789	824	711	930	737	740	848	875	763	841	715	933	770	715	758	855	777	854	829	1005	791	966	804	896
alpha_rarefaction_6000_39.txt	6000	39	759	926	807	971	684	902	771	950	770	815	717	951	711	717	813	888	763	832	712	928	782	708	747	876	796	840	808	969	795	962	797	919
alpha_rarefaction_6000_40.txt	6000	40	767	922	792	946	688	916	762	922	782	814	727	956	734	733	825	902	747	851	698	932	778	716	748	847	796	883	816	978	812	947	782	895
alpha_rarefaction_6000_41.txt	6000	41	740	933	799	963	691	913	785	932	770	803	704	928	728	706	824	885	762	823	702	952	779	709	721	851	778	855	803	1006	802	990	801	938
alpha_rarefaction_6000_42.txt	6000	42	740	906	820	961	708	890	771	942	794	816	730	961	740	703	831	894	756	842	717	950	790	719	760	864	786	861	826	983	801	952	811	924
alpha_rarefaction_6000_43.txt	6000	43	744	924	802	958	712	909	755	930	791	827	724	929	747	721	806	865	757	848	693	948	794	729	766	861	766	847	794	970	785	935	814	905
alpha_rarefaction_6000_44.txt	6000	44	749	926	786	978	690	905	757	897	808	845	701	959	748	718	827	885	770	820	702	945	789	718	748	868	769	863	808	1026	765	937	815	919
alpha_rarefaction_6000_45.txt	6000	45	753	926	816	967	707	924	741	941	796	813	713	955	738	744	818	891	771	842	705	942	785	708	739	841	788	844	805	995	770	949	793	891
alpha_rarefaction_6000_46.txt	6000	46	736	936	818	965	704	888	769	898	801	806	741	944	752	728	834	899	744	833	701	937	801	703	736	843	777	850	818	987	801	962	791	933
alpha_rarefaction_6000_47.txt	6000	47	747	931	813	973	696	898	733	924	774	816	707	951	732	717	804	899	778	838	711	935	797	727	735	864	801	867	839	1005	815	943	800	895
alpha_rarefaction_6000_48.txt	6000	48	769	952	807	968	706	895	763	942	782	829	729	947	732	714	821	875	751	852	684	940	784	733	757	840	770	847	805	981	768	930	809	904
alpha_rarefaction_6000_49.txt	6000	49	748	921	794	952	695	916	788	944	787	815	714	912	754	713	799	880	764	840	701	937	769	714	756	855	804	862	803	1006	790	946	789	943
alpha_rarefaction_6000_50.txt	6000	50	745	916	810	978	700	879	759	923	764	824	724	957	736	714	837	900	769	841	697	933	782	719	772	859	792	850	821	985	823	950	800	889
alpha_rarefaction_6000_51.txt	6000	51	731	936	822	969	692	907	778	909	804	840	708	933	737	733	818	881	766	834	710	925	798	719	755	858	793	861	795	969	822	962	793	905
alpha_rarefaction_6000_52.txt	6000	52	760	919	785	952	694	907	762	955	767	809	708	953	739	733	819	885	769	831	737	942	761	711	739	846	777	853	801	979	788	978	813	923
alpha_rarefaction_6000_53.txt	6000	53	726	915	809	951	695	882	773	921	784	832	716	955	716	730	833	888	753	844	710	942	772	710	770	844	756	831	787	995	778	944	783	922
alpha_rarefaction_6000_54.txt	6000	54	735	934	809	964	691	890	770	932	775	819	739	950	747	724	827	896	780	839	709	951	781	735	753	875	774	871	831	1002	781	948	817	918
alpha_rarefaction_6000_55.txt	6000	55	743	922	801	953	685	910	800	925	782	819	722	949	729	730	820	887	755	847	677	929	776	716	753	846	784	877	821	988	776	966	788	924
alpha_rarefaction_6000_56.txt	6000	56	753	921	802	975	702	908	797	928	803	849	717	946	731	718	813	890	773	840	710	925	776	711	736	867	783	853	800	1001	797	940	789	915
alpha_rarefaction_6000_57.txt	6000	57	716	907	797	979	710	908	774	926	790	831	725	965	743	718	816	883	756	826	701	941	769	718	750	872	754	863	799	1023	787	985	795	909
alpha_rarefaction_6000_58.txt	6000	58	736	944	808	954	674	897	778	917	798	824	720	905	748	725	823	894	763	852	718	927	777	722	745	852	774	855	833	988	797	942	788	912
alpha_rarefaction_6000_59.txt	6000	59	750	937	798	932	692	904	801	921	790	833	706	951	739	721	817	874	755	819	696	945	772	742	750	842	781	857	791	993	816	966	785	909
alpha_rarefaction_6000_60.txt	6000	60	752	944	795	950	697	924	754	909	790	806	721	936	714	738	817	872	763	848	723	935	788	712	759	867	783	860	794	985	792	957	794	943
alpha_rarefaction_6000_61.txt	6000	61	746	926	808	973	685	892	789	916	796	822	713	924	748	712	851	907	755	845	707	961	786	716	757	840	784	858	818	962	795	963	786	925
alpha_rarefaction_6000_62.txt	6000	62	721	912	804	961	695	915	781	916	816	810	735	959	741	721	826	898	756	823	694	943	794	730	778	876	777	847	797	1002	801	986	812	939
alpha_rarefaction_6000_63.txt	6000	63	742	910	797	978	691	874	806	911	791	822	730	952	739	723	813	859	770	817	706	937	798	734	738	868	807	844	798	1004	805	949	800	903
alpha_rarefaction_6000_64.txt	6000	64	741	919	799	965	692	919	775	936	787	818	735	951	737	719	804	855	763	839	714	947	800	717	760	852	790	881	813	987	802	951	786	916
alpha_rarefaction_6000_65.txt	6000	65	744	926	790	926	710	924	748	938	799	808	726	951	716	703	803	872	753	826	704	945	806	728	759	874	794	837	808	1022	822	962	792	913
alpha_rarefaction_6000_66.txt	6000	66	743	914	795	972	712	905	766	911	767	818	713	940	778	721	811	886	748	847	695	938	771	721	755	847	812	868	814	982	817	960	794	924
alpha_rarefaction_6000_67.txt	6000	67	797	908	815	965	675	903	763	931	795	822	752	950	735	708	821	895	759	835	707	948	802	715	751	870	781	857	827	987	807	947	823	890
alpha_rarefaction_6000_68.txt	6000	68	743	918	791	943	692	921	775	932	769	829	712	941	733	722	813	887	783	841	708	943	781	713	756	856	809	833	816	1001	789	950	804	916
alpha_rarefaction_6000_69.txt	6000	69	747	930	803	957	685	931	780	923	784	823	721	941	752	725	822	876	758	824	695	938	790	712	753	846	811	841	826	977	791	975	801	922
alpha_rarefaction_6000_70.txt	6000	70	766	930	815	966	694	883	787	934	810	838	753	955	751	722	832	891	779	838	715	950	756	712	768	844	792	848	844	980	806	970	781	924
alpha_rarefaction_6000_71.txt	6000	71	745	940	806	941	693	924	753	910	807	819	730	944	754	726	822	894	748	834	719	944	777	714	730	845	806	863	818	1011	803	969	792	902
alpha_rarefaction_6000_72.txt	6000	72	735	926	813	956	719	886	770	927	769	823	731	947	728	724	827	873	733	836	709	941	798	721	752	866	800	859	810	1010	802	943	787	914
alpha_rarefaction_6000_73.txt	6000	73	744	928	806	944	694	930	763	937	783	850	732	945	728	709	831	883	778	843	727	934	777	724	767	850	780	861	827	993	793	959	794	908
alpha_rarefaction_6000_74.txt	6000	74	736	928	794	935	685	916	769	918	799	822	726	943	737	725	825	882	780	855	704	935	782	712	738	870	769	862	810	987	791	967	794	906
alpha_rarefaction_6000_75.txt	6000	75	748	913	801	965	706	916	777	952	775	818	703	947	714	731	833	904	785	844	694	954	765	741	733	836	771	847	816	1003	807	964	816	939
alpha_rarefaction_6000_76.txt	6000	76	749	951	770	968	689	887	777	904	797	822	734	962	754	718	810	907	752	839	692	950	797	717	758	842	798	858	816	981	782	974	798	939
alpha_rarefaction_6000_77.txt	6000	77	757	918	816	967	692	892	784	896	790	834	736	946	727	720	797	868	763	833	705	938	782	714	752	833	793	864	799	974	800	961	772	921
alpha_rarefaction_6000_78.txt	6000	78	756	919	790	975	697	897	770	913	806	796	723	948	728	713	825	897	772	822	708	949	794	703	759	849	776	854	803	995	802	970	813	929
alpha_rarefaction_6000_79.txt	6000	79	735	931	781	967	703	913	743	921	793	832	725	970	728	715	841	869	761	856	709	938	779	735	765	850	794	862	804	977	791	971	800	913
alpha_rarefaction_6000_80.txt	6000	80	749	913	811	992	667	911	780	953	797	830	716	936	749	742	797	880	769	833	710	935	767	720	740	851	776	844	818	1000	797	960	794	917
alpha_rarefaction_6000_81.txt	6000	81	737	905	796	953	678	894	798	936	820	830	739	969	740	727	816	868	777	838	700	950	781	706	764	841	789	842	834	987	803	956	789	926
alpha_rarefaction_6000_82.txt	6000	82	746	917	812	969	706	898	773	929	798	816	709	945	724	729	824	884	774	832	701	934	778	723	745	853	792	840	820	1024	795	957	787	937
alpha_rarefaction_6000_83.txt	6000	83	781	945	797	961	702	907	780	930	791	805	733	944	718	723	803	892	786	823	701	942	811	734	755	846	794	876	815	996	797	960	801	912
alpha_rarefaction_6000_84.txt	6000	84	743	912	787	941	720	896	746	938	805	810	738	964	744	727	808	886	767	848	704	947	769	723	759	847	781	851	811	982	812	959	783	915
alpha_rarefaction_6000_85.txt	6000	85	746	936	801	944	693	905	769	941	781	853	733	932	739	723	835	875	754	813	704	931	792	720	746	860	799	859	830	998	813	967	802	913
alpha_rarefaction_6000_86.txt	6000	86	728	929	792	999	700	909	768	925	806	838	728	953	712	729	835	891	796	840	723	954	776	735	757	849	774	848	803	987	825	965	784	907
alpha_rarefaction_6000_87.txt	6000	87	719	931	825	973	699	885	784	909	766	800	746	930	716	720	829	882	761	821	684	927	786	712	747	840	791	847	817	986	818	933	788	935
alpha_rarefaction_6000_88.txt	6000	88	733	931	791	965	702	897	782	932	811	818	735	939	736	733	815	890	780	847	709	954	776	721	761	855	776	865	805	993	834	962	791	915
alpha_rarefaction_6000_89.txt	6000	89	732	930	798	950	695	921	770	921	797	831	712	932	740	717	840	889	736	851	702	949	778	734	746	864	780	851	787	992	812	957	816	922
alpha_rarefaction_6000_90.txt	6000	90	747	925	796	985	689	900	783	930	794	818	728	952	743	739	834	904	763	844	711	933	801	725	748	837	795	863	810	982	824	940	813	904
alpha_rarefaction_6000_91.txt	6000	91	738	893	810	974	725	912	751	938	824	826	712	958	739	707	801	865	761	846	694	965	798	710	740	860	804	861	792	975	794	967	791	897
alpha_rarefaction_6000_92.txt	6000	92	740	911	815	970	684	902	754	923	809	825	709	944	737	722	804	879	752	838	704	924	775	729	780	861	785	870	786	988	804	943	776	917
alpha_rarefaction_6000_93.txt	6000	93	732	922	794	973	685	887	758	947	783	831	725	946	741	722	803	891	747	830	692	942	781	730	769	845	798	841	811	988	812	963	793	904
alpha_rarefaction_6000_94.txt	6000	94	735	913	793	964	690	902	766	941	784	822	746	952	738	719	820	880	760	840	709	956	816	711	758	850	810	849	783	1016	798	969	795	913
alpha_rarefaction_6000_95.txt	6000	95	725	927	818	957	695	887	760	932	783	829	726	950	724	711	830	879	745	853	715	954	779	720	737	861	779	866	806	986	781	962	818	906
alpha_rarefaction_6000_96.txt	6000	96	759	936	800	986	690	880	767	929	784	812	726	969	733	708	834	893	772	820	723	967	781	722	759	839	800	866	797	994	783	958	788	914
alpha_rarefaction_6000_97.txt	6000	97	753	929	798	940	699	884	779	946	784	810	735	954	703	718	818	862	745	832	721	917	787	723	745	848	791	879	819	974	811	931	770	907
alpha_rarefaction_6000_98.txt	6000	98	753	923	805	968	687	911	772	921	792	821	696	935	740	728	813	898	748	852	710	930	796	730	730	866	766	851	792	985	798	954	812	942
alpha_rarefaction_6000_99.txt	6000	99	744	920	779	995	691	885	788	911	781	817	708	944	741	706	812	877	733	840	700	978	760	740	743	849	785	869	805	989	799	955	785	917
alpha_rarefaction_7000_0.txt	7000	0	784	970	849	1012	753	947	817	999	853	846	755	996	787	747	874	938	830	883	764	997	851	746	816	884	841	909	870	1029	857	1015	871	986
alpha_rarefaction_7000_1.txt	7000	1	801	966	865	1017	733	942	814	971	838	863	780	985	805	761	868	944	804	861	738	982	842	755	791	875	861	884	868	1038	858	1020	858	953
alpha_rarefaction_7000_2.txt	7000	2	784	959	840	1030	748	958	829	972	818	865	760	1008	808	766	873	950	804	868	746	1002	828	739	793	905	834	887	879	1045	841	1004	822	958
alpha_rarefaction_7000_3.txt	7000	3	801	976	832	1030	741	955	823	988	835	861	752	988	774	766	883	935	832	859	751	982	807	762	795	883	838	896	847	1042	844	994	845	974
alpha_rarefaction_7000_4.txt	7000	4	803	993	862	994	740	948	831	940	866	867	778	1005	775	742	876	920	825	874	740	976	843	753	776	884	841	891	879	1043	864	1015	842	982
alpha_rarefaction_7000_5.txt	7000	5	811	994	842	1012	757	947	812	975	851	861	768	986	788	761	879	931	833	877	769	1010	818	739	796	891	873	888	877	1046	872	1006	842	980
alpha_rarefaction_7000_6.txt	7000	6	789	991	849	1018	747	966	818	991	840	858	774	993	776	755	861	949	795	871	774	989	844	760	797	888	836	906	857	1061	854	998	851	974
alpha_rarefaction_7000_7.txt	7000	7	793	966	867	1016	726	956	835	984	827	866	769	987	779	767	863	919	830	893	759	981	828	754	816	863	853	904	882	1039	865	1023	825	973
alpha_rarefaction_7000_8.txt	7000	8	794	978	853	1033	743	955	807	974	866	884	768	997	772	752	865	924	814	882	782	978	832	761	821	891	825	897	878	1052	882	1017	857	971
alpha_rarefaction_7000_9.txt	7000	9	802	979	861	1006	719	948	825	987	857	849	771	1002	790	756	880	921	791	878	752	977	836	751	806	890	832	887	853	1047	850	1000	850	942
alpha_rarefaction_7000_10.txt	7000	10	822	965	858	1027	764	958	838	993	820	854	774	973	803	738	873	929	817	878	731	988	844	748	820	885	854	902	898	1056	841	1001	843	968
alpha_rarefaction_7000_11.txt	7000	11	781	964	844	1024	728	965	796	986	851	871	778	996	785	751	884	930	814	861	726	985	851	749	803	908	835	902	890	1037	849	1017	865	955
alpha_rarefaction_7000_12.txt	7000	12	804	963	859	1022	752	942	824	980	853	860	753	997	788	770	895	920	823	882	734	990	823	750	796	883	850	886	852	1030	836	1016	857	978
alpha_rarefaction_7000_13.txt	7000	13	805	978	831	990	735	966	826	959	831	869	764	995	797	736	891	938	822	890	779	979	852	753	787	880	854	913	885	1047	854	1026	837	952
alpha_rarefaction_7000_14.txt	7000	14	789	982	872	997	737	956	812	963	824	847	777	1016	796	755	875	935	810	878	734	980	829	760	783	901	836	892	847	1017	879	1023	831	934
alpha_rarefaction_7000_15.txt	7000	15	779	975	840	998	748	957	820	977	855	857	765	1006	776	758	864	940	821	864	744	998	847	741	820	890	860	889	863	1030	841	1010	866	980
alpha_rarefaction_7000_16.txt	7000	16	794	994	861	1012	768	962	823	963	831	845	760	1008	798	752	862	932	809	864	755	967	822	744	813	892	828	895	842	1045	849	1008	854	988
alpha_rarefaction_7000_17.txt	7000	17	801	951	871	1035	749	925	836	974	830	857	775	1003	772	751	869	941	816	874	765	974	822	755	804	901	849	904	867	1033	841	1011	861	975
alpha_rarefaction_7000_18.txt	7000	18	804	960	857	1033	764	942	834	968	850	869	783	997	786	755	852	931	822	876	735	988	840	760	813	883	839	877	847	1043	856	996	844	961
alpha_rarefaction_7000_19.txt	7000	19	801	977	862	1022	744	953	843	964	845	882	765	1012	788	761	853	924	812	890	737	995	858	749	821	878	852	906	854	1026	840	1030	851	971
alpha_rarefaction_7000_20.txt	7000	20	801	963	847	1002	750	942	821	964	835	854	770	999	791	753	883	923	824	855	757	986	821	741	794	889	825	889	875	1043	854	1018	829	956
alpha_rarefaction_7000_21.txt	7000	21	768	967	856	1020	761	926	833	979	825	867	775	1007	787	751	842	937	805	874	778	976	834	751	795	895	816	883	868	1064	859	1006	854	955
alpha_rarefaction_7000_22.txt	7000	22	781	983	848	996	743	951	838	985	854	874	773	1003	802	759	875	919	803	890	762	978	846	771	821	887	857	899	835	1044	863	1009	855	951
alpha_rarefaction_7000_23.txt	7000	23	784	955	844	1031	728	954	808	994	856	860	756	993	771	756	865	922	819	872	756	1001	835	750	782	909	853	888	878	1042	852	1020	849	985
alpha_rarefaction_7000_24.txt	7000	24	816	967	865	1022	738	939	822	978	832	864	796	996	782	742	869	938	825	875	772	986	826	760	809	886	833	890	862	1020	854	1019	840	964
alpha_rarefaction_7000_25.txt	7000	25	794	957	859	1040	744	935	820	964	873	874	760	991	782	748	894	918	827	888	755	1003	838	746	801	894	842	889	856	1056	860	1015	858	968
alpha_rarefaction_7000_26.txt	7000	26	801	948	840	1010	750	974	850	990	838	864	763	1001	796	746	884	934	808	872	744	981	838	756	787	884	866	896	859	1031	855	1014	831	964
alpha_rarefaction_7000_27.txt	7000	27	789	962	861	1011	732	956	810	973	851	868	786	994	767	756	874	923	831	863	761	987	830	743	801	891	826	895	868	1034	827	1011	842	968
alpha_rarefaction_7000_28.txt	7000	28	799	958	859	1011	733	962	820	1003	834	864	779	992	786	749	864	934	824	886	796	987	829	758	800	900	845	885	859	1028	831	999	815	976
alpha_rarefaction_7000_29.txt	7000	29	807	980	847	1010	742	948	817	958	848	848	786	1005	777	741	870	934	824	883	761	974	829	762	798	906	830	900	861	1031	884	1016	843	964
alpha_rarefaction_7000_30.txt	7000	30	794	973	857	1003	748	947	798	963	822	867	774	1014	782	758	858	930	827	883	751	983	824	751	793	905	870	893	877	1054	849	1029	871	979
alpha_rarefaction_7000_31.txt	7000	31	799	977	856	1011	735	945	833	968	839	860	763	1035	789	769	882	948	809	892	751	968	834	743	807	897	828	902	867	1071	859	1028	859	953
alpha_rarefaction_7000_32.txt	7000	32	795	979	850	1013	751	948	805	987	816	863	776	1011	781	745	890	927	821	878	763	991	856	756	805	897	830	887	877	1057	841	1010	837	941
alpha_rarefaction_7000_33.txt	7000	33	800	947	853	1025	741	943	820	997	834	859	770	1011	799	742	873	931	790	878	759	988	843	754	806	883	814	888	899	1056	854	1031	850	954
alpha_rarefaction_7000_34.txt	7000	34	776	997	871	1009	740	956	838	986	834	863	777	1008	792	769	861	936	814	874	747	985	840	741	802	888	825	891	873	1038	843	999	834	981
alpha_rarefaction_7000_35.txt	7000	35	803	976	858	1018	743	936	820	974	819	866	768	992	782	738	853	940	818	884	780	1009	831	747	790	889	858	907	883	1039	865	1017	861	964
alpha_rarefaction_7000_36.txt	7000	36	792	968	841	1017	724	955	817	978	852	844	742	1009	772	748	857	930	812	874	757	994	844	753	776	887	870	894	877	1042	837	1031	856	979
alpha_rarefaction_7000_37.txt	7000	37	787	985	849	1008	740	952	825	982	832	842	779	1010	792	746	867	932	808	870	755	988	846	758	811	892	836	900	870	1029	852	997	859	969
alpha_rarefaction_7000_38.txt	7000	38	799	960	867	1023	732	943	803	961	859	857	759	997	782	760	865	924	826	869	773	1000	841	751	804	881	827	891	873	1044	854	991	853	961
alpha_rarefaction_7000_39.txt	7000	39	782	967	850	1009	739	938	830	967	835	862	787	1001	785	757	897	931	814	878	753	980	834	755	821	888	848	900	848	1055	859	993	844	967
alpha_rarefaction_7000_40.txt	7000	40	801	974	887	1015	766	965	809	970	819	875	763	977	788	750	870	942	807	872	757	1003	848	755	795	895	844	910	857	1029	848	1016	871	967
alpha_rarefaction_7000_41.txt	7000	41	792	981	863	1019	734	958	819	961	824	848	780	1008	791	749	862	944	808	877	753	973	841	735	794	892	860	901	876	1042	817	1014	872	985
alpha_rarefaction_7000_42.txt	7000	42	794	950	863	1021	746	943	818	971	839	886	782	1016	788	759	880	923	826	875	742	982	842	751	804	887	846	903	879	1058	850	1006	871	963
alpha_rarefaction_7000_43.txt	7000	43	809	947	851	1032	738	959	827	973	849	876	789	992	801	754	884	944	815	850	743	1024	867	748	821	892	860	889	853	1043	834	1014	847	960
alpha_rarefaction_7000_44.txt	7000	44	795	966	848	1025	748	964	839	976	833	849	764	1030	788	756	869	933	811	872	740	985	833	746	803	909	821	899	856	1050	853	1019	840	959
alpha_rarefaction_7000_45.txt	7000	45	804	970	858	1020	740	929	822	981	837	864	778	984	782	747	874	940	825	868	725	993	847	743	821	873	835	889	887	1025	837	1022	828	956
alpha_rarefaction_7000_46.txt	7000	46	810	1012	838	1035	731	926	833	979	810	870	758	984	799	767	854	917	815	862	753	988	852	745	806	885	839	897	874	1044	862	1006	849	969
alpha_rarefaction_7000_47.txt	7000	47	789	979	848	1005	735	951	811	1001	847	862	752	1021	784	754	877	934	820	888	774	982	841	741	822	889	848	903	854	1054	842	1011	833	969
alpha_rarefaction_7000_48.txt	7000	48	836	974	860	1020	746	965	835	981	811	859	772	980	774	749	879	916	816	860	756	975	843	750	810	893	815	915	884	1030	858	1005	850	986
alpha_rarefaction_7000_49.txt	7000	49	805	978	828	1033	756	961	833	961	813	870	771	996	797	766	879	937	810	875	735	1011	858	757	817	880	829	907	864	1068	860	1011	856	954
alpha_rarefaction_7000_50.txt	7000	50	819	972	843	1018	758	953	810	983	821	877	767	999	779	751	882	940	820	877	774	982	832	732	803	906	840	887	851	1063	830	1016	870	984
alpha_rarefaction_7000_51.txt	7000	51	800	980	863	985	739	964	820	979	841	854	784	1005	778	748	857	953	818	883	752	968	840	764	803	885	832	883	854	1044	861	993	854	968
alpha_rarefaction_7000_52.txt	7000	52	782	970	852	1006	763	948	834	998	839	849	787	998	788	752	854	918	814	879	749	974	821	747	799	903	834	890	880	1049	849	1010	822	975
alpha_rarefaction_7000_53.txt	7000	53	798	960	857	1005	746	951	821	972	846	866	784	1010	793	734	867	944	829	878	747	988	839	761	827	898	868	894	882	1066	856	1013	848	967
alpha_rarefaction_7000_54.txt	7000	54	799	960	867	990	742	935	820	968	850	864	781	1016	783	757	877	929	821	868	748	975	834	744	804	885	830	895	848	1036	835	1020	859	946
alpha_rarefaction_7000_55.txt	7000	55	791	984	859	1017	735	946	818	956	823	873	789	1014	775	739	895	930	822	875	748	975	849	748	808	871	847	888	896	1057	834	1015	867	971
alpha_rarefaction_7000_56.txt	7000	56	788	994	848	1012	750	940	826	1015	829	897	776	1003	762	745	870	936	819	883	755	996	844	744	812	866	863	893	867	1036	850	984	850	973
alpha_rarefaction_7000_57.txt	7000	57	802	951	855	1020	737	943	814	961	845	846	765	991	776	739	874	916	797	885	754	991	850	750	805	903	851	883	865	1036	843	1016	860	963
alpha_rarefaction_7000_58.txt	7000	58	805	1021	851	1001	761	933	826	955	833	855	782	970	795	750	879	927	821	882	746	989	831	748	805	916	844	899	883	1053	848	1025	834	950
alpha_rarefaction_7000_59.txt	7000	59	805	966	867	1007	739	951	829	976	838	858	770	1000	784	750	871	921	832	867	762	1008	854	743	805	886	828	880	876	1034	847	1006	842	965
alpha_rarefaction_7000_60.txt	7000	60	786	994	879	1011	750	942	831	964	849	830	759	1006	791	755	877	914	817	889	765	969	840	762	800	910	822	894	851	1060	834	1004	877	974
alpha_rarefaction_7000_61.txt	7000	61	812	956	863	991	751	943	821	976	848	854	763	987	814	755	850	941	809	865	773	972	855	747	795	886	851	875	879	1031	838	1004	850	954
alpha_rarefaction_7000_62.txt	7000	62	788	977	849	1025	747	952	813	967	818	869	782	1009	806	752	892	921	813	895	729	972	859	752	786	905	840	887	884	1039	857	1001	857	983
alpha_rarefaction_7000_63.txt	7000	63	810	986	849	1019	741	947	823	973	860	865	793	1004	779	747	883	943	811	868	777	989	840	747	826	896	815	880	871	1048	857	1028	864	980
alpha_rarefaction_7000_64.txt	7000	64	798	943	880	1015	755	968	830	999	835	855	772	1031	763	757	871	917	829	890	754	980	826	753	804	884	836	902	887	1050	857	1006	860	964
alpha_rarefaction_7000_65.txt	7000	65	803	1000	860	1026	736	945	815	990	858	866	772	995	806	750	895	937	819	874	737	982	843	748	809	887	835	873	875	1027	843	1011	847	989
alpha_rarefaction_7000_66.txt	7000	66	796	957	847	1032	741	962	819	973	856	876	758	988	755	750	891	908	808	877	745	1002	836	747	808	902	852	908	860	1031	843	1016	844	951
alpha_rarefaction_7000_67.txt	7000	67	791	968	879	1008	742	923	798	982	838	867	772	1016	803	746	866	928	811	887	748	983	819	762	783	894	840	909	867	1053	846	1011	840	967
alpha_rarefaction_7000_68.txt	7000	68	795	975	848	1014	739	960	819	989	834	873	771	995	792	742	875	925	823	874	766	989	820	747	815	901	854	898	884	1045	867	1012	863	956
alpha_rarefaction_7000_69.txt	7000	69	777	962	866	1027	745	935	825	981	830	860	770	985	783	754	884	919	814	877	752	1006	848	744	812	894	862	888	848	1032	856	1022	840	954
alpha_rarefaction_7000_70.txt	7000	70	806	979	850	1018	742	936	824	975	859	862	767	1030	804	769	886	922	796	908	772	1001	842	757	830	900	824	887	854	1043	870	1024	840	980
alpha_rarefaction_7000_71.txt	7000	71	789	970	846	1019	746	951	830	974	831	860	776	1002	803	776	878	934	792	861	789	983	840	753	806	878	843	881	871	1043	841	994	850	949
alpha_rarefaction_7000_72.txt	7000	72	808	991	850	1003	736	941	813	991	847	871	783	987	793	734	861	909	824	861	754	988	844	742	802	874	818	891	876	1038	856	1026	831	952
alpha_rarefaction_7000_73.txt	7000	73	775	962	865	1011	727	965	818	981	854	867	774	1019	787	733	884	940	813	874	767	997	825	749	803	893	876	885	880	1048	842	1017	854	971
alpha_rarefaction_7000_74.txt	7000	74	791	978	835	1007	729	953	829	987	832	865	770	1011	792	735	870	923	818	883	771	1006	844	749	816	891	853	882	856	1050	845	1009	844	967
alpha_rarefaction_7000_75.txt	7000	75	810	985	880	1024	735	947	810	950	837	864	765	1012	787	747	866	941	827	861	750	980	826	749	795	903	841	901	865	1020	866	1014	855	960
alpha_rarefaction_7000_76.txt	7000	76	812	948	865	1033	739	985	815	985	840	869	771	1008	776	763	851	910	809	872	785	996	829	755	816	887	841	910	843	1043	876	999	844	946
alpha_rarefaction_7000_77.txt	7000	77	802	967	830	1034	738	932	828	989	818	867	788	989	788	753	853	941	814	892	772	984	843	757	805	875	848	885	854	1046	860	1010	845	947
alpha_rarefaction_7000_78.txt	7000	78	818	960	863	983	742	967	814	971	847	854	782	1000	793	763	871	942	840	895	741	992	810	751	800	877	836	903	865	1040	852	1004	821	963
alpha_rarefaction_7000_79.txt	7000	79	806	961	857	1007	755	948	848	988	851	856	759	1009	784	759	873	940	799	889	760	975	839	758	799	901	852	905	864	1034	849	1026	847	969
alpha_rarefaction_7000_80.txt	7000	80	819	978	844	1014	749	956	840	981	839	851	769	1013	779	755	883	956	813	864	772	987	850	741	803	898	826	886	856	1047	850	1008	856	985
alpha_rarefaction_7000_81.txt	7000	81	802	964	833	1042	739	956	826	955	837	876	774	1019	788	745	888	941	794	893	746	983	850	751	797	880	863	889	867	1052	848	1014	855	958
alpha_rarefaction_7000_82.txt	7000	82	795	992	853	1031	726	952	832	975	829	865	766	1015	810	763	851	946	824	885	774	982	847	726	816	897	848	916	872	1030	855	1017	849	968
alpha_rarefaction_7000_83.txt	7000	83	777	990	860	1014	753	961	836	971	865	870	770	999	782	742	894	928	825	886	762	989	852	748	813	912	836	900	869	1051	823	1020	857	963
alpha_rarefaction_7000_84.txt	7000	84	795	968	860	978	729	936	821	983	840	852	772	996	793	744	862	937	811	892	752	981	831	751	787	902	856	902	848	1031	851	999	851	966
alpha_rarefaction_7000_85.txt	7000	85	798	961	834	997	743	954	824	944	844	867	782	985	765	744	857	926	806	873	770	986	854	743	788	901	829	888	874	1045	841	1012	851	949
alpha_rarefaction_7000_86.txt	7000	86	791	973	834	1001	755	950	802	978	839	864	771	981	783	754	863	923	795	863	729	974	823	751	792	889	847	884	865	1042	869	1006	854	965
alpha_rarefaction_7000_87.txt	7000	87	801	953	847	1014	752	949	831	971	847	864	759	1001	770	756	862	937	831	870	746	973	830	758	814	881	830	903	866	1044	873	1009	851	974
alpha_rarefaction_7000_88.txt	7000	88	814	977	865	1005	730	975	816	985	863	843	766	984	794	747	870	927	811	867	750	1000	858	745	812	877	823	901	879	1061	844	1019	834	974
alpha_rarefaction_7000_89.txt	7000	89	788	959	876	999	749	953	837	973	829	866	764	1011	785	737	854	905	788	876	763	987	845	764	806	885	842	897	892	1024	842	1032	843	979
alpha_rarefaction_7000_90.txt	7000	90	790	964	870	999	757	951	834	995	842	872	763	1003	788	749	881	940	841	867	760	999	830	756	800	874	839	896	870	1073	846	997	856	945
alpha_rarefaction_7000_91.txt	7000	91	808	999	858	1021	746	960	806	967	823	868	770	1004	785	745	876	932	806	866	750	966	851	738	800	884	866	889	847	1048	837	1027	858	958
alpha_rarefaction_7000_92.txt	7000	92	794	971	844	1021	747	948	821	964	830	860	790	1005	775	735	870	914	816	873	743	1000	845	745	802	910	837	896	874	1046	881	1016	845	973
alpha_rarefaction_7000_93.txt	7000	93	794	988	848	1018	739	971	845	965	820	855	772	1014	777	753	871	937	816	886	747	983	835	750	792	900	850	884	851	1059	852	1002	851	970
alpha_rarefaction_7000_94.txt	7000	94	806	1003	866	1014	737	975	807	998	839	890	757	996	796	747	860	927	825	871	767	980	846	752	802	890	826	886	853	1054	867	999	855	970
alpha_rarefaction_7000_95.txt	7000	95	802	986	856	1008	757	951	801	983	854	872	768	1013	787	750	886	944	817	866	755	986	859	764	792	893	851	901	857	1052	868	997	845	963
alpha_rarefaction_7000_96.txt	7000	96	794	967	851	1004	727	968	827	973	833	859	765	1021	784	765	888	931	838	861	761	994	838	758	801	897	826	894	867	1060	848	1018	860	970
alpha_rarefaction_7000_97.txt	7000	97	800	968	864	1031	754	961	836	974	842	866	773	970	777	757	869	934	819	862	768	973	840	741	792	889	859	881	867	1058	836	1012	849	959
alpha_rarefaction_7000_98.txt	7000	98	799	966	851	1019	728	963	841	977	858	857	772	1011	796	732	849	946	813	852	754	989	829	758	799	889	862	885	850	1043	845	1023	844	981
alpha_rarefaction_7000_99.txt	7000	99	810	958	848	1029	761	944	811	999	844	856	776	992	794	753	853	922	811	886	744	990	833	756	792	897	844	901	891	1070	867	1007	828	958
alpha_rarefaction_8000_0.txt	8000	0	843	1026	875	1079	796	971	896	1025	882	897	805	1052	811	784	907	982	856	909	798	1046	893	780	851	917	890	919	911	1100	901	1070	885	1011
alpha_rarefaction_8000_1.txt	8000	1	854	1026	888	1049	803	1010	858	1015	913	922	824	1043	829	793	933	984	855	904	797	1030	868	775	873	907	863	934	921	1090	903	1060	906	1005
alpha_rarefaction_8000_2.txt	8000	2	837	1021	890	1067	786	990	895	1004	897	888	823	1043	832	782	913	979	866	900	810	1013	866	780	875	904	918	930	888	1123	885	1063	889	994
alpha_rarefaction_8000_3.txt	8000	3	835	1040	902	1059	772	995	872	1052	890	908	811	1057	829	777	910	968	890	901	792	1026	884	778	882	919	913	946	913	1075	886	1062	895	993
alpha_rarefaction_8000_4.txt	8000	4	831	1010	895	1059	787	966	880	1013	886	905	807	1049	852	787	911	972	880	908	804	1038	876	780	850	902	870	933	900	1096	899	1049	893	986
alpha_rarefaction_8000_5.txt	8000	5	834	1010	898	1074	787	994	869	990	890	899	824	1048	818	789	931	962	876	888	818	1027	886	796	843	907	904	935	928	1097	914	1089	892	986
alpha_rarefaction_8000_6.txt	8000	6	855	1034	925	1087	795	992	865	1026	903	903	812	1042	831	767	936	971	854	914	797	1031	891	781	860	943	877	933	909	1109	861	1059	908	1033
alpha_rarefaction_8000_7.txt	8000	7	851	1004	916	1081	777	1002	879	1017	890	895	810	1052	837	773	932	968	852	913	797	1029	886	771	880	928	904	933	936	1089	901	1061	900	1020
alpha_rarefaction_8000_8.txt	8000	8	854	1003	890	1045	773	990	862	1015	907	905	827	1048	843	786	931	969	880	911	806	1017	886	772	874	924	885	932	899	1084	908	1074	908	998
alpha_rarefaction_8000_9.txt	8000	9	848	1003	901	1046	794	989	880	1006	900	893	808	1074	816	775	909	969	875	912	796	1031	866	778	848	915	873	923	902	1078	893	1063	900	1024
alpha_rarefaction_8000_10.txt	8000	10	864	1001	894	1055	767	1002	876	1022	858	896	827	1037	835	785	923	987	845	902	814	1037	891	793	847	919	865	931	951	1077	931	1072	878	1011
alpha_rarefaction_8000_11.txt	8000	11	849	1000	908	1047	780	1003	871	1009	884	900	798	1044	829	780	928	986	866	891	779	1029	879	777	856	945	893	921	923	1073	893	1074	915	1013
alpha_rarefaction_8000_12.txt	8000	12	843	1054	881	1057	779	973	860	1018	899	888	802	1019	806	779	910	968	861	909	796	1039	892	770	854	924	898	930	904	1114	886	1061	887	1009
alpha_rarefaction_8000_13.txt	8000	13	859	1019	896	1062	769	998	870	1025	873	901	828	1026	819	773	925	984	865	901	792	1029	889	775	864	913	904	914	920	1082	902	1062	905	1026
alpha_rarefaction_8000_14.txt	8000	14	869	1013	902	1073	779	982	868	1032	894	911	831	1020	839	758	928	990	857	918	803	1011	876	758	856	932	878	934	922	1088	889	1057	903	999
alpha_rarefaction_8000_15.txt	8000	15	850	1040	913	1059	778	983	862	996	891	878	819	1042	829	765	944	981	847	910	769	1012	883	787	849	916	909	943	922	1086	903	1067	877	993
alpha_rarefaction_8000_16.txt	8000	16	856	1013	889	1057	779	986	864	1023	886	895	820	1062	841	767	932	958	869	897	800	1025	893	781	865	933	882	934	927	1100	886	1059	921	1010
alpha_rarefaction_8000_17.txt	8000	17	858	1014	893	1086	782	979	897	1019	886	905	821	1047	830	789	897	984	872	896	815	1028	878	777	843	934	870	930	908	1080	891	1064	886	1003
alpha_rarefaction_8000_18.txt	8000	18	824	1004	898	1055	777	985	876	1014	883	916	802	1031	837	778	925	981	862	882	794	1033	908	771	850	921	864	926	920	1093	887	1053	894	1025
alpha_rarefaction_8000_19.txt	8000	19	860	1037	905	1083	771	988	877	1011	905	890	829	1063	836	796	905	979	861	899	788	1021	891	780	869	924	892	942	911	1086	899	1063	893	987
alpha_rarefaction_8000_20.txt	8000	20	856	1037	884	1061	794	990	872	1027	883	902	822	1032	831	769	940	973	864	919	807	1022	885	781	856	909	895	928	903	1094	898	1058	918	1017
alpha_rarefaction_8000_21.txt	8000	21	850	1002	904	1078	804	999	874	1021	872	916	811	1040	838	785	918	960	851	916	805	1023	892	780	841	921	900	916	921	1060	896	1058	903	1003
alpha_rarefaction_8000_22.txt	8000	22	854	996	896	1055	783	988	887	1004	897	905	808	1052	818	784	931	971	850	903	809	1017	905	780	833	923	859	953	905	1092	887	1060	896	1020
alpha_rarefaction_8000_23.txt	8000	23	847	1015	908	1055	794	976	861	991	901	888	830	1031	824	795	901	965	865	916	804	1015	891	782	851	915	860	946	920	1094	894	1055	899	1004
alpha_rarefaction_8000_24.txt	8000	24	866	1011	913	1077	776	989	869	1018	904	896	821	1052	833	781	921	965	868	926	792	1012	870	773	851	937	900	917	917	1109	894	1069	878	1019
alpha_rarefaction_8000_25.txt	8000	25	831	1013	923	1051	787	991	879	1024	885	901	827	1029	820	766	926	962	858	911	803	1029	877	777	848	913	873	938	915	1095	886	1066	874	1009
alpha_rarefaction_8000_26.txt	8000	26	851	1009	892	1047	786	974	881	1003	893	898	808	1027	834	797	918	975	851	890	809	1015	891	766	845	922	906	927	916	1084	895	1062	907	1017
alpha_rarefaction_8000_27.txt	8000	27	817	1005	885	1053	775	1006	863	1015	875	897	818	1046	831	785	933	956	870	905	797	1052	896	788	879	921	903	919	914	1108	897	1077	920	1006
alpha_rarefaction_8000_28.txt	8000	28	842	1026	888	1041	793	996	867	1018	870	902	807	1046	836	779	914	977	857	892	808	1001	896	782	861	910	896	918	919	1111	917	1053	892	1025
alpha_rarefaction_8000_29.txt	8000	29	832	1026	899	1055	796	972	886	1025	877	889	831	1020	841	772	915	968	864	907	794	1043	892	773	856	929	878	922	892	1082	895	1060	900	1023
alpha_rarefaction_8000_30.txt	8000	30	835	1015	915	1085	782	988	873	1007	914	892	800	1018	818	759	928	967	862	908	799	1032	890	773	859	918	905	922	907	1111	914	1056	911	1005
alpha_rarefaction_8000_31.txt	8000	31	827	1009	917	1086	770	989	868	1016	886	909	826	1037	838	791	924	981	859	907	801	1023	885	786	854	910	913	941	899	1087	902	1058	903	1008
alpha_rarefaction_8000_32.txt	8000	32	843	1021	880	1077	796	991	869	1015	908	879	817	1064	831	781	918	972	885	900	780	1037	873	779	868	931	902	906	932	1088	907	1051	899	1008
alpha_rarefaction_8000_33.txt	8000	33	849	1020	917	1069	781	991	854	1001	889	880	809	1062	809	794	915	961	854	908	806	1028	886	771	867	925	898	935	920	1087	894	1076	896	1003
alpha_rarefaction_8000_34.txt	8000	34	864	1011	911	1063	793	993	889	1031	894	903	810	1039	831	784	922	972	868	915	801	1032	904	767	835	924	879	922	903	1104	894	1071	905	1006
alpha_rarefaction_8000_35.txt	8000	35	810	1005	922	1062	793	961	876	1029	874	898	815	1057	846	782	955	963	873	927	804	1019	889	781	855	913	877	929	916	1126	895	1070	887	989
alpha_rarefaction_8000_36.txt	8000	36	836	1015	897	1062	780	987	862	996	885	910	808	1049	831	779	925	982	853	916	829	1008	899	779	844	930	895	924	922	1082	893	1059	915	1006
alpha_rarefaction_8000_37.txt	8000	37	860	1032	912	1042	791	977	884	1008	879	889	799	1036	835	772	922	984	888	912	811	1034	892	778	870	911	907	925	918	1092	911	1039	917	1004
alpha_rarefaction_8000_38.txt	8000	38	859	1013	906	1068	794	969	885	1021	884	891	825	1042	846	779	894	970	866	915	821	1041	884	774	865	924	891	907	915	1098	890	1072	888	1014
alpha_rarefaction_8000_39.txt	8000	39	838	1011	879	1054	787	997	879	1030	901	907	809	1060	828	778	933	960	875	901	807	1040	884	788	856	908	891	933	928	1091	920	1062	873	1003
alpha_rarefaction_8000_40.txt	8000	40	831	1030	912	1063	790	1014	871	1017	897	898	831	1023	832	778	926	979	858	911	807	1042	901	782	855	916	895	923	939	1073	894	1072	913	1016
alpha_rarefaction_8000_41.txt	8000	41	833	1006	899	1061	796	980	869	1017	872	904	810	1046	830	782	933	969	859	921	785	1013	866	786	846	918	899	917	908	1085	892	1060	897	1035
alpha_rarefaction_8000_42.txt	8000	42	863	1036	915	1067	786	1001	866	1025	893	906	811	1040	827	774	923	954	878	896	805	1008	890	780	849	909	875	933	914	1088	907	1067	921	995
alpha_rarefaction_8000_43.txt	8000	43	854	1044	899	1065	774	1005	857	1025	902	902	807	1056	820	783	934	963	864	910	772	1041	899	790	883	926	878	923	920	1082	905	1059	900	1005
alpha_rarefaction_8000_44.txt	8000	44	860	1012	889	1040	767	997	852	1006	869	901	810	1048	826	784	915	972	877	905	793	1006	871	786	848	920	900	930	937	1108	899	1063	905	997
alpha_rarefaction_8000_45.txt	8000	45	868	1013	875	1064	779	995	859	1003	880	894	821	1058	833	785	939	975	870	904	810	1015	876	769	869	928	900	921	919	1086	902	1052	929	1010
alpha_rarefaction_8000_46.txt	8000	46	853	1005	887	1072	777	1001	879	1029	880	893	824	1032	820	770	915	957	861	902	782	1031	875	766	847	916	893	932	930	1075	895	1049	905	999
alpha_rarefaction_8000_47.txt	8000	47	844	1029	895	1070	808	978	861	1010	893	876	815	1017	845	784	913	960	857	913	804	1019	883	776	838	937	886	923	922	1088	891	1053	904	1011
alpha_rarefaction_8000_48.txt	8000	48	835	1031	915	1043	799	983	854	1021	895	914	806	1054	841	784	941	964	864	894	823	1031	875	775	849	909	880	937	927	1094	886	1044	909	1026
alpha_rarefaction_8000_49.txt	8000	49	872	1012	905	1062	797	964	881	1001	885	892	813	1053	826	783	918	968	863	908	800	1034	878	766	848	934	869	933	932	1060	905	1073	897	1011
alpha_rarefaction_8000_50.txt	8000	50	841	1026	905	1049	796	986	841	1014	882	903	826	1036	834	773	936	967	873	906	829	1037	890	769	848	905	893	918	918	1081	918	1052	904	992
alpha_rarefaction_8000_51.txt	8000	51	845	1019	893	1030	775	993	878	1029	890	904	816	1072	823	781	920	963	869	896	805	1025	882	793	867	927	883	933	913	1092	882	1051	920	991
alpha_rarefaction_8000_52.txt	8000	52	836	1033	899	1058	800	997	864	1000	911	898	830	1055	829	785	928	956	877	914	798	1032	884	780	830	917	889	927	935	1111	914	1048	890	998
alpha_rarefaction_8000_53.txt	8000	53	843	1022	920	1088	794	976	868	993	882	915	818	1044	824	779	920	959	880	904	792	1027	901	774	855	937	890	930	917	1076	900	1056	864	1010
alpha_rarefaction_8000_54.txt	8000	54	841	1025	889	1073	783	995	876	1022	893	915	803	1059	831	780	938	983	882	901	798	1032	883	778	869	927	896	932	922	1082	901	1069	874	1011
alpha_rarefaction_8000_55.txt	8000	55	857	1003	912	1067	813	982	889	1013	920	903	828	1071	817	795	915	979	851	909	798	1039	867	775	856	918	894	929	923	1098	901	1066	895	1005
alpha_rarefaction_8000_56.txt	8000	56	849	1013	908	1067	790	1006	869	1003	885	927	813	1046	838	795	955	948	856	913	781	1020	863	783	859	919	908	928	942	1067	897	1052	904	994
alpha_rarefaction_8000_57.txt	8000	57	853	1011	919	1038	801	962	886	1019	909	905	814	1041	815	772	924	970	843	920	819	1016	881	764	868	911	863	926	919	1066	905	1051	898	1010
alpha_rarefaction_8000_58.txt	8000	58	864	1009	878	1052	790	987	883	1028	869	902	818	1040	807	767	911	966	849	901	786	1027	893	782	838	925	885	913	913	1103	913	1059	888	1019
alpha_rarefaction_8000_59.txt	8000	59	842	1016	911	1059	786	974	856	1010	900	909	814	1031	833	768	947	960	874	916	815	1042	891	790	860	910	900	930	934	1112	910	1071	901	1009
alpha_rarefaction_8000_60.txt	8000	60	845	1025	894	1060	778	981	866	1011	876	903	812	1046	842	783	916	972	870	916	785	1043	871	789	860	898	900	932	900	1090	889	1057	902	984
alpha_rarefaction_8000_61.txt	8000	61	833	1011	908	1045	788	978	867	1012	912	910	837	1055	830	766	940	953	872	927	824	1003	904	773	848	904	878	923	940	1068	893	1058	907	1012
alpha_rarefaction_8000_62.txt	8000	62	839	1013	897	1076	776	998	853	1018	868	893	809	1056	827	765	928	967	860	898	790	1031	888	760	873	904	883	915	941	1068	890	1052	913	990
alpha_rarefaction_8000_63.txt	8000	63	851	1023	917	1089	778	992	875	1015	866	910	809	1042	829	777	914	971	867	913	803	1026	875	779	859	925	885	917	924	1072	908	1057	876	1007
alpha_rarefaction_8000_64.txt	8000	64	853	1029	900	1064	802	979	904	1024	882	899	813	1038	845	779	918	974	886	915	810	1039	890	786	865	926	894	930	927	1063	886	1072	901	1007
alpha_rarefaction_8000_65.txt	8000	65	858	1006	929	1065	784	975	875	1011	884	892	811	1044	827	774	918	965	861	905	797	1030	890	762	846	938	872	926	923	1081	891	1061	879	996
alpha_rarefaction_8000_66.txt	8000	66	851	996	905	1063	774	970	880	993	877	887	817	1068	833	772	918	964	847	902	809	1022	892	761	857	927	877	916	921	1079	893	1059	899	992
alpha_rarefaction_8000_67.txt	8000	67	835	1029	886	1054	773	967	865	1025	888	891	814	1045	814	775	935	962	876	911	789	1017	851	770	846	924	896	911	893	1067	904	1081	895	1013
alpha_rarefaction_8000_68.txt	8000	68	839	1003	894	1043	797	986	846	1008	883	891	817	1044	835	783	941	986	880	900	775	1021	880	779	829	933	881	937	928	1100	879	1038	896	1006
alpha_rarefaction_8000_69.txt	8000	69	836	1010	899	1051	784	986	858	1019	885	896	823	1030	838	783	917	963	883	910	796	1030	868	775	847	945	857	917	921	1106	899	1063	904	996
alpha_rarefaction_8000_70.txt	8000	70	869	996	908	1056	808	987	888	1024	870	879	799	1038	840	764	925	973	869	893	781	1039	886	783	858	925	881	916	915	1084	895	1056	884	1022
alpha_rarefaction_8000_71.txt	8000	71	848	1022	916	1081	806	987	852	1017	910	907	808	1042	842	802	904	967	865	917	804	1019	888	782	859	926	892	946	929	1082	894	1057	907	1012
alpha_rarefaction_8000_72.txt	8000	72	846	1004	919	1062	770	985	844	1034	904	891	805	1045	822	789	915	964	881	908	794	1033	902	778	855	924	902	916	932	1100	907	1059	893	1005
alpha_rarefaction_8000_73.txt	8000	73	855	1024	903	1086	774	1002	851	1014	905	912	819	1079	814	777	930	972	856	910	806	1023	866	776	863	922	896	912	941	1076	908	1055	887	986
alpha_rarefaction_8000_74.txt	8000	74	852	1005	906	1080	779	982	899	995	876	907	823	1036	823	771	937	952	852	893	779	1001	901	778	871	917	908	923	920	1082	904	1049	899	1017
alpha_rarefaction_8000_75.txt	8000	75	835	1005	907	1075	767	965	868	1008	880	896	815	1046	846	772	910	969	860	900	826	1040	888	771	858	927	882	923	925	1087	896	1047	911	1011
alpha_rarefaction_8000_76.txt	8000	76	838	1050	887	1070	799	974	859	1007	905	899	792	1047	828	774	923	970	852	892	809	1025	866	777	833	918	900	926	897	1081	910	1056	908	1016
alpha_rarefaction_8000_77.txt	8000	77	852	1021	911	1044	803	992	881	1024	896	893	824	1053	835	778	928	999	869	900	804	1014	892	783	853	909	880	936	906	1102	892	1073	888	1010
alpha_rarefaction_8000_78.txt	8000	78	854	1016	896	1043	771	1000	856	1008	890	870	823	1049	830	773	940	982	854	909	790	1027	905	769	844	918	859	934	914	1092	881	1071	881	1015
alpha_rarefaction_8000_79.txt	8000	79	828	1014	902	1068	787	997	879	1015	900	888	818	1045	831	770	940	962	878	905	803	1022	891	773	818	936	889	922	930	1066	875	1035	907	1009
alpha_rarefaction_8000_80.txt	8000	80	851	1018	902	1056	787	1015	873	1006	880	891	819	1055	830	786	930	950	868	901	792	1032	883	778	836	917	897	929	912	1081	914	1072	869	993
alpha_rarefaction_8000_81.txt	8000	81	827	1011	886	1084	784	979	881	1024	871	896	829	1022	820	771	909	957	869	900	798	1009	883	773	862	904	880	939	902	1101	895	1057	906	1003
alpha_rarefaction_8000_82.txt	8000	82	843	1025	900	1038	789	1015	873	1016	899	897	823	1053	819	790	924	968	857	895	796	1025	897	781	848	918	874	929	922	1079	905	1050	929	1002
alpha_rarefaction_8000_83.txt	8000	83	852	1011	908	1062	778	979	870	1006	899	911	816	1049	825	777	910	954	851	892	799	1052	870	774	853	920	909	925	900	1069	875	1064	893	1023
alpha_rarefaction_8000_84.txt	8000	84	845	1032	884	1064	777	979	842	1002	893	898	824	1058	806	773	927	982	864	920	798	1019	891	768	866	900	900	935	914	1085	893	1052	894	1014
alpha_rarefaction_8000_85.txt	8000	85	860	1017	893	1054	785	984	888	1014	891	896	809	1061	841	767	948	975	874	911	797	1006	873	773	833	920	885	951	929	1108	908	1065	898	1020
alpha_rarefaction_8000_86.txt	8000	86	864	1030	899	1075	774	981	880	1013	882	889	829	1036	823	767	905	972	852	905	803	1040	884	781	838	921	880	933	926	1088	892	1067	895	1025
alpha_rarefaction_8000_87.txt	8000	87	838	998	912	1065	771	989	866	1021	872	889	814	1043	832	795	905	983	868	897	815	1003	904	780	859	925	900	918	901	1075	900	1055	894	1020
alpha_rarefaction_8000_88.txt	8000	88	855	993	906	1077	795	989	879	1003	884	909	823	1056	829	788	911	977	853	926	811	1031	880	779	855	918	910	915	920	1097	904	1053	890	1016
alpha_rarefaction_8000_89.txt	8000	89	863	1037	910	1069	793	1001	873	1000	902	884	822	1038	819	780	912	973	884	901	794	1025	879	771	853	927	864	929	898	1082	904	1059	889	1027
alpha_rarefaction_8000_90.txt	8000	90	843	1018	910	1045	774	986	891	997	894	893	813	1039	838	761	939	979	884	908	807	1044	891	777	849	906	894	925	888	1111	891	1061	882	1010
alpha_rarefaction_8000_91.txt	8000	91	838	1017	900	1045	798	993	876	1021	891	898	834	1048	845	772	903	978	870	898	806	1028	868	776	832	929	891	952	938	1104	882	1045	902	979
alpha_rarefaction_8000_92.txt	8000	92	869	1038	893	1060	788	992	874	1022	892	874	809	1017	825	780	908	958	871	894	797	1013	890	772	841	919	891	930	938	1072	916	1080	896	1002
alpha_rarefaction_8000_93.txt	8000	93	870	1011	883	1094	796	980	863	1015	874	898	827	1027	826	772	915	963	856	892	798	1020	893	770	838	921	879	926	912	1094	901	1049	914	1005
alpha_rarefaction_8000_94.txt	8000	94	856	1015	893	1047	797	1011	860	1007	922	907	829	1024	840	777	919	959	852	917	803	1021	863	774	863	927	879	933	921	1077	926	1064	908	993
alpha_rarefaction_8000_95.txt	8000	95	844	1032	898	1096	775	982	861	1015	876	877	806	1036	829	793	921	988	865	899	820	1016	858	775	850	921	878	949	937	1100	884	1070	916	1010
alpha_rarefaction_8000_96.txt	8000	96	828	1020	898	1054	771	973	885	1019	890	878	835	1034	840	792	929	968	834	924	798	1026	891	780	838	921	878	938	922	1116	901	1047	901	1008
alpha_rarefaction_8000_97.txt	8000	97	859	1026	913	1055	809	1004	885	1013	863	895	796	1050	826	789	946	963	852	913	797	1024	903	783	863	925	897	927	917	1088	920	1056	904	1019
alpha_rarefaction_8000_98.txt	8000	98	860	1034	890	1083	790	992	874	1034	873	889	817	1035	810	782	925	963	855	906	782	1029	864	778	851	921	871	940	919	1105	891	1076	896	1006
alpha_rarefaction_8000_99.txt	8000	99	826	1043	902	1042	772	968	862	989	875	890	816	1030	838	786	927	967	875	899	795	1030	867	779	847	933	890	923	901	1107	873	1054	896	1007
alpha_rarefaction_9000_0.txt	9000	0	896	1057	955	1097	825	1012	900	1058	933	928	844	1104	844	799	971	1004	897	946	835	1057	929	790	893	946	952	970	965	1129	947	1091	953	1041
alpha_rarefaction_9000_1.txt	9000	1	891	1067	953	1115	827	1042	921	1064	913	944	859	1091	885	812	964	997	903	949	837	1061	933	793	892	957	921	958	1003	1107	946	1101	955	1043
alpha_rarefaction_9000_2.txt	9000	2	870	1053	951	1116	827	1030	940	1049	923	924	852	1060	879	798	975	1012	906	943	825	1074	906	798	894	942	967	962	976	1141	965	1104	957	1052
alpha_rarefaction_9000_3.txt	9000	3	882	1067	942	1070	820	1024	894	1062	919	922	840	1067	887	819	959	1004	922	919	847	1067	934	801	903	958	933	965	949	1111	960	1099	956	1057
alpha_rarefaction_9000_4.txt	9000	4	893	1063	964	1090	829	1045	910	1064	908	912	854	1079	868	809	975	1007	911	930	850	1068	928	794	902	946	925	959	962	1102	942	1101	937	1033
alpha_rarefaction_9000_5.txt	9000	5	891	1036	958	1132	836	1020	926	1060	919	926	848	1075	857	804	959	998	916	932	848	1056	920	809	896	952	934	966	966	1122	961	1097	953	1056
alpha_rarefaction_9000_6.txt	9000	6	876	1063	938	1105	843	1024	905	1041	907	940	867	1068	879	801	960	994	890	918	844	1069	924	805	902	962	969	969	964	1130	934	1127	926	1032
alpha_rarefaction_9000_7.txt	9000	7	885	1036	944	1098	822	1035	911	1052	917	936	854	1076	866	818	952	1007	907	923	835	1085	915	805	891	948	943	962	958	1128	932	1086	938	1005
alpha_rarefaction_9000_8.txt	9000	8	905	1048	951	1094	814	1019	930	1064	918	938	866	1077	873	808	963	996	911	946	841	1068	923	806	884	947	925	945	969	1128	939	1095	949	1047
alpha_rarefaction_9000_9.txt	9000	9	904	1033	945	1116	835	1025	903	1081	933	932	870	1081	861	801	947	1009	918	941	850	1071	945	797	890	944	953	961	969	1119	933	1100	936	1038
alpha_rarefaction_9000_10.txt	9000	10	887	1052	958	1107	835	1027	900	1065	932	926	861	1088	876	809	976	999	902	930	840	1078	928	804	879	954	934	960	967	1109	930	1101	946	1045
alpha_rarefaction_9000_11.txt	9000	11	891	1037	926	1093	811	1005	925	1042	926	943	859	1072	850	807	955	1001	914	937	866	1057	933	810	882	948	929	956	954	1119	916	1110	932	1063
alpha_rarefaction_9000_12.txt	9000	12	870	1065	925	1092	816	1008	892	1044	908	935	852	1087	864	797	952	1021	914	915	860	1065	919	803	890	932	931	963	967	1139	941	1098	940	1047
alpha_rarefaction_9000_13.txt	9000	13	881	1051	955	1105	814	1008	906	1049	922	928	838	1116	861	795	970	997	887	934	847	1071	904	803	904	963	946	960	973	1133	946	1095	949	1055
alpha_rarefaction_9000_14.txt	9000	14	882	1048	949	1094	835	1023	943	1060	951	910	859	1059	882	803	964	1016	888	942	841	1060	948	799	890	952	945	968	976	1115	943	1114	939	1051
alpha_rarefaction_9000_15.txt	9000	15	890	1065	940	1113	829	1032	923	1056	924	930	863	1091	878	797	970	1014	910	940	830	1062	926	801	887	955	932	953	966	1151	943	1095	962	1029
alpha_rarefaction_9000_16.txt	9000	16	896	1045	946	1107	820	1017	914	1082	936	926	851	1076	845	808	977	1008	899	944	868	1057	917	795	902	948	944	966	953	1127	927	1105	937	1026
alpha_rarefaction_9000_17.txt	9000	17	902	1064	948	1113	838	1031	914	1033	920	930	863	1082	869	809	966	997	915	933	830	1056	895	802	906	960	921	949	994	1139	943	1097	944	1026
alpha_rarefaction_9000_18.txt	9000	18	902	1058	942	1103	829	1031	920	1040	925	920	858	1075	866	803	963	1005	901	935	838	1075	942	791	894	967	935	957	977	1139	929	1115	943	1040
alpha_rarefaction_9000_19.txt	9000	19	884	1050	953	1091	836	1027	927	1076	931	930	862	1060	870	802	959	978	905	944	837	1055	918	798	902	951	930	969	966	1154	956	1115	924	1041
alpha_rarefaction_9000_20.txt	9000	20	890	1059	933	1093	823	1025	923	1038	936	929	834	1073	847	800	960	1015	898	942	826	1065	909	791	887	958	951	969	970	1140	942	1105	957	1039
alpha_rarefaction_9000_21.txt	9000	21	870	1055	952	1114	824	1019	900	1063	958	927	864	1093	864	790	990	1009	911	939	838	1074	923	804	909	959	938	967	986	1111	936	1095	952	1048
alpha_rarefaction_9000_22.txt	9000	22	901	1056	933	1109	810	1044	924	1067	926	921	859	1092	873	801	972	999	909	940	840	1065	922	798	876	947	947	953	959	1139	936	1111	975	1052
alpha_rarefaction_9000_23.txt	9000	23	882	1049	931	1103	830	1023	926	1066	944	933	856	1102	870	794	954	1012	914	926	852	1064	925	808	888	949	934	964	975	1113	953	1103	934	1018
alpha_rarefaction_9000_24.txt	9000	24	893	1044	961	1122	831	1021	930	1051	939	926	848	1094	864	811	986	998	898	926	853	1044	926	805	902	946	924	965	983	1126	953	1094	926	1016
alpha_rarefaction_9000_25.txt	9000	25	872	1083	934	1126	833	1041	900	1050	938	929	833	1055	871	803	956	1005	908	940	834	1036	942	806	890	940	937	958	976	1140	946	1096	918	1055
alpha_rarefaction_9000_26.txt	9000	26	891	1069	955	1102	828	1014	942	1048	929	940	842	1080	863	806	984	998	907	928	845	1066	895	817	909	943	924	960	975	1132	945	1090	953	1051
alpha_rarefaction_9000_27.txt	9000	27	883	1030	950	1094	820	1017	907	1037	931	948	871	1073	881	799	971	1007	889	929	827	1065	920	805	895	964	943	955	948	1131	948	1093	944	1037
alpha_rarefaction_9000_28.txt	9000	28	897	1044	949	1118	827	1018	901	1041	916	925	849	1094	867	790	977	984	913	922	825	1074	915	797	897	947	916	974	966	1127	925	1099	948	1043
alpha_rarefaction_9000_29.txt	9000	29	887	1074	955	1098	822	1026	895	1051	925	938	861	1088	872	798	964	1000	892	918	846	1059	927	802	909	957	953	961	974	1109	966	1113	948	1018
alpha_rarefaction_9000_30.txt	9000	30	902	1053	942	1097	827	1010	894	1059	957	931	850	1097	869	813	958	1008	906	937	849	1060	923	797	896	955	948	964	946	1130	930	1111	929	1040
alpha_rarefaction_9000_31.txt	9000	31	890	1059	944	1139	821	1032	898	1035	932	934	869	1075	874	805	973	998	899	919	841	1069	942	807	895	960	925	958	975	1131	937	1118	947	1042
alpha_rarefaction_9000_32.txt	9000	32	882	1050	952	1084	831	1021	917	1017	905	921	852	1081	856	800	962	1010	900	943	827	1067	929	798	896	950	936	959	983	1153	952	1089	935	1054
alpha_rarefaction_9000_33.txt	9000	33	908	1048	945	1123	820	1029	946	1059	935	926	849	1067	868	817	966	1014	913	936	848	1040	938	806	892	946	955	949	977	1141	912	1080	954	1029
alpha_rarefaction_9000_34.txt	9000	34	876	1051	937	1111	833	1014	926	1064	941	938	852	1076	877	812	980	1022	892	929	832	1070	931	793	888	960	939	948	959	1128	952	1101	945	1037
alpha_rarefaction_9000_35.txt	9000	35	900	1037	950	1117	838	1023	916	1008	925	928	860	1124	868	807	955	998	913	933	841	1060	944	806	873	941	947	954	986	1124	933	1105	943	1043
alpha_rarefaction_9000_36.txt	9000	36	882	1032	948	1086	836	1023	916	1050	949	931	860	1100	874	796	960	1015	930	923	844	1071	918	797	912	961	940	961	966	1123	913	1098	931	1049
alpha_rarefaction_9000_37.txt	9000	37	891	1058	943	1098	803	996	908	1079	929	920	860	1076	879	810	969	1002	896	935	829	1061	927	808	893	957	922	957	967	1129	939	1103	939	1028
alpha_rarefaction_9000_38.txt	9000	38	896	1058	947	1082	832	1040	907	1038	933	927	853	1058	856	792	966	1001	912	930	847	1063	939	811	878	938	941	967	971	1103	943	1094	956	1037
alpha_rarefaction_9000_39.txt	9000	39	887	1057	952	1097	825	1035	903	1046	947	939	865	1074	872	801	967	1010	904	934	841	1062	928	808	881	970	931	964	966	1136	935	1085	935	1048
alpha_rarefaction_9000_40.txt	9000	40	876	1058	956	1089	828	1007	932	1041	920	918	865	1056	855	798	972	1001	909	943	846	1064	928	805	909	954	921	949	963	1117	953	1110	958	1046
alpha_rarefaction_9000_41.txt	9000	41	903	1064	956	1118	824	1033	919	1061	926	937	857	1072	873	796	975	1008	909	944	850	1044	919	808	899	960	934	966	958	1118	956	1105	925	1036
alpha_rarefaction_9000_42.txt	9000	42	885	1058	960	1106	822	1022	914	1034	926	926	848	1088	863	790	961	1014	917	938	822	1056	923	800	888	940	946	950	973	1112	931	1117	942	1043
alpha_rarefaction_9000_43.txt	9000	43	892	1057	949	1076	820	1025	913	1051	911	932	860	1091	866	806	965	994	910	924	862	1038	935	804	893	959	928	957	968	1138	919	1100	927	1040
alpha_rarefaction_9000_44.txt	9000	44	879	1062	944	1106	842	1017	917	1059	914	936	858	1072	873	808	999	994	917	926	861	1058	932	805	907	942	926	966	964	1129	930	1089	919	1055
alpha_rarefaction_9000_45.txt	9000	45	911	1044	935	1110	822	1032	920	1062	919	917	866	1078	872	803	946	1002	890	939	843	1073	925	803	916	957	955	953	951	1140	922	1106	921	1032
alpha_rarefaction_9000_46.txt	9000	46	863	1043	935	1103	828	1010	897	1080	946	940	867	1078	868	800	981	1006	893	920	834	1052	924	807	907	947	941	970	958	1127	948	1108	938	1020
alpha_rarefaction_9000_47.txt	9000	47	894	1041	952	1115	824	1038	919	1047	943	930	849	1073	869	783	969	1007	902	936	846	1051	917	806	898	946	919	961	979	1120	937	1107	929	1035
alpha_rarefaction_9000_48.txt	9000	48	888	1056	925	1117	794	1021	908	1053	928	951	850	1076	862	816	960	1011	916	955	859	1074	944	799	903	955	934	964	970	1126	951	1100	943	1043
alpha_rarefaction_9000_49.txt	9000	49	891	1064	943	1112	812	1033	917	1042	947	932	851	1083	872	799	986	990	894	932	822	1064	938	812	898	950	934	964	968	1128	952	1104	942	1030
alpha_rarefaction_9000_50.txt	9000	50	891	1056	938	1128	808	1026	927	1036	920	922	855	1080	873	807	981	999	923	939	863	1039	950	804	883	954	935	957	970	1112	950	1116	958	1052
alpha_rarefaction_9000_51.txt	9000	51	889	1048	959	1103	817	1039	933	1030	951	925	862	1095	871	775	968	1011	899	942	846	1057	926	798	900	951	946	953	971	1132	952	1089	936	1036
alpha_rarefaction_9000_52.txt	9000	52	872	1075	937	1122	820	1023	924	1055	931	920	850	1089	881	809	969	1019	915	923	834	1077	937	808	912	955	934	952	968	1146	927	1093	935	1043
alpha_rarefaction_9000_53.txt	9000	53	903	1038	940	1099	806	1031	906	1055	905	922	856	1086	884	806	947	1002	913	954	855	1069	930	794	892	939	916	966	982	1126	958	1105	941	1042
alpha_rarefaction_9000_54.txt	9000	54	869	1073	970	1086	815	1030	924	1051	923	914	847	1076	870	804	985	1008	907	926	857	1067	934	800	888	956	929	963	969	1129	947	1110	945	1050
alpha_rarefaction_9000_55.txt	9000	55	895	1053	948	1117	809	1018	911	1031	922	923	847	1103	886	802	943	998	894	935	861	1071	932	814	900	976	941	954	970	1117	950	1102	971	1043
alpha_rarefaction_9000_56.txt	9000	56	889	1067	956	1121	833	1014	910	1032	935	911	846	1065	889	808	958	1025	896	922	830	1065	927	792	888	942	914	976	969	1127	924	1102	965	1033
alpha_rarefaction_9000_57.txt	9000	57	876	1033	947	1130	820	1023	919	1057	920	940	852	1079	851	800	981	992	899	946	851	1072	919	809	904	957	939	958	982	1115	948	1093	955	1038
alpha_rarefaction_9000_58.txt	9000	58	894	1056	960	1125	839	1020	933	1063	951	950	849	1078	858	808	965	987	900	923	844	1077	928	809	894	937	941	952	963	1096	954	1103	952	1024
alpha_rarefaction_9000_59.txt	9000	59	894	1049	943	1110	840	1004	905	1055	927	927	842	1066	875	795	951	1016	900	922	820	1051	930	807	897	969	932	973	960	1131	946	1110	941	1035
alpha_rarefaction_9000_60.txt	9000	60	902	1067	946	1098	829	1039	902	1047	952	927	858	1062	862	794	973	1005	914	924	842	1060	924	796	883	940	932	971	974	1111	943	1112	939	1042
alpha_rarefaction_9000_61.txt	9000	61	889	1055	941	1121	832	1018	900	1039	941	921	852	1074	874	795	985	999	911	921	848	1060	932	805	883	939	932	962	985	1122	953	1110	922	1045
alpha_rarefaction_9000_62.txt	9000	62	886	1051	960	1099	827	1025	929	1045	912	945	872	1129	875	807	978	1004	901	920	835	1084	908	801	892	953	920	961	950	1129	934	1112	943	1049
alpha_rarefaction_9000_63.txt	9000	63	900	1061	948	1086	824	1004	922	1074	919	924	834	1093	861	814	966	993	900	929	846	1057	929	806	888	958	937	947	962	1121	968	1108	949	1055
alpha_rarefaction_9000_64.txt	9000	64	893	1050	963	1092	812	1013	922	1038	937	928	844	1078	867	812	977	983	925	941	826	1076	929	806	901	949	920	968	957	1139	947	1126	958	1031
alpha_rarefaction_9000_65.txt	9000	65	894	1061	952	1097	822	1027	912	1066	913	944	848	1067	857	785	954	996	897	927	811	1073	911	798	879	937	934	961	979	1122	921	1094	930	1041
alpha_rarefaction_9000_66.txt	9000	66	871	1075	933	1123	800	1026	911	1062	940	925	864	1081	879	806	961	994	885	935	824	1059	909	812	895	959	918	944	968	1135	933	1108	936	1030
alpha_rarefaction_9000_67.txt	9000	67	888	1071	944	1120	813	1032	925	1079	928	936	862	1092	870	810	959	1023	912	922	839	1048	933	799	910	963	924	943	958	1109	955	1092	943	1037
alpha_rarefaction_9000_68.txt	9000	68	892	1051	973	1093	826	1043	920	1059	929	926	855	1053	858	810	974	1000	920	933	858	1062	924	806	899	950	935	959	971	1143	922	1091	945	1019
alpha_rarefaction_9000_69.txt	9000	69	883	1022	935	1114	811	1027	895	1069	950	941	830	1074	850	799	984	1000	895	930	824	1067	939	799	881	959	940	948	955	1111	951	1111	925	1054
alpha_rarefaction_9000_70.txt	9000	70	894	1045	947	1094	822	1019	906	1003	917	920	847	1074	850	796	945	1018	887	926	837	1077	943	797	902	942	933	962	950	1135	932	1104	946	1027
alpha_rarefaction_9000_71.txt	9000	71	905	1066	949	1119	824	1016	905	1035	941	915	856	1076	878	791	982	1019	903	932	827	1065	924	798	897	956	931	962	977	1139	918	1094	930	1051
alpha_rarefaction_9000_72.txt	9000	72	884	1045	942	1106	821	1028	942	1031	934	924	847	1065	872	813	967	994	922	935	857	1049	948	798	881	936	939	961	956	1117	950	1086	937	1047
alpha_rarefaction_9000_73.txt	9000	73	914	1045	943	1107	818	1039	913	1071	926	926	861	1074	864	809	979	997	911	935	868	1089	919	796	920	956	949	955	975	1126	944	1101	967	1013
alpha_rarefaction_9000_74.txt	9000	74	862	1041	943	1113	815	1014	906	1056	935	931	858	1090	863	804	969	994	908	938	851	1051	939	804	884	953	944	950	970	1114	937	1088	936	1044
alpha_rarefaction_9000_75.txt	9000	75	893	1054	946	1111	814	1014	905	1057	930	934	862	1069	884	802	978	999	910	963	830	1053	905	806	899	974	935	972	965	1093	917	1115	939	1034
alpha_rarefaction_9000_76.txt	9000	76	898	1054	948	1113	813	1014	918	1046	916	930	868	1081	869	809	960	991	907	945	836	1066	931	800	885	960	929	965	960	1123	964	1087	947	1057
alpha_rarefaction_9000_77.txt	9000	77	887	1055	952	1120	828	1003	892	1034	913	926	857	1078	868	793	980	989	918	933	830	1061	929	800	897	956	924	955	965	1134	945	1114	947	1025
alpha_rarefaction_9000_78.txt	9000	78	897	1069	955	1119	828	1013	905	1063	906	931	854	1066	877	792	976	997	921	949	825	1065	910	806	885	956	938	963	979	1122	945	1098	952	1031
alpha_rarefaction_9000_79.txt	9000	79	907	1060	944	1109	811	1027	927	1063	916	929	859	1080	870	809	978	1008	881	917	840	1066	935	804	886	970	945	959	954	1138	949	1109	950	1037
alpha_rarefaction_9000_80.txt	9000	80	878	1062	941	1093	820	1011	909	1059	945	937	854	1071	863	813	958	1004	893	946	847	1078	931	812	885	967	923	963	955	1119	966	1111	940	1026
alpha_rarefaction_9000_81.txt	9000	81	896	1034	950	1098	823	1025	933	1056	928	935	848	1089	867	801	965	984	878	932	838	1073	909	801	896	954	924	965	978	1135	952	1102	938	1057
alpha_rarefaction_9000_82.txt	9000	82	908	1058	937	1107	833	1024	907	1069	927	943	862	1067	867	808	989	1007	907	932	808	1058	925	805	900	952	935	949	964	1139	947	1096	932	1037
alpha_rarefaction_9000_83.txt	9000	83	896	1061	953	1108	826	1010	936	1043	927	922	827	1077	890	817	973	1012	897	951	830	1048	911	802	895	947	954	959	949	1125	957	1103	933	1032
alpha_rarefaction_9000_84.txt	9000	84	871	1053	949	1091	825	1020	910	1053	944	920	867	1076	861	809	958	1001	904	940	851	1055	924	802	894	947	945	946	980	1119	933	1091	954	1030
alpha_rarefaction_9000_85.txt	9000	85	887	1058	951	1091	822	1028	906	1062	931	927	847	1097	879	813	950	1002	891	923	834	1050	925	802	897	963	927	968	965	1145	954	1104	924	1036
alpha_rarefaction_9000_86.txt	9000	86	890	1053	948	1124	830	1000	912	1050	903	938	850	1069	873	797	966	1002	911	931	842	1071	923	797	908	949	953	965	971	1138	938	1096	928	1034
alpha_rarefaction_9000_87.txt	9000	87	893	1065	949	1110	832	1050	898	1048	922	928	851	1093	873	811	959	1010	908	936	843	1060	937	813	911	936	930	946	979	1111	937	1103	938	1060
alpha_rarefaction_9000_88.txt	9000	88	907	1049	955	1087	820	1052	906	1048	939	934	851	1063	870	796	964	1003	898	933	840	1060	922	804	893	951	928	960	970	1132	951	1090	951	1049
alpha_rarefaction_9000_89.txt	9000	89	899	1053	950	1083	835	1023	913	1065	935	930	845	1075	856	798	972	1009	915	919	857	1039	939	813	893	943	929	961	961	1123	945	1096	941	1030
alpha_rarefaction_9000_90.txt	9000	90	873	1058	951	1119	830	1037	925	1062	945	912	849	1077	863	796	962	998	904	939	833	1050	933	793	899	948	923	956	981	1135	916	1096	933	1048
alpha_rarefaction_9000_91.txt	9000	91	879	1082	948	1101	825	1020	915	1057	923	942	873	1087	878	802	973	1002	906	937	851	1064	922	800	896	949	927	964	952	1114	959	1099	944	1035
alpha_rarefaction_9000_92.txt	9000	92	884	1059	940	1107	824	1028	915	1053	915	933	863	1087	874	810	974	1008	911	934	839	1061	939	801	886	944	911	948	963	1123	933	1093	954	1031
alpha_rarefaction_9000_93.txt	9000	93	880	1056	941	1103	813	1028	893	1026	940	937	849	1088	859	795	958	1009	912	938	837	1054	925	796	908	957	937	955	971	1136	935	1100	938	1043
alpha_rarefaction_9000_94.txt	9000	94	885	1028	936	1106	839	1003	910	1034	947	921	829	1081	868	796	964	999	912	928	828	1040	933	804	918	971	950	951	968	1139	935	1090	926	1053
alpha_rarefaction_9000_95.txt	9000	95	894	1079	936	1115	820	1027	909	1064	921	928	849	1103	875	815	955	996	895	944	841	1046	939	804	875	939	936	967	968	1113	944	1107	935	1048
alpha_rarefaction_9000_96.txt	9000	96	884	1080	951	1121	824	1014	905	1046	941	929	846	1096	869	805	961	999	902	944	824	1045	932	803	882	954	934	957	985	1138	941	1107	925	1044
alpha_rarefaction_9000_97.txt	9000	97	892	1063	947	1090	805	1029	906	1055	926	919	856	1092	855	807	946	1011	899	934	819	1038	930	797	905	954	931	950	964	1132	946	1112	944	1032
alpha_rarefaction_9000_98.txt	9000	98	885	1061	948	1101	815	1025	927	1064	940	931	849	1075	878	801	987	999	929	919	844	1063	921	803	888	942	896	986	968	1114	946	1101	932	1029
alpha_rarefaction_9000_99.txt	9000	99	874	1069	961	1099	829	1006	905	1028	919	936	848	1097	869	802	989	1018	912	923	850	1052	923	806	919	945	934	950	950	1144	958	1089	954	1030
alpha_rarefaction_10000_0.txt	10000	0	916	1079	975	1159	837	1050	947	1092	973	965	887	1096	893	833	1013	1006	955	961	869	1085	954	824	957	976	993	973	1006	1165	1001	1137	1000	1078
alpha_rarefaction_10000_1.txt	10000	1	909	1078	994	1150	866	1046	956	1071	950	953	870	1095	896	824	992	1035	940	955	885	1094	949	822	942	974	964	984	1033	1166	974	1144	971	1098
alpha_rarefaction_10000_2.txt	10000	2	928	1098	992	1152	846	1056	950	1061	951	969	893	1128	907	823	1006	1040	939	962	878	1090	955	825	942	976	967	993	1026	1153	980	1142	988	1069
alpha_rarefaction_10000_3.txt	10000	3	915	1101	1006	1129	853	1074	956	1105	970	960	889	1103	901	817	1000	1044	928	943	885	1092	965	824	939	971	971	990	989	1162	969	1135	985	1080
alpha_rarefaction_10000_4.txt	10000	4	931	1090	985	1155	862	1047	933	1074	975	957	879	1130	910	835	1029	1022	957	968	881	1098	964	828	930	966	989	964	1008	1155	979	1142	972	1066
alpha_rarefaction_10000_5.txt	10000	5	920	1108	1007	1153	852	1057	958	1081	982	943	868	1125	899	825	1001	1015	964	952	866	1112	964	829	936	972	969	1004	1014	1149	981	1138	971	1094
alpha_rarefaction_10000_6.txt	10000	6	898	1071	981	1144	854	1060	959	1068	964	963	897	1122	898	810	1035	1022	940	950	878	1095	976	828	933	980	992	990	1034	1174	995	1138	1000	1067
alpha_rarefaction_10000_7.txt	10000	7	929	1106	973	1139	850	1053	953	1108	956	944	902	1113	906	815	1024	1034	943	958	869	1071	977	825	935	960	984	985	1037	1157	987	1145	972	1086
alpha_rarefaction_10000_8.txt	10000	8	914	1101	980	1135	852	1071	955	1085	967	954	896	1124	898	822	1006	1017	945	948	860	1097	971	823	945	987	986	987	996	1156	992	1135	999	1084
alpha_rarefaction_10000_9.txt	10000	9	930	1097	990	1139	869	1055	968	1071	970	956	891	1126	923	807	1002	1034	944	950	886	1097	964	829	930	961	971	980	996	1172	977	1134	979	1068
alpha_rarefaction_10000_10.txt	10000	10	933	1098	974	1168	872	1067	933	1082	975	962	895	1101	915	824	1006	1040	942	949	872	1085	969	824	926	980	963	974	1013	1193	977	1147	971	1051
alpha_rarefaction_10000_11.txt	10000	11	942	1074	981	1147	871	1056	952	1096	947	965	894	1131	905	825	987	1043	952	948	870	1095	932	832	928	971	983	981	1015	1174	980	1140	974	1063
alpha_rarefaction_10000_12.txt	10000	12	939	1070	981	1149	858	1065	950	1078	980	975	887	1109	904	832	994	1043	943	933	857	1078	946	820	946	966	973	979	1034	1158	992	1140	988	1089
alpha_rarefaction_10000_13.txt	10000	13	924	1075	999	1129	851	1057	954	1071	960	943	899	1102	912	816	1002	1025	938	959	875	1089	965	832	947	975	975	989	1015	1166	980	1138	988	1069
alpha_rarefaction_10000_14.txt	10000	14	934	1087	984	1135	870	1062	930	1067	967	969	899	1124	909	819	1001	1047	956	945	879	1091	952	834	939	976	963	989	991	1172	973	1130	1001	1078
alpha_rarefaction_10000_15.txt	10000	15	911	1069	986	1151	857	1061	960	1090	967	945	894	1117	889	810	1020	1028	957	971	869	1091	950	820	929	977	981	975	1001	1159	999	1125	964	1075
alpha_rarefaction_10000_16.txt	10000	16	933	1086	988	1128	876	1048	939	1089	969	961	887	1109	897	827	1004	1036	942	958	868	1098	947	823	934	972	973	985	994	1173	982	1137	969	1092
alpha_rarefaction_10000_17.txt	10000	17	911	1089	985	1151	854	1059	940	1082	970	955	889	1123	914	833	990	1032	937	961	890	1086	956	828	918	973	971	994	994	1167	989	1128	977	1062
alpha_rarefaction_10000_18.txt	10000	18	951	1082	1001	1135	878	1053	953	1098	961	957	902	1107	910	829	1003	1022	948	966	883	1080	963	829	916	968	957	974	1007	1159	970	1123	996	1098
alpha_rarefaction_10000_19.txt	10000	19	923	1081	999	1134	862	1055	938	1091	980	973	878	1107	901	835	1005	1041	950	964	882	1085	975	828	925	980	973	983	1022	1143	992	1141	990	1082
alpha_rarefaction_10000_20.txt	10000	20	918	1077	979	1144	852	1048	942	1081	964	961	899	1118	893	815	1005	1029	958	952	865	1096	955	828	943	978	978	965	1005	1151	984	1117	988	1063
alpha_rarefaction_10000_21.txt	10000	21	925	1089	984	1136	871	1054	926	1080	967	954	892	1114	900	823	989	1031	934	949	878	1074	965	828	905	978	974	979	984	1171	960	1141	969	1074
alpha_rarefaction_10000_22.txt	10000	22	920	1063	985	1172	868	1051	958	1078	955	960	896	1114	909	826	995	1035	947	951	872	1108	938	829	934	978	978	986	1015	1144	981	1139	1002	1073
alpha_rarefaction_10000_23.txt	10000	23	918	1102	986	1150	880	1063	944	1068	948	960	886	1104	911	817	989	1036	957	958	882	1061	961	823	936	975	955	969	1018	1159	991	1156	982	1081
alpha_rarefaction_10000_24.txt	10000	24	904	1086	965	1144	852	1062	970	1090	966	939	901	1105	902	818	1000	1019	939	955	876	1099	962	832	946	972	963	970	998	1176	972	1139	1013	1089
alpha_rarefaction_10000_25.txt	10000	25	921	1096	979	1132	845	1053	953	1085	958	949	882	1112	914	835	1002	1043	959	959	875	1101	966	826	958	965	974	978	1012	1162	982	1120	991	1080
alpha_rarefaction_10000_26.txt	10000	26	932	1101	976	1155	861	1054	958	1072	960	959	871	1106	913	821	994	1028	953	943	874	1078	974	824	915	983	966	973	1019	1159	1009	1149	971	1075
alpha_rarefaction_10000_27.txt	10000	27	926	1075	975	1145	850	1041	984	1083	955	952	891	1113	909	824	1020	1019	948	980	871	1113	974	828	918	982	976	969	992	1151	982	1148	990	1074
alpha_rarefaction_10000_28.txt	10000	28	953	1107	990	1143	845	1059	971	1101	973	953	878	1103	909	833	993	1029	961	965	879	1083	960	819	938	977	971	985	1002	1156	982	1132	975	1076
alpha_rarefaction_10000_29.txt	10000	29	929	1083	981	1140	862	1051	946	1086	985	944	878	1129	907	819	995	1018	958	948	871	1088	958	828	945	970	986	1004	1000	1160	989	1142	967	1054
alpha_rarefaction_10000_30.txt	10000	30	933	1078	998	1145	860	1047	980	1067	958	965	895	1127	887	825	1025	1039	947	949	884	1095	948	824	924	970	945	982	999	1158	957	1135	968	1088
alpha_rarefaction_10000_31.txt	10000	31	939	1093	991	1138	874	1066	970	1069	1010	961	883	1134	908	820	1006	1038	957	950	882	1069	957	823	936	976	976	989	997	1152	988	1134	997	1061
alpha_rarefaction_10000_32.txt	10000	32	908	1068	976	1146	859	1068	976	1079	983	955	895	1123	911	810	988	1024	930	960	863	1101	951	822	937	982	957	993	1016	1165	992	1132	998	1075
alpha_rarefaction_10000_33.txt	10000	33	927	1085	994	1142	862	1046	957	1077	980	967	891	1118	901	835	1034	1048	928	946	886	1077	952	819	935	950	965	984	1008	1172	974	1136	992	1078
alpha_rarefaction_10000_34.txt	10000	34	919	1094	983	1139	866	1051	970	1101	964	964	900	1115	900	830	1008	1029	953	947	858	1068	952	830	940	971	973	991	1027	1167	987	1141	987	1064
alpha_rarefaction_10000_35.txt	10000	35	935	1079	984	1143	869	1039	958	1091	973	961	885	1114	913	831	1009	1032	952	965	896	1106	964	827	930	951	966	981	1009	1159	976	1133	974	1081
alpha_rarefaction_10000_36.txt	10000	36	933	1077	994	1156	871	1053	964	1101	962	947	894	1118	908	846	1009	1035	949	958	893	1091	952	828	927	978	995	996	1002	1169	982	1130	972	1067
alpha_rarefaction_10000_37.txt	10000	37	936	1082	976	1142	857	1050	949	1092	959	946	899	1117	912	825	1015	1038	954	961	895	1077	963	829	926	981	1001	996	1018	1162	992	1148	975	1095
alpha_rarefaction_10000_38.txt	10000	38	905	1059	993	1150	867	1061	947	1072	961	954	901	1121	898	818	1013	1044	972	974	864	1083	973	823	945	984	973	984	1007	1158	996	1145	981	1067
alpha_rarefaction_10000_39.txt	10000	39	929	1091	977	1131	855	1064	962	1088	969	964	883	1074	911	826	987	1020	959	960	874	1094	948	831	941	979	984	980	1016	1153	978	1139	986	1084
alpha_rarefaction_10000_40.txt	10000	40	932	1084	1001	1146	857	1058	952	1057	966	953	897	1135	914	815	1004	1026	951	986	870	1097	955	827	928	983	975	982	1011	1138	980	1138	981	1049
alpha_rarefaction_10000_41.txt	10000	41	911	1076	991	1163	847	1063	966	1086	946	941	886	1098	897	823	1007	1032	938	956	883	1084	952	823	928	972	943	988	1007	1153	962	1135	1008	1074
alpha_rarefaction_10000_42.txt	10000	42	921	1094	969	1130	864	1039	968	1092	955	967	890	1146	903	833	1002	1024	938	959	878	1101	955	824	933	976	974	997	1015	1168	985	1143	988	1076
alpha_rarefaction_10000_43.txt	10000	43	920	1083	980	1113	857	1036	968	1077	965	960	884	1125	890	826	1022	1018	948	963	879	1089	956	828	938	968	981	983	1007	1133	982	1140	996	1080
alpha_rarefaction_10000_44.txt	10000	44	927	1073	982	1147	866	1056	935	1099	953	955	891	1114	889	837	1008	1020	962	952	901	1096	975	828	927	977	963	985	1011	1161	986	1128	992	1077
alpha_rarefaction_10000_45.txt	10000	45	933	1109	999	1133	861	1044	957	1085	966	945	883	1101	903	818	1001	1027	937	968	886	1103	944	830	943	988	973	973	1010	1151	976	1138	993	1069
alpha_rarefaction_10000_46.txt	10000	46	946	1078	1004	1132	836	1061	971	1080	986	936	889	1108	906	820	996	1029	944	936	880	1080	962	813	928	976	971	981	1013	1144	981	1151	988	1086
alpha_rarefaction_10000_47.txt	10000	47	947	1090	973	1156	852	1046	939	1076	966	949	893	1099	901	811	1001	1044	931	954	875	1089	968	824	940	988	988	992	1007	1128	991	1147	992	1093
alpha_rarefaction_10000_48.txt	10000	48	933	1112	995	1145	866	1070	977	1109	961	975	896	1117	919	815	1014	1035	949	952	867	1092	968	827	921	973	972	966	1023	1175	988	1146	980	1067
alpha_rarefaction_10000_49.txt	10000	49	925	1092	976	1117	843	1041	936	1078	988	959	903	1106	890	818	1003	1028	951	962	869	1093	981	822	942	981	993	988	1001	1151	1003	1147	972	1073
alpha_rarefaction_10000_50.txt	10000	50	927	1075	1002	1138	881	1059	960	1087	976	956	892	1110	895	807	1020	1034	956	958	868	1085	981	826	949	968	972	977	1001	1172	995	1137	986	1076
alpha_rarefaction_10000_51.txt	10000	51	940	1095	996	1137	862	1058	969	1079	975	953	892	1118	911	824	1010	1030	969	961	879	1081	972	828	940	962	970	986	1009	1169	990	1144	992	1080
alpha_rarefaction_10000_52.txt	10000	52	923	1091	975	1121	860	1056	946	1083	955	950	900	1116	910	816	1007	1026	955	960	896	1083	945	833	953	963	941	981	1009	1141	985	1141	997	1087
alpha_rarefaction_10000_53.txt	10000	53	943	1074	996	1153	856	1064	952	1114	959	956	902	1101	896	831	1005	1033	948	943	863	1072	963	828	934	967	977	990	1017	1178	987	1147	993	1064
alpha_rarefaction_10000_54.txt	10000	54	920	1069	970	1136	864	1053	964	1104	943	958	901	1110	888	823	1006	1042	944	973	872	1072	969	824	932	978	987	978	1005	1165	977	1135	968	1051
alpha_rarefaction_10000_55.txt	10000	55	955	1106	977	1149	850	1052	967	1084	953	961	906	1106	897	818	1007	1029	941	972	910	1093	961	830	927	967	976	985	1001	1139	977	1136	998	1091
alpha_rarefaction_10000_56.txt	10000	56	925	1052	993	1118	860	1045	950	1077	945	955	890	1124	895	819	1006	1032	946	956	888	1102	964	814	934	988	975	999	1021	1149	990	1144	999	1071
alpha_rarefaction_10000_57.txt	10000	57	904	1090	977	1148	866	1064	972	1117	965	961	874	1090	913	820	1009	1030	931	971	871	1105	973	827	943	968	992	983	1014	1164	984	1144	955	1096
alpha_rarefaction_10000_58.txt	10000	58	928	1080	997	1140	843	1055	945	1083	961	959	897	1117	910	822	1005	1010	941	939	864	1094	964	820	931	973	962	1005	1020	1143	986	1137	986	1078
alpha_rarefaction_10000_59.txt	10000	59	921	1075	972	1135	863	1054	964	1091	961	956	909	1111	914	824	993	1033	940	968	878	1100	978	818	950	971	980	979	1011	1158	976	1119	985	1076
alpha_rarefaction_10000_60.txt	10000	60	931	1093	984	1118	861	1059	958	1070	979	950	891	1134	889	830	1013	1024	945	960	878	1092	964	830	945	977	964	996	1018	1155	978	1139	980	1091
alpha_rarefaction_10000_61.txt	10000	61	932	1058	976	1137	841	1051	963	1092	981	955	905	1122	912	816	994	1020	945	946	891	1081	964	830	922	984	971	961	1018	1153	970	1139	984	1071
alpha_rarefaction_10000_62.txt	10000	62	926	1099	992	1129	839	1060	955	1100	965	952	880	1105	912	831	1017	1030	971	963	868	1094	967	822	949	977	965	987	1008	1169	979	1135	962	1074
alpha_rarefaction_10000_63.txt	10000	63	902	1096	993	1143	883	1063	956	1086	968	951	889	1121	919	825	995	1029	943	973	863	1091	956	824	935	975	968	987	1000	1161	997	1138	982	1078
alpha_rarefaction_10000_64.txt	10000	64	928	1101	992	1147	859	1053	958	1083	958	955	902	1108	900	827	1015	1015	943	945	882	1080	979	820	931	959	974	982	1015	1155	982	1149	986	1088
alpha_rarefaction_10000_65.txt	10000	65	930	1091	980	1123	845	1047	955	1080	961	946	912	1105	914	831	1012	1025	943	951	886	1085	972	825	938	976	977	990	1016	1165	974	1137	1000	1070
alpha_rarefaction_10000_66.txt	10000	66	919	1078	966	1119	868	1039	972	1106	979	961	880	1110	920	800	990	1036	942	959	867	1102	953	822	941	960	972	975	1017	1152	981	1155	967	1082
alpha_rarefaction_10000_67.txt	10000	67	926	1068	963	1149	848	1041	975	1076	964	967	896	1129	922	826	995	1043	948	946	878	1099	976	821	966	982	971	973	1003	1157	989	1144	986	1077
alpha_rarefaction_10000_68.txt	10000	68	911	1083	979	1136	860	1055	953	1084	999	964	895	1120	881	816	1022	1026	932	950	883	1091	974	826	916	981	984	990	983	1162	995	1139	972	1067
alpha_rarefaction_10000_69.txt	10000	69	937	1090	986	1123	873	1052	929	1060	952	960	896	1139	903	819	1008	1022	944	956	856	1086	978	831	939	970	987	982	1016	1162	997	1136	986	1085
alpha_rarefaction_10000_70.txt	10000	70	926	1078	980	1150	854	1065	962	1100	956	959	896	1120	898	834	1014	1026	946	969	887	1082	970	826	956	968	987	987	1027	1157	971	1147	966	1079
alpha_rarefaction_10000_71.txt	10000	71	935	1047	1005	1157	864	1038	965	1087	956	954	909	1100	897	822	1022	1017	946	959	873	1070	973	825	947	972	955	988	1014	1149	992	1138	980	1081
alpha_rarefaction_10000_72.txt	10000	72	939	1066	992	1127	864	1048	943	1083	956	951	885	1095	908	816	1017	1015	946	974	872	1091	981	821	937	954	974	978	1005	1165	990	1152	972	1078
alpha_rarefaction_10000_73.txt	10000	73	929	1083	979	1166	864	1054	962	1083	944	959	883	1119	901	821	998	1043	945	955	850	1094	957	825	932	979	979	985	1005	1158	990	1130	982	1059
alpha_rarefaction_10000_74.txt	10000	74	952	1091	994	1132	878	1059	955	1070	970	961	888	1118	922	819	1012	1037	946	964	884	1088	966	826	933	962	981	992	1022	1178	977	1140	976	1073
alpha_rarefaction_10000_75.txt	10000	75	922	1056	1000	1142	869	1063	947	1077	987	945	880	1124	913	820	1012	1018	962	962	891	1084	959	819	948	983	982	996	1022	1152	984	1130	969	1083
alpha_rarefaction_10000_76.txt	10000	76	927	1101	988	1135	857	1040	971	1087	963	980	876	1096	904	831	1004	1055	950	954	864	1085	960	829	949	976	966	974	995	1163	982	1131	985	1064
alpha_rarefaction_10000_77.txt	10000	77	934	1089	985	1140	867	1059	964	1096	976	952	894	1101	905	819	1017	1038	964	953	899	1081	962	819	933	985	989	995	1016	1178	975	1141	985	1082
alpha_rarefaction_10000_78.txt	10000	78	908	1089	984	1143	835	1039	952	1068	948	950	886	1100	908	820	994	1010	935	946	871	1085	955	828	948	963	976	979	1012	1177	985	1147	991	1076
alpha_rarefaction_10000_79.txt	10000	79	947	1100	984	1140	861	1054	920	1072	959	952	886	1121	909	839	1009	1030	942	969	873	1090	961	815	936	977	970	984	1015	1170	977	1141	995	1060
alpha_rarefaction_10000_80.txt	10000	80	935	1083	992	1142	856	1069	956	1085	981	959	888	1131	920	830	1010	1010	942	944	882	1080	967	823	947	973	978	979	1025	1153	957	1151	968	1082
alpha_rarefaction_10000_81.txt	10000	81	906	1091	980	1151	873	1046	958	1099	969	952	885	1126	895	821	1021	1041	942	953	874	1093	937	822	938	946	980	981	1030	1147	989	1139	988	1056
alpha_rarefaction_10000_82.txt	10000	82	929	1089	995	1141	855	1064	942	1084	947	962	888	1124	915	819	1015	1042	951	957	864	1093	975	829	931	971	985	982	1032	1135	997	1138	978	1066
alpha_rarefaction_10000_83.txt	10000	83	935	1083	982	1124	866	1068	950	1097	961	952	905	1117	898	805	1003	1021	936	943	875	1080	954	819	944	963	985	996	999	1157	977	1132	996	1088
alpha_rarefaction_10000_84.txt	10000	84	938	1083	989	1148	856	1059	961	1101	971	956	887	1116	909	820	1001	1033	962	962	889	1079	953	827	943	986	948	967	1014	1154	965	1139	986	1061
alpha_rarefaction_10000_85.txt	10000	85	929	1091	1001	1141	864	1046	929	1097	954	957	898	1112	913	823	1007	1038	959	970	869	1087	969	821	927	993	975	968	1000	1175	993	1131	972	1074
alpha_rarefaction_10000_86.txt	10000	86	939	1072	993	1134	854	1059	973	1063	1002	961	893	1102	903	829	1002	1048	953	946	892	1078	956	831	935	951	994	986	1008	1152	986	1126	988	1077
alpha_rarefaction_10000_87.txt	10000	87	930	1074	1007	1148	866	1042	929	1068	980	977	905	1107	897	822	1012	1025	945	969	909	1097	953	826	954	981	955	973	1011	1172	977	1140	1001	1055
alpha_rarefaction_10000_88.txt	10000	88	945	1080	988	1138	861	1078	945	1074	973	954	887	1123	891	823	1006	1042	945	944	902	1099	973	824	942	962	970	995	1018	1163	998	1148	998	1086
alpha_rarefaction_10000_89.txt	10000	89	922	1096	983	1156	847	1052	950	1103	966	953	893	1107	902	828	1021	1031	954	959	894	1096	961	826	935	977	951	975	1019	1147	991	1134	962	1077
alpha_rarefaction_10000_90.txt	10000	90	931	1091	986	1129	851	1068	966	1093	962	962	885	1127	915	829	1028	1034	946	936	884	1089	981	820	942	976	959	957	997	1174	967	1144	981	1091
alpha_rarefaction_10000_91.txt	10000	91	935	1110	976	1135	859	1050	950	1083	982	958	881	1117	919	829	1038	1025	964	952	863	1073	964	815	940	969	1017	983	1026	1162	1009	1142	995	1066
alpha_rarefaction_10000_92.txt	10000	92	919	1082	984	1144	847	1042	969	1077	977	950	895	1122	904	828	993	1036	934	969	895	1107	943	822	919	980	969	974	1024	1176	980	1139	954	1078
alpha_rarefaction_10000_93.txt	10000	93	941	1106	971	1134	853	1070	947	1061	953	960	906	1115	905	818	1007	1021	932	962	859	1090	946	821	929	960	997	983	998	1159	957	1136	971	1071
alpha_rarefaction_10000_94.txt	10000	94	933	1078	985	1151	858	1065	963	1089	945	952	889	1127	918	833	1005	1024	953	959	886	1080	977	816	937	968	973	980	988	1187	985	1131	984	1073
alpha_rarefaction_10000_95.txt	10000	95	930	1105	991	1140	866	1056	957	1079	964	962	893	1130	910	827	1022	1016	947	951	881	1087	969	829	929	987	967	975	1005	1165	979	1153	983	1073
alpha_rarefaction_10000_96.txt	10000	96	942	1083	975	1143	841	1043	953	1078	990	960	887	1123	899	814	998	1033	958	963	886	1090	959	825	963	970	973	975	1016	1152	985	1139	983	1065
alpha_rarefaction_10000_97.txt	10000	97	924	1080	978	1129	862	1046	971	1083	968	969	885	1137	899	828	1003	1018	959	959	890	1080	951	819	935	973	988	978	1027	1178	989	1128	970	1064
alpha_rarefaction_10000_98.txt	10000	98	926	1100	984	1165	865	1040	950	1082	979	955	887	1091	906	824	1013	1029	958	956	860	1076	969	824	927	998	988	989	996	1166	998	1145	981	1092
alpha_rarefaction_10000_99.txt	10000	99	919	1090	999	1141	866	1056	936	1092	982	972	881	1095	887	819	1034	1021	953	953	868	1074	959	819	939	968	983	983	1005	1161	996	1149	987	1069
alpha_rarefaction_11000_0.txt	11000	0	957	1124	1031	1173	895	1091	985	1131	996	984	923	1133	933	853	1041	1060	995	981	912	1105	989	846	981	993	1018	1016	1073	1170	1019	1156	1026	1092
alpha_rarefaction_11000_1.txt	11000	1	952	1146	1015	1185	893	1087	1003	1103	1006	982	932	1153	940	851	1044	1073	979	987	908	1107	996	846	992	989	996	1005	1050	1176	1032	1162	1036	1086
alpha_rarefaction_11000_2.txt	11000	2	982	1111	1033	1171	893	1073	969	1105	1003	981	923	1160	926	839	1040	1063	979	972	904	1118	992	845	972	1009	1000	1000	1056	1198	1004	1178	1017	1082
alpha_rarefaction_11000_3.txt	11000	3	978	1137	1032	1192	898	1064	967	1103	997	983	933	1135	934	849	1059	1066	986	985	929	1110	994	842	962	1005	1017	995	1032	1187	1005	1168	1015	1102
alpha_rarefaction_11000_4.txt	11000	4	969	1124	1011	1157	900	1092	991	1117	1017	989	928	1131	936	847	1045	1049	970	974	896	1124	1018	848	978	1002	1015	1012	1043	1187	1005	1177	1014	1119
alpha_rarefaction_11000_5.txt	11000	5	973	1135	1034	1168	894	1090	985	1124	1004	979	923	1131	931	847	1044	1045	986	969	916	1119	1001	847	970	996	1008	1015	1057	1188	1030	1165	1007	1102
alpha_rarefaction_11000_6.txt	11000	6	967	1109	1004	1177	896	1093	970	1105	1024	989	920	1132	932	833	1052	1058	999	977	924	1106	986	845	983	989	999	1002	1047	1207	1042	1163	1005	1118
alpha_rarefaction_11000_7.txt	11000	7	975	1115	1023	1177	904	1080	982	1108	986	978	925	1137	947	841	1046	1059	997	957	896	1119	1016	848	973	988	1001	983	1039	1189	1003	1165	1010	1124
alpha_rarefaction_11000_8.txt	11000	8	965	1130	1025	1169	884	1081	981	1109	1002	986	926	1134	932	847	1040	1051	979	1001	920	1113	981	841	949	1003	1021	1002	1058	1184	1029	1169	1019	1085
alpha_rarefaction_11000_9.txt	11000	9	965	1128	1025	1171	902	1067	960	1115	1005	981	936	1132	936	840	1062	1044	984	984	906	1123	1025	844	975	989	1017	1007	1056	1197	1020	1174	1027	1102
alpha_rarefaction_11000_10.txt	11000	10	949	1096	1018	1174	898	1082	967	1115	1005	985	924	1159	944	846	1038	1059	991	969	894	1104	1001	847	966	988	998	1019	1030	1188	1024	1160	1002	1093
alpha_rarefaction_11000_11.txt	11000	11	957	1120	1025	1166	895	1064	991	1104	1017	982	927	1144	936	846	1040	1040	990	968	901	1118	1004	848	950	975	1005	995	1042	1195	1012	1178	1034	1116
alpha_rarefaction_11000_12.txt	11000	12	956	1103	1026	1173	883	1083	987	1114	1008	980	932	1130	934	837	1047	1043	989	970	916	1120	990	846	972	998	996	1011	1038	1178	1019	1179	1018	1106
alpha_rarefaction_11000_13.txt	11000	13	963	1109	1016	1162	889	1068	978	1113	1015	977	912	1137	932	850	1049	1048	972	968	915	1108	1012	844	960	999	1007	993	1063	1185	1023	1175	1028	1095
alpha_rarefaction_11000_14.txt	11000	14	974	1133	1033	1185	886	1087	991	1121	1015	971	937	1123	942	836	1037	1058	973	985	886	1111	989	846	965	989	997	1011	1049	1174	1027	1169	1021	1084
alpha_rarefaction_11000_15.txt	11000	15	947	1134	1016	1156	884	1083	976	1113	1015	991	916	1155	940	826	1058	1059	988	973	931	1120	1016	850	974	993	1033	1010	1067	1190	1017	1174	1035	1106
alpha_rarefaction_11000_16.txt	11000	16	982	1118	1023	1181	908	1079	968	1099	986	980	923	1143	927	846	1048	1052	970	979	909	1097	1000	847	969	989	996	1007	1074	1178	1025	1178	1042	1090
alpha_rarefaction_11000_17.txt	11000	17	962	1108	1020	1181	907	1070	995	1121	993	990	929	1143	937	835	1043	1061	985	978	917	1130	998	845	974	995	1013	993	1065	1173	1008	1165	1030	1101
alpha_rarefaction_11000_18.txt	11000	18	958	1125	1025	1185	893	1090	988	1097	1000	978	934	1152	952	845	1069	1058	984	988	926	1129	1001	845	974	1007	1032	1015	1070	1179	1036	1175	1008	1115
alpha_rarefaction_11000_19.txt	11000	19	973	1121	1024	1162	890	1098	960	1132	1000	975	924	1134	946	835	1032	1061	992	962	921	1109	998	848	972	1001	995	998	1059	1183	1053	1173	1009	1107
alpha_rarefaction_11000_20.txt	11000	20	975	1103	1029	1178	872	1057	989	1119	999	978	936	1143	926	853	1028	1050	986	974	926	1117	1011	846	969	985	995	993	1072	1208	1005	1178	1031	1101
alpha_rarefaction_11000_21.txt	11000	21	976	1123	1017	1169	883	1085	986	1137	989	984	926	1139	930	848	1045	1054	986	979	913	1130	1015	846	952	989	1000	991	1057	1193	1023	1168	1004	1098
alpha_rarefaction_11000_22.txt	11000	22	948	1097	1019	1180	890	1087	1005	1092	998	972	919	1135	942	846	1058	1064	981	983	904	1116	981	845	957	988	1015	1004	1059	1185	1001	1165	1030	1112
alpha_rarefaction_11000_23.txt	11000	23	987	1119	1016	1193	897	1085	981	1111	992	974	932	1129	930	851	1034	1053	992	973	904	1106	998	846	976	981	992	1011	1034	1184	1026	1176	1011	1088
alpha_rarefaction_11000_24.txt	11000	24	955	1100	1024	1191	869	1075	987	1112	992	977	908	1140	952	853	1070	1043	974	968	919	1137	1012	848	958	999	995	996	1068	1186	1019	1169	1029	1099
alpha_rarefaction_11000_25.txt	11000	25	968	1113	1028	1190	881	1083	981	1105	999	985	925	1155	923	855	1054	1057	1001	992	912	1110	1021	845	958	995	997	1013	1051	1181	1039	1174	1002	1099
alpha_rarefaction_11000_26.txt	11000	26	953	1134	1019	1161	911	1083	998	1096	1004	979	931	1155	932	843	1043	1046	968	977	898	1140	991	842	973	1014	1025	1000	1040	1176	1032	1172	1003	1121
alpha_rarefaction_11000_27.txt	11000	27	953	1146	1024	1171	899	1085	982	1130	998	979	927	1158	936	839	1030	1048	978	972	915	1116	987	846	972	989	1019	997	1062	1179	1016	1169	1010	1112
alpha_rarefaction_11000_28.txt	11000	28	966	1117	1031	1174	875	1082	1003	1116	984	985	925	1139	932	837	1054	1059	994	974	890	1097	1009	847	971	1008	1009	1002	1040	1180	1019	1178	1037	1091
alpha_rarefaction_11000_29.txt	11000	29	964	1145	1012	1158	890	1066	995	1109	1003	987	923	1150	948	839	1050	1066	989	967	918	1124	1004	846	975	1001	1009	1016	1043	1193	1030	1167	1019	1102
alpha_rarefaction_11000_30.txt	11000	30	972	1132	1025	1197	893	1080	981	1115	1000	980	915	1161	939	853	1030	1072	981	982	936	1133	998	844	984	987	1023	996	1048	1180	1031	1167	1003	1122
alpha_rarefaction_11000_31.txt	11000	31	950	1100	1027	1183	895	1086	995	1105	1042	976	912	1153	932	838	1034	1053	986	970	895	1111	989	846	969	993	1003	1004	1052	1198	1017	1175	1043	1094
alpha_rarefaction_11000_32.txt	11000	32	951	1119	1035	1159	893	1079	994	1119	983	981	918	1144	943	847	1040	1058	975	976	910	1126	1003	848	976	994	1016	997	1059	1184	1018	1176	1009	1112
alpha_rarefaction_11000_33.txt	11000	33	968	1108	1042	1174	890	1068	1006	1113	999	976	922	1129	955	848	1061	1064	981	966	898	1115	997	848	975	988	1003	1004	1056	1168	1016	1184	1022	1119
alpha_rarefaction_11000_34.txt	11000	34	981	1106	1032	1187	903	1084	992	1110	1020	1001	930	1153	934	842	1015	1048	978	984	904	1118	997	845	968	989	1017	999	1057	1177	1028	1173	1022	1086
alpha_rarefaction_11000_35.txt	11000	35	962	1122	1032	1161	884	1080	985	1130	1013	980	930	1142	937	849	1059	1061	1001	976	895	1122	998	846	967	986	1020	1014	1065	1180	1006	1167	1010	1116
alpha_rarefaction_11000_36.txt	11000	36	947	1108	1022	1186	896	1078	985	1109	994	969	924	1178	943	849	1034	1054	987	976	910	1080	1001	846	959	996	998	1001	1045	1187	1027	1170	1032	1105
alpha_rarefaction_11000_37.txt	11000	37	976	1128	1008	1183	893	1059	982	1105	1009	980	921	1146	936	844	1053	1062	980	981	918	1125	1004	848	983	985	1011	1012	1061	1194	998	1174	1037	1100
alpha_rarefaction_11000_38.txt	11000	38	956	1115	1033	1163	891	1059	984	1111	1019	987	936	1149	938	840	1048	1053	976	977	923	1112	996	848	973	987	1004	997	1070	1186	1013	1179	1007	1090
alpha_rarefaction_11000_39.txt	11000	39	955	1109	1032	1174	897	1093	995	1094	991	992	923	1111	944	847	1046	1063	997	978	909	1108	997	844	988	996	1024	1008	1056	1188	1027	1179	1007	1097
alpha_rarefaction_11000_40.txt	11000	40	993	1099	1027	1182	894	1078	989	1119	1026	988	916	1147	942	842	1033	1047	984	996	926	1127	995	845	954	1008	1000	1006	1050	1191	1029	1175	1003	1076
alpha_rarefaction_11000_41.txt	11000	41	972	1111	1016	1190	906	1068	991	1119	1011	981	925	1158	939	843	1046	1065	978	979	921	1121	993	849	969	989	1004	1011	1049	1183	1043	1167	1033	1098
alpha_rarefaction_11000_42.txt	11000	42	968	1114	1023	1176	892	1076	1001	1106	1007	986	931	1130	936	845	1031	1060	988	980	911	1118	1005	847	988	993	1012	1012	1045	1196	1030	1170	1030	1101
alpha_rarefaction_11000_43.txt	11000	43	967	1111	1022	1167	884	1079	995	1094	1012	975	924	1134	930	834	1032	1048	983	981	918	1119	1013	849	985	998	1011	1011	1066	1175	1011	1182	1029	1109
alpha_rarefaction_11000_44.txt	11000	44	962	1134	1047	1196	896	1066	978	1120	976	987	927	1163	942	854	1036	1040	986	976	921	1121	995	847	975	1000	1012	1007	1072	1197	1017	1174	1020	1105
alpha_rarefaction_11000_45.txt	11000	45	951	1112	1019	1183	872	1076	988	1104	995	980	925	1161	936	842	1034	1054	994	980	921	1099	998	849	986	996	995	1015	1044	1192	1006	1178	1012	1097
alpha_rarefaction_11000_46.txt	11000	46	958	1118	1022	1176	904	1088	995	1107	1034	967	916	1127	931	840	1051	1057	997	975	926	1132	991	845	975	1000	1011	1014	1054	1172	1037	1173	1031	1096
alpha_rarefaction_11000_47.txt	11000	47	968	1111	1031	1156	902	1078	995	1118	993	978	914	1160	939	845	1033	1064	976	977	909	1118	1014	848	960	993	998	1011	1054	1192	1015	1176	1028	1099
alpha_rarefaction_11000_48.txt	11000	48	965	1127	1015	1174	886	1062	988	1089	1008	987	929	1124	941	851	1030	1053	968	990	931	1113	1017	846	986	1001	1016	1009	1028	1190	996	1176	1009	1099
alpha_rarefaction_11000_49.txt	11000	49	958	1123	1020	1196	903	1071	989	1110	1025	986	927	1147	940	850	1045	1050	976	982	914	1123	1010	849	969	1012	993	1009	1052	1171	1013	1186	1021	1102
alpha_rarefaction_11000_50.txt	11000	50	969	1100	1023	1163	913	1076	997	1105	1015	979	924	1167	934	848	1020	1044	970	979	907	1114	982	849	983	985	1016	998	1049	1175	1003	1177	988	1089
alpha_rarefaction_11000_51.txt	11000	51	964	1104	1023	1180	899	1073	966	1091	1000	989	926	1139	943	837	1043	1043	973	972	908	1119	987	843	969	1000	996	1001	1060	1164	1006	1186	1008	1088
alpha_rarefaction_11000_52.txt	11000	52	991	1129	1027	1177	896	1087	987	1107	1000	990	925	1138	944	847	1057	1045	1001	980	919	1126	1011	844	972	994	1004	1002	1048	1188	1027	1173	1028	1102
alpha_rarefaction_11000_53.txt	11000	53	952	1112	1038	1142	906	1076	989	1112	998	981	925	1142	938	852	1024	1059	985	991	893	1115	989	845	970	1005	1025	1010	1045	1193	1003	1172	1013	1115
alpha_rarefaction_11000_54.txt	11000	54	953	1123	1022	1168	894	1097	1019	1145	999	1000	915	1145	928	849	1057	1064	979	982	905	1097	996	845	971	994	1012	1018	1047	1183	1024	1168	1025	1089
alpha_rarefaction_11000_55.txt	11000	55	973	1119	1021	1168	895	1092	994	1105	986	989	932	1146	938	844	1036	1061	975	957	914	1111	1011	848	972	995	1022	1015	1054	1176	1039	1175	1015	1106
alpha_rarefaction_11000_56.txt	11000	56	970	1116	1038	1183	889	1073	1016	1106	1014	964	933	1139	939	836	1037	1046	990	968	916	1118	1009	846	969	989	1002	1013	1050	1174	1018	1174	1010	1098
alpha_rarefaction_11000_57.txt	11000	57	958	1130	1021	1173	900	1087	1000	1105	995	981	928	1120	932	830	1056	1045	974	971	897	1139	1003	848	977	1002	1010	1022	1033	1180	1020	1183	1026	1113
alpha_rarefaction_11000_58.txt	11000	58	975	1127	1026	1183	882	1081	990	1103	996	980	931	1151	942	849	1051	1052	987	980	899	1118	1002	846	966	987	1016	996	1054	1162	1032	1173	1015	1108
alpha_rarefaction_11000_59.txt	11000	59	948	1110	1030	1170	900	1085	993	1102	1010	979	936	1144	927	855	1034	1057	990	980	897	1107	1010	846	960	996	1036	1010	1050	1198	1022	1178	1027	1100
alpha_rarefaction_11000_60.txt	11000	60	959	1122	1011	1170	910	1057	1012	1135	1020	977	919	1138	951	846	1043	1053	991	969	901	1121	970	845	977	1004	1011	1022	1048	1193	1025	1171	1032	1115
alpha_rarefaction_11000_61.txt	11000	61	967	1097	1025	1181	876	1094	987	1103	1013	977	939	1146	938	852	1017	1050	976	984	912	1128	997	848	965	996	1008	1010	1065	1179	1034	1178	1004	1107
alpha_rarefaction_11000_62.txt	11000	62	974	1115	1027	1160	914	1063	981	1111	999	985	911	1133	943	846	1036	1064	979	988	904	1117	992	845	967	986	992	1002	1046	1189	1017	1179	1014	1099
alpha_rarefaction_11000_63.txt	11000	63	945	1150	1020	1190	886	1098	994	1101	1017	991	922	1134	927	852	1038	1062	964	972	912	1115	998	847	974	1005	1013	1013	1048	1173	1030	1171	1026	1104
alpha_rarefaction_11000_64.txt	11000	64	968	1089	1014	1184	900	1087	1006	1136	978	979	927	1134	921	849	1050	1059	976	975	911	1130	1005	846	983	976	1004	996	1048	1182	1011	1174	1019	1119
alpha_rarefaction_11000_65.txt	11000	65	950	1130	1022	1157	900	1087	986	1116	1018	984	920	1139	938	852	1067	1054	981	962	920	1117	1010	843	979	1005	1004	1004	1063	1202	1017	1186	1018	1096
alpha_rarefaction_11000_66.txt	11000	66	965	1140	1005	1192	891	1089	1017	1103	981	978	917	1126	947	835	1050	1064	992	968	930	1112	1010	847	969	994	1003	1002	1059	1173	1015	1175	1022	1111
alpha_rarefaction_11000_67.txt	11000	67	958	1114	1018	1189	891	1085	979	1122	1007	987	918	1136	941	849	1034	1057	997	975	926	1111	1014	844	975	996	1031	1008	1054	1190	1021	1170	1023	1109
alpha_rarefaction_11000_68.txt	11000	68	963	1133	1017	1160	895	1082	991	1114	1018	997	931	1138	942	839	1051	1046	991	981	913	1122	966	847	974	1004	1014	1007	1065	1177	1031	1167	1013	1105
alpha_rarefaction_11000_69.txt	11000	69	973	1112	1028	1167	889	1081	974	1113	1008	970	926	1158	940	847	1055	1071	990	973	912	1122	1003	845	982	992	1028	993	1057	1197	1012	1167	1032	1113
alpha_rarefaction_11000_70.txt	11000	70	961	1112	1030	1171	888	1085	974	1118	996	979	918	1141	931	839	1060	1054	981	966	923	1096	982	849	975	990	1028	1014	1048	1176	1026	1174	1013	1100
alpha_rarefaction_11000_71.txt	11000	71	956	1146	1033	1175	901	1090	983	1130	1005	977	929	1143	933	851	1044	1060	977	968	907	1117	998	845	963	992	1017	1013	1054	1175	1023	1170	1009	1098
alpha_rarefaction_11000_72.txt	11000	72	976	1116	1024	1181	884	1076	985	1113	1022	984	919	1168	947	844	1039	1052	994	972	897	1122	992	845	975	1012	1009	1016	1057	1191	1029	1178	999	1090
alpha_rarefaction_11000_73.txt	11000	73	964	1119	1028	1193	877	1077	1007	1111	1006	976	924	1154	935	838	1034	1055	985	986	928	1109	983	846	975	969	1010	1007	1055	1204	1021	1167	1023	1096
alpha_rarefaction_11000_74.txt	11000	74	955	1126	1017	1184	903	1083	1006	1116	1024	997	913	1137	941	848	1045	1051	998	985	889	1126	995	846	981	1004	1012	1015	1049	1199	1020	1168	1027	1100
alpha_rarefaction_11000_75.txt	11000	75	968	1111	1022	1186	901	1074	964	1111	1003	978	929	1157	938	836	1062	1052	991	973	927	1113	1001	847	990	1003	1023	1005	1035	1179	1038	1176	1027	1099
alpha_rarefaction_11000_76.txt	11000	76	961	1115	1025	1166	893	1061	980	1088	1016	981	924	1157	949	847	1076	1049	986	987	918	1100	990	848	967	986	1007	999	1054	1179	1016	1179	1023	1115
alpha_rarefaction_11000_77.txt	11000	77	974	1117	1022	1163	898	1098	984	1093	994	985	919	1141	934	848	1055	1062	988	973	922	1105	987	848	973	988	1007	1007	1051	1198	986	1175	1022	1098
alpha_rarefaction_11000_78.txt	11000	78	967	1113	1012	1157	893	1083	980	1137	986	962	923	1146	937	834	1044	1045	982	971	902	1104	998	847	957	987	1019	1009	1046	1192	1032	1166	1023	1072
alpha_rarefaction_11000_79.txt	11000	79	938	1144	1011	1173	891	1090	1004	1098	1013	990	922	1153	948	835	1064	1047	979	974	912	1111	987	845	950	996	1011	1020	1049	1178	1020	1170	1011	1077
alpha_rarefaction_11000_80.txt	11000	80	970	1126	1024	1147	900	1080	992	1110	1004	974	920	1155	943	841	1055	1057	992	972	904	1091	1017	847	966	996	1027	1006	1048	1178	1008	1163	1043	1116
alpha_rarefaction_11000_81.txt	11000	81	965	1124	1023	1171	883	1104	976	1115	1014	995	923	1155	935	840	1049	1056	978	986	910	1127	999	844	982	993	1021	1009	1051	1198	998	1171	1022	1114
alpha_rarefaction_11000_82.txt	11000	82	958	1103	1021	1169	886	1092	1017	1094	1006	986	930	1134	921	840	1046	1044	977	984	934	1105	1008	846	968	993	994	1015	1052	1164	1009	1183	1025	1103
alpha_rarefaction_11000_83.txt	11000	83	958	1120	1030	1159	889	1096	982	1114	996	981	932	1151	932	835	1051	1055	972	982	930	1121	999	848	972	988	1023	1013	1037	1199	1007	1177	1014	1088
alpha_rarefaction_11000_84.txt	11000	84	956	1130	1039	1176	871	1085	981	1099	1016	977	923	1127	942	850	1065	1044	976	998	920	1116	1001	847	974	995	1015	1006	1048	1167	1027	1170	1014	1094
alpha_rarefaction_11000_85.txt	11000	85	963	1119	1039	1167	878	1089	982	1092	997	970	924	1144	934	842	1038	1072	968	973	903	1129	1014	846	966	999	992	996	1019	1195	1022	1173	1029	1102
alpha_rarefaction_11000_86.txt	11000	86	971	1100	1024	1158	891	1078	980	1114	1002	991	933	1138	938	831	1038	1052	993	969	910	1121	1003	847	989	984	1012	1008	1065	1184	1027	1172	1029	1100
alpha_rarefaction_11000_87.txt	11000	87	962	1110	1014	1172	894	1072	993	1109	1011	975	926	1152	922	849	1032	1060	987	978	926	1111	988	846	985	1018	1003	1015	1061	1188	999	1175	1011	1130
alpha_rarefaction_11000_88.txt	11000	88	978	1118	1017	1171	902	1080	995	1106	1010	991	929	1138	933	838	1033	1058	997	988	905	1132	998	844	986	983	1010	1023	1049	1189	1033	1170	994	1105
alpha_rarefaction_11000_89.txt	11000	89	939	1116	1017	1185	901	1084	984	1101	993	973	928	1151	938	829	1040	1066	991	973	915	1118	1002	845	990	1001	1003	1008	1057	1216	1022	1168	1036	1101
alpha_rarefaction_11000_90.txt	11000	90	959	1111	1028	1185	880	1084	973	1125	995	984	916	1146	936	848	1042	1073	981	982	897	1128	994	848	960	990	994	1003	1035	1187	999	1165	1027	1094
alpha_rarefaction_11000_91.txt	11000	91	953	1119	1017	1161	905	1098	1007	1080	1005	984	924	1172	943	835	1058	1053	974	993	923	1125	992	847	954	985	1015	997	1053	1203	1024	1173	1004	1103
alpha_rarefaction_11000_92.txt	11000	92	972	1122	1014	1163	891	1089	975	1111	996	994	926	1139	929	852	1047	1045	982	957	892	1118	991	845	982	1001	1007	995	1055	1187	1015	1172	1018	1107
alpha_rarefaction_11000_93.txt	11000	93	956	1106	1026	1163	888	1074	985	1102	992	993	922	1154	940	843	1046	1067	998	969	908	1119	985	848	966	985	1007	1001	1055	1192	1016	1169	1014	1110
alpha_rarefaction_11000_94.txt	11000	94	966	1131	1019	1175	890	1077	998	1114	1010	991	921	1154	939	852	1055	1034	979	976	899	1123	997	846	951	985	1005	1004	1046	1194	1027	1175	1027	1102
alpha_rarefaction_11000_95.txt	11000	95	961	1128	993	1213	893	1069	985	1132	1022	966	928	1156	939	850	1048	1058	979	958	923	1110	996	849	963	1001	1019	1006	1052	1199	1030	1174	1037	1082
alpha_rarefaction_11000_96.txt	11000	96	942	1101	1030	1165	895	1074	997	1104	1004	978	928	1156	945	847	1052	1058	981	965	895	1114	1012	849	988	998	1010	1011	1036	1182	1037	1166	1028	1104
alpha_rarefaction_11000_97.txt	11000	97	972	1128	1011	1164	899	1075	995	1108	995	986	934	1127	939	837	1041	1068	974	960	911	1115	984	847	981	1003	1032	1008	1052	1166	1013	1172	1012	1100
alpha_rarefaction_11000_98.txt	11000	98	960	1110	1023	1173	900	1078	977	1122	1005	963	926	1137	938	838	1038	1057	983	987	903	1117	1011	844	963	994	1019	1004	1048	1179	1013	1174	1020	1119
alpha_rarefaction_11000_99.txt	11000	99	976	1115	1035	1175	886	1086	998	1109	1020	972	923	1158	941	854	1051	1043	994	982	897	1119	1012	844	977	998	998	1002	1040	1203	1033	1171	1022	1090
alpha_rarefaction_12000_0.txt	12000	0	997	1167	1055	1205	923	1107	1005	1127	1050	1004	964	1167	968	869	1079	1085	1020	994	944	1136	1027	n/a	1010	1013	1035	1035	1082	1203	1041	1209	1053	1128
alpha_rarefaction_12000_1.txt	12000	1	976	1154	1060	1203	922	1083	1030	1141	1045	1008	950	1161	970	875	1082	1065	1010	990	949	1138	1025	n/a	1012	1012	1054	1031	1103	1215	1072	1203	1055	1138
alpha_rarefaction_12000_2.txt	12000	2	985	1140	1059	1227	919	1111	1019	1124	1048	1010	965	1179	954	858	1078	1083	1023	988	953	1120	1034	n/a	1014	1016	1055	1029	1079	1209	1048	1203	1074	1120
alpha_rarefaction_12000_3.txt	12000	3	1004	1144	1048	1190	930	1112	1038	1137	1035	1009	946	1154	972	857	1087	1085	1015	988	937	1131	1037	n/a	1004	1026	1034	1021	1093	1214	1044	1202	1067	1134
alpha_rarefaction_12000_4.txt	12000	4	1001	1139	1053	1198	918	1098	1014	1142	1050	1001	952	1169	967	863	1091	1073	1011	1005	949	1126	1038	n/a	1006	1014	1040	1026	1080	1212	1049	1204	1049	1116
alpha_rarefaction_12000_5.txt	12000	5	1004	1134	1052	1209	930	1106	1035	1132	1045	1003	952	1174	974	867	1089	1086	1020	1009	953	1130	1037	n/a	997	1021	1041	1032	1067	1229	1065	1202	1072	1116
alpha_rarefaction_12000_6.txt	12000	6	1007	1147	1054	1193	932	1103	1028	1134	1029	1011	962	1152	963	868	1074	1089	1013	992	948	1138	1035	n/a	1007	1011	1063	1020	1097	1202	1066	1201	1070	1119
alpha_rarefaction_12000_7.txt	12000	7	995	1133	1056	1212	906	1107	1024	1132	1026	1004	957	1181	961	863	1070	1084	1008	1012	955	1141	1036	n/a	1017	1018	1062	1034	1105	1215	1049	1204	1033	1132
alpha_rarefaction_12000_8.txt	12000	8	1003	1123	1065	1227	915	1101	1029	1150	1030	1001	959	1185	974	870	1084	1091	1020	1003	971	1144	1013	n/a	1005	1024	1046	1022	1106	1213	1064	1196	1042	1130
alpha_rarefaction_12000_9.txt	12000	9	1007	1133	1046	1202	920	1097	1045	1116	1004	1008	951	1164	977	856	1084	1084	1021	998	934	1122	1035	n/a	1018	1005	1041	1037	1070	1220	1048	1205	1042	1137
alpha_rarefaction_12000_10.txt	12000	10	1000	1154	1063	1183	927	1088	1017	1148	1016	1002	959	1173	973	866	1085	1083	1013	996	943	1127	1034	n/a	1011	1001	1055	1028	1081	1225	1037	1202	1052	1125
alpha_rarefaction_12000_11.txt	12000	11	999	1143	1055	1197	909	1107	1039	1125	1057	1000	955	1177	971	861	1068	1090	1018	1000	931	1125	1039	n/a	1002	1014	1052	1028	1089	1206	1044	1204	1048	1112
alpha_rarefaction_12000_12.txt	12000	12	990	1131	1049	1211	912	1095	1015	1118	1054	997	950	1158	975	872	1093	1078	1016	1009	940	1147	1042	n/a	994	1002	1053	1027	1082	1215	1044	1206	1061	1147
alpha_rarefaction_12000_13.txt	12000	13	990	1136	1051	1213	909	1104	1024	1139	1035	1012	952	1180	967	865	1072	1085	1022	981	956	1123	1024	n/a	1013	1015	1039	1022	1064	1207	1046	1206	1033	1135
alpha_rarefaction_12000_14.txt	12000	14	999	1151	1058	1191	935	1091	1034	1141	1037	1000	956	1168	963	858	1069	1084	1018	984	932	1133	1023	n/a	994	1012	1030	1013	1073	1215	1036	1201	1050	1118
alpha_rarefaction_12000_15.txt	12000	15	988	1129	1067	1191	926	1099	1026	1146	1017	1004	956	1176	959	863	1071	1078	1026	994	927	1144	1022	n/a	1011	1005	1034	1026	1088	1235	1060	1207	1074	1132
alpha_rarefaction_12000_16.txt	12000	16	1012	1162	1049	1210	910	1114	1028	1140	1054	1018	961	1181	970	866	1074	1082	1019	984	947	1137	1036	n/a	1000	995	1046	1018	1092	1196	1064	1205	1066	1116
alpha_rarefaction_12000_17.txt	12000	17	986	1125	1057	1207	927	1111	1023	1143	1025	1017	953	1175	970	858	1084	1076	1012	990	942	1148	1038	n/a	999	1016	1046	1019	1085	1187	1045	1202	1067	1134
alpha_rarefaction_12000_18.txt	12000	18	1001	1148	1053	1203	938	1106	1020	1121	1037	1017	957	1166	968	870	1092	1075	1022	1003	940	1138	1039	n/a	1016	998	1042	1033	1103	1216	1046	1204	1063	1125
alpha_rarefaction_12000_19.txt	12000	19	1001	1138	1070	1192	931	1091	1023	1136	1025	1000	957	1171	973	868	1086	1084	1008	1002	950	1123	1026	n/a	997	1014	1041	1022	1089	1191	1043	1200	1059	1146
alpha_rarefaction_12000_20.txt	12000	20	996	1113	1043	1215	920	1106	1049	1141	1034	1013	956	1179	973	856	1079	1069	1011	993	953	1141	1034	n/a	990	1018	1037	1029	1089	1220	1058	1199	1052	1130
alpha_rarefaction_12000_21.txt	12000	21	999	1161	1059	1205	921	1106	1018	1137	1043	1006	964	1176	967	850	1082	1094	1022	996	957	1142	1033	n/a	1024	1022	1042	1021	1089	1216	1043	1203	1027	1134
alpha_rarefaction_12000_22.txt	12000	22	1001	1154	1069	1221	924	1111	1021	1144	1046	1014	967	1184	965	855	1083	1107	1022	997	959	1130	1045	n/a	1008	1011	1052	1034	1096	1237	1025	1201	1053	1134
alpha_rarefaction_12000_23.txt	12000	23	1006	1134	1069	1231	925	1104	1027	1141	1023	1000	962	1174	978	868	1063	1094	1009	1006	951	1123	1030	n/a	1000	1011	1044	1023	1089	1224	1052	1204	1057	1125
alpha_rarefaction_12000_24.txt	12000	24	1005	1145	1061	1202	938	1093	1037	1137	1032	1014	959	1166	965	853	1081	1063	1026	975	944	1122	1049	n/a	1010	1008	1031	1030	1073	1229	1059	1209	1050	1131
alpha_rarefaction_12000_25.txt	12000	25	990	1153	1058	1213	931	1081	1029	1124	1025	1011	954	1162	969	865	1095	1060	1014	977	944	1140	1031	n/a	985	1014	1053	1030	1105	1219	1059	1210	1062	1130
alpha_rarefaction_12000_26.txt	12000	26	994	1110	1063	1189	947	1113	1007	1146	1052	1007	955	1179	965	864	1064	1087	1028	1005	947	1134	1041	n/a	994	1023	1033	1018	1095	1205	1062	1203	1043	1141
alpha_rarefaction_12000_27.txt	12000	27	998	1145	1067	1181	922	1099	1030	1144	1036	1018	956	1175	967	856	1071	1061	1009	1001	945	1134	1036	n/a	999	1006	1046	1016	1096	1220	1060	1206	1025	1119
alpha_rarefaction_12000_28.txt	12000	28	986	1147	1057	1195	936	1108	1040	1151	1024	1006	948	1184	975	853	1083	1070	1020	1010	944	1145	1024	n/a	1017	1012	1060	1036	1099	1223	1045	1202	1056	1146
alpha_rarefaction_12000_29.txt	12000	29	998	1169	1057	1188	915	1109	1011	1137	1060	1016	956	1161	963	858	1088	1062	1006	1001	952	1126	1034	n/a	992	1005	1041	1022	1090	1229	1073	1206	1062	1117
alpha_rarefaction_12000_30.txt	12000	30	1009	1144	1050	1225	927	1104	1036	1156	1029	998	960	1173	970	865	1084	1072	1015	988	950	1130	1032	n/a	994	1010	1079	1043	1087	1205	1062	1202	1063	1132
alpha_rarefaction_12000_31.txt	12000	31	1004	1139	1054	1193	926	1107	1027	1137	1050	1000	950	1166	975	858	1072	1086	1023	992	945	1145	1041	n/a	1023	1001	1036	1016	1104	1234	1048	1204	1037	1132
alpha_rarefaction_12000_32.txt	12000	32	998	1150	1062	1195	938	1092	1034	1135	1031	1000	961	1153	958	858	1078	1086	1017	985	944	1149	1033	n/a	1004	1009	1044	1027	1078	1230	1056	1203	1048	1121
alpha_rarefaction_12000_33.txt	12000	33	997	1135	1054	1225	939	1105	1017	1127	1017	1006	954	1159	972	857	1090	1077	1003	998	919	1135	1044	n/a	1021	1019	1049	1026	1086	1209	1049	1199	1067	1126
alpha_rarefaction_12000_34.txt	12000	34	988	1144	1052	1215	926	1118	1023	1138	1026	995	945	1177	962	861	1077	1070	1015	996	940	1134	1032	n/a	1001	1010	1061	1029	1078	1230	1041	1202	1046	1115
alpha_rarefaction_12000_35.txt	12000	35	991	1139	1056	1208	948	1111	1025	1138	1050	1005	956	1159	962	868	1067	1068	1011	1008	922	1148	1033	n/a	1002	1019	1044	1024	1097	1212	1050	1205	1061	1126
alpha_rarefaction_12000_36.txt	12000	36	985	1140	1046	1214	934	1106	1022	1102	1028	1018	958	1153	965	857	1083	1082	1008	994	947	1139	1023	n/a	1015	1018	1042	1030	1086	1203	1056	1202	1061	1135
alpha_rarefaction_12000_37.txt	12000	37	972	1129	1052	1228	914	1097	1025	1159	1057	1006	955	1188	968	853	1075	1079	1017	994	923	1141	1016	n/a	1001	1018	1033	1032	1104	1213	1040	1199	1055	1115
alpha_rarefaction_12000_38.txt	12000	38	1009	1141	1056	1199	935	1093	1025	1138	1040	1001	960	1188	962	867	1076	1083	1004	991	934	1132	1021	n/a	1008	1019	1063	1023	1097	1196	1042	1208	1057	1140
alpha_rarefaction_12000_39.txt	12000	39	978	1128	1053	1187	920	1112	1005	1116	1036	1001	961	1183	964	857	1075	1076	1016	998	955	1154	1028	n/a	1016	1004	1051	1026	1088	1205	1048	1206	1052	1124
alpha_rarefaction_12000_40.txt	12000	40	1006	1137	1057	1208	935	1099	1043	1147	1043	997	950	1189	966	858	1069	1083	1031	996	943	1127	1027	n/a	1004	1010	1034	1027	1085	1206	1050	1200	1074	1131
alpha_rarefaction_12000_41.txt	12000	41	995	1147	1055	1204	916	1105	1027	1144	1016	1003	961	1158	968	865	1070	1079	1023	1008	966	1136	1034	n/a	1017	1016	1027	1028	1093	1216	1058	1201	1072	1138
alpha_rarefaction_12000_42.txt	12000	42	988	1174	1044	1186	931	1098	1027	1126	1018	1005	958	1173	971	850	1077	1079	1016	983	936	1135	1021	n/a	1011	1021	1039	1020	1097	1210	1056	1203	1063	1141
alpha_rarefaction_12000_43.txt	12000	43	985	1134	1057	1199	915	1093	1030	1140	1037	1020	957	1170	962	857	1079	1089	1017	985	939	1138	1034	n/a	1003	1016	1049	1018	1093	1199	1047	1203	1055	1122
alpha_rarefaction_12000_44.txt	12000	44	991	1149	1041	1196	912	1129	1028	1129	1031	1004	963	1174	970	871	1094	1068	1019	993	936	1116	1033	n/a	1019	1008	1070	1025	1107	1209	1045	1203	1062	1143
alpha_rarefaction_12000_45.txt	12000	45	987	1143	1057	1212	930	1111	1005	1141	1020	1021	956	1164	964	859	1064	1083	1013	1010	934	1137	1031	n/a	1004	1018	1040	1029	1083	1207	1043	1204	1073	1130
alpha_rarefaction_12000_46.txt	12000	46	1007	1128	1063	1216	918	1109	1015	1140	1063	1006	951	1194	975	864	1075	1106	1023	1004	942	1144	1023	n/a	998	1022	1027	1023	1076	1203	1035	1206	1053	1126
alpha_rarefaction_12000_47.txt	12000	47	982	1149	1062	1213	915	1102	1035	1148	1035	1011	960	1163	961	869	1065	1085	1024	996	940	1137	1015	n/a	1002	1015	1045	1023	1078	1239	1069	1205	1037	1123
alpha_rarefaction_12000_48.txt	12000	48	994	1140	1049	1204	915	1109	1024	1126	1029	997	962	1173	962	876	1080	1077	1017	996	953	1145	1043	n/a	1014	1013	1044	1025	1086	1213	1026	1205	1045	1131
alpha_rarefaction_12000_49.txt	12000	49	993	1132	1061	1220	931	1110	1024	1144	1041	1000	952	1178	974	852	1079	1097	1012	988	953	1136	1027	n/a	1003	1008	1051	1016	1091	1228	1062	1201	1046	1130
alpha_rarefaction_12000_50.txt	12000	50	992	1152	1049	1216	924	1105	1019	1145	1033	1010	945	1175	967	858	1084	1070	1021	1006	957	1150	1041	n/a	1008	1013	1042	1018	1101	1213	1056	1203	1063	1141
alpha_rarefaction_12000_51.txt	12000	51	991	1148	1069	1212	919	1115	1046	1148	1021	1018	956	1190	968	867	1076	1072	1016	1002	945	1146	1024	n/a	1002	1012	1055	1026	1094	1195	1054	1205	1048	1122
alpha_rarefaction_12000_52.txt	12000	52	1002	1125	1042	1207	927	1120	1024	1121	1028	1016	963	1172	968	861	1080	1069	1022	987	935	1152	1031	n/a	997	1023	1056	1034	1083	1211	1062	1207	1051	1122
alpha_rarefaction_12000_53.txt	12000	53	998	1130	1051	1216	925	1116	1031	1128	1042	1010	954	1189	967	864	1091	1071	1021	985	942	1126	1034	n/a	1006	1016	1030	1017	1102	1221	1047	1201	1047	1118
alpha_rarefaction_12000_54.txt	12000	54	992	1140	1050	1190	933	1080	1025	1126	1066	1004	955	1166	971	869	1075	1077	1017	994	928	1137	1045	n/a	1001	1022	1044	1027	1088	1221	1072	1204	1045	1125
alpha_rarefaction_12000_55.txt	12000	55	1002	1143	1052	1214	927	1105	1045	1130	1042	992	959	1163	969	844	1080	1070	1042	996	937	1125	1028	n/a	1012	1015	1041	1014	1085	1225	1050	1203	1065	1127
alpha_rarefaction_12000_56.txt	12000	56	980	1123	1058	1207	929	1123	1036	1142	1043	995	957	1153	973	856	1078	1074	1027	993	949	1145	1032	n/a	1002	1022	1051	1018	1095	1227	1050	1203	1059	1122
alpha_rarefaction_12000_57.txt	12000	57	1004	1146	1050	1193	934	1117	1025	1139	1036	1006	957	1177	961	858	1086	1092	1024	999	941	1146	1032	n/a	1009	1005	1049	1021	1090	1224	1072	1208	1053	1128
alpha_rarefaction_12000_58.txt	12000	58	1005	1127	1049	1195	918	1111	1039	1133	1032	1005	962	1160	966	866	1098	1087	1028	997	934	1132	1021	n/a	1008	1012	1052	1033	1099	1218	1069	1202	1066	1131
alpha_rarefaction_12000_59.txt	12000	59	1009	1133	1062	1210	941	1107	1016	1121	1045	1008	943	1188	973	855	1102	1077	1018	996	950	1142	1033	n/a	1013	1026	1051	1029	1100	1216	1048	1205	1049	1116
alpha_rarefaction_12000_60.txt	12000	60	991	1166	1063	1194	934	1125	1015	1133	1017	1005	956	1184	973	854	1076	1068	1017	1004	931	1139	1033	n/a	1000	1012	1037	1031	1092	1221	1057	1202	1052	1144
alpha_rarefaction_12000_61.txt	12000	61	1000	1142	1055	1187	933	1100	1031	1143	1048	1011	957	1163	969	873	1074	1067	1008	995	935	1148	1022	n/a	1013	1020	1043	1017	1100	1205	1060	1200	1063	1122
alpha_rarefaction_12000_62.txt	12000	62	1000	1141	1053	1210	933	1095	1039	1122	1031	1007	965	1178	975	858	1075	1066	1013	999	961	1145	1034	n/a	1015	1011	1045	1023	1088	1226	1063	1201	1068	1122
alpha_rarefaction_12000_63.txt	12000	63	999	1129	1056	1211	917	1121	1014	1135	1039	1003	958	1183	963	862	1091	1066	1014	1011	946	1142	1018	n/a	1013	1024	1040	1027	1080	1184	1060	1206	1055	1112
alpha_rarefaction_12000_64.txt	12000	64	985	1128	1043	1195	917	1100	1032	1130	1038	1005	960	1170	968	856	1078	1096	1029	1002	932	1140	1039	n/a	1014	1015	1033	1019	1096	1216	1058	1207	1077	1114
alpha_rarefaction_12000_65.txt	12000	65	985	1139	1027	1201	928	1108	1011	1153	1038	1007	951	1189	967	843	1081	1081	1023	991	955	1150	1027	n/a	1000	1023	1040	1017	1086	1220	1068	1202	1073	1117
alpha_rarefaction_12000_66.txt	12000	66	1002	1136	1058	1215	933	1116	1009	1126	1030	999	953	1191	964	881	1057	1081	1035	1003	943	1121	1039	n/a	997	1009	1044	1039	1077	1213	1075	1208	1057	1131
alpha_rarefaction_12000_67.txt	12000	67	983	1153	1067	1189	916	1103	1035	1134	1037	1006	965	1168	961	861	1083	1072	1008	1002	952	1138	1037	n/a	988	1015	1059	1011	1104	1190	1040	1205	1043	1132
alpha_rarefaction_12000_68.txt	12000	68	991	1123	1058	1185	925	1101	1023	1143	1023	1002	968	1181	973	862	1066	1089	1014	998	951	1135	1036	n/a	1003	1011	1048	1033	1092	1201	1045	1200	1052	1116
alpha_rarefaction_12000_69.txt	12000	69	1004	1145	1058	1198	920	1107	1031	1133	1023	1005	960	1167	962	856	1097	1084	1022	993	937	1128	1030	n/a	1004	1007	1046	1033	1098	1194	1037	1198	1048	1124
alpha_rarefaction_12000_70.txt	12000	70	989	1143	1048	1180	920	1094	1038	1131	1031	1000	951	1195	965	860	1091	1104	1021	989	930	1158	1025	n/a	1010	1018	1052	1017	1092	1213	1051	1205	1057	1137
alpha_rarefaction_12000_71.txt	12000	71	1003	1137	1062	1211	906	1095	1032	1118	1035	996	955	1177	975	855	1087	1088	1017	990	941	1133	1038	n/a	1001	1008	1044	1029	1087	1212	1037	1204	1064	1117
alpha_rarefaction_12000_72.txt	12000	72	1000	1153	1065	1211	918	1093	1050	1149	1023	997	962	1172	964	868	1066	1074	1019	994	919	1135	1043	n/a	992	1005	1042	1011	1095	1230	1055	1200	1061	1134
alpha_rarefaction_12000_73.txt	12000	73	982	1153	1067	1202	933	1095	1025	1140	1036	1004	958	1190	969	865	1074	1081	1020	990	943	1128	1033	n/a	993	1009	1027	1022	1084	1201	1044	1203	1056	1102
alpha_rarefaction_12000_74.txt	12000	74	1006	1162	1059	1192	930	1096	1045	1136	1050	1007	956	1173	966	871	1057	1069	1016	984	943	1132	1031	n/a	1006	1006	1022	1025	1089	1212	1057	1204	1047	1116
alpha_rarefaction_12000_75.txt	12000	75	1017	1146	1062	1200	942	1094	1025	1151	1027	1006	954	1168	978	862	1083	1086	1033	986	939	1141	1025	n/a	1020	1019	1073	1017	1074	1218	1055	1201	1042	1121
alpha_rarefaction_12000_76.txt	12000	76	999	1148	1045	1210	914	1106	1016	1145	1001	1003	955	1171	971	859	1077	1085	1016	993	963	1134	1029	n/a	1023	1010	1054	1031	1083	1217	1063	1202	1046	1127
alpha_rarefaction_12000_77.txt	12000	77	997	1151	1065	1200	921	1097	1036	1147	1038	1009	962	1174	967	854	1076	1074	1021	1007	951	1122	1033	n/a	1019	1020	1041	1023	1090	1203	1075	1207	1056	1121
alpha_rarefaction_12000_78.txt	12000	78	990	1145	1052	1192	931	1101	1036	1148	1053	997	953	1181	962	860	1084	1094	1018	986	951	1133	1037	n/a	1021	1023	1047	1017	1096	1204	1065	1204	1064	1140
alpha_rarefaction_12000_79.txt	12000	79	1006	1146	1050	1195	929	1110	1008	1123	1051	995	946	1162	973	845	1080	1089	1019	987	950	1148	1029	n/a	1007	1016	1032	1032	1089	1201	1075	1208	1051	1136
alpha_rarefaction_12000_80.txt	12000	80	1005	1148	1058	1189	916	1118	1022	1132	1056	999	957	1180	969	862	1075	1089	1022	995	957	1134	1026	n/a	1007	1010	1040	1040	1084	1223	1055	1204	1051	1132
alpha_rarefaction_12000_81.txt	12000	81	994	1149	1062	1219	912	1121	1008	1143	1047	1008	952	1171	965	857	1078	1086	1029	988	929	1146	1041	n/a	988	1010	1033	1038	1085	1203	1055	1207	1036	1133
alpha_rarefaction_12000_82.txt	12000	82	1008	1149	1052	1211	928	1116	1027	1130	1057	1001	963	1190	970	866	1088	1064	1020	993	955	1151	1019	n/a	1005	1012	1042	1020	1075	1217	1061	1203	1059	1138
alpha_rarefaction_12000_83.txt	12000	83	998	1134	1060	1211	927	1095	1032	1124	1033	1013	956	1177	966	863	1094	1071	1019	981	934	1142	1041	n/a	1002	1006	1053	1024	1097	1209	1063	1202	1032	1130
alpha_rarefaction_12000_84.txt	12000	84	993	1148	1061	1206	930	1093	1008	1157	1030	1007	955	1176	954	862	1063	1079	1021	992	961	1136	1027	n/a	1009	1027	1042	1017	1086	1202	1039	1204	1060	1115
alpha_rarefaction_12000_85.txt	12000	85	994	1136	1062	1186	915	1112	1045	1123	1028	996	962	1164	968	851	1082	1069	1010	988	944	1141	1025	n/a	995	1007	1050	1028	1098	1216	1057	1200	1049	1132
alpha_rarefaction_12000_86.txt	12000	86	1000	1153	1064	1212	937	1105	991	1147	1042	1006	961	1177	973	854	1082	1086	1022	992	950	1133	1034	n/a	993	1018	1045	1036	1069	1198	1047	1201	1069	1133
alpha_rarefaction_12000_87.txt	12000	87	990	1130	1058	1193	920	1104	1025	1147	1040	1006	950	1173	973	859	1094	1079	1002	999	960	1120	1031	n/a	1001	997	1052	1016	1113	1211	1046	1208	1049	1125
alpha_rarefaction_12000_88.txt	12000	88	984	1152	1063	1218	934	1112	1017	1140	1046	1004	971	1170	964	862	1089	1081	1004	998	943	1149	1012	n/a	1017	1022	1054	1017	1086	1220	1069	1202	1061	1125
alpha_rarefaction_12000_89.txt	12000	89	1010	1146	1058	1218	929	1100	1019	1134	1050	1008	966	1162	981	848	1078	1077	1018	989	935	1127	1028	n/a	1008	1013	1049	1043	1092	1215	1058	1205	1050	1140
alpha_rarefaction_12000_90.txt	12000	90	984	1150	1048	1207	919	1112	1046	1148	1035	1002	961	1158	974	855	1074	1075	1031	1002	949	1143	1023	n/a	995	1015	1052	1025	1078	1207	1043	1205	1067	1128
alpha_rarefaction_12000_91.txt	12000	91	997	1146	1047	1211	943	1098	1017	1134	1021	1007	955	1170	962	863	1077	1073	1017	978	945	1138	1038	n/a	984	1014	1022	1032	1084	1221	1043	1202	1052	1137
alpha_rarefaction_12000_92.txt	12000	92	993	1136	1056	1213	916	1123	1034	1120	1036	999	955	1170	968	853	1088	1068	1013	988	953	1142	1013	n/a	1007	1019	1049	1023	1071	1209	1064	1207	1027	1138
alpha_rarefaction_12000_93.txt	12000	93	1012	1149	1049	1221	919	1110	1039	1143	1031	1015	966	1187	973	860	1085	1079	1012	987	934	1147	1021	n/a	994	1008	1040	1035	1085	1207	1065	1206	1051	1123
alpha_rarefaction_12000_94.txt	12000	94	990	1153	1053	1204	929	1107	1027	1119	1013	1004	954	1189	955	857	1084	1083	1014	995	931	1142	1037	n/a	1018	1004	1050	1022	1078	1206	1037	1203	1064	1120
alpha_rarefaction_12000_95.txt	12000	95	988	1156	1061	1189	925	1124	1034	1123	1034	1012	954	1171	954	864	1093	1086	1031	1001	936	1140	1029	n/a	1008	1005	1041	1036	1087	1233	1059	1203	1054	1111
alpha_rarefaction_12000_96.txt	12000	96	1009	1134	1059	1194	924	1108	1033	1150	1035	999	955	1164	962	860	1074	1053	1013	1002	929	1131	1026	n/a	1000	1008	1051	1033	1081	1211	1051	1204	1047	1146
alpha_rarefaction_12000_97.txt	12000	97	994	1144	1051	1213	928	1093	1021	1126	1035	1002	944	1197	959	861	1083	1068	1038	993	948	1128	1029	n/a	1002	1013	1044	1022	1089	1216	1054	1205	1042	1129
alpha_rarefaction_12000_98.txt	12000	98	999	1135	1042	1228	929	1114	1023	1131	1054	1010	952	1175	959	867	1089	1085	1001	1000	940	1151	1024	n/a	996	1020	1032	1030	1072	1221	1057	1206	1049	1136
alpha_rarefaction_12000_99.txt	12000	99	1004	1154	1058	1204	924	1110	995	1132	1032	1017	965	1175	964	867	1061	1077	1024	1001	943	1141	1054	n/a	1011	1010	1032	1015	1103	1218	1046	1205	1047	1128
alpha_rarefaction_13000_0.txt	13000	0	1031	1155	1083	1257	964	1139	1046	1160	1081	1028	988	1181	996	875	1103	1112	1059	1017	988	1149	1081	n/a	1036	1022	1088	1047	1127	1235	1089	n/a	1101	1156
alpha_rarefaction_13000_1.txt	13000	1	1034	1184	1087	1205	953	1129	1075	1174	1035	1034	984	1191	997	882	1117	1091	1050	1002	963	1159	1062	n/a	1040	1026	1065	1056	1123	1221	1097	n/a	1079	1160
alpha_rarefaction_13000_2.txt	13000	2	1032	1167	1088	1232	959	1112	1062	1162	1046	1024	986	1206	996	869	1087	1107	1054	1008	967	1154	1061	n/a	1031	1036	1081	1044	1126	1238	1083	n/a	1089	1164
alpha_rarefaction_13000_3.txt	13000	3	1032	1159	1082	1235	959	1123	1044	1144	1065	1032	984	1200	992	886	1098	1084	1049	1018	966	1158	1047	n/a	1053	1028	1069	1051	1144	1239	1079	n/a	1082	1161
alpha_rarefaction_13000_4.txt	13000	4	1027	1186	1083	1250	951	1140	1056	1171	1063	1022	984	1191	997	875	1111	1099	1051	997	974	1163	1066	n/a	1047	1025	1090	1050	1142	1217	1104	n/a	1098	1158
alpha_rarefaction_13000_5.txt	13000	5	1015	1172	1094	1225	959	1140	1056	1157	1054	1022	987	1204	997	869	1099	1103	1046	1011	963	1157	1065	n/a	1045	1033	1076	1046	1134	1221	1067	n/a	1097	1140
alpha_rarefaction_13000_6.txt	13000	6	1029	1179	1095	1230	945	1135	1061	1167	1067	1030	986	1205	995	882	1098	1101	1057	1012	975	1154	1060	n/a	1041	1014	1057	1039	1134	1232	1079	n/a	1091	1169
alpha_rarefaction_13000_7.txt	13000	7	1031	1151	1090	1219	948	1131	1048	1145	1075	1023	987	1214	995	878	1121	1104	1048	1001	979	1166	1055	n/a	1036	1035	1073	1037	1128	1229	1094	n/a	1089	1147
alpha_rarefaction_13000_8.txt	13000	8	1027	1184	1093	1241	949	1132	1063	1161	1064	1029	986	1206	995	890	1116	1097	1057	1012	970	1151	1059	n/a	1026	1033	1086	1047	1126	1246	1072	n/a	1082	1146
alpha_rarefaction_13000_9.txt	13000	9	1035	1170	1088	1232	947	1128	1068	1159	1078	1036	987	1196	996	871	1102	1095	1057	1009	963	1155	1068	n/a	1052	1029	1056	1042	1115	1252	1065	n/a	1084	1146
alpha_rarefaction_13000_10.txt	13000	10	1024	1165	1083	1231	959	1122	1069	1170	1070	1037	986	1196	996	872	1123	1100	1055	1014	978	1152	1062	n/a	1036	1032	1082	1047	1137	1245	1086	n/a	1079	1145
alpha_rarefaction_13000_11.txt	13000	11	1042	1175	1086	1226	951	1116	1039	1160	1066	1026	987	1205	996	876	1116	1101	1052	1014	969	1153	1061	n/a	1042	1034	1083	1053	1121	1246	1064	n/a	1091	1150
alpha_rarefaction_13000_12.txt	13000	12	1036	1159	1091	1239	951	1126	1075	1150	1059	1025	986	1188	994	888	1112	1107	1054	1015	997	1152	1051	n/a	1041	1044	1090	1044	1112	1231	1082	n/a	1079	1157
alpha_rarefaction_13000_13.txt	13000	13	1036	1167	1090	1222	955	1129	1073	1157	1059	1034	984	1205	994	881	1114	1111	1046	1005	961	1175	1042	n/a	1037	1020	1098	1039	1124	1231	1084	n/a	1085	1161
alpha_rarefaction_13000_14.txt	13000	14	1025	1164	1090	1224	955	1137	1068	1143	1073	1025	987	1193	996	873	1096	1108	1048	1019	990	1159	1061	n/a	1042	1028	1065	1048	1140	1235	1076	n/a	1093	1162
alpha_rarefaction_13000_15.txt	13000	15	1027	1171	1083	1233	945	1120	1058	1144	1068	1023	986	1187	996	887	1109	1100	1047	1007	985	1171	1068	n/a	1038	1035	1079	1028	1122	1253	1089	n/a	1068	1161
alpha_rarefaction_13000_16.txt	13000	16	1028	1172	1085	1230	960	1122	1053	1159	1061	1020	989	1196	995	867	1126	1105	1048	1013	973	1143	1064	n/a	1049	1041	1095	1048	1136	1229	1087	n/a	1086	1130
alpha_rarefaction_13000_17.txt	13000	17	1024	1165	1085	1235	959	1137	1055	1164	1057	1025	985	1204	998	886	1119	1093	1048	1007	966	1167	1047	n/a	1040	1033	1085	1033	1139	1244	1066	n/a	1092	1143
alpha_rarefaction_13000_18.txt	13000	18	1026	1170	1096	1223	955	1127	1055	1164	1056	1038	984	1210	993	882	1104	1112	1053	999	968	1157	1068	n/a	1046	1029	1078	1043	1139	1254	1079	n/a	1098	1164
alpha_rarefaction_13000_19.txt	13000	19	1028	1177	1089	1227	953	1118	1063	1171	1064	1020	988	1195	993	872	1113	1097	1049	1010	988	1167	1059	n/a	1046	1030	1085	1048	1131	1216	1086	n/a	1088	1175
alpha_rarefaction_13000_20.txt	13000	20	1025	1179	1094	1253	951	1132	1035	1163	1073	1024	984	1184	993	877	1121	1101	1057	1009	981	1162	1071	n/a	1035	1023	1073	1038	1118	1238	1094	n/a	1086	1151
alpha_rarefaction_13000_21.txt	13000	21	1030	1167	1090	1237	945	1131	1058	1164	1086	1019	987	1193	993	870	1098	1099	1049	996	969	1167	1056	n/a	1019	1016	1082	1049	1129	1218	1089	n/a	1077	1157
alpha_rarefaction_13000_22.txt	13000	22	1029	1164	1084	1215	952	1133	1040	1166	1060	1026	986	1193	996	871	1109	1110	1047	994	971	1143	1065	n/a	1039	1036	1074	1043	1115	1220	1084	n/a	1075	1131
alpha_rarefaction_13000_23.txt	13000	23	1035	1161	1101	1224	962	1124	1064	1164	1073	1026	985	1187	996	884	1121	1106	1049	1007	973	1147	1052	n/a	1041	1013	1065	1049	1138	1221	1090	n/a	1089	1148
alpha_rarefaction_13000_24.txt	13000	24	1020	1160	1085	1251	941	1114	1051	1155	1094	1024	987	1195	993	877	1123	1104	1055	1009	972	1144	1063	n/a	1032	1032	1076	1054	1132	1248	1079	n/a	1094	1143
alpha_rarefaction_13000_25.txt	13000	25	1030	1158	1086	1226	966	1145	1048	1159	1075	1024	987	1196	996	891	1116	1098	1043	1016	988	1184	1050	n/a	1033	1030	1056	1042	1134	1253	1096	n/a	1083	1148
alpha_rarefaction_13000_26.txt	13000	26	1023	1162	1083	1239	948	1124	1049	1150	1065	1026	987	1230	993	871	1115	1095	1045	1008	968	1163	1069	n/a	1040	1038	1076	1046	1114	1228	1091	n/a	1102	1157
alpha_rarefaction_13000_27.txt	13000	27	1026	1174	1087	1226	955	1123	1070	1162	1076	1026	986	1218	993	880	1107	1095	1043	1016	966	1170	1072	n/a	1030	1033	1068	1031	1123	1214	1064	n/a	1075	1171
alpha_rarefaction_13000_28.txt	13000	28	1023	1191	1086	1225	955	1123	1051	1158	1085	1028	986	1204	994	874	1104	1106	1052	1000	983	1144	1061	n/a	1037	1031	1068	1045	1131	1239	1093	n/a	1074	1161
alpha_rarefaction_13000_29.txt	13000	29	1040	1169	1080	1247	955	1126	1055	1158	1062	1023	986	1191	994	879	1119	1105	1055	995	958	1145	1065	n/a	1039	1042	1065	1048	1119	1242	1103	n/a	1098	1149
alpha_rarefaction_13000_30.txt	13000	30	1035	1170	1086	1242	952	1133	1067	1153	1064	1023	985	1177	995	879	1101	1122	1050	1004	963	1162	1061	n/a	1038	1027	1082	1049	1118	1198	1067	n/a	1111	1128
alpha_rarefaction_13000_31.txt	13000	31	1039	1174	1091	1213	960	1127	1054	1148	1074	1021	986	1203	994	870	1096	1101	1048	1009	969	1153	1045	n/a	1037	1027	1087	1034	1126	1218	1100	n/a	1077	1163
alpha_rarefaction_13000_32.txt	13000	32	1015	1165	1097	1234	964	1127	1065	1161	1060	1016	984	1192	996	873	1134	1101	1048	1016	963	1161	1053	n/a	1026	1021	1077	1050	1118	1215	1088	n/a	1097	1148
alpha_rarefaction_13000_33.txt	13000	33	1013	1174	1092	1230	957	1134	1047	1142	1074	1021	987	1180	993	875	1098	1109	1050	1002	983	1163	1062	n/a	1025	1028	1086	1050	1119	1230	1073	n/a	1091	1140
alpha_rarefaction_13000_34.txt	13000	34	1025	1176	1088	1231	957	1114	1047	1142	1060	1031	988	1201	996	891	1103	1094	1049	1026	961	1171	1064	n/a	1058	1032	1095	1044	1127	1230	1083	n/a	1090	1146
alpha_rarefaction_13000_35.txt	13000	35	1018	1160	1095	1219	962	1118	1065	1158	1064	1032	985	1191	996	873	1111	1111	1047	1011	981	1167	1058	n/a	1038	1030	1080	1047	1142	1222	1085	n/a	1096	1153
alpha_rarefaction_13000_36.txt	13000	36	1020	1184	1099	1218	958	1130	1048	1167	1060	1019	987	1209	993	877	1113	1106	1047	1023	974	1159	1057	n/a	1044	1034	1057	1037	1126	1247	1071	n/a	1076	1148
alpha_rarefaction_13000_37.txt	13000	37	1028	1185	1080	1240	958	1129	1066	1157	1060	1026	984	1193	992	865	1107	1087	1047	1003	972	1152	1060	n/a	1046	1036	1073	1044	1143	1243	1074	n/a	1084	1142
alpha_rarefaction_13000_38.txt	13000	38	1037	1164	1092	1208	963	1129	1072	1174	1078	1027	988	1196	994	880	1109	1106	1057	1003	982	1157	1054	n/a	1043	1031	1072	1051	1133	1229	1093	n/a	1086	1169
alpha_rarefaction_13000_39.txt	13000	39	1034	1167	1095	1248	957	1132	1069	1134	1036	1030	985	1229	992	877	1111	1110	1053	1019	974	1173	1056	n/a	1027	1037	1083	1045	1125	1223	1096	n/a	1119	1144
alpha_rarefaction_13000_40.txt	13000	40	1029	1194	1084	1221	953	1114	1068	1164	1059	1023	987	1182	997	869	1099	1113	1052	1008	974	1140	1061	n/a	1023	1024	1096	1029	1124	1218	1076	n/a	1081	1158
alpha_rarefaction_13000_41.txt	13000	41	1027	1171	1096	1226	954	1112	1066	1175	1058	1025	985	1191	991	870	1097	1104	1055	1013	990	1150	1067	n/a	1033	1033	1078	1054	1110	1237	1112	n/a	1088	1157
alpha_rarefaction_13000_42.txt	13000	42	1030	1176	1090	1227	958	1134	1060	1178	1075	1025	986	1186	996	877	1125	1110	1059	998	976	1161	1047	n/a	1036	1024	1068	1041	1127	1240	1077	n/a	1080	1152
alpha_rarefaction_13000_43.txt	13000	43	1023	1150	1081	1228	953	1133	1053	1160	1067	1021	987	1181	997	883	1106	1099	1050	1005	981	1163	1061	n/a	1041	1037	1080	1050	1111	1238	1098	n/a	1079	1146
alpha_rarefaction_13000_44.txt	13000	44	1033	1158	1086	1215	958	1113	1050	1164	1083	1035	985	1205	994	878	1120	1092	1056	1029	974	1160	1065	n/a	1044	1007	1063	1047	1123	1234	1096	n/a	1104	1158
alpha_rarefaction_13000_45.txt	13000	45	1025	1165	1085	1222	959	1129	1072	1142	1067	1029	987	1206	994	877	1112	1095	1053	993	971	1166	1071	n/a	1047	1028	1060	1050	1122	1219	1101	n/a	1109	1167
alpha_rarefaction_13000_46.txt	13000	46	1038	1182	1098	1234	962	1129	1071	1148	1057	1026	987	1208	995	877	1120	1109	1053	1010	978	1140	1069	n/a	1028	1026	1067	1053	1125	1237	1082	n/a	1091	1154
alpha_rarefaction_13000_47.txt	13000	47	1013	1179	1088	1228	949	1125	1054	1152	1057	1035	983	1194	998	877	1111	1094	1048	1011	971	1144	1057	n/a	1033	1022	1088	1052	1135	1235	1080	n/a	1078	1144
alpha_rarefaction_13000_48.txt	13000	48	1025	1170	1093	1222	957	1126	1041	1174	1053	1031	988	1201	997	875	1109	1093	1048	1010	970	1167	1060	n/a	1042	1038	1088	1057	1137	1227	1102	n/a	1085	1148
alpha_rarefaction_13000_49.txt	13000	49	1032	1168	1096	1224	959	1135	1051	1158	1067	1035	983	1201	991	879	1098	1093	1050	1014	970	1144	1053	n/a	1050	1033	1086	1040	1114	1236	1086	n/a	1095	1167
alpha_rarefaction_13000_50.txt	13000	50	1045	1157	1091	1214	952	1139	1057	1135	1077	1030	986	1181	995	866	1125	1111	1050	1017	978	1147	1052	n/a	1028	1032	1079	1051	1112	1243	1071	n/a	1089	1159
alpha_rarefaction_13000_51.txt	13000	51	1022	1164	1089	1225	949	1113	1064	1134	1062	1030	986	1203	995	873	1104	1095	1057	1018	973	1124	1067	n/a	1038	1025	1069	1045	1108	1244	1093	n/a	1094	1153
alpha_rarefaction_13000_52.txt	13000	52	1025	1149	1087	1248	955	1126	1057	1148	1063	1016	986	1199	993	869	1109	1093	1051	1008	990	1166	1064	n/a	1044	1035	1073	1051	1112	1219	1082	n/a	1112	1142
alpha_rarefaction_13000_53.txt	13000	53	1017	1163	1096	1242	950	1122	1059	1142	1071	1024	984	1215	996	868	1107	1114	1057	1031	973	1154	1057	n/a	1039	1017	1082	1053	1116	1241	1091	n/a	1089	1173
alpha_rarefaction_13000_54.txt	13000	54	1029	1164	1089	1231	952	1123	1053	1150	1049	1034	988	1196	992	883	1100	1101	1045	995	977	1159	1058	n/a	1023	1029	1069	1046	1132	1235	1075	n/a	1085	1152
alpha_rarefaction_13000_55.txt	13000	55	1047	1187	1087	1195	955	1121	1055	1167	1096	1031	988	1187	995	878	1129	1100	1048	1009	981	1167	1060	n/a	1038	1030	1069	1054	1132	1252	1097	n/a	1093	1138
alpha_rarefaction_13000_56.txt	13000	56	1024	1170	1081	1231	951	1119	1048	1152	1069	1021	985	1199	996	882	1113	1109	1052	1007	987	1165	1065	n/a	1049	1039	1084	1046	1123	1221	1089	n/a	1098	1181
alpha_rarefaction_13000_57.txt	13000	57	1032	1158	1087	1201	948	1140	1063	1167	1068	1021	986	1198	996	869	1131	1109	1047	1028	970	1180	1052	n/a	1039	1045	1072	1039	1124	1248	1075	n/a	1074	1144
alpha_rarefaction_13000_58.txt	13000	58	1021	1182	1091	1238	957	1128	1054	1153	1060	1029	988	1200	994	885	1113	1103	1050	1008	973	1159	1064	n/a	1041	1022	1068	1027	1106	1226	1087	n/a	1083	1172
alpha_rarefaction_13000_59.txt	13000	59	1044	1169	1080	1197	956	1135	1056	1150	1068	1024	989	1193	996	874	1115	1099	1054	1012	970	1155	1059	n/a	1035	1024	1067	1049	1138	1230	1099	n/a	1078	1145
alpha_rarefaction_13000_60.txt	13000	60	1026	1158	1097	1218	947	1131	1062	1155	1073	1024	988	1189	992	883	1112	1101	1048	1008	967	1142	1062	n/a	1047	1033	1069	1042	1131	1223	1075	n/a	1088	1165
alpha_rarefaction_13000_61.txt	13000	61	1033	1168	1083	1232	956	1131	1054	1154	1072	1031	985	1188	998	881	1104	1102	1048	1002	980	1151	1062	n/a	1039	1020	1050	1033	1137	1220	1084	n/a	1100	1151
alpha_rarefaction_13000_62.txt	13000	62	1043	1142	1082	1231	939	1117	1073	1177	1074	1029	988	1170	993	878	1114	1097	1047	1006	977	1157	1052	n/a	1028	1019	1084	1037	1119	1252	1076	n/a	1082	1149
alpha_rarefaction_13000_63.txt	13000	63	1018	1185	1084	1231	955	1123	1043	1149	1075	1036	988	1197	996	880	1119	1101	1053	1014	975	1148	1061	n/a	1033	1025	1074	1042	1118	1225	1094	n/a	1075	1165
alpha_rarefaction_13000_64.txt	13000	64	1015	1154	1085	1241	960	1121	1050	1164	1067	1036	987	1188	996	872	1101	1105	1046	991	971	1151	1060	n/a	1051	1030	1092	1038	1113	1224	1081	n/a	1096	1140
alpha_rarefaction_13000_65.txt	13000	65	1025	1155	1089	1224	954	1127	1069	1150	1073	1017	989	1205	996	860	1092	1098	1053	1023	976	1148	1065	n/a	1055	1039	1072	1039	1124	1243	1087	n/a	1092	1172
alpha_rarefaction_13000_66.txt	13000	66	1032	1153	1087	1222	949	1118	1036	1167	1065	1020	984	1198	997	886	1101	1121	1050	1017	988	1161	1066	n/a	1050	1032	1088	1040	1124	1232	1084	n/a	1102	1142
alpha_rarefaction_13000_67.txt	13000	67	1028	1170	1093	1239	960	1130	1049	1155	1058	1025	983	1190	995	893	1126	1109	1046	1017	980	1149	1064	n/a	1034	1032	1085	1048	1113	1235	1082	n/a	1101	1153
alpha_rarefaction_13000_68.txt	13000	68	1031	1164	1091	1230	950	1126	1047	1148	1071	1032	985	1192	994	881	1106	1105	1051	1002	965	1158	1080	n/a	1039	1043	1079	1046	1141	1232	1067	n/a	1098	1139
alpha_rarefaction_13000_69.txt	13000	69	1026	1156	1094	1241	961	1122	1047	1149	1079	1024	986	1225	997	868	1120	1108	1054	1021	973	1171	1072	n/a	1032	1024	1087	1040	1130	1251	1094	n/a	1094	1141
alpha_rarefaction_13000_70.txt	13000	70	1026	1160	1073	1235	946	1137	1066	1165	1072	1020	988	1184	994	875	1111	1095	1049	1000	973	1171	1054	n/a	1049	1025	1077	1057	1118	1256	1096	n/a	1094	1159
alpha_rarefaction_13000_71.txt	13000	71	1012	1155	1079	1231	956	1130	1063	1157	1062	1019	989	1207	994	875	1124	1120	1053	1009	986	1148	1070	n/a	1045	1012	1069	1047	1126	1229	1090	n/a	1088	1141
alpha_rarefaction_13000_72.txt	13000	72	1035	1159	1087	1225	956	1121	1041	1156	1078	1030	986	1181	993	886	1114	1110	1051	1016	975	1154	1062	n/a	1043	1033	1090	1044	1145	1239	1086	n/a	1109	1141
alpha_rarefaction_13000_73.txt	13000	73	1037	1168	1086	1235	960	1127	1061	1158	1077	1032	987	1193	994	875	1109	1101	1046	1018	976	1153	1058	n/a	1028	1025	1093	1033	1111	1243	1090	n/a	1092	1140
alpha_rarefaction_13000_74.txt	13000	74	1031	1148	1090	1235	951	1125	1052	1147	1061	1026	985	1181	995	869	1110	1095	1050	1003	984	1161	1061	n/a	1046	1007	1062	1039	1141	1234	1082	n/a	1115	1154
alpha_rarefaction_13000_75.txt	13000	75	1037	1152	1082	1226	960	1133	1070	1162	1074	1027	984	1176	996	880	1106	1104	1051	1026	963	1170	1062	n/a	1038	1042	1073	1043	1130	1229	1095	n/a	1079	1145
alpha_rarefaction_13000_76.txt	13000	76	1018	1178	1082	1216	946	1122	1048	1153	1070	1021	985	1176	994	878	1090	1095	1055	1014	990	1153	1059	n/a	1028	1029	1057	1049	1146	1232	1093	n/a	1085	1154
alpha_rarefaction_13000_77.txt	13000	77	1029	1160	1083	1218	955	1143	1048	1179	1059	1028	989	1175	994	868	1110	1098	1055	1007	960	1150	1048	n/a	1037	1033	1061	1048	1121	1241	1075	n/a	1088	1127
alpha_rarefaction_13000_78.txt	13000	78	1043	1173	1084	1218	951	1115	1051	1146	1090	1028	988	1194	996	881	1121	1104	1048	996	982	1161	1064	n/a	1052	1025	1082	1038	1123	1258	1083	n/a	1086	1157
alpha_rarefaction_13000_79.txt	13000	79	1032	1174	1086	1237	953	1128	1059	1151	1095	1029	987	1202	994	880	1109	1104	1051	1002	989	1178	1064	n/a	1046	1030	1072	1047	1130	1241	1104	n/a	1083	1167
alpha_rarefaction_13000_80.txt	13000	80	1042	1162	1089	1213	972	1127	1057	1165	1078	1035	986	1199	997	881	1122	1097	1050	1008	982	1154	1063	n/a	1041	1036	1080	1039	1128	1243	1099	n/a	1095	1169
alpha_rarefaction_13000_81.txt	13000	81	1035	1172	1101	1243	949	1126	1055	1158	1064	1028	985	1200	995	879	1112	1109	1055	1008	955	1161	1061	n/a	1033	1034	1080	1053	1129	1219	1080	n/a	1089	1160
alpha_rarefaction_13000_82.txt	13000	82	1041	1163	1097	1227	949	1134	1039	1175	1060	1031	986	1198	995	875	1110	1103	1048	1023	984	1167	1053	n/a	1028	1034	1077	1058	1137	1241	1084	n/a	1075	1158
alpha_rarefaction_13000_83.txt	13000	83	1027	1166	1090	1221	952	1116	1048	1141	1053	1033	984	1201	995	881	1115	1094	1049	1011	974	1143	1051	n/a	1038	1027	1079	1046	1115	1225	1116	n/a	1093	1157
alpha_rarefaction_13000_84.txt	13000	84	1032	1170	1090	1245	951	1128	1030	1164	1071	1029	986	1203	993	872	1125	1091	1061	1024	958	1160	1079	n/a	1041	1018	1058	1047	1139	1210	1086	n/a	1072	1150
alpha_rarefaction_13000_85.txt	13000	85	1034	1168	1095	1232	947	1120	1076	1174	1078	1021	987	1208	997	872	1095	1100	1050	1007	987	1150	1057	n/a	1049	1028	1067	1053	1125	1245	1088	n/a	1087	1160
alpha_rarefaction_13000_86.txt	13000	86	1023	1175	1095	1239	955	1117	1052	1155	1051	1022	988	1200	996	885	1123	1113	1052	1020	959	1155	1052	n/a	1045	1035	1092	1042	1119	1242	1075	n/a	1096	1146
alpha_rarefaction_13000_87.txt	13000	87	1043	1138	1085	1235	948	1123	1064	1158	1074	1028	985	1197	993	880	1087	1101	1058	1020	969	1159	1048	n/a	1051	1027	1076	1042	1134	1241	1073	n/a	1091	1164
alpha_rarefaction_13000_88.txt	13000	88	1032	1149	1088	1214	948	1127	1046	1171	1090	1031	984	1225	993	882	1104	1116	1052	1020	986	1159	1059	n/a	1043	1019	1057	1042	1121	1243	1087	n/a	1098	1164
alpha_rarefaction_13000_89.txt	13000	89	1033	1172	1087	1227	954	1116	1056	1150	1070	1019	987	1203	994	869	1115	1090	1044	1016	971	1150	1061	n/a	1044	1035	1082	1046	1118	1220	1087	n/a	1100	1138
alpha_rarefaction_13000_90.txt	13000	90	1036	1171	1089	1237	945	1125	1059	1152	1060	1028	985	1202	996	882	1120	1107	1054	1022	975	1149	1056	n/a	1045	1029	1061	1048	1131	1230	1108	n/a	1083	1141
alpha_rarefaction_13000_91.txt	13000	91	1037	1174	1090	1246	950	1119	1070	1173	1055	1018	984	1213	996	884	1113	1096	1046	1010	977	1170	1050	n/a	1044	1021	1084	1057	1131	1236	1113	n/a	1083	1138
alpha_rarefaction_13000_92.txt	13000	92	1045	1157	1081	1236	955	1119	1050	1151	1074	1020	988	1205	994	882	1110	1102	1049	1013	991	1146	1057	n/a	1033	1032	1077	1042	1117	1235	1091	n/a	1097	1163
alpha_rarefaction_13000_93.txt	13000	93	1027	1158	1084	1238	964	1134	1065	1154	1056	1022	988	1186	995	879	1108	1104	1054	1010	974	1143	1055	n/a	1028	1043	1055	1046	1104	1242	1101	n/a	1085	1159
alpha_rarefaction_13000_94.txt	13000	94	1046	1175	1080	1212	962	1134	1050	1153	1081	1022	986	1190	998	879	1105	1103	1046	1023	967	1163	1057	n/a	1039	1025	1071	1044	1133	1242	1094	n/a	1090	1154
alpha_rarefaction_13000_95.txt	13000	95	1038	1165	1094	1237	961	1123	1055	1164	1062	1017	989	1211	994	886	1097	1101	1054	1022	972	1160	1053	n/a	1036	1027	1084	1046	1125	1236	1083	n/a	1088	1141
alpha_rarefaction_13000_96.txt	13000	96	1029	1156	1087	1255	952	1138	1052	1191	1026	1029	987	1204	994	879	1135	1112	1040	1014	965	1131	1075	n/a	1051	1031	1090	1048	1124	1249	1063	n/a	1076	1158
alpha_rarefaction_13000_97.txt	13000	97	1039	1181	1090	1233	953	1138	1051	1171	1059	1024	983	1196	994	885	1108	1114	1052	1018	968	1164	1067	n/a	1043	1023	1069	1045	1116	1227	1074	n/a	1069	1146
alpha_rarefaction_13000_98.txt	13000	98	1030	1171	1083	1238	954	1132	1045	1151	1051	1036	987	1185	996	871	1110	1095	1061	1018	982	1150	1068	n/a	1026	1017	1065	1030	1123	1242	1068	n/a	1089	1161
alpha_rarefaction_13000_99.txt	13000	99	1032	1175	1094	1217	959	1131	1065	1156	1057	1020	985	1203	997	877	1108	1102	1054	1010	971	1154	1061	n/a	1044	1038	1083	1051	1123	1224	1077	n/a	1091	1169
alpha_rarefaction_14000_0.txt	14000	0	1057	1169	n/a	1251	985	1160	1092	1187	1089	1042	n/a	1220	n/a	890	1148	1125	n/a	1044	1004	1169	1084	n/a	1073	1032	1115	1071	1157	1240	1125	n/a	1120	1182
alpha_rarefaction_14000_1.txt	14000	1	1052	1195	n/a	1272	980	1153	1060	1174	1097	1046	n/a	1221	n/a	893	1128	1124	n/a	1022	1002	1176	1091	n/a	1068	1044	1094	1056	1171	1241	1118	n/a	1122	1167
alpha_rarefaction_14000_2.txt	14000	2	1061	1193	n/a	1276	983	1157	1070	1186	1080	1047	n/a	1216	n/a	894	1143	1116	n/a	1030	990	1179	1087	n/a	1076	1045	1109	1068	1159	1246	1135	n/a	1130	1176
alpha_rarefaction_14000_3.txt	14000	3	1069	1190	n/a	1252	981	1156	1071	1173	1122	1046	n/a	1215	n/a	896	1148	1119	n/a	1019	997	1178	1092	n/a	1074	1039	1113	1063	1169	1250	1129	n/a	1132	1181
alpha_rarefaction_14000_4.txt	14000	4	1055	1209	n/a	1251	987	1159	1088	1170	1101	1047	n/a	1216	n/a	892	1147	1127	n/a	1021	1004	1179	1087	n/a	1066	1044	1113	1050	1162	1251	1113	n/a	1126	1178
alpha_rarefaction_14000_5.txt	14000	5	1054	1207	n/a	1260	986	1165	1091	1164	1082	1045	n/a	1222	n/a	899	1142	1120	n/a	1039	1008	1187	1083	n/a	1075	1048	1112	1068	1163	1256	1124	n/a	1134	1180
alpha_rarefaction_14000_6.txt	14000	6	1054	1175	n/a	1249	979	1148	1100	1179	1098	1050	n/a	1221	n/a	896	1136	1128	n/a	1014	1010	1188	1077	n/a	1063	1045	1098	1058	1154	1248	1099	n/a	1103	1166
alpha_rarefaction_14000_7.txt	14000	7	1071	1199	n/a	1261	983	1141	1077	1183	1090	1046	n/a	1207	n/a	886	1155	1104	n/a	1019	987	1189	1100	n/a	1074	1035	1106	1057	1156	1249	1137	n/a	1122	1165
alpha_rarefaction_14000_8.txt	14000	8	1058	1193	n/a	1267	986	1148	1094	1195	1087	1047	n/a	1216	n/a	908	1144	1118	n/a	1026	1004	1185	1089	n/a	1071	1046	1117	1065	1147	1264	1119	n/a	1124	1149
alpha_rarefaction_14000_9.txt	14000	9	1052	1180	n/a	1250	982	1146	1063	1172	1091	1047	n/a	1205	n/a	898	1128	1126	n/a	1017	1021	1175	1093	n/a	1070	1043	1116	1055	1162	1269	1127	n/a	1115	1177
alpha_rarefaction_14000_10.txt	14000	10	1050	1203	n/a	1247	979	1144	1076	1181	1086	1044	n/a	1211	n/a	884	1138	1120	n/a	1031	1007	1163	1079	n/a	1064	1045	1109	1056	1151	1243	1117	n/a	1129	1180
alpha_rarefaction_14000_11.txt	14000	11	1065	1182	n/a	1279	980	1145	1084	1178	1074	1050	n/a	1201	n/a	894	1115	1136	n/a	1038	993	1176	1088	n/a	1062	1048	1103	1060	1163	1247	1127	n/a	1134	1162
alpha_rarefaction_14000_12.txt	14000	12	1070	1198	n/a	1255	982	1137	1088	1172	1090	1046	n/a	1213	n/a	890	1141	1117	n/a	1025	1002	1184	1086	n/a	1065	1030	1123	1068	1147	1264	1123	n/a	1112	1182
alpha_rarefaction_14000_13.txt	14000	13	1052	1204	n/a	1248	982	1140	1074	1172	1095	1042	n/a	1218	n/a	904	1150	1116	n/a	1016	1009	1156	1083	n/a	1068	1044	1110	1057	1168	1264	1121	n/a	1130	1179
alpha_rarefaction_14000_14.txt	14000	14	1047	1183	n/a	1246	991	1130	1086	1169	1090	1051	n/a	1213	n/a	892	1130	1120	n/a	1024	1001	1170	1090	n/a	1062	1029	1108	1068	1156	1249	1108	n/a	1138	1170
alpha_rarefaction_14000_15.txt	14000	15	1072	1205	n/a	1269	987	1145	1085	1171	1098	1051	n/a	1213	n/a	894	1141	1125	n/a	1036	1019	1174	1085	n/a	1073	1048	1099	1055	1164	1246	1133	n/a	1115	1186
alpha_rarefaction_14000_16.txt	14000	16	1073	1199	n/a	1251	988	1156	1081	1182	1094	1049	n/a	1229	n/a	881	1138	1118	n/a	1029	1008	1169	1089	n/a	1068	1037	1111	1075	1169	1248	1115	n/a	1132	1162
alpha_rarefaction_14000_17.txt	14000	17	1067	1201	n/a	1263	984	1146	1084	1184	1089	1046	n/a	1214	n/a	902	1142	1106	n/a	1029	998	1188	1076	n/a	1068	1049	1130	1066	1159	1243	1133	n/a	1131	1163
alpha_rarefaction_14000_18.txt	14000	18	1055	1196	n/a	1252	980	1149	1080	1168	1089	1046	n/a	1225	n/a	897	1138	1116	n/a	1037	1009	1179	1095	n/a	1062	1044	1103	1052	1140	1254	1101	n/a	1130	1160
alpha_rarefaction_14000_19.txt	14000	19	1057	1204	n/a	1247	985	1151	1090	1180	1096	1052	n/a	1223	n/a	896	1140	1123	n/a	1032	1009	1175	1085	n/a	1067	1033	1109	1048	1151	1245	1116	n/a	1118	1178
alpha_rarefaction_14000_20.txt	14000	20	1067	1200	n/a	1265	984	1132	1092	1180	1089	1046	n/a	1218	n/a	896	1150	1118	n/a	1024	1002	1181	1078	n/a	1064	1041	1116	1060	1159	1265	1123	n/a	1131	1179
alpha_rarefaction_14000_21.txt	14000	21	1049	1174	n/a	1243	986	1145	1084	1189	1102	1048	n/a	1220	n/a	901	1144	1120	n/a	1012	1001	1165	1076	n/a	1070	1038	1095	1059	1166	1262	1129	n/a	1128	1170
alpha_rarefaction_14000_22.txt	14000	22	1071	1192	n/a	1272	985	1153	1101	1180	1089	1047	n/a	1210	n/a	885	1144	1127	n/a	1038	995	1165	1078	n/a	1078	1040	1100	1059	1173	1244	1124	n/a	1117	1175
alpha_rarefaction_14000_23.txt	14000	23	1053	1221	n/a	1263	981	1133	1092	1178	1088	1052	n/a	1229	n/a	897	1139	1116	n/a	1024	1007	1183	1089	n/a	1073	1030	1121	1063	1165	1253	1124	n/a	1124	1185
alpha_rarefaction_14000_24.txt	14000	24	1068	1194	n/a	1248	982	1155	1078	1168	1092	1039	n/a	1242	n/a	895	1130	1120	n/a	1028	1002	1178	1090	n/a	1072	1053	1106	1060	1158	1227	1121	n/a	1122	1186
alpha_rarefaction_14000_25.txt	14000	25	1047	1185	n/a	1251	981	1147	1080	1180	1094	1044	n/a	1214	n/a	888	1134	1133	n/a	1027	1003	1189	1095	n/a	1071	1057	1095	1064	1154	1269	1122	n/a	1118	1187
alpha_rarefaction_14000_26.txt	14000	26	1063	1172	n/a	1253	985	1144	1081	1181	1100	1053	n/a	1222	n/a	893	1164	1114	n/a	1022	989	1181	1079	n/a	1081	1055	1112	1071	1157	1261	1100	n/a	1118	1180
alpha_rarefaction_14000_27.txt	14000	27	1057	1191	n/a	1250	981	1131	1107	1177	1083	1051	n/a	1222	n/a	905	1153	1117	n/a	1028	993	1177	1087	n/a	1069	1045	1089	1068	1160	1244	1109	n/a	1108	1192
alpha_rarefaction_14000_28.txt	14000	28	1065	1178	n/a	1257	985	1142	1109	1186	1086	1042	n/a	1211	n/a	891	1147	1119	n/a	1018	1005	1178	1089	n/a	1067	1040	1115	1060	1160	1251	1128	n/a	1118	1168
alpha_rarefaction_14000_29.txt	14000	29	1061	1174	n/a	1263	985	1135	1078	1184	1078	1041	n/a	1198	n/a	892	1124	1114	n/a	1026	991	1179	1075	n/a	1060	1056	1114	1059	1159	1251	1106	n/a	1124	1155
alpha_rarefaction_14000_30.txt	14000	30	1054	1204	n/a	1239	991	1144	1087	1168	1089	1045	n/a	1231	n/a	892	1134	1120	n/a	1017	1006	1176	1091	n/a	1084	1040	1104	1069	1152	1255	1123	n/a	1116	1168
alpha_rarefaction_14000_31.txt	14000	31	1061	1200	n/a	1286	985	1139	1080	1169	1098	1044	n/a	1236	n/a	889	1145	1118	n/a	1026	1007	1194	1091	n/a	1047	1046	1106	1067	1146	1250	1104	n/a	1131	1166
alpha_rarefaction_14000_32.txt	14000	32	1063	1200	n/a	1251	976	1151	1096	1177	1101	1043	n/a	1201	n/a	891	1133	1118	n/a	1027	994	1187	1075	n/a	1069	1045	1107	1065	1163	1263	1141	n/a	1122	1170
alpha_rarefaction_14000_33.txt	14000	33	1049	1192	n/a	1266	981	1141	1103	1194	1106	1050	n/a	1223	n/a	893	1128	1108	n/a	1012	997	1173	1091	n/a	1074	1052	1117	1062	1160	1256	1130	n/a	1106	1173
alpha_rarefaction_14000_34.txt	14000	34	1070	1197	n/a	1255	990	1134	1087	1191	1105	1053	n/a	1225	n/a	893	1156	1125	n/a	1034	1018	1191	1089	n/a	1070	1048	1101	1069	1150	1263	1113	n/a	1092	1166
alpha_rarefaction_14000_35.txt	14000	35	1059	1190	n/a	1244	990	1136	1100	1187	1091	1049	n/a	1219	n/a	898	1130	1120	n/a	1027	984	1174	1092	n/a	1064	1041	1083	1055	1164	1250	1119	n/a	1110	1177
alpha_rarefaction_14000_36.txt	14000	36	1050	1175	n/a	1264	980	1154	1098	1171	1107	1051	n/a	1205	n/a	902	1136	1118	n/a	1025	1007	1190	1086	n/a	1067	1039	1102	1074	1172	1253	1096	n/a	1123	1177
alpha_rarefaction_14000_37.txt	14000	37	1056	1195	n/a	1261	983	1124	1079	1192	1093	1048	n/a	1234	n/a	892	1144	1126	n/a	1035	1007	1181	1091	n/a	1063	1044	1110	1056	1143	1256	1115	n/a	1125	1166
alpha_rarefaction_14000_38.txt	14000	38	1052	1208	n/a	1251	979	1157	1081	1183	1085	1039	n/a	1230	n/a	897	1146	1113	n/a	1030	1000	1186	1087	n/a	1075	1052	1119	1063	1158	1260	1129	n/a	1108	1170
alpha_rarefaction_14000_39.txt	14000	39	1047	1191	n/a	1267	973	1158	1070	1187	1089	1048	n/a	1238	n/a	902	1130	1123	n/a	1034	1005	1170	1087	n/a	1060	1048	1117	1059	1149	1271	1119	n/a	1121	1178
alpha_rarefaction_14000_40.txt	14000	40	1067	1212	n/a	1233	981	1154	1096	1154	1079	1037	n/a	1214	n/a	898	1128	1109	n/a	1030	1008	1161	1089	n/a	1069	1045	1093	1062	1168	1254	1127	n/a	1114	1158
alpha_rarefaction_14000_41.txt	14000	41	1064	1160	n/a	1246	990	1149	1082	1180	1106	1054	n/a	1236	n/a	886	1147	1121	n/a	1045	986	1179	1079	n/a	1068	1043	1127	1063	1163	1265	1110	n/a	1106	1176
alpha_rarefaction_14000_42.txt	14000	42	1058	1193	n/a	1275	984	1153	1067	1197	1076	1047	n/a	1220	n/a	891	1145	1100	n/a	1023	996	1196	1094	n/a	1062	1043	1125	1059	1155	1260	1119	n/a	1127	1167
alpha_rarefaction_14000_43.txt	14000	43	1055	1195	n/a	1236	980	1142	1081	1165	1089	1046	n/a	1202	n/a	890	1149	1111	n/a	1030	1015	1182	1089	n/a	1064	1044	1106	1061	1157	1259	1120	n/a	1141	1177
alpha_rarefaction_14000_44.txt	14000	44	1050	1188	n/a	1253	980	1136	1086	1174	1092	1043	n/a	1201	n/a	886	1135	1120	n/a	1030	993	1174	1086	n/a	1055	1052	1127	1054	1165	1252	1127	n/a	1125	1154
alpha_rarefaction_14000_45.txt	14000	45	1064	1197	n/a	1242	981	1157	1079	1192	1095	1047	n/a	1221	n/a	897	1152	1127	n/a	1026	996	1171	1095	n/a	1071	1033	1115	1064	1159	1273	1101	n/a	1122	1188
alpha_rarefaction_14000_46.txt	14000	46	1061	1194	n/a	1255	983	1150	1074	1170	1107	1052	n/a	1195	n/a	896	1146	1122	n/a	1029	1010	1176	1088	n/a	1074	1037	1097	1061	1160	1251	1106	n/a	1118	1186
alpha_rarefaction_14000_47.txt	14000	47	1064	1181	n/a	1246	983	1138	1076	1184	1114	1048	n/a	1212	n/a	891	1145	1124	n/a	1031	1015	1182	1088	n/a	1071	1051	1115	1066	1161	1257	1134	n/a	1116	1165
alpha_rarefaction_14000_48.txt	14000	48	1058	1186	n/a	1266	982	1144	1095	1179	1110	1053	n/a	1221	n/a	896	1147	1123	n/a	1009	1005	1173	1096	n/a	1067	1047	1111	1060	1167	1268	1121	n/a	1106	1174
alpha_rarefaction_14000_49.txt	14000	49	1056	1193	n/a	1261	981	1147	1086	1195	1085	1045	n/a	1218	n/a	884	1158	1130	n/a	1030	993	1158	1095	n/a	1060	1047	1125	1050	1160	1244	1116	n/a	1133	1176
alpha_rarefaction_14000_50.txt	14000	50	1060	1198	n/a	1258	972	1145	1106	1194	1097	1040	n/a	1208	n/a	895	1140	1129	n/a	1018	996	1176	1100	n/a	1072	1070	1132	1061	1158	1247	1095	n/a	1096	1174
alpha_rarefaction_14000_51.txt	14000	51	1050	1186	n/a	1247	979	1154	1094	1172	1087	1046	n/a	1195	n/a	894	1156	1134	n/a	1026	1003	1186	1082	n/a	1064	1045	1113	1062	1171	1245	1115	n/a	1108	1167
alpha_rarefaction_14000_52.txt	14000	52	1059	1201	n/a	1241	985	1158	1079	1175	1087	1040	n/a	1232	n/a	898	1145	1121	n/a	1021	993	1179	1086	n/a	1072	1039	1098	1059	1162	1254	1120	n/a	1130	1160
alpha_rarefaction_14000_53.txt	14000	53	1049	1177	n/a	1244	978	1138	1082	1188	1080	1048	n/a	1198	n/a	894	1134	1114	n/a	1037	1008	1172	1076	n/a	1068	1033	1105	1058	1168	1250	1128	n/a	1127	1160
alpha_rarefaction_14000_54.txt	14000	54	1057	1187	n/a	1253	985	1142	1088	1181	1093	1045	n/a	1205	n/a	888	1134	1122	n/a	1015	1003	1172	1093	n/a	1067	1044	1110	1057	1165	1265	1121	n/a	1133	1183
alpha_rarefaction_14000_55.txt	14000	55	1055	1201	n/a	1256	982	1141	1096	1186	1084	1043	n/a	1216	n/a	890	1149	1110	n/a	1017	984	1180	1093	n/a	1070	1043	1118	1063	1161	1252	1123	n/a	1111	1176
alpha_rarefaction_14000_56.txt	14000	56	1057	1188	n/a	1267	986	1149	1075	1179	1086	1050	n/a	1230	n/a	880	1158	1121	n/a	1021	987	1167	1093	n/a	1066	1048	1097	1066	1158	1260	1105	n/a	1117	1190
alpha_rarefaction_14000_57.txt	14000	57	1057	1191	n/a	1273	983	1149	1109	1181	1100	1045	n/a	1201	n/a	897	1123	1128	n/a	1024	986	1176	1075	n/a	1067	1056	1111	1061	1156	1255	1129	n/a	1112	1168
alpha_rarefaction_14000_58.txt	14000	58	1057	1200	n/a	1262	984	1147	1099	1186	1094	1041	n/a	1205	n/a	893	1150	1125	n/a	1016	1008	1179	1078	n/a	1073	1046	1101	1054	1149	1256	1113	n/a	1135	1182
alpha_rarefaction_14000_59.txt	14000	59	1061	1193	n/a	1251	975	1151	1089	1176	1092	1046	n/a	1206	n/a	897	1152	1123	n/a	1037	1001	1177	1093	n/a	1063	1039	1116	1068	1164	1261	1115	n/a	1106	1175
alpha_rarefaction_14000_60.txt	14000	60	1064	1223	n/a	1268	973	1143	1084	1181	1109	1047	n/a	1223	n/a	890	1141	1110	n/a	1013	995	1173	1106	n/a	1068	1049	1120	1066	1156	1237	1126	n/a	1118	1165
alpha_rarefaction_14000_61.txt	14000	61	1054	1207	n/a	1270	977	1141	1072	1180	1085	1039	n/a	1206	n/a	896	1143	1126	n/a	1037	985	1178	1084	n/a	1069	1042	1109	1071	1169	1243	1127	n/a	1124	1186
alpha_rarefaction_14000_62.txt	14000	62	1049	1211	n/a	1259	983	1141	1091	1158	1100	1050	n/a	1221	n/a	884	1137	1116	n/a	1046	991	1175	1089	n/a	1059	1036	1108	1065	1166	1273	1110	n/a	1114	1184
alpha_rarefaction_14000_63.txt	14000	63	1053	1196	n/a	1239	982	1156	1090	1176	1087	1046	n/a	1214	n/a	896	1151	1119	n/a	1034	990	1177	1084	n/a	1075	1057	1107	1059	1163	1261	1110	n/a	1125	1180
alpha_rarefaction_14000_64.txt	14000	64	1066	1176	n/a	1239	986	1136	1112	1175	1094	1053	n/a	1225	n/a	890	1148	1121	n/a	1021	994	1178	1088	n/a	1073	1043	1114	1067	1159	1261	1115	n/a	1133	1193
alpha_rarefaction_14000_65.txt	14000	65	1061	1190	n/a	1253	978	1153	1104	1177	1090	1051	n/a	1217	n/a	902	1142	1116	n/a	1012	996	1180	1085	n/a	1066	1049	1081	1070	1171	1265	1109	n/a	1117	1164
alpha_rarefaction_14000_66.txt	14000	66	1059	1180	n/a	1263	990	1142	1088	1183	1111	1048	n/a	1225	n/a	892	1144	1114	n/a	1029	1013	1188	1086	n/a	1066	1050	1115	1058	1157	1253	1114	n/a	1120	1160
alpha_rarefaction_14000_67.txt	14000	67	1056	1171	n/a	1242	981	1145	1082	1172	1083	1038	n/a	1226	n/a	890	1142	1108	n/a	1031	1001	1181	1101	n/a	1069	1048	1119	1050	1157	1262	1124	n/a	1125	1170
alpha_rarefaction_14000_68.txt	14000	68	1053	1197	n/a	1255	980	1153	1096	1173	1108	1048	n/a	1224	n/a	893	1137	1115	n/a	1024	988	1164	1098	n/a	1064	1050	1134	1062	1168	1262	1099	n/a	1130	1187
alpha_rarefaction_14000_69.txt	14000	69	1046	1194	n/a	1246	989	1151	1074	1172	1098	1048	n/a	1211	n/a	893	1152	1119	n/a	1007	1008	1171	1088	n/a	1070	1049	1115	1058	1170	1249	1122	n/a	1108	1173
alpha_rarefaction_14000_70.txt	14000	70	1065	1201	n/a	1246	984	1159	1076	1176	1086	1049	n/a	1211	n/a	901	1128	1114	n/a	1024	1005	1175	1095	n/a	1063	1041	1106	1068	1165	1254	1107	n/a	1103	1163
alpha_rarefaction_14000_71.txt	14000	71	1059	1182	n/a	1239	980	1146	1067	1175	1086	1039	n/a	1219	n/a	896	1135	1118	n/a	1032	1000	1177	1095	n/a	1069	1053	1102	1067	1167	1229	1131	n/a	1118	1171
alpha_rarefaction_14000_72.txt	14000	72	1059	1203	n/a	1256	979	1140	1075	1186	1077	1050	n/a	1227	n/a	888	1158	1110	n/a	1031	1010	1182	1079	n/a	1067	1047	1120	1052	1149	1247	1121	n/a	1123	1174
alpha_rarefaction_14000_73.txt	14000	73	1064	1180	n/a	1231	980	1138	1073	1165	1095	1053	n/a	1209	n/a	886	1145	1108	n/a	1023	997	1160	1093	n/a	1061	1039	1106	1066	1155	1267	1123	n/a	1125	1182
alpha_rarefaction_14000_74.txt	14000	74	1068	1210	n/a	1250	974	1148	1083	1200	1087	1049	n/a	1224	n/a	894	1148	1123	n/a	1020	1000	1183	1089	n/a	1071	1048	1111	1066	1165	1271	1116	n/a	1121	1171
alpha_rarefaction_14000_75.txt	14000	75	1057	1183	n/a	1254	984	1150	1079	1196	1095	1047	n/a	1204	n/a	893	1149	1119	n/a	1033	993	1187	1081	n/a	1072	1052	1118	1058	1148	1251	1120	n/a	1119	1158
alpha_rarefaction_14000_76.txt	14000	76	1049	1187	n/a	1276	987	1142	1093	1167	1084	1048	n/a	1220	n/a	896	1122	1118	n/a	1030	1004	1181	1072	n/a	1066	1043	1089	1060	1157	1250	1110	n/a	1130	1181
alpha_rarefaction_14000_77.txt	14000	77	1056	1178	n/a	1262	990	1151	1086	1166	1078	1046	n/a	1209	n/a	888	1149	1113	n/a	1035	997	1168	1086	n/a	1082	1046	1127	1067	1161	1245	1115	n/a	1109	1190
alpha_rarefaction_14000_78.txt	14000	78	1055	1180	n/a	1254	984	1143	1074	1178	1109	1054	n/a	1210	n/a	893	1152	1125	n/a	1031	989	1179	1086	n/a	1069	1035	1096	1065	1164	1255	1118	n/a	1118	1177
alpha_rarefaction_14000_79.txt	14000	79	1058	1181	n/a	1249	987	1157	1086	1185	1105	1047	n/a	1209	n/a	883	1124	1123	n/a	1030	1000	1169	1074	n/a	1064	1057	1111	1065	1167	1259	1128	n/a	1120	1186
alpha_rarefaction_14000_80.txt	14000	80	1059	1181	n/a	1259	978	1141	1087	1180	1096	1050	n/a	1230	n/a	893	1138	1124	n/a	1025	1009	1177	1101	n/a	1064	1046	1124	1068	1164	1253	1121	n/a	1115	1151
alpha_rarefaction_14000_81.txt	14000	81	1058	1204	n/a	1269	974	1156	1092	1176	1101	1047	n/a	1202	n/a	893	1142	1113	n/a	1035	1004	1190	1086	n/a	1075	1053	1079	1075	1162	1259	1116	n/a	1120	1186
alpha_rarefaction_14000_82.txt	14000	82	1066	1205	n/a	1265	985	1151	1091	1179	1085	1045	n/a	1228	n/a	891	1134	1116	n/a	1016	1000	1160	1086	n/a	1064	1046	1101	1065	1161	1254	1126	n/a	1124	1181
alpha_rarefaction_14000_83.txt	14000	83	1061	1191	n/a	1265	978	1157	1098	1179	1103	1048	n/a	1230	n/a	890	1151	1122	n/a	1036	1004	1169	1080	n/a	1068	1040	1104	1067	1157	1250	1126	n/a	1117	1179
alpha_rarefaction_14000_84.txt	14000	84	1046	1194	n/a	1264	987	1137	1089	1186	1099	1051	n/a	1199	n/a	892	1130	1115	n/a	1024	1001	1182	1091	n/a	1070	1036	1107	1057	1158	1259	1112	n/a	1125	1175
alpha_rarefaction_14000_85.txt	14000	85	1054	1182	n/a	1259	984	1144	1079	1181	1100	1046	n/a	1237	n/a	887	1139	1115	n/a	1028	1013	1165	1070	n/a	1076	1045	1117	1060	1157	1238	1126	n/a	1138	1177
alpha_rarefaction_14000_86.txt	14000	86	1061	1199	n/a	1238	984	1155	1081	1195	1091	1051	n/a	1219	n/a	895	1153	1119	n/a	1024	1017	1188	1084	n/a	1075	1034	1118	1051	1165	1259	1115	n/a	1122	1173
alpha_rarefaction_14000_87.txt	14000	87	1071	1178	n/a	1233	983	1144	1094	1176	1086	1049	n/a	1210	n/a	886	1164	1123	n/a	1025	1009	1178	1089	n/a	1064	1047	1101	1067	1153	1248	1118	n/a	1110	1168
alpha_rarefaction_14000_88.txt	14000	88	1065	1180	n/a	1261	984	1153	1100	1180	1105	1045	n/a	1207	n/a	893	1158	1124	n/a	1023	990	1167	1091	n/a	1072	1064	1106	1045	1156	1256	1110	n/a	1131	1171
alpha_rarefaction_14000_89.txt	14000	89	1072	1168	n/a	1257	975	1136	1094	1187	1112	1042	n/a	1209	n/a	894	1139	1110	n/a	1029	1017	1170	1089	n/a	1062	1039	1098	1050	1162	1258	1122	n/a	1125	1178
alpha_rarefaction_14000_90.txt	14000	90	1055	1195	n/a	1271	977	1143	1100	1169	1090	1044	n/a	1214	n/a	895	1146	1123	n/a	1036	1001	1171	1083	n/a	1070	1046	1108	1059	1158	1243	1110	n/a	1124	1171
alpha_rarefaction_14000_91.txt	14000	91	1072	1178	n/a	1266	982	1147	1092	1174	1103	1045	n/a	1217	n/a	902	1143	1116	n/a	1047	999	1181	1085	n/a	1074	1026	1103	1067	1142	1250	1117	n/a	1119	1178
alpha_rarefaction_14000_92.txt	14000	92	1068	1196	n/a	1273	985	1151	1075	1174	1091	1045	n/a	1216	n/a	895	1135	1112	n/a	1020	995	1198	1095	n/a	1073	1034	1106	1062	1154	1260	1110	n/a	1109	1171
alpha_rarefaction_14000_93.txt	14000	93	1062	1206	n/a	1259	981	1140	1084	1177	1105	1048	n/a	1224	n/a	887	1149	1121	n/a	1030	999	1167	1086	n/a	1071	1039	1118	1068	1162	1243	1123	n/a	1128	1188
alpha_rarefaction_14000_94.txt	14000	94	1061	1201	n/a	1239	984	1158	1062	1173	1088	1045	n/a	1237	n/a	888	1131	1112	n/a	1019	1001	1176	1087	n/a	1077	1046	1110	1065	1163	1258	1122	n/a	1115	1175
alpha_rarefaction_14000_95.txt	14000	95	1067	1193	n/a	1269	976	1130	1079	1184	1086	1042	n/a	1213	n/a	906	1147	1119	n/a	1025	998	1197	1091	n/a	1071	1038	1113	1053	1158	1250	1097	n/a	1118	1183
alpha_rarefaction_14000_96.txt	14000	96	1067	1192	n/a	1238	982	1153	1094	1167	1103	1045	n/a	1236	n/a	900	1158	1115	n/a	1040	1002	1176	1079	n/a	1060	1046	1109	1068	1153	1256	1125	n/a	1108	1166
alpha_rarefaction_14000_97.txt	14000	97	1049	1202	n/a	1271	998	1144	1083	1180	1096	1051	n/a	1200	n/a	886	1145	1117	n/a	1019	992	1178	1088	n/a	1072	1043	1092	1065	1163	1258	1120	n/a	1135	1175
alpha_rarefaction_14000_98.txt	14000	98	1051	1188	n/a	1262	980	1153	1068	1177	1080	1047	n/a	1219	n/a	900	1140	1112	n/a	1019	998	1180	1085	n/a	1074	1038	1099	1058	1148	1274	1106	n/a	1112	1178
alpha_rarefaction_14000_99.txt	14000	99	1066	1185	n/a	1267	982	1129	1091	1171	1097	1044	n/a	1226	n/a	896	1163	1124	n/a	1029	976	1175	1096	n/a	1066	1066	1105	1058	1148	1232	1106	n/a	1111	1183
alpha_rarefaction_15000_0.txt	15000	0	1086	1216	n/a	1286	n/a	1153	1110	1201	1122	n/a	n/a	1239	n/a	911	1178	1141	n/a	1042	1025	1197	1119	n/a	1098	1054	1147	1081	1189	1279	1153	n/a	1160	1197
alpha_rarefaction_15000_1.txt	15000	1	1087	1207	n/a	1265	n/a	1163	1111	1206	1111	n/a	n/a	1224	n/a	906	1171	1143	n/a	1038	1029	1202	1116	n/a	1095	1051	1141	1084	1199	1261	1140	n/a	1149	1205
alpha_rarefaction_15000_2.txt	15000	2	1084	1210	n/a	1275	n/a	1160	1128	1187	1106	n/a	n/a	1245	n/a	907	1173	1140	n/a	1029	1025	1186	1106	n/a	1099	1053	1146	1076	1190	1274	1161	n/a	1146	1193
alpha_rarefaction_15000_3.txt	15000	3	1089	1222	n/a	1290	n/a	1175	1129	1187	1123	n/a	n/a	1239	n/a	901	1158	1138	n/a	1053	1026	1195	1113	n/a	1096	1062	1132	1075	1185	1253	1141	n/a	1147	1194
alpha_rarefaction_15000_4.txt	15000	4	1085	1216	n/a	1303	n/a	1172	1118	1198	1119	n/a	n/a	1241	n/a	909	1165	1130	n/a	1033	1032	1191	1110	n/a	1102	1063	1137	1068	1194	1297	1157	n/a	1136	1196
alpha_rarefaction_15000_5.txt	15000	5	1084	1207	n/a	1281	n/a	1150	1131	1213	1122	n/a	n/a	1241	n/a	910	1171	1142	n/a	1033	1030	1194	1114	n/a	1097	1052	1125	1073	1196	1274	1154	n/a	1148	1206
alpha_rarefaction_15000_6.txt	15000	6	1084	1212	n/a	1276	n/a	1165	1099	1189	1133	n/a	n/a	1230	n/a	910	1168	1143	n/a	1051	1019	1197	1107	n/a	1098	1060	1132	1079	1190	1262	1143	n/a	1125	1196
alpha_rarefaction_15000_7.txt	15000	7	1083	1208	n/a	1243	n/a	1166	1125	1199	1113	n/a	n/a	1250	n/a	913	1173	1134	n/a	1043	1028	1198	1115	n/a	1092	1058	1131	1075	1198	1256	1143	n/a	1148	1197
alpha_rarefaction_15000_8.txt	15000	8	1087	1204	n/a	1292	n/a	1162	1106	1200	1126	n/a	n/a	1243	n/a	904	1169	1132	n/a	1049	1023	1192	1109	n/a	1099	1060	1134	1071	1188	1282	1151	n/a	1144	1178
alpha_rarefaction_15000_9.txt	15000	9	1087	1192	n/a	1280	n/a	1161	1112	1201	1117	n/a	n/a	1266	n/a	910	1174	1137	n/a	1035	1032	1189	1113	n/a	1097	1046	1123	1078	1192	1269	1142	n/a	1151	1183
alpha_rarefaction_15000_10.txt	15000	10	1080	1197	n/a	1308	n/a	1170	1094	1204	1112	n/a	n/a	1249	n/a	906	1176	1128	n/a	1033	1032	1183	1117	n/a	1095	1054	1143	1081	1191	1252	1136	n/a	1155	1186
alpha_rarefaction_15000_11.txt	15000	11	1083	1215	n/a	1282	n/a	1161	1105	1204	1126	n/a	n/a	1224	n/a	906	1176	1145	n/a	1049	1034	1199	1114	n/a	1100	1055	1143	1081	1189	1282	1141	n/a	1158	1197
alpha_rarefaction_15000_12.txt	15000	12	1081	1204	n/a	1270	n/a	1167	1109	1196	1121	n/a	n/a	1221	n/a	905	1163	1137	n/a	1044	1026	1192	1111	n/a	1103	1054	1128	1078	1182	1263	1144	n/a	1154	1195
alpha_rarefaction_15000_13.txt	15000	13	1084	1204	n/a	1271	n/a	1160	1093	1191	1127	n/a	n/a	1233	n/a	913	1168	1144	n/a	1047	1032	1202	1108	n/a	1099	1063	1144	1072	1192	1271	1160	n/a	1151	1188
alpha_rarefaction_15000_14.txt	15000	14	1085	1215	n/a	1274	n/a	1163	1111	1198	1117	n/a	n/a	1244	n/a	905	1162	1136	n/a	1037	1034	1201	1111	n/a	1096	1061	1116	1077	1200	1275	1130	n/a	1141	1184
alpha_rarefaction_15000_15.txt	15000	15	1084	1224	n/a	1273	n/a	1167	1119	1211	1129	n/a	n/a	1225	n/a	907	1181	1132	n/a	1042	1033	1192	1116	n/a	1101	1065	1126	1085	1188	1264	1130	n/a	1144	1178
alpha_rarefaction_15000_16.txt	15000	16	1080	1220	n/a	1304	n/a	1159	1107	1194	1139	n/a	n/a	1257	n/a	912	1170	1137	n/a	1041	1027	1208	1111	n/a	1094	1050	1137	1076	1190	1269	1148	n/a	1138	1181
alpha_rarefaction_15000_17.txt	15000	17	1090	1206	n/a	1285	n/a	1157	1114	1203	1136	n/a	n/a	1236	n/a	907	1177	1118	n/a	1034	1032	1208	1112	n/a	1096	1059	1129	1079	1187	1252	1146	n/a	1140	1200
alpha_rarefaction_15000_18.txt	15000	18	1089	1209	n/a	1260	n/a	1169	1115	1204	1109	n/a	n/a	1236	n/a	908	1162	1140	n/a	1054	1022	1198	1114	n/a	1094	1059	1149	1079	1190	1278	1153	n/a	1153	1189
alpha_rarefaction_15000_19.txt	15000	19	1091	1216	n/a	1293	n/a	1163	1123	1217	1102	n/a	n/a	1236	n/a	912	1162	1143	n/a	1032	1034	1200	1109	n/a	1094	1064	1136	1079	1187	1262	1141	n/a	1153	1197
alpha_rarefaction_15000_20.txt	15000	20	1084	1207	n/a	1278	n/a	1171	1120	1193	1107	n/a	n/a	1260	n/a	906	1166	1140	n/a	1038	1035	1197	1121	n/a	1098	1050	1145	1072	1188	1276	1147	n/a	1130	1186
alpha_rarefaction_15000_21.txt	15000	21	1092	1211	n/a	1289	n/a	1170	1121	1189	1119	n/a	n/a	1224	n/a	904	1183	1141	n/a	1034	1026	1196	1109	n/a	1095	1054	1134	1082	1185	1282	1132	n/a	1157	1187
alpha_rarefaction_15000_22.txt	15000	22	1085	1219	n/a	1277	n/a	1173	1101	1212	1113	n/a	n/a	1226	n/a	913	1174	1149	n/a	1044	1017	1203	1116	n/a	1094	1062	1138	1074	1185	1260	1146	n/a	1145	1191
alpha_rarefaction_15000_23.txt	15000	23	1081	1221	n/a	1274	n/a	1167	1112	1203	1115	n/a	n/a	1238	n/a	912	1165	1139	n/a	1037	1040	1193	1113	n/a	1091	1062	1138	1077	1195	1285	1148	n/a	1144	1195
alpha_rarefaction_15000_24.txt	15000	24	1080	1211	n/a	1289	n/a	1160	1123	1207	1118	n/a	n/a	1227	n/a	912	1152	1132	n/a	1033	1033	1196	1110	n/a	1093	1055	1136	1085	1186	1296	1139	n/a	1158	1200
alpha_rarefaction_15000_25.txt	15000	25	1084	1216	n/a	1269	n/a	1165	1120	1203	1128	n/a	n/a	1253	n/a	909	1170	1138	n/a	1048	1028	1190	1104	n/a	1101	1050	1136	1081	1189	1287	1139	n/a	1154	1197
alpha_rarefaction_15000_26.txt	15000	26	1091	1203	n/a	1261	n/a	1160	1124	1194	1120	n/a	n/a	1236	n/a	904	1179	1139	n/a	1029	1025	1181	1106	n/a	1099	1053	1127	1077	1197	1265	1150	n/a	1165	1191
alpha_rarefaction_15000_27.txt	15000	27	1084	1217	n/a	1285	n/a	1166	1111	1199	1116	n/a	n/a	1234	n/a	913	1172	1139	n/a	1018	1040	1192	1113	n/a	1097	1063	1134	1076	1194	1262	1133	n/a	1143	1188
alpha_rarefaction_15000_28.txt	15000	28	1089	1209	n/a	1278	n/a	1169	1119	1204	1141	n/a	n/a	1254	n/a	905	1161	1133	n/a	1029	1032	1172	1115	n/a	1094	1076	1136	1076	1191	1282	1143	n/a	1162	1196
alpha_rarefaction_15000_29.txt	15000	29	1090	1199	n/a	1255	n/a	1166	1108	1211	1138	n/a	n/a	1255	n/a	914	1160	1136	n/a	1045	1028	1201	1106	n/a	1103	1073	1134	1070	1187	1281	1149	n/a	1170	1196
alpha_rarefaction_15000_30.txt	15000	30	1086	1194	n/a	1301	n/a	1167	1116	1196	1111	n/a	n/a	1244	n/a	903	1184	1127	n/a	1030	1024	1196	1117	n/a	1092	1065	1141	1081	1188	1273	1151	n/a	1133	1189
alpha_rarefaction_15000_31.txt	15000	31	1087	1196	n/a	1301	n/a	1161	1113	1198	1139	n/a	n/a	1248	n/a	910	1155	1140	n/a	1038	1028	1178	1112	n/a	1095	1062	1133	1085	1192	1292	1153	n/a	1145	1208
alpha_rarefaction_15000_32.txt	15000	32	1088	1204	n/a	1287	n/a	1173	1100	1190	1121	n/a	n/a	1248	n/a	908	1170	1147	n/a	1028	1042	1204	1112	n/a	1099	1063	1125	1073	1187	1267	1151	n/a	1147	1190
alpha_rarefaction_15000_33.txt	15000	33	1083	1210	n/a	1284	n/a	1165	1088	1200	1134	n/a	n/a	1240	n/a	908	1157	1149	n/a	1028	1030	1193	1110	n/a	1101	1062	1122	1076	1195	1271	1138	n/a	1146	1188
alpha_rarefaction_15000_34.txt	15000	34	1084	1208	n/a	1269	n/a	1157	1116	1206	1126	n/a	n/a	1250	n/a	898	1178	1128	n/a	1039	1027	1188	1114	n/a	1095	1053	1135	1081	1194	1261	1151	n/a	1162	1211
alpha_rarefaction_15000_35.txt	15000	35	1087	1221	n/a	1278	n/a	1160	1111	1194	1123	n/a	n/a	1247	n/a	903	1169	1134	n/a	1043	1028	1198	1113	n/a	1099	1064	1130	1080	1186	1266	1160	n/a	1163	1187
alpha_rarefaction_15000_36.txt	15000	36	1080	1215	n/a	1285	n/a	1167	1116	1212	1125	n/a	n/a	1228	n/a	909	1143	1140	n/a	1049	1027	1198	1107	n/a	1099	1045	1140	1080	1189	1274	1145	n/a	1173	1198
alpha_rarefaction_15000_37.txt	15000	37	1085	1223	n/a	1275	n/a	1158	1108	1214	1117	n/a	n/a	1239	n/a	905	1172	1131	n/a	1046	1031	1199	1110	n/a	1105	1056	1133	1080	1200	1273	1146	n/a	1146	1208
alpha_rarefaction_15000_38.txt	15000	38	1087	1228	n/a	1277	n/a	1165	1118	1201	1115	n/a	n/a	1251	n/a	907	1172	1140	n/a	1038	1041	1205	1113	n/a	1099	1055	1135	1074	1188	1280	1138	n/a	1149	1206
alpha_rarefaction_15000_39.txt	15000	39	1088	1209	n/a	1269	n/a	1169	1114	1198	1120	n/a	n/a	1245	n/a	917	1166	1134	n/a	1040	1025	1193	1109	n/a	1095	1058	1156	1074	1194	1281	1139	n/a	1156	1183
alpha_rarefaction_15000_40.txt	15000	40	1093	1220	n/a	1268	n/a	1156	1118	1208	1131	n/a	n/a	1252	n/a	905	1172	1137	n/a	1042	1027	1189	1111	n/a	1095	1055	1128	1071	1204	1282	1136	n/a	1150	1178
alpha_rarefaction_15000_41.txt	15000	41	1087	1205	n/a	1306	n/a	1171	1115	1210	1143	n/a	n/a	1239	n/a	914	1168	1137	n/a	1049	1035	1178	1116	n/a	1094	1060	1137	1079	1191	1273	1149	n/a	1153	1181
alpha_rarefaction_15000_42.txt	15000	42	1087	1183	n/a	1283	n/a	1167	1103	1202	1111	n/a	n/a	1224	n/a	915	1174	1133	n/a	1053	1045	1180	1116	n/a	1095	1065	1129	1081	1192	1279	1130	n/a	1153	1197
alpha_rarefaction_15000_43.txt	15000	43	1089	1202	n/a	1271	n/a	1160	1121	1198	1125	n/a	n/a	1245	n/a	911	1175	1135	n/a	1035	1027	1196	1114	n/a	1095	1044	1147	1074	1197	1277	1159	n/a	1152	1200
alpha_rarefaction_15000_44.txt	15000	44	1089	1209	n/a	1279	n/a	1153	1122	1209	1107	n/a	n/a	1241	n/a	911	1162	1141	n/a	1036	1029	1190	1111	n/a	1099	1046	1128	1080	1190	1283	1144	n/a	1162	1200
alpha_rarefaction_15000_45.txt	15000	45	1088	1232	n/a	1294	n/a	1174	1115	1196	1107	n/a	n/a	1245	n/a	911	1162	1145	n/a	1043	1025	1179	1115	n/a	1094	1054	1131	1078	1199	1277	1144	n/a	1152	1197
alpha_rarefaction_15000_46.txt	15000	46	1085	1204	n/a	1273	n/a	1172	1110	1221	1116	n/a	n/a	1234	n/a	905	1177	1133	n/a	1048	1035	1194	1114	n/a	1099	1064	1127	1076	1188	1272	1141	n/a	1134	1197
alpha_rarefaction_15000_47.txt	15000	47	1080	1200	n/a	1296	n/a	1162	1110	1193	1112	n/a	n/a	1243	n/a	912	1180	1138	n/a	1040	1029	1202	1110	n/a	1092	1048	1126	1074	1192	1288	1138	n/a	1149	1211
alpha_rarefaction_15000_48.txt	15000	48	1084	1215	n/a	1298	n/a	1166	1113	1212	1128	n/a	n/a	1233	n/a	910	1174	1136	n/a	1037	1038	1202	1109	n/a	1100	1053	1133	1076	1198	1286	1144	n/a	1142	1164
alpha_rarefaction_15000_49.txt	15000	49	1087	1205	n/a	1262	n/a	1167	1106	1207	1109	n/a	n/a	1245	n/a	905	1174	1141	n/a	1030	1026	1204	1116	n/a	1102	1065	1128	1075	1193	1276	1132	n/a	1139	1191
alpha_rarefaction_15000_50.txt	15000	50	1081	1203	n/a	1292	n/a	1156	1111	1186	1132	n/a	n/a	1233	n/a	904	1162	1148	n/a	1031	1024	1190	1119	n/a	1097	1044	1134	1080	1193	1269	1148	n/a	1135	1185
alpha_rarefaction_15000_51.txt	15000	51	1085	1207	n/a	1289	n/a	1170	1114	1200	1118	n/a	n/a	1237	n/a	902	1175	1140	n/a	1030	1028	1213	1106	n/a	1099	1057	1142	1075	1187	1269	1142	n/a	1149	1191
alpha_rarefaction_15000_52.txt	15000	52	1080	1221	n/a	1269	n/a	1166	1120	1192	1126	n/a	n/a	1235	n/a	908	1177	1145	n/a	1047	1034	1203	1113	n/a	1088	1057	1131	1076	1191	1267	1147	n/a	1160	1192
alpha_rarefaction_15000_53.txt	15000	53	1083	1218	n/a	1276	n/a	1160	1113	1196	1135	n/a	n/a	1249	n/a	894	1181	1136	n/a	1030	1033	1204	1110	n/a	1100	1061	1139	1078	1194	1274	1145	n/a	1155	1192
alpha_rarefaction_15000_54.txt	15000	54	1083	1218	n/a	1279	n/a	1163	1113	1204	1123	n/a	n/a	1246	n/a	908	1167	1132	n/a	1036	1032	1206	1113	n/a	1099	1061	1135	1077	1184	1269	1163	n/a	1162	1182
alpha_rarefaction_15000_55.txt	15000	55	1088	1207	n/a	1268	n/a	1162	1130	1186	1127	n/a	n/a	1244	n/a	910	1154	1142	n/a	1048	1027	1191	1111	n/a	1097	1059	1139	1070	1191	1278	1138	n/a	1151	1201
alpha_rarefaction_15000_56.txt	15000	56	1088	1210	n/a	1262	n/a	1170	1117	1189	1127	n/a	n/a	1220	n/a	911	1170	1136	n/a	1048	1027	1198	1108	n/a	1101	1057	1122	1077	1193	1277	1150	n/a	1135	1203
alpha_rarefaction_15000_57.txt	15000	57	1091	1202	n/a	1296	n/a	1162	1104	1197	1123	n/a	n/a	1234	n/a	902	1171	1140	n/a	1035	1027	1197	1120	n/a	1099	1059	1137	1072	1187	1263	1135	n/a	1145	1207
alpha_rarefaction_15000_58.txt	15000	58	1086	1220	n/a	1282	n/a	1170	1122	1199	1126	n/a	n/a	1217	n/a	908	1182	1136	n/a	1045	1033	1205	1115	n/a	1097	1054	1132	1079	1189	1290	1163	n/a	1154	1192
alpha_rarefaction_15000_59.txt	15000	59	1093	1214	n/a	1272	n/a	1163	1099	1207	1110	n/a	n/a	1231	n/a	909	1166	1141	n/a	1046	1023	1185	1116	n/a	1101	1051	1133	1079	1195	1280	1140	n/a	1144	1184
alpha_rarefaction_15000_60.txt	15000	60	1090	1204	n/a	1282	n/a	1160	1124	1187	1109	n/a	n/a	1250	n/a	909	1178	1130	n/a	1037	1024	1184	1110	n/a	1101	1069	1136	1082	1192	1283	1146	n/a	1157	1182
alpha_rarefaction_15000_61.txt	15000	61	1085	1224	n/a	1265	n/a	1160	1135	1198	1079	n/a	n/a	1257	n/a	907	1171	1132	n/a	1042	1027	1178	1112	n/a	1096	1061	1135	1075	1195	1271	1145	n/a	1142	1193
alpha_rarefaction_15000_62.txt	15000	62	1075	1210	n/a	1287	n/a	1159	1121	1207	1120	n/a	n/a	1220	n/a	911	1172	1117	n/a	1045	1018	1214	1112	n/a	1102	1058	1130	1072	1193	1267	1139	n/a	1149	1180
alpha_rarefaction_15000_63.txt	15000	63	1086	1203	n/a	1259	n/a	1173	1106	1208	1140	n/a	n/a	1250	n/a	907	1176	1131	n/a	1038	1019	1207	1111	n/a	1095	1056	1116	1065	1188	1265	1145	n/a	1143	1198
alpha_rarefaction_15000_64.txt	15000	64	1090	1230	n/a	1257	n/a	1173	1128	1201	1118	n/a	n/a	1228	n/a	904	1173	1141	n/a	1045	1029	1197	1107	n/a	1094	1060	1127	1083	1188	1286	1154	n/a	1145	1199
alpha_rarefaction_15000_65.txt	15000	65	1084	1219	n/a	1266	n/a	1171	1117	1197	1119	n/a	n/a	1241	n/a	912	1166	1139	n/a	1047	1023	1202	1111	n/a	1096	1063	1147	1073	1185	1269	1134	n/a	1134	1193
alpha_rarefaction_15000_66.txt	15000	66	1092	1219	n/a	1291	n/a	1164	1098	1196	1123	n/a	n/a	1230	n/a	911	1175	1135	n/a	1041	1024	1195	1111	n/a	1093	1054	1143	1075	1194	1267	1157	n/a	1146	1197
alpha_rarefaction_15000_67.txt	15000	67	1083	1224	n/a	1277	n/a	1164	1115	1206	1110	n/a	n/a	1246	n/a	910	1169	1125	n/a	1035	1020	1183	1116	n/a	1098	1057	1131	1080	1188	1280	1131	n/a	1135	1183
alpha_rarefaction_15000_68.txt	15000	68	1085	1216	n/a	1278	n/a	1176	1100	1194	1118	n/a	n/a	1241	n/a	908	1167	1131	n/a	1043	1054	1207	1112	n/a	1093	1064	1147	1080	1185	1289	1144	n/a	1141	1182
alpha_rarefaction_15000_69.txt	15000	69	1090	1222	n/a	1288	n/a	1165	1114	1193	1122	n/a	n/a	1243	n/a	914	1172	1143	n/a	1045	1032	1192	1106	n/a	1098	1062	1137	1081	1182	1268	1164	n/a	1151	1207
alpha_rarefaction_15000_70.txt	15000	70	1095	1219	n/a	1286	n/a	1167	1116	1189	1122	n/a	n/a	1259	n/a	913	1153	1142	n/a	1036	1029	1184	1112	n/a	1093	1063	1139	1085	1189	1263	1147	n/a	1151	1206
alpha_rarefaction_15000_71.txt	15000	71	1085	1208	n/a	1286	n/a	1164	1118	1179	1126	n/a	n/a	1245	n/a	912	1171	1133	n/a	1041	1048	1208	1114	n/a	1092	1057	1143	1069	1187	1278	1131	n/a	1154	1192
alpha_rarefaction_15000_72.txt	15000	72	1096	1225	n/a	1277	n/a	1171	1113	1186	1110	n/a	n/a	1256	n/a	913	1166	1135	n/a	1040	1035	1183	1114	n/a	1096	1061	1137	1072	1188	1271	1130	n/a	1144	1219
alpha_rarefaction_15000_73.txt	15000	73	1084	1212	n/a	1275	n/a	1159	1106	1210	1116	n/a	n/a	1245	n/a	913	1162	1134	n/a	1025	1025	1177	1116	n/a	1101	1050	1144	1078	1196	1259	1133	n/a	1142	1193
alpha_rarefaction_15000_74.txt	15000	74	1091	1205	n/a	1295	n/a	1176	1116	1204	1124	n/a	n/a	1254	n/a	910	1172	1133	n/a	1042	1030	1203	1107	n/a	1090	1056	1122	1080	1187	1279	1130	n/a	1154	1191
alpha_rarefaction_15000_75.txt	15000	75	1085	1198	n/a	1296	n/a	1154	1122	1192	1126	n/a	n/a	1228	n/a	907	1177	1150	n/a	1048	1023	1195	1106	n/a	1095	1055	1124	1090	1195	1258	1150	n/a	1145	1179
alpha_rarefaction_15000_76.txt	15000	76	1085	1223	n/a	1280	n/a	1161	1106	1204	1123	n/a	n/a	1236	n/a	906	1179	1130	n/a	1045	1021	1190	1116	n/a	1102	1054	1122	1068	1188	1278	1125	n/a	1140	1193
alpha_rarefaction_15000_77.txt	15000	77	1088	1211	n/a	1272	n/a	1165	1116	1188	1111	n/a	n/a	1248	n/a	908	1162	1144	n/a	1045	1017	1195	1113	n/a	1102	1054	1135	1083	1191	1264	1154	n/a	1165	1184
alpha_rarefaction_15000_78.txt	15000	78	1083	1214	n/a	1264	n/a	1157	1114	1201	1122	n/a	n/a	1231	n/a	901	1169	1150	n/a	1052	1031	1187	1118	n/a	1103	1065	1113	1083	1192	1279	1149	n/a	1149	1198
alpha_rarefaction_15000_79.txt	15000	79	1086	1216	n/a	1270	n/a	1172	1113	1202	1118	n/a	n/a	1232	n/a	901	1175	1132	n/a	1026	1025	1199	1119	n/a	1099	1050	1118	1082	1190	1279	1142	n/a	1157	1210
alpha_rarefaction_15000_80.txt	15000	80	1085	1213	n/a	1275	n/a	1160	1101	1183	1118	n/a	n/a	1252	n/a	909	1173	1141	n/a	1030	1024	1188	1102	n/a	1099	1057	1147	1078	1192	1277	1142	n/a	1146	1187
alpha_rarefaction_15000_81.txt	15000	81	1082	1217	n/a	1277	n/a	1161	1119	1187	1135	n/a	n/a	1251	n/a	910	1173	1145	n/a	1047	1021	1210	1118	n/a	1095	1062	1141	1081	1191	1259	1150	n/a	1143	1195
alpha_rarefaction_15000_82.txt	15000	82	1086	1209	n/a	1284	n/a	1160	1097	1201	1113	n/a	n/a	1231	n/a	906	1167	1131	n/a	1052	1034	1198	1114	n/a	1104	1060	1139	1079	1188	1271	1157	n/a	1150	1197
alpha_rarefaction_15000_83.txt	15000	83	1088	1228	n/a	1275	n/a	1168	1125	1200	1119	n/a	n/a	1239	n/a	915	1187	1154	n/a	1027	1036	1188	1108	n/a	1100	1049	1135	1076	1191	1274	1152	n/a	1152	1191
alpha_rarefaction_15000_84.txt	15000	84	1088	1227	n/a	1303	n/a	1175	1125	1202	1142	n/a	n/a	1225	n/a	904	1161	1132	n/a	1042	1028	1190	1112	n/a	1090	1063	1130	1075	1189	1275	1147	n/a	1143	1198
alpha_rarefaction_15000_85.txt	15000	85	1085	1212	n/a	1275	n/a	1171	1126	1209	1129	n/a	n/a	1234	n/a	912	1176	1134	n/a	1045	1029	1182	1111	n/a	1095	1055	1140	1076	1181	1277	1132	n/a	1150	1194
alpha_rarefaction_15000_86.txt	15000	86	1088	1201	n/a	1280	n/a	1167	1132	1194	1132	n/a	n/a	1224	n/a	909	1166	1139	n/a	1046	1032	1197	1110	n/a	1099	1050	1153	1076	1191	1267	1148	n/a	1156	1190
alpha_rarefaction_15000_87.txt	15000	87	1081	1199	n/a	1284	n/a	1167	1109	1184	1143	n/a	n/a	1251	n/a	912	1169	1138	n/a	1049	1019	1203	1117	n/a	1097	1057	1130	1071	1188	1279	1146	n/a	1148	1193
alpha_rarefaction_15000_88.txt	15000	88	1085	1201	n/a	1280	n/a	1160	1106	1188	1112	n/a	n/a	1250	n/a	908	1163	1141	n/a	1036	1027	1198	1118	n/a	1101	1052	1138	1083	1192	1280	1136	n/a	1150	1188
alpha_rarefaction_15000_89.txt	15000	89	1073	1208	n/a	1280	n/a	1165	1116	1202	1131	n/a	n/a	1235	n/a	902	1166	1125	n/a	1028	1033	1181	1119	n/a	1099	1062	1135	1073	1191	1287	1140	n/a	1150	1203
alpha_rarefaction_15000_90.txt	15000	90	1089	1209	n/a	1270	n/a	1161	1110	1183	1115	n/a	n/a	1240	n/a	911	1178	1147	n/a	1048	1033	1193	1116	n/a	1094	1059	1129	1076	1194	1278	1145	n/a	1143	1200
alpha_rarefaction_15000_91.txt	15000	91	1085	1211	n/a	1266	n/a	1167	1122	1186	1120	n/a	n/a	1228	n/a	908	1171	1134	n/a	1024	1027	1189	1112	n/a	1096	1042	1128	1078	1194	1264	1153	n/a	1145	1185
alpha_rarefaction_15000_92.txt	15000	92	1085	1208	n/a	1277	n/a	1169	1127	1199	1122	n/a	n/a	1240	n/a	906	1169	1142	n/a	1045	1025	1197	1111	n/a	1092	1057	1144	1075	1195	1276	1140	n/a	1138	1188
alpha_rarefaction_15000_93.txt	15000	93	1089	1214	n/a	1264	n/a	1166	1109	1197	1135	n/a	n/a	1248	n/a	907	1174	1139	n/a	1035	1041	1185	1111	n/a	1093	1062	1148	1080	1188	1276	1146	n/a	1148	1210
alpha_rarefaction_15000_94.txt	15000	94	1086	1221	n/a	1263	n/a	1166	1114	1209	1116	n/a	n/a	1224	n/a	910	1171	1135	n/a	1030	1033	1196	1106	n/a	1096	1058	1136	1077	1191	1268	1157	n/a	1141	1194
alpha_rarefaction_15000_95.txt	15000	95	1081	1214	n/a	1270	n/a	1166	1119	1213	1116	n/a	n/a	1241	n/a	908	1175	1138	n/a	1043	1035	1193	1113	n/a	1098	1050	1141	1074	1201	1276	1146	n/a	1147	1195
alpha_rarefaction_15000_96.txt	15000	96	1086	1204	n/a	1276	n/a	1169	1116	1220	1120	n/a	n/a	1242	n/a	906	1171	1139	n/a	1047	1026	1186	1112	n/a	1095	1059	1136	1078	1192	1269	1143	n/a	1151	1193
alpha_rarefaction_15000_97.txt	15000	97	1085	1218	n/a	1279	n/a	1160	1114	1200	1129	n/a	n/a	1261	n/a	905	1165	1136	n/a	1024	1021	1181	1111	n/a	1095	1053	1124	1077	1188	1259	1147	n/a	1153	1176
alpha_rarefaction_15000_98.txt	15000	98	1087	1221	n/a	1286	n/a	1166	1122	1207	1124	n/a	n/a	1232	n/a	903	1175	1142	n/a	1041	1035	1201	1106	n/a	1090	1052	1143	1085	1199	1273	1130	n/a	1148	1183
alpha_rarefaction_15000_99.txt	15000	99	1084	1214	n/a	1289	n/a	1171	1103	1198	1119	n/a	n/a	1241	n/a	907	1160	1139	n/a	1035	1025	1192	1104	n/a	1096	1062	1121	1084	1193	1286	1134	n/a	1143	1181
alpha_rarefaction_16000_0.txt	16000	0	n/a	1243	n/a	1311	n/a	1185	1130	1225	1139	n/a	n/a	1248	n/a	921	1193	1147	n/a	1056	1055	1205	n/a	n/a	n/a	1067	1159	1085	n/a	1291	1167	n/a	1187	1227
alpha_rarefaction_16000_1.txt	16000	1	n/a	1256	n/a	1315	n/a	1182	1156	1221	1161	n/a	n/a	1251	n/a	920	1204	1150	n/a	1042	1065	1207	n/a	n/a	n/a	1067	1146	1095	n/a	1304	1176	n/a	1187	1198
alpha_rarefaction_16000_2.txt	16000	2	n/a	1249	n/a	1300	n/a	1189	1139	1223	1145	n/a	n/a	1271	n/a	922	1200	1150	n/a	1050	1050	1200	n/a	n/a	n/a	1075	1172	1092	n/a	1299	1154	n/a	1167	1195
alpha_rarefaction_16000_3.txt	16000	3	n/a	1221	n/a	1303	n/a	1179	1135	1213	1124	n/a	n/a	1280	n/a	921	1193	1162	n/a	1057	1046	1203	n/a	n/a	n/a	1071	1166	1089	n/a	1292	1176	n/a	1160	1212
alpha_rarefaction_16000_4.txt	16000	4	n/a	1237	n/a	1311	n/a	1177	1149	1197	1147	n/a	n/a	1259	n/a	921	1201	1155	n/a	1062	1045	1211	n/a	n/a	n/a	1076	1158	1088	n/a	1283	1188	n/a	1166	1201
alpha_rarefaction_16000_5.txt	16000	5	n/a	1228	n/a	1312	n/a	1179	1150	1218	1142	n/a	n/a	1255	n/a	922	1192	1151	n/a	1059	1055	1213	n/a	n/a	n/a	1065	1153	1091	n/a	1282	1180	n/a	1177	1223
alpha_rarefaction_16000_6.txt	16000	6	n/a	1242	n/a	1311	n/a	1181	1139	1206	1151	n/a	n/a	1257	n/a	919	1197	1156	n/a	1046	1058	1199	n/a	n/a	n/a	1074	1168	1094	n/a	1276	1165	n/a	1181	1205
alpha_rarefaction_16000_7.txt	16000	7	n/a	1226	n/a	1299	n/a	1177	1145	1223	1136	n/a	n/a	1252	n/a	924	1195	1160	n/a	1053	1060	1209	n/a	n/a	n/a	1078	1175	1091	n/a	1285	1163	n/a	1175	1206
alpha_rarefaction_16000_8.txt	16000	8	n/a	1219	n/a	1294	n/a	1185	1134	1200	1136	n/a	n/a	1242	n/a	919	1204	1143	n/a	1064	1061	1216	n/a	n/a	n/a	1067	1176	1092	n/a	1286	1179	n/a	1177	1201
alpha_rarefaction_16000_9.txt	16000	9	n/a	1203	n/a	1328	n/a	1182	1142	1224	1150	n/a	n/a	1240	n/a	923	1208	1151	n/a	1046	1060	1201	n/a	n/a	n/a	1078	1169	1090	n/a	1270	1159	n/a	1184	1219
alpha_rarefaction_16000_10.txt	16000	10	n/a	1236	n/a	1300	n/a	1185	1139	1208	1150	n/a	n/a	1247	n/a	920	1200	1154	n/a	1056	1050	1207	n/a	n/a	n/a	1073	1170	1090	n/a	1292	1170	n/a	1165	1218
alpha_rarefaction_16000_11.txt	16000	11	n/a	1235	n/a	1295	n/a	1188	1157	1228	1154	n/a	n/a	1266	n/a	922	1193	1149	n/a	1055	1056	1209	n/a	n/a	n/a	1075	1159	1096	n/a	1283	1180	n/a	1164	1207
alpha_rarefaction_16000_12.txt	16000	12	n/a	1240	n/a	1304	n/a	1185	1153	1218	1145	n/a	n/a	1262	n/a	920	1208	1144	n/a	1061	1059	1203	n/a	n/a	n/a	1074	1155	1091	n/a	1283	1162	n/a	1161	1216
alpha_rarefaction_16000_13.txt	16000	13	n/a	1225	n/a	1308	n/a	1188	1132	1193	1129	n/a	n/a	1267	n/a	922	1203	1148	n/a	1048	1055	1198	n/a	n/a	n/a	1072	1159	1093	n/a	1278	1175	n/a	1185	1208
alpha_rarefaction_16000_14.txt	16000	14	n/a	1216	n/a	1298	n/a	1177	1148	1207	1152	n/a	n/a	1277	n/a	917	1200	1163	n/a	1046	1040	1198	n/a	n/a	n/a	1076	1165	1096	n/a	1279	1169	n/a	1173	1213
alpha_rarefaction_16000_15.txt	16000	15	n/a	1228	n/a	1302	n/a	1175	1140	1232	1135	n/a	n/a	1259	n/a	921	1199	1150	n/a	1044	1057	1212	n/a	n/a	n/a	1069	1159	1091	n/a	1308	1173	n/a	1168	1222
alpha_rarefaction_16000_16.txt	16000	16	n/a	1229	n/a	1303	n/a	1187	1144	1210	1134	n/a	n/a	1241	n/a	920	1200	1153	n/a	1060	1058	1210	n/a	n/a	n/a	1081	1168	1083	n/a	1280	1163	n/a	1189	1211
alpha_rarefaction_16000_17.txt	16000	17	n/a	1239	n/a	1259	n/a	1182	1138	1205	1144	n/a	n/a	1283	n/a	924	1194	1158	n/a	1051	1063	1213	n/a	n/a	n/a	1073	1172	1088	n/a	1290	1179	n/a	1170	1215
alpha_rarefaction_16000_18.txt	16000	18	n/a	1233	n/a	1301	n/a	1185	1145	1220	1149	n/a	n/a	1237	n/a	923	1194	1163	n/a	1035	1051	1202	n/a	n/a	n/a	1061	1162	1096	n/a	1286	1173	n/a	1180	1206
alpha_rarefaction_16000_19.txt	16000	19	n/a	1232	n/a	1320	n/a	1173	1135	1213	1131	n/a	n/a	1274	n/a	916	1195	1149	n/a	1039	1050	1218	n/a	n/a	n/a	1069	1166	1091	n/a	1298	1170	n/a	1190	1211
alpha_rarefaction_16000_20.txt	16000	20	n/a	1222	n/a	1292	n/a	1186	1142	1211	1145	n/a	n/a	1273	n/a	919	1193	1151	n/a	1044	1056	1210	n/a	n/a	n/a	1066	1159	1092	n/a	1291	1183	n/a	1179	1208
alpha_rarefaction_16000_21.txt	16000	21	n/a	1237	n/a	1306	n/a	1180	1154	1223	1163	n/a	n/a	1258	n/a	922	1202	1158	n/a	1052	1057	1214	n/a	n/a	n/a	1057	1162	1094	n/a	1300	1185	n/a	1182	1199
alpha_rarefaction_16000_22.txt	16000	22	n/a	1221	n/a	1314	n/a	1181	1143	1207	1145	n/a	n/a	1254	n/a	920	1200	1159	n/a	1036	1054	1207	n/a	n/a	n/a	1068	1160	1093	n/a	1292	1183	n/a	1170	1203
alpha_rarefaction_16000_23.txt	16000	23	n/a	1234	n/a	1283	n/a	1178	1148	1224	1133	n/a	n/a	1262	n/a	923	1201	1150	n/a	1045	1055	1225	n/a	n/a	n/a	1064	1163	1088	n/a	1322	1151	n/a	1183	1221
alpha_rarefaction_16000_24.txt	16000	24	n/a	1243	n/a	1294	n/a	1191	1141	1209	1140	n/a	n/a	1249	n/a	922	1200	1146	n/a	1054	1051	1212	n/a	n/a	n/a	1072	1157	1093	n/a	1283	1167	n/a	1173	1215
alpha_rarefaction_16000_25.txt	16000	25	n/a	1219	n/a	1300	n/a	1180	1142	1217	1144	n/a	n/a	1274	n/a	921	1199	1163	n/a	1047	1054	1212	n/a	n/a	n/a	1081	1158	1089	n/a	1283	1174	n/a	1159	1204
alpha_rarefaction_16000_26.txt	16000	26	n/a	1217	n/a	1313	n/a	1187	1135	1232	1152	n/a	n/a	1258	n/a	924	1202	1152	n/a	1057	1061	1207	n/a	n/a	n/a	1073	1170	1096	n/a	1293	1172	n/a	1165	1224
alpha_rarefaction_16000_27.txt	16000	27	n/a	1246	n/a	1311	n/a	1172	1149	1235	1151	n/a	n/a	1255	n/a	922	1197	1153	n/a	1043	1055	1214	n/a	n/a	n/a	1074	1160	1095	n/a	1301	1169	n/a	1158	1219
alpha_rarefaction_16000_28.txt	16000	28	n/a	1244	n/a	1310	n/a	1182	1146	1236	1144	n/a	n/a	1260	n/a	921	1195	1147	n/a	1054	1052	1204	n/a	n/a	n/a	1067	1166	1088	n/a	1283	1177	n/a	1184	1200
alpha_rarefaction_16000_29.txt	16000	29	n/a	1239	n/a	1307	n/a	1183	1157	1215	1134	n/a	n/a	1264	n/a	922	1197	1150	n/a	1046	1054	1203	n/a	n/a	n/a	1073	1152	1088	n/a	1295	1174	n/a	1169	1225
alpha_rarefaction_16000_30.txt	16000	30	n/a	1220	n/a	1322	n/a	1185	1140	1219	1151	n/a	n/a	1275	n/a	921	1193	1163	n/a	1038	1062	1209	n/a	n/a	n/a	1073	1158	1090	n/a	1291	1172	n/a	1160	1217
alpha_rarefaction_16000_31.txt	16000	31	n/a	1227	n/a	1310	n/a	1180	1143	1239	1160	n/a	n/a	1263	n/a	914	1199	1159	n/a	1054	1054	1223	n/a	n/a	n/a	1076	1151	1094	n/a	1271	1162	n/a	1179	1209
alpha_rarefaction_16000_32.txt	16000	32	n/a	1243	n/a	1312	n/a	1180	1131	1200	1147	n/a	n/a	1283	n/a	921	1196	1153	n/a	1053	1051	1208	n/a	n/a	n/a	1058	1166	1088	n/a	1284	1162	n/a	1178	1209
alpha_rarefaction_16000_33.txt	16000	33	n/a	1231	n/a	1287	n/a	1174	1147	1214	1155	n/a	n/a	1270	n/a	921	1197	1158	n/a	1049	1053	1211	n/a	n/a	n/a	1065	1168	1092	n/a	1297	1184	n/a	1166	1209
alpha_rarefaction_16000_34.txt	16000	34	n/a	1226	n/a	1301	n/a	1180	1137	1198	1135	n/a	n/a	1266	n/a	916	1205	1153	n/a	1048	1051	1192	n/a	n/a	n/a	1080	1157	1091	n/a	1295	1176	n/a	1172	1207
alpha_rarefaction_16000_35.txt	16000	35	n/a	1234	n/a	1318	n/a	1188	1157	1205	1161	n/a	n/a	1256	n/a	921	1203	1153	n/a	1064	1052	1211	n/a	n/a	n/a	1072	1163	1090	n/a	1282	1157	n/a	1181	1234
alpha_rarefaction_16000_36.txt	16000	36	n/a	1228	n/a	1294	n/a	1185	1131	1211	1138	n/a	n/a	1246	n/a	922	1206	1153	n/a	1044	1055	1214	n/a	n/a	n/a	1078	1168	1087	n/a	1289	1189	n/a	1177	1196
alpha_rarefaction_16000_37.txt	16000	37	n/a	1224	n/a	1290	n/a	1179	1136	1200	1154	n/a	n/a	1260	n/a	919	1204	1154	n/a	1065	1058	1215	n/a	n/a	n/a	1076	1148	1092	n/a	1298	1185	n/a	1176	1194
alpha_rarefaction_16000_38.txt	16000	38	n/a	1237	n/a	1302	n/a	1176	1145	1218	1164	n/a	n/a	1262	n/a	920	1207	1158	n/a	1051	1063	1214	n/a	n/a	n/a	1072	1166	1097	n/a	1289	1176	n/a	1190	1209
alpha_rarefaction_16000_39.txt	16000	39	n/a	1236	n/a	1305	n/a	1184	1156	1235	1147	n/a	n/a	1258	n/a	923	1204	1153	n/a	1043	1060	1220	n/a	n/a	n/a	1079	1158	1094	n/a	1290	1181	n/a	1184	1204
alpha_rarefaction_16000_40.txt	16000	40	n/a	1233	n/a	1299	n/a	1179	1140	1213	1153	n/a	n/a	1263	n/a	921	1204	1139	n/a	1054	1047	1200	n/a	n/a	n/a	1079	1150	1089	n/a	1290	1182	n/a	1161	1219
alpha_rarefaction_16000_41.txt	16000	41	n/a	1233	n/a	1311	n/a	1176	1135	1216	1143	n/a	n/a	1261	n/a	920	1186	1159	n/a	1043	1050	1204	n/a	n/a	n/a	1057	1159	1089	n/a	1293	1172	n/a	1168	1228
alpha_rarefaction_16000_42.txt	16000	42	n/a	1231	n/a	1292	n/a	1181	1141	1223	1142	n/a	n/a	1277	n/a	924	1188	1155	n/a	1050	1061	1188	n/a	n/a	n/a	1056	1155	1093	n/a	1263	1163	n/a	1178	1215
alpha_rarefaction_16000_43.txt	16000	43	n/a	1235	n/a	1309	n/a	1183	1142	1211	1147	n/a	n/a	1243	n/a	919	1189	1152	n/a	1043	1052	1215	n/a	n/a	n/a	1070	1157	1087	n/a	1289	1172	n/a	1167	1211
alpha_rarefaction_16000_44.txt	16000	44	n/a	1224	n/a	1308	n/a	1170	1146	1216	1153	n/a	n/a	1245	n/a	919	1204	1157	n/a	1045	1054	1194	n/a	n/a	n/a	1075	1178	1090	n/a	1289	1167	n/a	1167	1230
alpha_rarefaction_16000_45.txt	16000	45	n/a	1226	n/a	1320	n/a	1187	1130	1212	1155	n/a	n/a	1252	n/a	921	1199	1152	n/a	1046	1061	1216	n/a	n/a	n/a	1061	1157	1095	n/a	1273	1163	n/a	1174	1220
alpha_rarefaction_16000_46.txt	16000	46	n/a	1242	n/a	1307	n/a	1175	1149	1206	1163	n/a	n/a	1246	n/a	921	1196	1146	n/a	1049	1060	1196	n/a	n/a	n/a	1069	1151	1091	n/a	1290	1182	n/a	1186	1221
alpha_rarefaction_16000_47.txt	16000	47	n/a	1236	n/a	1308	n/a	1184	1141	1202	1163	n/a	n/a	1265	n/a	920	1201	1151	n/a	1057	1049	1210	n/a	n/a	n/a	1073	1152	1093	n/a	1273	1172	n/a	1171	1201
alpha_rarefaction_16000_48.txt	16000	48	n/a	1231	n/a	1314	n/a	1179	1138	1226	1144	n/a	n/a	1271	n/a	923	1194	1154	n/a	1036	1056	1219	n/a	n/a	n/a	1079	1168	1091	n/a	1297	1168	n/a	1177	1214
alpha_rarefaction_16000_49.txt	16000	49	n/a	1213	n/a	1312	n/a	1187	1147	1210	1126	n/a	n/a	1277	n/a	920	1196	1146	n/a	1053	1057	1212	n/a	n/a	n/a	1076	1171	1094	n/a	1304	1170	n/a	1177	1196
alpha_rarefaction_16000_50.txt	16000	50	n/a	1229	n/a	1314	n/a	1183	1149	1211	1141	n/a	n/a	1271	n/a	916	1197	1145	n/a	1051	1046	1214	n/a	n/a	n/a	1068	1167	1093	n/a	1288	1169	n/a	1173	1223
alpha_rarefaction_16000_51.txt	16000	51	n/a	1255	n/a	1295	n/a	1187	1136	1223	1160	n/a	n/a	1249	n/a	922	1204	1150	n/a	1048	1052	1201	n/a	n/a	n/a	1071	1154	1095	n/a	1292	1176	n/a	1190	1224
alpha_rarefaction_16000_52.txt	16000	52	n/a	1223	n/a	1315	n/a	1177	1147	1213	1145	n/a	n/a	1264	n/a	924	1196	1155	n/a	1068	1052	1219	n/a	n/a	n/a	1072	1155	1091	n/a	1303	1163	n/a	1167	1208
alpha_rarefaction_16000_53.txt	16000	53	n/a	1207	n/a	1316	n/a	1183	1139	1211	1143	n/a	n/a	1264	n/a	922	1205	1159	n/a	1057	1050	1217	n/a	n/a	n/a	1074	1154	1088	n/a	1278	1164	n/a	1177	1217
alpha_rarefaction_16000_54.txt	16000	54	n/a	1222	n/a	1301	n/a	1182	1150	1220	1142	n/a	n/a	1245	n/a	921	1197	1147	n/a	1060	1054	1200	n/a	n/a	n/a	1078	1174	1093	n/a	1294	1178	n/a	1181	1197
alpha_rarefaction_16000_55.txt	16000	55	n/a	1224	n/a	1305	n/a	1175	1142	1219	1127	n/a	n/a	1257	n/a	923	1204	1149	n/a	1057	1055	1211	n/a	n/a	n/a	1069	1164	1093	n/a	1272	1170	n/a	1166	1215
alpha_rarefaction_16000_56.txt	16000	56	n/a	1241	n/a	1279	n/a	1184	1133	1211	1136	n/a	n/a	1263	n/a	921	1196	1148	n/a	1056	1053	1184	n/a	n/a	n/a	1067	1158	1089	n/a	1284	1178	n/a	1171	1214
alpha_rarefaction_16000_57.txt	16000	57	n/a	1239	n/a	1278	n/a	1177	1130	1221	1142	n/a	n/a	1254	n/a	922	1196	1153	n/a	1050	1046	1209	n/a	n/a	n/a	1070	1162	1094	n/a	1309	1176	n/a	1179	1211
alpha_rarefaction_16000_58.txt	16000	58	n/a	1228	n/a	1298	n/a	1176	1154	1233	1168	n/a	n/a	1255	n/a	919	1203	1153	n/a	1050	1052	1198	n/a	n/a	n/a	1068	1154	1094	n/a	1280	1161	n/a	1177	1202
alpha_rarefaction_16000_59.txt	16000	59	n/a	1233	n/a	1296	n/a	1174	1145	1227	1145	n/a	n/a	1275	n/a	923	1193	1152	n/a	1046	1060	1212	n/a	n/a	n/a	1078	1170	1089	n/a	1292	1168	n/a	1184	1216
alpha_rarefaction_16000_60.txt	16000	60	n/a	1228	n/a	1288	n/a	1176	1141	1219	1137	n/a	n/a	1264	n/a	922	1188	1159	n/a	1042	1060	1199	n/a	n/a	n/a	1071	1157	1088	n/a	1284	1174	n/a	1174	1223
alpha_rarefaction_16000_61.txt	16000	61	n/a	1229	n/a	1305	n/a	1186	1145	1215	1161	n/a	n/a	1246	n/a	919	1191	1153	n/a	1042	1045	1194	n/a	n/a	n/a	1061	1156	1091	n/a	1284	1165	n/a	1180	1214
alpha_rarefaction_16000_62.txt	16000	62	n/a	1238	n/a	1315	n/a	1180	1157	1213	1149	n/a	n/a	1263	n/a	922	1187	1159	n/a	1049	1048	1207	n/a	n/a	n/a	1074	1159	1089	n/a	1301	1164	n/a	1185	1192
alpha_rarefaction_16000_63.txt	16000	63	n/a	1234	n/a	1313	n/a	1180	1137	1188	1136	n/a	n/a	1246	n/a	922	1206	1149	n/a	1041	1057	1208	n/a	n/a	n/a	1072	1167	1093	n/a	1295	1173	n/a	1176	1219
alpha_rarefaction_16000_64.txt	16000	64	n/a	1214	n/a	1290	n/a	1185	1149	1202	1163	n/a	n/a	1250	n/a	917	1197	1152	n/a	1069	1050	1205	n/a	n/a	n/a	1072	1170	1087	n/a	1293	1168	n/a	1179	1216
alpha_rarefaction_16000_65.txt	16000	65	n/a	1235	n/a	1311	n/a	1172	1142	1218	1157	n/a	n/a	1252	n/a	920	1197	1152	n/a	1059	1045	1217	n/a	n/a	n/a	1065	1161	1092	n/a	1282	1183	n/a	1169	1201
alpha_rarefaction_16000_66.txt	16000	66	n/a	1230	n/a	1300	n/a	1184	1138	1221	1163	n/a	n/a	1249	n/a	918	1190	1159	n/a	1048	1052	1203	n/a	n/a	n/a	1075	1162	1094	n/a	1295	1178	n/a	1169	1206
alpha_rarefaction_16000_67.txt	16000	67	n/a	1219	n/a	1294	n/a	1176	1147	1204	1146	n/a	n/a	1270	n/a	921	1192	1151	n/a	1044	1065	1206	n/a	n/a	n/a	1069	1164	1096	n/a	1287	1168	n/a	1185	1222
alpha_rarefaction_16000_68.txt	16000	68	n/a	1250	n/a	1320	n/a	1178	1145	1227	1155	n/a	n/a	1254	n/a	922	1204	1153	n/a	1044	1055	1213	n/a	n/a	n/a	1062	1165	1093	n/a	1285	1177	n/a	1169	1199
alpha_rarefaction_16000_69.txt	16000	69	n/a	1220	n/a	1293	n/a	1178	1160	1221	1155	n/a	n/a	1274	n/a	923	1204	1149	n/a	1034	1055	1209	n/a	n/a	n/a	1064	1162	1094	n/a	1291	1170	n/a	1170	1217
alpha_rarefaction_16000_70.txt	16000	70	n/a	1242	n/a	1296	n/a	1185	1162	1217	1163	n/a	n/a	1253	n/a	923	1191	1152	n/a	1039	1049	1231	n/a	n/a	n/a	1072	1174	1090	n/a	1289	1166	n/a	1176	1202
alpha_rarefaction_16000_71.txt	16000	71	n/a	1226	n/a	1295	n/a	1180	1133	1208	1149	n/a	n/a	1279	n/a	923	1196	1152	n/a	1049	1052	1212	n/a	n/a	n/a	1073	1164	1093	n/a	1300	1174	n/a	1169	1226
alpha_rarefaction_16000_72.txt	16000	72	n/a	1226	n/a	1285	n/a	1188	1154	1231	1147	n/a	n/a	1249	n/a	921	1190	1146	n/a	1041	1049	1201	n/a	n/a	n/a	1074	1154	1091	n/a	1289	1174	n/a	1176	1212
alpha_rarefaction_16000_73.txt	16000	73	n/a	1239	n/a	1307	n/a	1173	1133	1215	1155	n/a	n/a	1264	n/a	915	1199	1151	n/a	1069	1054	1207	n/a	n/a	n/a	1075	1178	1089	n/a	1295	1178	n/a	1167	1210
alpha_rarefaction_16000_74.txt	16000	74	n/a	1241	n/a	1314	n/a	1178	1147	1205	1148	n/a	n/a	1238	n/a	923	1192	1153	n/a	1045	1056	1204	n/a	n/a	n/a	1074	1162	1095	n/a	1292	1167	n/a	1171	1224
alpha_rarefaction_16000_75.txt	16000	75	n/a	1238	n/a	1295	n/a	1174	1151	1217	1164	n/a	n/a	1278	n/a	920	1185	1151	n/a	1044	1057	1224	n/a	n/a	n/a	1074	1170	1094	n/a	1285	1174	n/a	1187	1204
alpha_rarefaction_16000_76.txt	16000	76	n/a	1236	n/a	1306	n/a	1176	1136	1212	1138	n/a	n/a	1256	n/a	920	1196	1161	n/a	1060	1048	1202	n/a	n/a	n/a	1068	1160	1096	n/a	1267	1174	n/a	1169	1210
alpha_rarefaction_16000_77.txt	16000	77	n/a	1242	n/a	1285	n/a	1190	1138	1210	1151	n/a	n/a	1255	n/a	923	1195	1145	n/a	1054	1063	1212	n/a	n/a	n/a	1076	1148	1087	n/a	1280	1165	n/a	1171	1217
alpha_rarefaction_16000_78.txt	16000	78	n/a	1224	n/a	1296	n/a	1174	1135	1209	1161	n/a	n/a	1266	n/a	922	1191	1149	n/a	1049	1057	1209	n/a	n/a	n/a	1069	1160	1091	n/a	1297	1174	n/a	1186	1214
alpha_rarefaction_16000_79.txt	16000	79	n/a	1249	n/a	1265	n/a	1183	1143	1207	1151	n/a	n/a	1254	n/a	922	1201	1154	n/a	1062	1057	1209	n/a	n/a	n/a	1073	1168	1090	n/a	1296	1154	n/a	1191	1182
alpha_rarefaction_16000_80.txt	16000	80	n/a	1209	n/a	1301	n/a	1172	1138	1228	1134	n/a	n/a	1273	n/a	921	1201	1150	n/a	1052	1052	1208	n/a	n/a	n/a	1061	1160	1092	n/a	1301	1158	n/a	1170	1195
alpha_rarefaction_16000_81.txt	16000	81	n/a	1232	n/a	1288	n/a	1181	1135	1206	1139	n/a	n/a	1262	n/a	921	1201	1148	n/a	1055	1056	1210	n/a	n/a	n/a	1071	1155	1088	n/a	1295	1184	n/a	1170	1208
alpha_rarefaction_16000_82.txt	16000	82	n/a	1214	n/a	1297	n/a	1191	1135	1217	1151	n/a	n/a	1263	n/a	920	1205	1156	n/a	1046	1051	1198	n/a	n/a	n/a	1072	1160	1098	n/a	1285	1181	n/a	1171	1206
alpha_rarefaction_16000_83.txt	16000	83	n/a	1222	n/a	1308	n/a	1186	1125	1189	1156	n/a	n/a	1256	n/a	922	1192	1153	n/a	1051	1054	1210	n/a	n/a	n/a	1066	1159	1095	n/a	1287	1158	n/a	1185	1198
alpha_rarefaction_16000_84.txt	16000	84	n/a	1223	n/a	1286	n/a	1187	1136	1227	1140	n/a	n/a	1255	n/a	920	1192	1152	n/a	1057	1058	1207	n/a	n/a	n/a	1067	1168	1089	n/a	1275	1185	n/a	1179	1206
alpha_rarefaction_16000_85.txt	16000	85	n/a	1237	n/a	1297	n/a	1189	1141	1213	1128	n/a	n/a	1246	n/a	921	1195	1158	n/a	1044	1055	1214	n/a	n/a	n/a	1070	1162	1096	n/a	1285	1170	n/a	1165	1202
alpha_rarefaction_16000_86.txt	16000	86	n/a	1240	n/a	1295	n/a	1186	1134	1210	1152	n/a	n/a	1228	n/a	920	1191	1146	n/a	1068	1056	1201	n/a	n/a	n/a	1072	1168	1097	n/a	1304	1174	n/a	1181	1205
alpha_rarefaction_16000_87.txt	16000	87	n/a	1239	n/a	1290	n/a	1178	1136	1214	1142	n/a	n/a	1254	n/a	920	1190	1150	n/a	1046	1063	1216	n/a	n/a	n/a	1077	1179	1096	n/a	1297	1170	n/a	1179	1207
alpha_rarefaction_16000_88.txt	16000	88	n/a	1217	n/a	1318	n/a	1181	1137	1206	1154	n/a	n/a	1261	n/a	923	1196	1156	n/a	1056	1057	1212	n/a	n/a	n/a	1068	1164	1089	n/a	1282	1179	n/a	1178	1205
alpha_rarefaction_16000_89.txt	16000	89	n/a	1228	n/a	1303	n/a	1185	1140	1214	1141	n/a	n/a	1272	n/a	919	1185	1140	n/a	1050	1043	1206	n/a	n/a	n/a	1076	1157	1087	n/a	1297	1165	n/a	1178	1205
alpha_rarefaction_16000_90.txt	16000	90	n/a	1223	n/a	1299	n/a	1182	1143	1220	1150	n/a	n/a	1255	n/a	920	1198	1146	n/a	1050	1047	1212	n/a	n/a	n/a	1069	1154	1090	n/a	1281	1172	n/a	1161	1211
alpha_rarefaction_16000_91.txt	16000	91	n/a	1242	n/a	1305	n/a	1187	1149	1206	1158	n/a	n/a	1253	n/a	916	1209	1142	n/a	1055	1055	1213	n/a	n/a	n/a	1076	1154	1092	n/a	1289	1173	n/a	1185	1185
alpha_rarefaction_16000_92.txt	16000	92	n/a	1222	n/a	1318	n/a	1181	1148	1212	1130	n/a	n/a	1276	n/a	921	1189	1161	n/a	1053	1052	1216	n/a	n/a	n/a	1079	1168	1093	n/a	1280	1172	n/a	1171	1207
alpha_rarefaction_16000_93.txt	16000	93	n/a	1239	n/a	1326	n/a	1178	1155	1209	1144	n/a	n/a	1272	n/a	920	1194	1155	n/a	1062	1052	1213	n/a	n/a	n/a	1062	1145	1097	n/a	1299	1164	n/a	1168	1223
alpha_rarefaction_16000_94.txt	16000	94	n/a	1239	n/a	1308	n/a	1181	1143	1219	1154	n/a	n/a	1273	n/a	921	1192	1149	n/a	1048	1052	1224	n/a	n/a	n/a	1071	1157	1088	n/a	1296	1170	n/a	1181	1219
alpha_rarefaction_16000_95.txt	16000	95	n/a	1226	n/a	1298	n/a	1181	1135	1216	1151	n/a	n/a	1261	n/a	919	1203	1158	n/a	1049	1047	1190	n/a	n/a	n/a	1066	1166	1092	n/a	1286	1175	n/a	1167	1219
alpha_rarefaction_16000_96.txt	16000	96	n/a	1226	n/a	1306	n/a	1195	1143	1221	1137	n/a	n/a	1271	n/a	920	1191	1143	n/a	1045	1059	1211	n/a	n/a	n/a	1066	1146	1094	n/a	1295	1169	n/a	1175	1229
alpha_rarefaction_16000_97.txt	16000	97	n/a	1227	n/a	1306	n/a	1184	1136	1204	1153	n/a	n/a	1259	n/a	923	1181	1152	n/a	1074	1054	1204	n/a	n/a	n/a	1077	1168	1092	n/a	1293	1154	n/a	1178	1208
alpha_rarefaction_16000_98.txt	16000	98	n/a	1227	n/a	1297	n/a	1182	1157	1221	1144	n/a	n/a	1278	n/a	924	1199	1154	n/a	1040	1056	1191	n/a	n/a	n/a	1062	1170	1095	n/a	1289	1159	n/a	1174	1210
alpha_rarefaction_16000_99.txt	16000	99	n/a	1227	n/a	1283	n/a	1174	1156	1228	1157	n/a	n/a	1263	n/a	924	1200	1161	n/a	1064	1047	1218	n/a	n/a	n/a	1070	1160	1083	n/a	1290	1165	n/a	1181	1219
alpha_rarefaction_17000_0.txt	17000	0	n/a	1249	n/a	1325	n/a	1204	1181	1246	1192	n/a	n/a	1283	n/a	n/a	1208	1165	n/a	1064	1075	1224	n/a	n/a	n/a	1084	1194	n/a	n/a	1292	1195	n/a	1193	1225
alpha_rarefaction_17000_1.txt	17000	1	n/a	1245	n/a	1319	n/a	1192	1170	1224	1168	n/a	n/a	1279	n/a	n/a	1213	1170	n/a	1069	1082	1233	n/a	n/a	n/a	1075	1188	n/a	n/a	1296	1189	n/a	1205	1241
alpha_rarefaction_17000_2.txt	17000	2	n/a	1248	n/a	1311	n/a	1200	1163	1234	1172	n/a	n/a	1276	n/a	n/a	1223	1175	n/a	1067	1072	1227	n/a	n/a	n/a	1079	1195	n/a	n/a	1308	1205	n/a	1201	1224
alpha_rarefaction_17000_3.txt	17000	3	n/a	1237	n/a	1334	n/a	1197	1161	1232	1165	n/a	n/a	1278	n/a	n/a	1220	1167	n/a	1073	1072	1235	n/a	n/a	n/a	1084	1177	n/a	n/a	1286	1183	n/a	1210	1226
alpha_rarefaction_17000_4.txt	17000	4	n/a	1242	n/a	1309	n/a	1198	1159	1232	1168	n/a	n/a	1262	n/a	n/a	1229	1167	n/a	1056	1080	1223	n/a	n/a	n/a	1085	1176	n/a	n/a	1306	1186	n/a	1195	1230
alpha_rarefaction_17000_5.txt	17000	5	n/a	1238	n/a	1332	n/a	1194	1168	1234	1169	n/a	n/a	1261	n/a	n/a	1223	1167	n/a	1051	1085	1225	n/a	n/a	n/a	1086	1184	n/a	n/a	1305	1200	n/a	1197	1233
alpha_rarefaction_17000_6.txt	17000	6	n/a	1251	n/a	1308	n/a	1190	1164	1237	1182	n/a	n/a	1275	n/a	n/a	1225	1165	n/a	1066	1080	1221	n/a	n/a	n/a	1080	1186	n/a	n/a	1305	1201	n/a	1196	1247
alpha_rarefaction_17000_7.txt	17000	7	n/a	1249	n/a	1306	n/a	1201	1166	1237	1184	n/a	n/a	1273	n/a	n/a	1220	1163	n/a	1067	1082	1231	n/a	n/a	n/a	1083	1193	n/a	n/a	1278	1196	n/a	1207	1238
alpha_rarefaction_17000_8.txt	17000	8	n/a	1230	n/a	1337	n/a	1199	1166	1248	1162	n/a	n/a	1285	n/a	n/a	1218	1158	n/a	1067	1074	1221	n/a	n/a	n/a	1094	1181	n/a	n/a	1288	1188	n/a	1191	1225
alpha_rarefaction_17000_9.txt	17000	9	n/a	1245	n/a	1338	n/a	1198	1179	1210	1167	n/a	n/a	1263	n/a	n/a	1218	1168	n/a	1058	1080	1220	n/a	n/a	n/a	1080	1184	n/a	n/a	1298	1192	n/a	1205	1219
alpha_rarefaction_17000_10.txt	17000	10	n/a	1239	n/a	1324	n/a	1195	1178	1223	1182	n/a	n/a	1268	n/a	n/a	1223	1174	n/a	1061	1085	1225	n/a	n/a	n/a	1080	1176	n/a	n/a	1314	1194	n/a	1203	1225
alpha_rarefaction_17000_11.txt	17000	11	n/a	1229	n/a	1327	n/a	1198	1178	1236	1176	n/a	n/a	1249	n/a	n/a	1221	1166	n/a	1061	1084	1221	n/a	n/a	n/a	1077	1186	n/a	n/a	1308	1202	n/a	1200	1219
alpha_rarefaction_17000_12.txt	17000	12	n/a	1235	n/a	1328	n/a	1197	1170	1235	1152	n/a	n/a	1270	n/a	n/a	1222	1165	n/a	1054	1081	1229	n/a	n/a	n/a	1083	1189	n/a	n/a	1295	1205	n/a	1185	1213
alpha_rarefaction_17000_13.txt	17000	13	n/a	1234	n/a	1318	n/a	1196	1169	1232	1169	n/a	n/a	1267	n/a	n/a	1217	1167	n/a	1057	1080	1215	n/a	n/a	n/a	1076	1188	n/a	n/a	1315	1189	n/a	1217	1239
alpha_rarefaction_17000_14.txt	17000	14	n/a	1227	n/a	1349	n/a	1195	1178	1237	1165	n/a	n/a	1264	n/a	n/a	1226	1174	n/a	1063	1076	1221	n/a	n/a	n/a	1081	1179	n/a	n/a	1312	1207	n/a	1204	1221
alpha_rarefaction_17000_15.txt	17000	15	n/a	1250	n/a	1327	n/a	1197	1160	1222	1159	n/a	n/a	1269	n/a	n/a	1224	1161	n/a	1061	1074	1221	n/a	n/a	n/a	1082	1179	n/a	n/a	1299	1202	n/a	1196	1222
alpha_rarefaction_17000_16.txt	17000	16	n/a	1239	n/a	1324	n/a	1195	1172	1221	1180	n/a	n/a	1288	n/a	n/a	1224	1165	n/a	1069	1081	1225	n/a	n/a	n/a	1089	1185	n/a	n/a	1288	1194	n/a	1198	1220
alpha_rarefaction_17000_17.txt	17000	17	n/a	1262	n/a	1320	n/a	1198	1172	1223	1170	n/a	n/a	1267	n/a	n/a	1227	1164	n/a	1053	1074	1222	n/a	n/a	n/a	1081	1193	n/a	n/a	1299	1191	n/a	1199	1227
alpha_rarefaction_17000_18.txt	17000	18	n/a	1254	n/a	1326	n/a	1201	1168	1219	1161	n/a	n/a	1260	n/a	n/a	1227	1159	n/a	1066	1078	1215	n/a	n/a	n/a	1081	1185	n/a	n/a	1323	1202	n/a	1195	1236
alpha_rarefaction_17000_19.txt	17000	19	n/a	1255	n/a	1332	n/a	1192	1176	1237	1177	n/a	n/a	1278	n/a	n/a	1218	1171	n/a	1071	1078	1219	n/a	n/a	n/a	1074	1185	n/a	n/a	1303	1210	n/a	1200	1218
alpha_rarefaction_17000_20.txt	17000	20	n/a	1233	n/a	1338	n/a	1196	1176	1218	1162	n/a	n/a	1282	n/a	n/a	1225	1160	n/a	1061	1079	1221	n/a	n/a	n/a	1084	1189	n/a	n/a	1303	1196	n/a	1203	1245
alpha_rarefaction_17000_21.txt	17000	21	n/a	1252	n/a	1343	n/a	1197	1164	1216	1175	n/a	n/a	1274	n/a	n/a	1221	1165	n/a	1067	1079	1211	n/a	n/a	n/a	1077	1187	n/a	n/a	1300	1191	n/a	1208	1223
alpha_rarefaction_17000_22.txt	17000	22	n/a	1239	n/a	1319	n/a	1196	1161	1218	1169	n/a	n/a	1284	n/a	n/a	1222	1170	n/a	1066	1085	1217	n/a	n/a	n/a	1079	1184	n/a	n/a	1307	1207	n/a	1194	1233
alpha_rarefaction_17000_23.txt	17000	23	n/a	1251	n/a	1315	n/a	1205	1168	1214	1189	n/a	n/a	1283	n/a	n/a	1223	1170	n/a	1048	1081	1219	n/a	n/a	n/a	1084	1184	n/a	n/a	1300	1190	n/a	1195	1214
alpha_rarefaction_17000_24.txt	17000	24	n/a	1243	n/a	1298	n/a	1194	1177	1228	1165	n/a	n/a	1288	n/a	n/a	1215	1162	n/a	1070	1076	1218	n/a	n/a	n/a	1084	1186	n/a	n/a	1279	1190	n/a	1192	1223
alpha_rarefaction_17000_25.txt	17000	25	n/a	1234	n/a	1309	n/a	1191	1179	1241	1170	n/a	n/a	1272	n/a	n/a	1227	1171	n/a	1064	1080	1222	n/a	n/a	n/a	1080	1187	n/a	n/a	1316	1198	n/a	1194	1232
alpha_rarefaction_17000_26.txt	17000	26	n/a	1252	n/a	1323	n/a	1203	1160	1239	1162	n/a	n/a	1278	n/a	n/a	1215	1167	n/a	1056	1083	1230	n/a	n/a	n/a	1080	1192	n/a	n/a	1315	1202	n/a	1195	1224
alpha_rarefaction_17000_27.txt	17000	27	n/a	1270	n/a	1305	n/a	1197	1160	1240	1172	n/a	n/a	1270	n/a	n/a	1224	1168	n/a	1064	1076	1217	n/a	n/a	n/a	1084	1194	n/a	n/a	1309	1197	n/a	1202	1238
alpha_rarefaction_17000_28.txt	17000	28	n/a	1230	n/a	1324	n/a	1191	1160	1243	1189	n/a	n/a	1269	n/a	n/a	1230	1163	n/a	1060	1081	1208	n/a	n/a	n/a	1081	1186	n/a	n/a	1306	1200	n/a	1192	1218
alpha_rarefaction_17000_29.txt	17000	29	n/a	1239	n/a	1314	n/a	1194	1167	1230	1177	n/a	n/a	1281	n/a	n/a	1222	1170	n/a	1055	1076	1222	n/a	n/a	n/a	1080	1181	n/a	n/a	1297	1189	n/a	1199	1229
alpha_rarefaction_17000_30.txt	17000	30	n/a	1255	n/a	1313	n/a	1200	1169	1236	1168	n/a	n/a	1297	n/a	n/a	1223	1171	n/a	1071	1078	1223	n/a	n/a	n/a	1085	1171	n/a	n/a	1315	1194	n/a	1210	1206
alpha_rarefaction_17000_31.txt	17000	31	n/a	1222	n/a	1320	n/a	1200	1172	1209	1176	n/a	n/a	1264	n/a	n/a	1217	1170	n/a	1060	1082	1229	n/a	n/a	n/a	1084	1187	n/a	n/a	1300	1203	n/a	1203	1235
alpha_rarefaction_17000_32.txt	17000	32	n/a	1246	n/a	1316	n/a	1199	1171	1238	1167	n/a	n/a	1278	n/a	n/a	1221	1168	n/a	1049	1080	1229	n/a	n/a	n/a	1079	1195	n/a	n/a	1301	1204	n/a	1211	1219
alpha_rarefaction_17000_33.txt	17000	33	n/a	1236	n/a	1333	n/a	1203	1175	1235	1174	n/a	n/a	1278	n/a	n/a	1221	1169	n/a	1061	1082	1220	n/a	n/a	n/a	1087	1186	n/a	n/a	1295	1197	n/a	1206	1222
alpha_rarefaction_17000_34.txt	17000	34	n/a	1249	n/a	1316	n/a	1193	1160	1244	1166	n/a	n/a	1296	n/a	n/a	1215	1164	n/a	1066	1080	1225	n/a	n/a	n/a	1080	1191	n/a	n/a	1311	1191	n/a	1191	1226
alpha_rarefaction_17000_35.txt	17000	35	n/a	1238	n/a	1318	n/a	1200	1176	1226	1168	n/a	n/a	1267	n/a	n/a	1225	1171	n/a	1059	1079	1221	n/a	n/a	n/a	1085	1198	n/a	n/a	1297	1187	n/a	1215	1232
alpha_rarefaction_17000_36.txt	17000	36	n/a	1241	n/a	1308	n/a	1194	1175	1222	1186	n/a	n/a	1267	n/a	n/a	1225	1170	n/a	1055	1080	1235	n/a	n/a	n/a	1084	1176	n/a	n/a	1309	1201	n/a	1205	1219
alpha_rarefaction_17000_37.txt	17000	37	n/a	1252	n/a	1329	n/a	1206	1168	1242	1172	n/a	n/a	1262	n/a	n/a	1202	1160	n/a	1066	1079	1225	n/a	n/a	n/a	1086	1183	n/a	n/a	1307	1195	n/a	1201	1226
alpha_rarefaction_17000_38.txt	17000	38	n/a	1246	n/a	1325	n/a	1196	1168	1250	1157	n/a	n/a	1277	n/a	n/a	1227	1165	n/a	1050	1079	1216	n/a	n/a	n/a	1076	1195	n/a	n/a	1301	1189	n/a	1204	1223
alpha_rarefaction_17000_39.txt	17000	39	n/a	1253	n/a	1333	n/a	1194	1164	1222	1161	n/a	n/a	1264	n/a	n/a	1224	1171	n/a	1063	1074	1235	n/a	n/a	n/a	1078	1191	n/a	n/a	1311	1205	n/a	1200	1226
alpha_rarefaction_17000_40.txt	17000	40	n/a	1242	n/a	1325	n/a	1198	1156	1250	1167	n/a	n/a	1280	n/a	n/a	1220	1169	n/a	1071	1077	1236	n/a	n/a	n/a	1076	1185	n/a	n/a	1313	1184	n/a	1193	1220
alpha_rarefaction_17000_41.txt	17000	41	n/a	1264	n/a	1329	n/a	1198	1176	1228	1181	n/a	n/a	1279	n/a	n/a	1224	1172	n/a	1068	1078	1217	n/a	n/a	n/a	1085	1184	n/a	n/a	1313	1193	n/a	1204	1231
alpha_rarefaction_17000_42.txt	17000	42	n/a	1261	n/a	1326	n/a	1193	1155	1232	1177	n/a	n/a	1279	n/a	n/a	1226	1165	n/a	1069	1077	1212	n/a	n/a	n/a	1084	1203	n/a	n/a	1296	1187	n/a	1207	1231
alpha_rarefaction_17000_43.txt	17000	43	n/a	1246	n/a	1319	n/a	1194	1163	1242	1186	n/a	n/a	1287	n/a	n/a	1220	1161	n/a	1084	1080	1219	n/a	n/a	n/a	1087	1187	n/a	n/a	1298	1202	n/a	1185	1240
alpha_rarefaction_17000_44.txt	17000	44	n/a	1237	n/a	1306	n/a	1201	1166	1227	1164	n/a	n/a	1280	n/a	n/a	1225	1169	n/a	1063	1073	1207	n/a	n/a	n/a	1080	1179	n/a	n/a	1307	1193	n/a	1202	1243
alpha_rarefaction_17000_45.txt	17000	45	n/a	1228	n/a	1321	n/a	1198	1172	1230	1175	n/a	n/a	1259	n/a	n/a	1215	1167	n/a	1068	1076	1228	n/a	n/a	n/a	1078	1189	n/a	n/a	1302	1189	n/a	1197	1235
alpha_rarefaction_17000_46.txt	17000	46	n/a	1245	n/a	1302	n/a	1200	1175	1231	1162	n/a	n/a	1272	n/a	n/a	1222	1161	n/a	1058	1079	1226	n/a	n/a	n/a	1082	1194	n/a	n/a	1318	1203	n/a	1207	1226
alpha_rarefaction_17000_47.txt	17000	47	n/a	1254	n/a	1328	n/a	1198	1161	1234	1183	n/a	n/a	1301	n/a	n/a	1224	1162	n/a	1073	1085	1226	n/a	n/a	n/a	1087	1195	n/a	n/a	1313	1201	n/a	1210	1216
alpha_rarefaction_17000_48.txt	17000	48	n/a	1265	n/a	1313	n/a	1190	1164	1229	1163	n/a	n/a	1268	n/a	n/a	1226	1170	n/a	1051	1081	1236	n/a	n/a	n/a	1079	1182	n/a	n/a	1312	1195	n/a	1210	1216
alpha_rarefaction_17000_49.txt	17000	49	n/a	1250	n/a	1327	n/a	1195	1168	1221	1178	n/a	n/a	1273	n/a	n/a	1229	1164	n/a	1060	1081	1227	n/a	n/a	n/a	1084	1173	n/a	n/a	1293	1207	n/a	1194	1231
alpha_rarefaction_17000_50.txt	17000	50	n/a	1256	n/a	1317	n/a	1200	1164	1235	1184	n/a	n/a	1274	n/a	n/a	1223	1168	n/a	1075	1085	1203	n/a	n/a	n/a	1079	1183	n/a	n/a	1307	1193	n/a	1197	1229
alpha_rarefaction_17000_51.txt	17000	51	n/a	1237	n/a	1334	n/a	1192	1174	1224	1160	n/a	n/a	1269	n/a	n/a	1225	1157	n/a	1058	1082	1226	n/a	n/a	n/a	1084	1185	n/a	n/a	1300	1194	n/a	1198	1207
alpha_rarefaction_17000_52.txt	17000	52	n/a	1229	n/a	1326	n/a	1195	1173	1255	1172	n/a	n/a	1267	n/a	n/a	1216	1172	n/a	1058	1069	1217	n/a	n/a	n/a	1083	1194	n/a	n/a	1304	1199	n/a	1201	1227
alpha_rarefaction_17000_53.txt	17000	53	n/a	1257	n/a	1325	n/a	1191	1167	1234	1174	n/a	n/a	1273	n/a	n/a	1228	1169	n/a	1054	1077	1215	n/a	n/a	n/a	1079	1185	n/a	n/a	1321	1198	n/a	1205	1244
alpha_rarefaction_17000_54.txt	17000	54	n/a	1262	n/a	1317	n/a	1197	1166	1217	1158	n/a	n/a	1265	n/a	n/a	1230	1162	n/a	1072	1078	1228	n/a	n/a	n/a	1085	1171	n/a	n/a	1307	1190	n/a	1197	1223
alpha_rarefaction_17000_55.txt	17000	55	n/a	1245	n/a	1314	n/a	1193	1172	1225	1179	n/a	n/a	1270	n/a	n/a	1225	1169	n/a	1064	1088	1231	n/a	n/a	n/a	1084	1196	n/a	n/a	1285	1192	n/a	1212	1237
alpha_rarefaction_17000_56.txt	17000	56	n/a	1238	n/a	1355	n/a	1195	1171	1226	1154	n/a	n/a	1257	n/a	n/a	1224	1158	n/a	1056	1075	1225	n/a	n/a	n/a	1084	1186	n/a	n/a	1315	1195	n/a	1202	1235
alpha_rarefaction_17000_57.txt	17000	57	n/a	1232	n/a	1322	n/a	1195	1163	1219	1150	n/a	n/a	1275	n/a	n/a	1218	1168	n/a	1055	1083	1223	n/a	n/a	n/a	1083	1192	n/a	n/a	1297	1190	n/a	1204	1226
alpha_rarefaction_17000_58.txt	17000	58	n/a	1229	n/a	1317	n/a	1198	1168	1259	1168	n/a	n/a	1273	n/a	n/a	1227	1171	n/a	1059	1079	1205	n/a	n/a	n/a	1088	1195	n/a	n/a	1296	1200	n/a	1197	1213
alpha_rarefaction_17000_59.txt	17000	59	n/a	1219	n/a	1321	n/a	1197	1162	1226	1176	n/a	n/a	1279	n/a	n/a	1229	1172	n/a	1076	1062	1218	n/a	n/a	n/a	1071	1192	n/a	n/a	1317	1188	n/a	1201	1230
alpha_rarefaction_17000_60.txt	17000	60	n/a	1245	n/a	1321	n/a	1194	1171	1222	1165	n/a	n/a	1287	n/a	n/a	1215	1164	n/a	1058	1078	1219	n/a	n/a	n/a	1090	1189	n/a	n/a	1288	1204	n/a	1203	1211
alpha_rarefaction_17000_61.txt	17000	61	n/a	1249	n/a	1321	n/a	1198	1157	1221	1184	n/a	n/a	1272	n/a	n/a	1222	1173	n/a	1061	1080	1229	n/a	n/a	n/a	1077	1194	n/a	n/a	1303	1192	n/a	1189	1228
alpha_rarefaction_17000_62.txt	17000	62	n/a	1251	n/a	1321	n/a	1192	1168	1212	1161	n/a	n/a	1277	n/a	n/a	1225	1167	n/a	1063	1080	1227	n/a	n/a	n/a	1082	1177	n/a	n/a	1299	1202	n/a	1210	1230
alpha_rarefaction_17000_63.txt	17000	63	n/a	1233	n/a	1324	n/a	1201	1180	1215	1183	n/a	n/a	1268	n/a	n/a	1222	1163	n/a	1071	1076	1228	n/a	n/a	n/a	1081	1180	n/a	n/a	1299	1201	n/a	1195	1218
alpha_rarefaction_17000_64.txt	17000	64	n/a	1261	n/a	1326	n/a	1200	1172	1222	1172	n/a	n/a	1275	n/a	n/a	1228	1163	n/a	1059	1075	1224	n/a	n/a	n/a	1081	1182	n/a	n/a	1302	1202	n/a	1189	1229
alpha_rarefaction_17000_65.txt	17000	65	n/a	1236	n/a	1325	n/a	1202	1161	1228	1144	n/a	n/a	1293	n/a	n/a	1227	1166	n/a	1057	1078	1230	n/a	n/a	n/a	1082	1185	n/a	n/a	1312	1198	n/a	1197	1218
alpha_rarefaction_17000_66.txt	17000	66	n/a	1256	n/a	1317	n/a	1196	1172	1225	1163	n/a	n/a	1288	n/a	n/a	1215	1168	n/a	1072	1083	1228	n/a	n/a	n/a	1077	1188	n/a	n/a	1307	1197	n/a	1207	1221
alpha_rarefaction_17000_67.txt	17000	67	n/a	1243	n/a	1320	n/a	1193	1174	1227	1169	n/a	n/a	1277	n/a	n/a	1225	1165	n/a	1065	1079	1217	n/a	n/a	n/a	1084	1193	n/a	n/a	1288	1201	n/a	1199	1225
alpha_rarefaction_17000_68.txt	17000	68	n/a	1241	n/a	1321	n/a	1194	1176	1235	1179	n/a	n/a	1270	n/a	n/a	1224	1165	n/a	1057	1077	1226	n/a	n/a	n/a	1082	1193	n/a	n/a	1310	1197	n/a	1204	1237
alpha_rarefaction_17000_69.txt	17000	69	n/a	1261	n/a	1314	n/a	1202	1165	1221	1155	n/a	n/a	1287	n/a	n/a	1223	1168	n/a	1071	1070	1205	n/a	n/a	n/a	1083	1184	n/a	n/a	1310	1208	n/a	1193	1215
alpha_rarefaction_17000_70.txt	17000	70	n/a	1248	n/a	1307	n/a	1191	1164	1236	1171	n/a	n/a	1265	n/a	n/a	1218	1166	n/a	1055	1084	1215	n/a	n/a	n/a	1082	1180	n/a	n/a	1309	1202	n/a	1199	1227
alpha_rarefaction_17000_71.txt	17000	71	n/a	1248	n/a	1312	n/a	1194	1174	1248	1164	n/a	n/a	1277	n/a	n/a	1224	1174	n/a	1067	1082	1225	n/a	n/a	n/a	1080	1195	n/a	n/a	1318	1197	n/a	1209	1219
alpha_rarefaction_17000_72.txt	17000	72	n/a	1236	n/a	1321	n/a	1199	1168	1221	1156	n/a	n/a	1277	n/a	n/a	1219	1166	n/a	1069	1074	1226	n/a	n/a	n/a	1083	1184	n/a	n/a	1296	1201	n/a	1195	1241
alpha_rarefaction_17000_73.txt	17000	73	n/a	1249	n/a	1315	n/a	1194	1166	1234	1161	n/a	n/a	1264	n/a	n/a	1231	1173	n/a	1033	1083	1221	n/a	n/a	n/a	1083	1186	n/a	n/a	1310	1194	n/a	1206	1242
alpha_rarefaction_17000_74.txt	17000	74	n/a	1250	n/a	1299	n/a	1199	1157	1224	1146	n/a	n/a	1265	n/a	n/a	1219	1170	n/a	1072	1079	1213	n/a	n/a	n/a	1080	1186	n/a	n/a	1292	1198	n/a	1193	1242
alpha_rarefaction_17000_75.txt	17000	75	n/a	1238	n/a	1323	n/a	1199	1167	1238	1173	n/a	n/a	1289	n/a	n/a	1227	1169	n/a	1057	1076	1227	n/a	n/a	n/a	1087	1187	n/a	n/a	1312	1204	n/a	1209	1219
alpha_rarefaction_17000_76.txt	17000	76	n/a	1244	n/a	1310	n/a	1199	1169	1240	1179	n/a	n/a	1286	n/a	n/a	1220	1168	n/a	1051	1077	1232	n/a	n/a	n/a	1083	1188	n/a	n/a	1304	1180	n/a	1211	1224
alpha_rarefaction_17000_77.txt	17000	77	n/a	1247	n/a	1306	n/a	1206	1163	1233	1174	n/a	n/a	1285	n/a	n/a	1218	1173	n/a	1056	1084	1220	n/a	n/a	n/a	1079	1184	n/a	n/a	1295	1198	n/a	1190	1214
alpha_rarefaction_17000_78.txt	17000	78	n/a	1249	n/a	1327	n/a	1196	1173	1234	1184	n/a	n/a	1267	n/a	n/a	1222	1164	n/a	1050	1078	1223	n/a	n/a	n/a	1077	1188	n/a	n/a	1299	1197	n/a	1194	1220
alpha_rarefaction_17000_79.txt	17000	79	n/a	1257	n/a	1320	n/a	1192	1176	1225	1187	n/a	n/a	1275	n/a	n/a	1224	1166	n/a	1069	1081	1220	n/a	n/a	n/a	1077	1190	n/a	n/a	1303	1203	n/a	1207	1217
alpha_rarefaction_17000_80.txt	17000	80	n/a	1228	n/a	1328	n/a	1193	1159	1233	1180	n/a	n/a	1275	n/a	n/a	1221	1167	n/a	1052	1080	1218	n/a	n/a	n/a	1080	1196	n/a	n/a	1291	1188	n/a	1211	1230
alpha_rarefaction_17000_81.txt	17000	81	n/a	1260	n/a	1325	n/a	1203	1173	1229	1168	n/a	n/a	1276	n/a	n/a	1218	1173	n/a	1064	1080	1215	n/a	n/a	n/a	1089	1185	n/a	n/a	1294	1196	n/a	1202	1218
alpha_rarefaction_17000_82.txt	17000	82	n/a	1253	n/a	1330	n/a	1201	1167	1235	1181	n/a	n/a	1281	n/a	n/a	1224	1166	n/a	1066	1085	1225	n/a	n/a	n/a	1093	1197	n/a	n/a	1315	1181	n/a	1202	1231
alpha_rarefaction_17000_83.txt	17000	83	n/a	1253	n/a	1317	n/a	1189	1180	1230	1167	n/a	n/a	1282	n/a	n/a	1217	1163	n/a	1062	1084	1212	n/a	n/a	n/a	1075	1195	n/a	n/a	1312	1201	n/a	1203	1227
alpha_rarefaction_17000_84.txt	17000	84	n/a	1248	n/a	1326	n/a	1196	1158	1240	1163	n/a	n/a	1271	n/a	n/a	1221	1163	n/a	1072	1075	1219	n/a	n/a	n/a	1079	1171	n/a	n/a	1298	1183	n/a	1219	1246
alpha_rarefaction_17000_85.txt	17000	85	n/a	1258	n/a	1327	n/a	1199	1161	1244	1172	n/a	n/a	1281	n/a	n/a	1231	1166	n/a	1070	1080	1226	n/a	n/a	n/a	1082	1187	n/a	n/a	1297	1194	n/a	1204	1219
alpha_rarefaction_17000_86.txt	17000	86	n/a	1249	n/a	1324	n/a	1196	1180	1242	1163	n/a	n/a	1266	n/a	n/a	1220	1171	n/a	1069	1080	1232	n/a	n/a	n/a	1077	1180	n/a	n/a	1322	1203	n/a	1207	1232
alpha_rarefaction_17000_87.txt	17000	87	n/a	1246	n/a	1316	n/a	1198	1182	1223	1167	n/a	n/a	1257	n/a	n/a	1223	1170	n/a	1064	1080	1222	n/a	n/a	n/a	1083	1192	n/a	n/a	1301	1199	n/a	1186	1235
alpha_rarefaction_17000_88.txt	17000	88	n/a	1253	n/a	1319	n/a	1202	1162	1224	1161	n/a	n/a	1288	n/a	n/a	1216	1166	n/a	1066	1072	1225	n/a	n/a	n/a	1090	1189	n/a	n/a	1306	1190	n/a	1207	1226
alpha_rarefaction_17000_89.txt	17000	89	n/a	1238	n/a	1334	n/a	1195	1168	1241	1178	n/a	n/a	1280	n/a	n/a	1219	1160	n/a	1069	1074	1237	n/a	n/a	n/a	1083	1183	n/a	n/a	1302	1203	n/a	1197	1218
alpha_rarefaction_17000_90.txt	17000	90	n/a	1263	n/a	1325	n/a	1190	1161	1233	1169	n/a	n/a	1266	n/a	n/a	1218	1171	n/a	1063	1082	1218	n/a	n/a	n/a	1084	1190	n/a	n/a	1298	1186	n/a	1184	1218
alpha_rarefaction_17000_91.txt	17000	91	n/a	1265	n/a	1330	n/a	1201	1171	1221	1184	n/a	n/a	1285	n/a	n/a	1220	1174	n/a	1071	1080	1223	n/a	n/a	n/a	1083	1173	n/a	n/a	1291	1188	n/a	1202	1228
alpha_rarefaction_17000_92.txt	17000	92	n/a	1254	n/a	1311	n/a	1200	1176	1222	1176	n/a	n/a	1277	n/a	n/a	1222	1163	n/a	1056	1074	1224	n/a	n/a	n/a	1076	1186	n/a	n/a	1290	1192	n/a	1206	1235
alpha_rarefaction_17000_93.txt	17000	93	n/a	1255	n/a	1326	n/a	1195	1162	1209	1180	n/a	n/a	1267	n/a	n/a	1222	1169	n/a	1066	1082	1221	n/a	n/a	n/a	1086	1190	n/a	n/a	1307	1193	n/a	1211	1225
alpha_rarefaction_17000_94.txt	17000	94	n/a	1274	n/a	1336	n/a	1196	1167	1242	1177	n/a	n/a	1279	n/a	n/a	1223	1161	n/a	1072	1083	1223	n/a	n/a	n/a	1078	1186	n/a	n/a	1304	1190	n/a	1205	1230
alpha_rarefaction_17000_95.txt	17000	95	n/a	1230	n/a	1323	n/a	1195	1173	1233	1168	n/a	n/a	1272	n/a	n/a	1219	1165	n/a	1063	1078	1231	n/a	n/a	n/a	1083	1184	n/a	n/a	1308	1203	n/a	1201	1223
alpha_rarefaction_17000_96.txt	17000	96	n/a	1240	n/a	1329	n/a	1206	1167	1235	1168	n/a	n/a	1271	n/a	n/a	1216	1172	n/a	1067	1076	1238	n/a	n/a	n/a	1082	1186	n/a	n/a	1300	1197	n/a	1204	1229
alpha_rarefaction_17000_97.txt	17000	97	n/a	1255	n/a	1319	n/a	1200	1175	1231	1176	n/a	n/a	1270	n/a	n/a	1209	1162	n/a	1058	1075	1221	n/a	n/a	n/a	1086	1204	n/a	n/a	1303	1193	n/a	1202	1226
alpha_rarefaction_17000_98.txt	17000	98	n/a	1247	n/a	1322	n/a	1193	1173	1219	1169	n/a	n/a	1263	n/a	n/a	1227	1174	n/a	1059	1077	1236	n/a	n/a	n/a	1082	1188	n/a	n/a	1306	1199	n/a	1201	1234
alpha_rarefaction_17000_99.txt	17000	99	n/a	1254	n/a	1324	n/a	1198	1167	1237	1178	n/a	n/a	1275	n/a	n/a	1225	1166	n/a	1064	1072	1216	n/a	n/a	n/a	1085	1181	n/a	n/a	1296	1197	n/a	1204	1224
alpha_rarefaction_18000_0.txt	18000	0	n/a	1254	n/a	1353	n/a	1210	1195	1233	1191	n/a	n/a	1289	n/a	n/a	1244	1178	n/a	1064	n/a	1231	n/a	n/a	n/a	1087	1212	n/a	n/a	1306	1218	n/a	1228	1241
alpha_rarefaction_18000_1.txt	18000	1	n/a	1270	n/a	1359	n/a	1210	1190	1256	1194	n/a	n/a	1285	n/a	n/a	1245	1182	n/a	1078	n/a	1223	n/a	n/a	n/a	1092	1216	n/a	n/a	1319	1212	n/a	1228	1246
alpha_rarefaction_18000_2.txt	18000	2	n/a	1251	n/a	1342	n/a	1209	1195	1232	1190	n/a	n/a	1306	n/a	n/a	1246	1178	n/a	1075	n/a	1231	n/a	n/a	n/a	1097	1213	n/a	n/a	1303	1218	n/a	1225	1232
alpha_rarefaction_18000_3.txt	18000	3	n/a	1254	n/a	1347	n/a	1211	1202	1252	1202	n/a	n/a	1286	n/a	n/a	1246	1181	n/a	1083	n/a	1239	n/a	n/a	n/a	1094	1213	n/a	n/a	1317	1218	n/a	1229	1236
alpha_rarefaction_18000_4.txt	18000	4	n/a	1272	n/a	1317	n/a	1212	1202	1244	1188	n/a	n/a	1289	n/a	n/a	1246	1180	n/a	1077	n/a	1245	n/a	n/a	n/a	1096	1210	n/a	n/a	1314	1218	n/a	1234	1256
alpha_rarefaction_18000_5.txt	18000	5	n/a	1270	n/a	1347	n/a	1212	1200	1245	1205	n/a	n/a	1293	n/a	n/a	1246	1182	n/a	1067	n/a	1239	n/a	n/a	n/a	1093	1210	n/a	n/a	1326	1230	n/a	1217	1244
alpha_rarefaction_18000_6.txt	18000	6	n/a	1265	n/a	1340	n/a	1213	1190	1244	1190	n/a	n/a	1290	n/a	n/a	1245	1182	n/a	1086	n/a	1237	n/a	n/a	n/a	1095	1215	n/a	n/a	1317	1217	n/a	1228	1248
alpha_rarefaction_18000_7.txt	18000	7	n/a	1263	n/a	1320	n/a	1214	1190	1247	1179	n/a	n/a	1280	n/a	n/a	1246	1183	n/a	1070	n/a	1235	n/a	n/a	n/a	1089	1223	n/a	n/a	1333	1217	n/a	1231	1254
alpha_rarefaction_18000_8.txt	18000	8	n/a	1261	n/a	1344	n/a	1212	1193	1253	1202	n/a	n/a	1281	n/a	n/a	1245	1181	n/a	1061	n/a	1241	n/a	n/a	n/a	1097	1195	n/a	n/a	1300	1223	n/a	1218	1250
alpha_rarefaction_18000_9.txt	18000	9	n/a	1270	n/a	1327	n/a	1205	1187	1241	1185	n/a	n/a	1291	n/a	n/a	1245	1179	n/a	1064	n/a	1243	n/a	n/a	n/a	1097	1215	n/a	n/a	1306	1216	n/a	1231	1238
alpha_rarefaction_18000_10.txt	18000	10	n/a	1270	n/a	1345	n/a	1213	1192	1241	1191	n/a	n/a	1286	n/a	n/a	1246	1178	n/a	1074	n/a	1241	n/a	n/a	n/a	1092	1206	n/a	n/a	1306	1214	n/a	1234	1231
alpha_rarefaction_18000_11.txt	18000	11	n/a	1280	n/a	1353	n/a	1210	1193	1232	1192	n/a	n/a	1291	n/a	n/a	1245	1179	n/a	1066	n/a	1239	n/a	n/a	n/a	1096	1219	n/a	n/a	1318	1224	n/a	1235	1228
alpha_rarefaction_18000_12.txt	18000	12	n/a	1257	n/a	1352	n/a	1212	1186	1237	1184	n/a	n/a	1268	n/a	n/a	1244	1181	n/a	1087	n/a	1224	n/a	n/a	n/a	1096	1209	n/a	n/a	1341	1222	n/a	1223	1245
alpha_rarefaction_18000_13.txt	18000	13	n/a	1294	n/a	1324	n/a	1212	1192	1245	1196	n/a	n/a	1286	n/a	n/a	1245	1183	n/a	1067	n/a	1231	n/a	n/a	n/a	1094	1207	n/a	n/a	1299	1223	n/a	1234	1244
alpha_rarefaction_18000_14.txt	18000	14	n/a	1253	n/a	1345	n/a	1208	1196	1254	1194	n/a	n/a	1274	n/a	n/a	1246	1179	n/a	1083	n/a	1235	n/a	n/a	n/a	1096	1201	n/a	n/a	1327	1210	n/a	1226	1241
alpha_rarefaction_18000_15.txt	18000	15	n/a	1258	n/a	1311	n/a	1210	1196	1247	1198	n/a	n/a	1313	n/a	n/a	1245	1183	n/a	1074	n/a	1233	n/a	n/a	n/a	1087	1220	n/a	n/a	1322	1222	n/a	1228	1252
alpha_rarefaction_18000_16.txt	18000	16	n/a	1250	n/a	1329	n/a	1213	1190	1253	1186	n/a	n/a	1301	n/a	n/a	1246	1181	n/a	1072	n/a	1251	n/a	n/a	n/a	1098	1212	n/a	n/a	1317	1221	n/a	1223	1230
alpha_rarefaction_18000_17.txt	18000	17	n/a	1271	n/a	1337	n/a	1214	1193	1248	1188	n/a	n/a	1278	n/a	n/a	1245	1177	n/a	1076	n/a	1232	n/a	n/a	n/a	1094	1208	n/a	n/a	1304	1228	n/a	1226	1236
alpha_rarefaction_18000_18.txt	18000	18	n/a	1281	n/a	1344	n/a	1210	1191	1246	1194	n/a	n/a	1302	n/a	n/a	1245	1182	n/a	1066	n/a	1225	n/a	n/a	n/a	1096	1214	n/a	n/a	1318	1218	n/a	1228	1231
alpha_rarefaction_18000_19.txt	18000	19	n/a	1274	n/a	1331	n/a	1210	1189	1258	1189	n/a	n/a	1302	n/a	n/a	1245	1183	n/a	1074	n/a	1235	n/a	n/a	n/a	1088	1219	n/a	n/a	1310	1217	n/a	1230	1242
alpha_rarefaction_18000_20.txt	18000	20	n/a	1275	n/a	1352	n/a	1207	1192	1254	1208	n/a	n/a	1295	n/a	n/a	1245	1182	n/a	1067	n/a	1238	n/a	n/a	n/a	1094	1213	n/a	n/a	1307	1214	n/a	1232	1240
alpha_rarefaction_18000_21.txt	18000	21	n/a	1257	n/a	1346	n/a	1211	1198	1266	1167	n/a	n/a	1287	n/a	n/a	1246	1180	n/a	1080	n/a	1237	n/a	n/a	n/a	1086	1204	n/a	n/a	1308	1211	n/a	1225	1236
alpha_rarefaction_18000_22.txt	18000	22	n/a	1262	n/a	1338	n/a	1212	1191	1247	1193	n/a	n/a	1294	n/a	n/a	1246	1178	n/a	1080	n/a	1224	n/a	n/a	n/a	1089	1212	n/a	n/a	1316	1222	n/a	1223	1229
alpha_rarefaction_18000_23.txt	18000	23	n/a	1257	n/a	1337	n/a	1212	1184	1242	1185	n/a	n/a	1269	n/a	n/a	1245	1175	n/a	1070	n/a	1238	n/a	n/a	n/a	1096	1209	n/a	n/a	1320	1217	n/a	1229	1257
alpha_rarefaction_18000_24.txt	18000	24	n/a	1262	n/a	1349	n/a	1211	1198	1255	1190	n/a	n/a	1294	n/a	n/a	1245	1180	n/a	1070	n/a	1227	n/a	n/a	n/a	1098	1203	n/a	n/a	1309	1213	n/a	1231	1244
alpha_rarefaction_18000_25.txt	18000	25	n/a	1281	n/a	1347	n/a	1215	1189	1242	1189	n/a	n/a	1307	n/a	n/a	1246	1181	n/a	1076	n/a	1241	n/a	n/a	n/a	1096	1215	n/a	n/a	1325	1222	n/a	1221	1246
alpha_rarefaction_18000_26.txt	18000	26	n/a	1261	n/a	1341	n/a	1212	1191	1253	1189	n/a	n/a	1294	n/a	n/a	1245	1181	n/a	1081	n/a	1231	n/a	n/a	n/a	1100	1214	n/a	n/a	1315	1217	n/a	1224	1241
alpha_rarefaction_18000_27.txt	18000	27	n/a	1239	n/a	1347	n/a	1210	1191	1249	1203	n/a	n/a	1280	n/a	n/a	1245	1182	n/a	1071	n/a	1233	n/a	n/a	n/a	1095	1215	n/a	n/a	1312	1223	n/a	1224	1248
alpha_rarefaction_18000_28.txt	18000	28	n/a	1263	n/a	1323	n/a	1208	1194	1247	1203	n/a	n/a	1300	n/a	n/a	1245	1180	n/a	1067	n/a	1221	n/a	n/a	n/a	1097	1219	n/a	n/a	1314	1214	n/a	1230	1256
alpha_rarefaction_18000_29.txt	18000	29	n/a	1258	n/a	1337	n/a	1211	1197	1237	1197	n/a	n/a	1290	n/a	n/a	1245	1183	n/a	1076	n/a	1230	n/a	n/a	n/a	1088	1215	n/a	n/a	1317	1225	n/a	1227	1249
alpha_rarefaction_18000_30.txt	18000	30	n/a	1257	n/a	1337	n/a	1214	1191	1255	1191	n/a	n/a	1287	n/a	n/a	1245	1178	n/a	1075	n/a	1247	n/a	n/a	n/a	1087	1212	n/a	n/a	1312	1219	n/a	1229	1228
alpha_rarefaction_18000_31.txt	18000	31	n/a	1273	n/a	1336	n/a	1213	1195	1248	1189	n/a	n/a	1295	n/a	n/a	1246	1180	n/a	1071	n/a	1229	n/a	n/a	n/a	1091	1210	n/a	n/a	1324	1222	n/a	1226	1239
alpha_rarefaction_18000_32.txt	18000	32	n/a	1270	n/a	1348	n/a	1211	1192	1255	1199	n/a	n/a	1279	n/a	n/a	1246	1180	n/a	1071	n/a	1227	n/a	n/a	n/a	1092	1217	n/a	n/a	1311	1219	n/a	1229	1241
alpha_rarefaction_18000_33.txt	18000	33	n/a	1279	n/a	1323	n/a	1210	1184	1252	1203	n/a	n/a	1298	n/a	n/a	1246	1180	n/a	1076	n/a	1230	n/a	n/a	n/a	1089	1212	n/a	n/a	1325	1222	n/a	1224	1244
alpha_rarefaction_18000_34.txt	18000	34	n/a	1264	n/a	1361	n/a	1213	1195	1250	1204	n/a	n/a	1307	n/a	n/a	1246	1178	n/a	1075	n/a	1216	n/a	n/a	n/a	1087	1210	n/a	n/a	1316	1217	n/a	1221	1252
alpha_rarefaction_18000_35.txt	18000	35	n/a	1265	n/a	1346	n/a	1213	1195	1259	1205	n/a	n/a	1291	n/a	n/a	1246	1180	n/a	1065	n/a	1240	n/a	n/a	n/a	1091	1216	n/a	n/a	1326	1221	n/a	1218	1255
alpha_rarefaction_18000_36.txt	18000	36	n/a	1257	n/a	1339	n/a	1212	1186	1252	1190	n/a	n/a	1295	n/a	n/a	1246	1181	n/a	1070	n/a	1237	n/a	n/a	n/a	1090	1214	n/a	n/a	1321	1223	n/a	1223	1229
alpha_rarefaction_18000_37.txt	18000	37	n/a	1248	n/a	1340	n/a	1210	1191	1244	1188	n/a	n/a	1282	n/a	n/a	1246	1180	n/a	1076	n/a	1239	n/a	n/a	n/a	1091	1203	n/a	n/a	1321	1218	n/a	1223	1234
alpha_rarefaction_18000_38.txt	18000	38	n/a	1258	n/a	1334	n/a	1209	1193	1251	1179	n/a	n/a	1306	n/a	n/a	1244	1179	n/a	1081	n/a	1237	n/a	n/a	n/a	1094	1214	n/a	n/a	1308	1225	n/a	1221	1246
alpha_rarefaction_18000_39.txt	18000	39	n/a	1285	n/a	1359	n/a	1209	1190	1256	1205	n/a	n/a	1285	n/a	n/a	1243	1177	n/a	1080	n/a	1232	n/a	n/a	n/a	1090	1214	n/a	n/a	1301	1209	n/a	1231	1239
alpha_rarefaction_18000_40.txt	18000	40	n/a	1265	n/a	1328	n/a	1209	1195	1239	1190	n/a	n/a	1284	n/a	n/a	1244	1182	n/a	1069	n/a	1225	n/a	n/a	n/a	1087	1212	n/a	n/a	1322	1219	n/a	1228	1255
alpha_rarefaction_18000_41.txt	18000	41	n/a	1257	n/a	1337	n/a	1210	1194	1252	1208	n/a	n/a	1296	n/a	n/a	1246	1182	n/a	1068	n/a	1244	n/a	n/a	n/a	1095	1219	n/a	n/a	1335	1225	n/a	1219	1249
alpha_rarefaction_18000_42.txt	18000	42	n/a	1266	n/a	1322	n/a	1214	1184	1239	1197	n/a	n/a	1296	n/a	n/a	1246	1180	n/a	1065	n/a	1229	n/a	n/a	n/a	1094	1209	n/a	n/a	1300	1224	n/a	1224	1232
alpha_rarefaction_18000_43.txt	18000	43	n/a	1243	n/a	1335	n/a	1212	1188	1243	1192	n/a	n/a	1294	n/a	n/a	1246	1180	n/a	1066	n/a	1240	n/a	n/a	n/a	1092	1210	n/a	n/a	1315	1218	n/a	1224	1249
alpha_rarefaction_18000_44.txt	18000	44	n/a	1254	n/a	1337	n/a	1210	1200	1234	1204	n/a	n/a	1304	n/a	n/a	1246	1180	n/a	1075	n/a	1235	n/a	n/a	n/a	1093	1216	n/a	n/a	1310	1216	n/a	1229	1243
alpha_rarefaction_18000_45.txt	18000	45	n/a	1252	n/a	1343	n/a	1213	1190	1246	1195	n/a	n/a	1299	n/a	n/a	1246	1175	n/a	1064	n/a	1233	n/a	n/a	n/a	1093	1201	n/a	n/a	1322	1213	n/a	1231	1252
alpha_rarefaction_18000_46.txt	18000	46	n/a	1255	n/a	1333	n/a	1212	1194	1228	1187	n/a	n/a	1296	n/a	n/a	1246	1180	n/a	1083	n/a	1243	n/a	n/a	n/a	1092	1211	n/a	n/a	1338	1225	n/a	1222	1232
alpha_rarefaction_18000_47.txt	18000	47	n/a	1268	n/a	1353	n/a	1212	1187	1250	1200	n/a	n/a	1282	n/a	n/a	1246	1183	n/a	1072	n/a	1236	n/a	n/a	n/a	1092	1212	n/a	n/a	1323	1214	n/a	1234	1261
alpha_rarefaction_18000_48.txt	18000	48	n/a	1265	n/a	1345	n/a	1206	1187	1246	1208	n/a	n/a	1293	n/a	n/a	1244	1178	n/a	1076	n/a	1237	n/a	n/a	n/a	1092	1213	n/a	n/a	1319	1214	n/a	1226	1248
alpha_rarefaction_18000_49.txt	18000	49	n/a	1244	n/a	1338	n/a	1214	1191	1253	1189	n/a	n/a	1297	n/a	n/a	1246	1181	n/a	1078	n/a	1231	n/a	n/a	n/a	1090	1206	n/a	n/a	1307	1224	n/a	1232	1248
alpha_rarefaction_18000_50.txt	18000	50	n/a	1271	n/a	1330	n/a	1209	1181	1249	1192	n/a	n/a	1304	n/a	n/a	1244	1182	n/a	1072	n/a	1229	n/a	n/a	n/a	1091	1217	n/a	n/a	1322	1220	n/a	1228	1246
alpha_rarefaction_18000_51.txt	18000	51	n/a	1255	n/a	1348	n/a	1212	1191	1232	1198	n/a	n/a	1273	n/a	n/a	1245	1182	n/a	1083	n/a	1246	n/a	n/a	n/a	1090	1208	n/a	n/a	1317	1221	n/a	1224	1247
alpha_rarefaction_18000_52.txt	18000	52	n/a	1267	n/a	1334	n/a	1210	1199	1240	1197	n/a	n/a	1281	n/a	n/a	1246	1178	n/a	1068	n/a	1235	n/a	n/a	n/a	1092	1209	n/a	n/a	1335	1223	n/a	1229	1246
alpha_rarefaction_18000_53.txt	18000	53	n/a	1256	n/a	1333	n/a	1212	1179	1251	1199	n/a	n/a	1304	n/a	n/a	1245	1178	n/a	1071	n/a	1242	n/a	n/a	n/a	1087	1204	n/a	n/a	1309	1222	n/a	1233	1237
alpha_rarefaction_18000_54.txt	18000	54	n/a	1270	n/a	1344	n/a	1212	1182	1238	1189	n/a	n/a	1269	n/a	n/a	1246	1180	n/a	1080	n/a	1226	n/a	n/a	n/a	1093	1207	n/a	n/a	1313	1222	n/a	1230	1229
alpha_rarefaction_18000_55.txt	18000	55	n/a	1262	n/a	1324	n/a	1212	1198	1256	1200	n/a	n/a	1300	n/a	n/a	1245	1180	n/a	1085	n/a	1229	n/a	n/a	n/a	1093	1202	n/a	n/a	1309	1223	n/a	1224	1248
alpha_rarefaction_18000_56.txt	18000	56	n/a	1280	n/a	1346	n/a	1207	1194	1258	1202	n/a	n/a	1292	n/a	n/a	1245	1182	n/a	1062	n/a	1228	n/a	n/a	n/a	1094	1220	n/a	n/a	1343	1215	n/a	1238	1251
alpha_rarefaction_18000_57.txt	18000	57	n/a	1271	n/a	1331	n/a	1211	1194	1247	1192	n/a	n/a	1297	n/a	n/a	1245	1181	n/a	1077	n/a	1230	n/a	n/a	n/a	1096	1211	n/a	n/a	1320	1221	n/a	1225	1238
alpha_rarefaction_18000_58.txt	18000	58	n/a	1268	n/a	1347	n/a	1211	1203	1243	1203	n/a	n/a	1285	n/a	n/a	1246	1181	n/a	1070	n/a	1224	n/a	n/a	n/a	1097	1207	n/a	n/a	1312	1218	n/a	1223	1237
alpha_rarefaction_18000_59.txt	18000	59	n/a	1253	n/a	1348	n/a	1213	1196	1251	1183	n/a	n/a	1297	n/a	n/a	1245	1180	n/a	1065	n/a	1237	n/a	n/a	n/a	1086	1208	n/a	n/a	1320	1224	n/a	1229	1230
alpha_rarefaction_18000_60.txt	18000	60	n/a	1269	n/a	1322	n/a	1211	1193	1246	1191	n/a	n/a	1304	n/a	n/a	1245	1180	n/a	1066	n/a	1236	n/a	n/a	n/a	1094	1207	n/a	n/a	1297	1214	n/a	1226	1238
alpha_rarefaction_18000_61.txt	18000	61	n/a	1263	n/a	1339	n/a	1206	1187	1261	1207	n/a	n/a	1293	n/a	n/a	1246	1178	n/a	1050	n/a	1247	n/a	n/a	n/a	1098	1207	n/a	n/a	1322	1224	n/a	1226	1260
alpha_rarefaction_18000_62.txt	18000	62	n/a	1280	n/a	1331	n/a	1213	1190	1241	1189	n/a	n/a	1283	n/a	n/a	1245	1181	n/a	1063	n/a	1217	n/a	n/a	n/a	1093	1211	n/a	n/a	1327	1213	n/a	1224	1241
alpha_rarefaction_18000_63.txt	18000	63	n/a	1270	n/a	1326	n/a	1206	1190	1234	1188	n/a	n/a	1279	n/a	n/a	1246	1180	n/a	1074	n/a	1227	n/a	n/a	n/a	1090	1204	n/a	n/a	1332	1223	n/a	1230	1235
alpha_rarefaction_18000_64.txt	18000	64	n/a	1261	n/a	1339	n/a	1210	1187	1255	1203	n/a	n/a	1301	n/a	n/a	1245	1179	n/a	1074	n/a	1230	n/a	n/a	n/a	1096	1216	n/a	n/a	1326	1220	n/a	1234	1248
alpha_rarefaction_18000_65.txt	18000	65	n/a	1290	n/a	1337	n/a	1209	1194	1242	1189	n/a	n/a	1278	n/a	n/a	1246	1178	n/a	1075	n/a	1248	n/a	n/a	n/a	1094	1215	n/a	n/a	1320	1216	n/a	1226	1238
alpha_rarefaction_18000_66.txt	18000	66	n/a	1255	n/a	1360	n/a	1211	1201	1246	1195	n/a	n/a	1301	n/a	n/a	1245	1176	n/a	1074	n/a	1238	n/a	n/a	n/a	1092	1215	n/a	n/a	1316	1223	n/a	1230	1244
alpha_rarefaction_18000_67.txt	18000	67	n/a	1258	n/a	1324	n/a	1213	1186	1255	1183	n/a	n/a	1295	n/a	n/a	1244	1181	n/a	1066	n/a	1237	n/a	n/a	n/a	1093	1211	n/a	n/a	1314	1217	n/a	1225	1242
alpha_rarefaction_18000_68.txt	18000	68	n/a	1256	n/a	1316	n/a	1209	1192	1253	1203	n/a	n/a	1295	n/a	n/a	1246	1177	n/a	1066	n/a	1232	n/a	n/a	n/a	1090	1207	n/a	n/a	1332	1220	n/a	1230	1233
alpha_rarefaction_18000_69.txt	18000	69	n/a	1273	n/a	1321	n/a	1214	1196	1254	1203	n/a	n/a	1291	n/a	n/a	1245	1179	n/a	1072	n/a	1237	n/a	n/a	n/a	1097	1210	n/a	n/a	1306	1220	n/a	1226	1246
alpha_rarefaction_18000_70.txt	18000	70	n/a	1249	n/a	1325	n/a	1214	1198	1233	1197	n/a	n/a	1301	n/a	n/a	1246	1180	n/a	1079	n/a	1238	n/a	n/a	n/a	1094	1207	n/a	n/a	1309	1214	n/a	1227	1240
alpha_rarefaction_18000_71.txt	18000	71	n/a	1276	n/a	1321	n/a	1206	1190	1252	1194	n/a	n/a	1296	n/a	n/a	1246	1181	n/a	1077	n/a	1236	n/a	n/a	n/a	1092	1215	n/a	n/a	1314	1227	n/a	1236	1257
alpha_rarefaction_18000_72.txt	18000	72	n/a	1257	n/a	1340	n/a	1210	1199	1266	1190	n/a	n/a	1282	n/a	n/a	1244	1181	n/a	1059	n/a	1226	n/a	n/a	n/a	1092	1211	n/a	n/a	1317	1212	n/a	1229	1239
alpha_rarefaction_18000_73.txt	18000	73	n/a	1263	n/a	1351	n/a	1209	1187	1227	1184	n/a	n/a	1302	n/a	n/a	1246	1181	n/a	1070	n/a	1226	n/a	n/a	n/a	1095	1214	n/a	n/a	1333	1225	n/a	1224	1244
alpha_rarefaction_18000_74.txt	18000	74	n/a	1266	n/a	1352	n/a	1211	1190	1233	1198	n/a	n/a	1303	n/a	n/a	1246	1178	n/a	1082	n/a	1234	n/a	n/a	n/a	1098	1205	n/a	n/a	1320	1224	n/a	1225	1253
alpha_rarefaction_18000_75.txt	18000	75	n/a	1265	n/a	1341	n/a	1214	1189	1256	1190	n/a	n/a	1301	n/a	n/a	1245	1181	n/a	1084	n/a	1238	n/a	n/a	n/a	1094	1217	n/a	n/a	1315	1211	n/a	1227	1254
alpha_rarefaction_18000_76.txt	18000	76	n/a	1269	n/a	1358	n/a	1210	1197	1240	1201	n/a	n/a	1295	n/a	n/a	1245	1177	n/a	1076	n/a	1239	n/a	n/a	n/a	1087	1214	n/a	n/a	1310	1217	n/a	1230	1239
alpha_rarefaction_18000_77.txt	18000	77	n/a	1267	n/a	1336	n/a	1213	1197	1249	1196	n/a	n/a	1294	n/a	n/a	1244	1178	n/a	1076	n/a	1226	n/a	n/a	n/a	1091	1217	n/a	n/a	1313	1219	n/a	1231	1242
alpha_rarefaction_18000_78.txt	18000	78	n/a	1269	n/a	1334	n/a	1210	1197	1246	1180	n/a	n/a	1302	n/a	n/a	1245	1182	n/a	1069	n/a	1239	n/a	n/a	n/a	1084	1195	n/a	n/a	1335	1218	n/a	1233	1223
alpha_rarefaction_18000_79.txt	18000	79	n/a	1272	n/a	1335	n/a	1210	1199	1249	1204	n/a	n/a	1306	n/a	n/a	1245	1180	n/a	1065	n/a	1237	n/a	n/a	n/a	1091	1208	n/a	n/a	1337	1209	n/a	1233	1242
alpha_rarefaction_18000_80.txt	18000	80	n/a	1266	n/a	1327	n/a	1212	1194	1237	1188	n/a	n/a	1272	n/a	n/a	1244	1181	n/a	1070	n/a	1229	n/a	n/a	n/a	1095	1210	n/a	n/a	1333	1215	n/a	1223	1239
alpha_rarefaction_18000_81.txt	18000	81	n/a	1266	n/a	1327	n/a	1211	1199	1242	1181	n/a	n/a	1289	n/a	n/a	1246	1180	n/a	1081	n/a	1236	n/a	n/a	n/a	1092	1210	n/a	n/a	1313	1222	n/a	1219	1235
alpha_rarefaction_18000_82.txt	18000	82	n/a	1252	n/a	1349	n/a	1212	1195	1245	1197	n/a	n/a	1297	n/a	n/a	1246	1181	n/a	1066	n/a	1247	n/a	n/a	n/a	1094	1208	n/a	n/a	1332	1221	n/a	1224	1236
alpha_rarefaction_18000_83.txt	18000	83	n/a	1265	n/a	1345	n/a	1210	1187	1243	1189	n/a	n/a	1291	n/a	n/a	1246	1182	n/a	1077	n/a	1239	n/a	n/a	n/a	1086	1217	n/a	n/a	1306	1219	n/a	1221	1232
alpha_rarefaction_18000_84.txt	18000	84	n/a	1257	n/a	1331	n/a	1214	1193	1244	1196	n/a	n/a	1290	n/a	n/a	1245	1177	n/a	1082	n/a	1225	n/a	n/a	n/a	1092	1211	n/a	n/a	1302	1212	n/a	1230	1241
alpha_rarefaction_18000_85.txt	18000	85	n/a	1271	n/a	1333	n/a	1211	1186	1245	1191	n/a	n/a	1287	n/a	n/a	1245	1182	n/a	1074	n/a	1233	n/a	n/a	n/a	1095	1209	n/a	n/a	1308	1218	n/a	1228	1249
alpha_rarefaction_18000_86.txt	18000	86	n/a	1254	n/a	1329	n/a	1214	1190	1252	1192	n/a	n/a	1284	n/a	n/a	1246	1180	n/a	1072	n/a	1224	n/a	n/a	n/a	1086	1217	n/a	n/a	1297	1223	n/a	1225	1250
alpha_rarefaction_18000_87.txt	18000	87	n/a	1257	n/a	1345	n/a	1214	1186	1246	1189	n/a	n/a	1283	n/a	n/a	1246	1181	n/a	1068	n/a	1237	n/a	n/a	n/a	1092	1213	n/a	n/a	1315	1223	n/a	1226	1249
alpha_rarefaction_18000_88.txt	18000	88	n/a	1268	n/a	1342	n/a	1210	1185	1250	1174	n/a	n/a	1299	n/a	n/a	1246	1181	n/a	1065	n/a	1240	n/a	n/a	n/a	1094	1208	n/a	n/a	1326	1207	n/a	1229	1242
alpha_rarefaction_18000_89.txt	18000	89	n/a	1265	n/a	1362	n/a	1210	1200	1241	1191	n/a	n/a	1303	n/a	n/a	1246	1181	n/a	1074	n/a	1226	n/a	n/a	n/a	1094	1215	n/a	n/a	1328	1218	n/a	1224	1232
alpha_rarefaction_18000_90.txt	18000	90	n/a	1258	n/a	1351	n/a	1212	1188	1243	1187	n/a	n/a	1293	n/a	n/a	1245	1183	n/a	1077	n/a	1235	n/a	n/a	n/a	1094	1210	n/a	n/a	1320	1233	n/a	1231	1255
alpha_rarefaction_18000_91.txt	18000	91	n/a	1258	n/a	1369	n/a	1213	1195	1245	1180	n/a	n/a	1287	n/a	n/a	1246	1179	n/a	1071	n/a	1228	n/a	n/a	n/a	1095	1222	n/a	n/a	1313	1217	n/a	1226	1224
alpha_rarefaction_18000_92.txt	18000	92	n/a	1254	n/a	1358	n/a	1210	1198	1244	1194	n/a	n/a	1292	n/a	n/a	1246	1181	n/a	1083	n/a	1235	n/a	n/a	n/a	1090	1214	n/a	n/a	1328	1219	n/a	1222	1249
alpha_rarefaction_18000_93.txt	18000	93	n/a	1268	n/a	1352	n/a	1213	1191	1239	1186	n/a	n/a	1284	n/a	n/a	1246	1182	n/a	1073	n/a	1245	n/a	n/a	n/a	1089	1203	n/a	n/a	1323	1229	n/a	1217	1252
alpha_rarefaction_18000_94.txt	18000	94	n/a	1247	n/a	1334	n/a	1211	1202	1251	1187	n/a	n/a	1293	n/a	n/a	1246	1180	n/a	1070	n/a	1243	n/a	n/a	n/a	1090	1216	n/a	n/a	1309	1222	n/a	1226	1255
alpha_rarefaction_18000_95.txt	18000	95	n/a	1265	n/a	1326	n/a	1214	1196	1260	1184	n/a	n/a	1284	n/a	n/a	1246	1180	n/a	1072	n/a	1234	n/a	n/a	n/a	1095	1214	n/a	n/a	1340	1223	n/a	1224	1240
alpha_rarefaction_18000_96.txt	18000	96	n/a	1261	n/a	1337	n/a	1212	1195	1263	1201	n/a	n/a	1291	n/a	n/a	1246	1178	n/a	1084	n/a	1240	n/a	n/a	n/a	1099	1205	n/a	n/a	1321	1227	n/a	1227	1253
alpha_rarefaction_18000_97.txt	18000	97	n/a	1257	n/a	1348	n/a	1211	1191	1235	1181	n/a	n/a	1278	n/a	n/a	1246	1180	n/a	1088	n/a	1231	n/a	n/a	n/a	1104	1217	n/a	n/a	1326	1218	n/a	1221	1252
alpha_rarefaction_18000_98.txt	18000	98	n/a	1266	n/a	1337	n/a	1208	1197	1263	1186	n/a	n/a	1286	n/a	n/a	1245	1178	n/a	1080	n/a	1239	n/a	n/a	n/a	1090	1217	n/a	n/a	1316	1225	n/a	1226	1240
alpha_rarefaction_18000_99.txt	18000	99	n/a	1278	n/a	1343	n/a	1210	1187	1243	1193	n/a	n/a	1295	n/a	n/a	1246	1181	n/a	1077	n/a	1230	n/a	n/a	n/a	1092	1218	n/a	n/a	1326	1219	n/a	1225	1243
alpha_rarefaction_19000_0.txt	19000	0	n/a	1272	n/a	1366	n/a	n/a	1220	1267	1216	n/a	n/a	1301	n/a	n/a	n/a	n/a	n/a	1086	n/a	1249	n/a	n/a	n/a	1104	1239	n/a	n/a	1335	1239	n/a	1254	1249
alpha_rarefaction_19000_1.txt	19000	1	n/a	1268	n/a	1359	n/a	n/a	1214	1245	1218	n/a	n/a	1303	n/a	n/a	n/a	n/a	n/a	1092	n/a	1247	n/a	n/a	n/a	1103	1234	n/a	n/a	1347	1240	n/a	1250	1261
alpha_rarefaction_19000_2.txt	19000	2	n/a	1274	n/a	1352	n/a	n/a	1215	1252	1209	n/a	n/a	1298	n/a	n/a	n/a	n/a	n/a	1077	n/a	1253	n/a	n/a	n/a	1103	1236	n/a	n/a	1326	1242	n/a	1251	1247
alpha_rarefaction_19000_3.txt	19000	3	n/a	1283	n/a	1356	n/a	n/a	1223	1258	1203	n/a	n/a	1296	n/a	n/a	n/a	n/a	n/a	1075	n/a	1250	n/a	n/a	n/a	1099	1235	n/a	n/a	1328	1243	n/a	1248	1248
alpha_rarefaction_19000_4.txt	19000	4	n/a	1275	n/a	1364	n/a	n/a	1213	1255	1208	n/a	n/a	1303	n/a	n/a	n/a	n/a	n/a	1084	n/a	1245	n/a	n/a	n/a	1103	1236	n/a	n/a	1327	1246	n/a	1252	1260
alpha_rarefaction_19000_5.txt	19000	5	n/a	1302	n/a	1363	n/a	n/a	1219	1261	1220	n/a	n/a	1309	n/a	n/a	n/a	n/a	n/a	1083	n/a	1245	n/a	n/a	n/a	1103	1240	n/a	n/a	1339	1244	n/a	1249	1245
alpha_rarefaction_19000_6.txt	19000	6	n/a	1291	n/a	1348	n/a	n/a	1216	1262	1209	n/a	n/a	1294	n/a	n/a	n/a	n/a	n/a	1079	n/a	1247	n/a	n/a	n/a	1103	1233	n/a	n/a	1327	1240	n/a	1251	1269
alpha_rarefaction_19000_7.txt	19000	7	n/a	1290	n/a	1355	n/a	n/a	1217	1255	1214	n/a	n/a	1304	n/a	n/a	n/a	n/a	n/a	1074	n/a	1237	n/a	n/a	n/a	1100	1233	n/a	n/a	1328	1241	n/a	1254	1258
alpha_rarefaction_19000_8.txt	19000	8	n/a	1289	n/a	1347	n/a	n/a	1214	1265	1217	n/a	n/a	1302	n/a	n/a	n/a	n/a	n/a	1080	n/a	1250	n/a	n/a	n/a	1103	1235	n/a	n/a	1329	1244	n/a	1251	1260
alpha_rarefaction_19000_9.txt	19000	9	n/a	1285	n/a	1360	n/a	n/a	1214	1243	1218	n/a	n/a	1308	n/a	n/a	n/a	n/a	n/a	1081	n/a	1249	n/a	n/a	n/a	1104	1236	n/a	n/a	1329	1240	n/a	1252	1260
alpha_rarefaction_19000_10.txt	19000	10	n/a	1275	n/a	1350	n/a	n/a	1219	1264	1217	n/a	n/a	1308	n/a	n/a	n/a	n/a	n/a	1082	n/a	1248	n/a	n/a	n/a	1103	1231	n/a	n/a	1334	1241	n/a	1252	1260
alpha_rarefaction_19000_11.txt	19000	11	n/a	1276	n/a	1355	n/a	n/a	1214	1265	1214	n/a	n/a	1309	n/a	n/a	n/a	n/a	n/a	1075	n/a	1242	n/a	n/a	n/a	1102	1234	n/a	n/a	1350	1243	n/a	1248	1262
alpha_rarefaction_19000_12.txt	19000	12	n/a	1278	n/a	1361	n/a	n/a	1216	1262	1214	n/a	n/a	1289	n/a	n/a	n/a	n/a	n/a	1081	n/a	1244	n/a	n/a	n/a	1104	1232	n/a	n/a	1328	1245	n/a	1249	1260
alpha_rarefaction_19000_13.txt	19000	13	n/a	1284	n/a	1361	n/a	n/a	1215	1267	1216	n/a	n/a	1284	n/a	n/a	n/a	n/a	n/a	1078	n/a	1246	n/a	n/a	n/a	1105	1231	n/a	n/a	1319	1244	n/a	1251	1249
alpha_rarefaction_19000_14.txt	19000	14	n/a	1281	n/a	1351	n/a	n/a	1219	1269	1227	n/a	n/a	1307	n/a	n/a	n/a	n/a	n/a	1087	n/a	1239	n/a	n/a	n/a	1102	1237	n/a	n/a	1334	1245	n/a	1252	1257
alpha_rarefaction_19000_15.txt	19000	15	n/a	1258	n/a	1358	n/a	n/a	1213	1246	1223	n/a	n/a	1297	n/a	n/a	n/a	n/a	n/a	1084	n/a	1241	n/a	n/a	n/a	1099	1235	n/a	n/a	1339	1241	n/a	1252	1259
alpha_rarefaction_19000_16.txt	19000	16	n/a	1297	n/a	1357	n/a	n/a	1218	1262	1210	n/a	n/a	1299	n/a	n/a	n/a	n/a	n/a	1098	n/a	1255	n/a	n/a	n/a	1105	1237	n/a	n/a	1330	1240	n/a	1249	1255
alpha_rarefaction_19000_17.txt	19000	17	n/a	1283	n/a	1364	n/a	n/a	1218	1269	1225	n/a	n/a	1299	n/a	n/a	n/a	n/a	n/a	1079	n/a	1253	n/a	n/a	n/a	1102	1237	n/a	n/a	1327	1242	n/a	1254	1262
alpha_rarefaction_19000_18.txt	19000	18	n/a	1280	n/a	1346	n/a	n/a	1220	1251	1215	n/a	n/a	1303	n/a	n/a	n/a	n/a	n/a	1086	n/a	1246	n/a	n/a	n/a	1104	1238	n/a	n/a	1327	1242	n/a	1249	1244
alpha_rarefaction_19000_19.txt	19000	19	n/a	1284	n/a	1368	n/a	n/a	1217	1261	1216	n/a	n/a	1310	n/a	n/a	n/a	n/a	n/a	1091	n/a	1233	n/a	n/a	n/a	1097	1236	n/a	n/a	1328	1240	n/a	1250	1251
alpha_rarefaction_19000_20.txt	19000	20	n/a	1278	n/a	1364	n/a	n/a	1215	1280	1216	n/a	n/a	1299	n/a	n/a	n/a	n/a	n/a	1075	n/a	1246	n/a	n/a	n/a	1102	1234	n/a	n/a	1345	1243	n/a	1252	1263
alpha_rarefaction_19000_21.txt	19000	21	n/a	1281	n/a	1355	n/a	n/a	1218	1271	1214	n/a	n/a	1298	n/a	n/a	n/a	n/a	n/a	1087	n/a	1234	n/a	n/a	n/a	1104	1237	n/a	n/a	1329	1240	n/a	1250	1272
alpha_rarefaction_19000_22.txt	19000	22	n/a	1265	n/a	1379	n/a	n/a	1218	1272	1212	n/a	n/a	1310	n/a	n/a	n/a	n/a	n/a	1086	n/a	1240	n/a	n/a	n/a	1101	1232	n/a	n/a	1323	1242	n/a	1253	1262
alpha_rarefaction_19000_23.txt	19000	23	n/a	1270	n/a	1344	n/a	n/a	1220	1273	1203	n/a	n/a	1310	n/a	n/a	n/a	n/a	n/a	1090	n/a	1248	n/a	n/a	n/a	1102	1232	n/a	n/a	1336	1243	n/a	1248	1241
alpha_rarefaction_19000_24.txt	19000	24	n/a	1270	n/a	1343	n/a	n/a	1212	1254	1209	n/a	n/a	1303	n/a	n/a	n/a	n/a	n/a	1086	n/a	1243	n/a	n/a	n/a	1102	1235	n/a	n/a	1328	1245	n/a	1248	1266
alpha_rarefaction_19000_25.txt	19000	25	n/a	1276	n/a	1345	n/a	n/a	1211	1264	1218	n/a	n/a	1318	n/a	n/a	n/a	n/a	n/a	1074	n/a	1251	n/a	n/a	n/a	1102	1236	n/a	n/a	1334	1241	n/a	1252	1259
alpha_rarefaction_19000_26.txt	19000	26	n/a	1281	n/a	1359	n/a	n/a	1209	1258	1210	n/a	n/a	1335	n/a	n/a	n/a	n/a	n/a	1085	n/a	1244	n/a	n/a	n/a	1102	1237	n/a	n/a	1328	1241	n/a	1253	1245
alpha_rarefaction_19000_27.txt	19000	27	n/a	1289	n/a	1360	n/a	n/a	1218	1271	1216	n/a	n/a	1319	n/a	n/a	n/a	n/a	n/a	1089	n/a	1238	n/a	n/a	n/a	1100	1235	n/a	n/a	1332	1245	n/a	1249	1265
alpha_rarefaction_19000_28.txt	19000	28	n/a	1284	n/a	1363	n/a	n/a	1218	1273	1224	n/a	n/a	1307	n/a	n/a	n/a	n/a	n/a	1095	n/a	1237	n/a	n/a	n/a	1101	1234	n/a	n/a	1329	1238	n/a	1248	1261
alpha_rarefaction_19000_29.txt	19000	29	n/a	1286	n/a	1340	n/a	n/a	1218	1277	1209	n/a	n/a	1321	n/a	n/a	n/a	n/a	n/a	1086	n/a	1250	n/a	n/a	n/a	1103	1234	n/a	n/a	1329	1238	n/a	1253	1240
alpha_rarefaction_19000_30.txt	19000	30	n/a	1262	n/a	1353	n/a	n/a	1220	1266	1208	n/a	n/a	1312	n/a	n/a	n/a	n/a	n/a	1080	n/a	1236	n/a	n/a	n/a	1102	1232	n/a	n/a	1329	1242	n/a	1253	1280
alpha_rarefaction_19000_31.txt	19000	31	n/a	1282	n/a	1376	n/a	n/a	1216	1261	1225	n/a	n/a	1300	n/a	n/a	n/a	n/a	n/a	1087	n/a	1250	n/a	n/a	n/a	1103	1235	n/a	n/a	1327	1244	n/a	1252	1267
alpha_rarefaction_19000_32.txt	19000	32	n/a	1265	n/a	1365	n/a	n/a	1217	1274	1205	n/a	n/a	1304	n/a	n/a	n/a	n/a	n/a	1084	n/a	1248	n/a	n/a	n/a	1103	1235	n/a	n/a	1324	1241	n/a	1250	1269
alpha_rarefaction_19000_33.txt	19000	33	n/a	1286	n/a	1366	n/a	n/a	1216	1253	1199	n/a	n/a	1302	n/a	n/a	n/a	n/a	n/a	1085	n/a	1252	n/a	n/a	n/a	1102	1236	n/a	n/a	1343	1241	n/a	1252	1258
alpha_rarefaction_19000_34.txt	19000	34	n/a	1272	n/a	1354	n/a	n/a	1214	1270	1207	n/a	n/a	1296	n/a	n/a	n/a	n/a	n/a	1086	n/a	1236	n/a	n/a	n/a	1104	1237	n/a	n/a	1312	1241	n/a	1251	1257
alpha_rarefaction_19000_35.txt	19000	35	n/a	1289	n/a	1354	n/a	n/a	1215	1268	1208	n/a	n/a	1287	n/a	n/a	n/a	n/a	n/a	1086	n/a	1242	n/a	n/a	n/a	1102	1234	n/a	n/a	1322	1241	n/a	1247	1261
alpha_rarefaction_19000_36.txt	19000	36	n/a	1283	n/a	1350	n/a	n/a	1215	1261	1223	n/a	n/a	1314	n/a	n/a	n/a	n/a	n/a	1086	n/a	1245	n/a	n/a	n/a	1103	1238	n/a	n/a	1325	1245	n/a	1246	1256
alpha_rarefaction_19000_37.txt	19000	37	n/a	1283	n/a	1365	n/a	n/a	1221	1265	1217	n/a	n/a	1298	n/a	n/a	n/a	n/a	n/a	1094	n/a	1249	n/a	n/a	n/a	1105	1230	n/a	n/a	1329	1241	n/a	1252	1259
alpha_rarefaction_19000_38.txt	19000	38	n/a	1274	n/a	1349	n/a	n/a	1218	1264	1212	n/a	n/a	1310	n/a	n/a	n/a	n/a	n/a	1076	n/a	1238	n/a	n/a	n/a	1105	1234	n/a	n/a	1332	1241	n/a	1250	1260
alpha_rarefaction_19000_39.txt	19000	39	n/a	1278	n/a	1362	n/a	n/a	1217	1265	1210	n/a	n/a	1307	n/a	n/a	n/a	n/a	n/a	1084	n/a	1252	n/a	n/a	n/a	1103	1236	n/a	n/a	1341	1240	n/a	1250	1237
alpha_rarefaction_19000_40.txt	19000	40	n/a	1281	n/a	1350	n/a	n/a	1219	1265	1212	n/a	n/a	1310	n/a	n/a	n/a	n/a	n/a	1086	n/a	1235	n/a	n/a	n/a	1103	1235	n/a	n/a	1321	1245	n/a	1251	1270
alpha_rarefaction_19000_41.txt	19000	41	n/a	1274	n/a	1355	n/a	n/a	1217	1261	1215	n/a	n/a	1304	n/a	n/a	n/a	n/a	n/a	1091	n/a	1238	n/a	n/a	n/a	1102	1235	n/a	n/a	1336	1238	n/a	1248	1261
alpha_rarefaction_19000_42.txt	19000	42	n/a	1276	n/a	1355	n/a	n/a	1217	1267	1228	n/a	n/a	1300	n/a	n/a	n/a	n/a	n/a	1088	n/a	1236	n/a	n/a	n/a	1101	1230	n/a	n/a	1339	1242	n/a	1252	1255
alpha_rarefaction_19000_43.txt	19000	43	n/a	1267	n/a	1370	n/a	n/a	1214	1266	1221	n/a	n/a	1295	n/a	n/a	n/a	n/a	n/a	1089	n/a	1250	n/a	n/a	n/a	1104	1237	n/a	n/a	1320	1240	n/a	1251	1253
alpha_rarefaction_19000_44.txt	19000	44	n/a	1284	n/a	1361	n/a	n/a	1206	1260	1217	n/a	n/a	1305	n/a	n/a	n/a	n/a	n/a	1083	n/a	1249	n/a	n/a	n/a	1104	1235	n/a	n/a	1318	1238	n/a	1250	1243
alpha_rarefaction_19000_45.txt	19000	45	n/a	1280	n/a	1339	n/a	n/a	1216	1260	1210	n/a	n/a	1298	n/a	n/a	n/a	n/a	n/a	1086	n/a	1243	n/a	n/a	n/a	1101	1232	n/a	n/a	1332	1242	n/a	1253	1263
alpha_rarefaction_19000_46.txt	19000	46	n/a	1281	n/a	1354	n/a	n/a	1217	1263	1210	n/a	n/a	1311	n/a	n/a	n/a	n/a	n/a	1086	n/a	1254	n/a	n/a	n/a	1103	1234	n/a	n/a	1321	1241	n/a	1252	1260
alpha_rarefaction_19000_47.txt	19000	47	n/a	1273	n/a	1359	n/a	n/a	1219	1261	1215	n/a	n/a	1312	n/a	n/a	n/a	n/a	n/a	1085	n/a	1246	n/a	n/a	n/a	1103	1236	n/a	n/a	1324	1239	n/a	1252	1255
alpha_rarefaction_19000_48.txt	19000	48	n/a	1269	n/a	1346	n/a	n/a	1214	1268	1202	n/a	n/a	1311	n/a	n/a	n/a	n/a	n/a	1086	n/a	1244	n/a	n/a	n/a	1103	1237	n/a	n/a	1347	1238	n/a	1253	1248
alpha_rarefaction_19000_49.txt	19000	49	n/a	1255	n/a	1350	n/a	n/a	1215	1277	1210	n/a	n/a	1304	n/a	n/a	n/a	n/a	n/a	1086	n/a	1258	n/a	n/a	n/a	1101	1232	n/a	n/a	1325	1246	n/a	1253	1252
alpha_rarefaction_19000_50.txt	19000	50	n/a	1280	n/a	1345	n/a	n/a	1216	1274	1210	n/a	n/a	1289	n/a	n/a	n/a	n/a	n/a	1092	n/a	1254	n/a	n/a	n/a	1104	1234	n/a	n/a	1328	1244	n/a	1250	1271
alpha_rarefaction_19000_51.txt	19000	51	n/a	1264	n/a	1345	n/a	n/a	1216	1269	1219	n/a	n/a	1327	n/a	n/a	n/a	n/a	n/a	1077	n/a	1247	n/a	n/a	n/a	1104	1233	n/a	n/a	1319	1246	n/a	1254	1252
alpha_rarefaction_19000_52.txt	19000	52	n/a	1276	n/a	1365	n/a	n/a	1218	1265	1225	n/a	n/a	1309	n/a	n/a	n/a	n/a	n/a	1087	n/a	1253	n/a	n/a	n/a	1100	1234	n/a	n/a	1321	1241	n/a	1253	1247
alpha_rarefaction_19000_53.txt	19000	53	n/a	1295	n/a	1354	n/a	n/a	1210	1256	1218	n/a	n/a	1290	n/a	n/a	n/a	n/a	n/a	1079	n/a	1243	n/a	n/a	n/a	1103	1233	n/a	n/a	1327	1244	n/a	1250	1252
alpha_rarefaction_19000_54.txt	19000	54	n/a	1278	n/a	1349	n/a	n/a	1217	1264	1225	n/a	n/a	1310	n/a	n/a	n/a	n/a	n/a	1091	n/a	1244	n/a	n/a	n/a	1104	1238	n/a	n/a	1339	1240	n/a	1250	1260
alpha_rarefaction_19000_55.txt	19000	55	n/a	1276	n/a	1359	n/a	n/a	1221	1254	1211	n/a	n/a	1315	n/a	n/a	n/a	n/a	n/a	1092	n/a	1254	n/a	n/a	n/a	1102	1227	n/a	n/a	1333	1244	n/a	1248	1272
alpha_rarefaction_19000_56.txt	19000	56	n/a	1281	n/a	1367	n/a	n/a	1219	1262	1213	n/a	n/a	1304	n/a	n/a	n/a	n/a	n/a	1087	n/a	1251	n/a	n/a	n/a	1103	1237	n/a	n/a	1344	1241	n/a	1251	1265
alpha_rarefaction_19000_57.txt	19000	57	n/a	1292	n/a	1378	n/a	n/a	1216	1252	1209	n/a	n/a	1320	n/a	n/a	n/a	n/a	n/a	1089	n/a	1253	n/a	n/a	n/a	1104	1236	n/a	n/a	1338	1244	n/a	1249	1255
alpha_rarefaction_19000_58.txt	19000	58	n/a	1265	n/a	1354	n/a	n/a	1216	1266	1227	n/a	n/a	1314	n/a	n/a	n/a	n/a	n/a	1089	n/a	1244	n/a	n/a	n/a	1103	1231	n/a	n/a	1343	1243	n/a	1252	1268
alpha_rarefaction_19000_59.txt	19000	59	n/a	1288	n/a	1354	n/a	n/a	1214	1253	1219	n/a	n/a	1304	n/a	n/a	n/a	n/a	n/a	1087	n/a	1251	n/a	n/a	n/a	1105	1232	n/a	n/a	1338	1242	n/a	1252	1258
alpha_rarefaction_19000_60.txt	19000	60	n/a	1280	n/a	1348	n/a	n/a	1216	1248	1216	n/a	n/a	1318	n/a	n/a	n/a	n/a	n/a	1080	n/a	1243	n/a	n/a	n/a	1102	1235	n/a	n/a	1334	1241	n/a	1251	1275
alpha_rarefaction_19000_61.txt	19000	61	n/a	1262	n/a	1356	n/a	n/a	1216	1253	1220	n/a	n/a	1308	n/a	n/a	n/a	n/a	n/a	1082	n/a	1251	n/a	n/a	n/a	1105	1235	n/a	n/a	1348	1239	n/a	1250	1265
alpha_rarefaction_19000_62.txt	19000	62	n/a	1287	n/a	1364	n/a	n/a	1216	1272	1216	n/a	n/a	1310	n/a	n/a	n/a	n/a	n/a	1086	n/a	1252	n/a	n/a	n/a	1102	1234	n/a	n/a	1313	1235	n/a	1251	1252
alpha_rarefaction_19000_63.txt	19000	63	n/a	1273	n/a	1360	n/a	n/a	1213	1267	1218	n/a	n/a	1321	n/a	n/a	n/a	n/a	n/a	1085	n/a	1241	n/a	n/a	n/a	1101	1232	n/a	n/a	1326	1241	n/a	1251	1255
alpha_rarefaction_19000_64.txt	19000	64	n/a	1277	n/a	1349	n/a	n/a	1216	1270	1214	n/a	n/a	1312	n/a	n/a	n/a	n/a	n/a	1082	n/a	1238	n/a	n/a	n/a	1103	1233	n/a	n/a	1341	1245	n/a	1249	1263
alpha_rarefaction_19000_65.txt	19000	65	n/a	1279	n/a	1341	n/a	n/a	1223	1279	1220	n/a	n/a	1296	n/a	n/a	n/a	n/a	n/a	1084	n/a	1246	n/a	n/a	n/a	1102	1236	n/a	n/a	1330	1241	n/a	1254	1253
alpha_rarefaction_19000_66.txt	19000	66	n/a	1259	n/a	1340	n/a	n/a	1222	1258	1220	n/a	n/a	1308	n/a	n/a	n/a	n/a	n/a	1095	n/a	1246	n/a	n/a	n/a	1105	1238	n/a	n/a	1312	1242	n/a	1250	1260
alpha_rarefaction_19000_67.txt	19000	67	n/a	1296	n/a	1351	n/a	n/a	1219	1247	1219	n/a	n/a	1322	n/a	n/a	n/a	n/a	n/a	1087	n/a	1246	n/a	n/a	n/a	1103	1235	n/a	n/a	1331	1241	n/a	1252	1252
alpha_rarefaction_19000_68.txt	19000	68	n/a	1281	n/a	1358	n/a	n/a	1217	1259	1215	n/a	n/a	1302	n/a	n/a	n/a	n/a	n/a	1082	n/a	1252	n/a	n/a	n/a	1102	1238	n/a	n/a	1333	1242	n/a	1249	1236
alpha_rarefaction_19000_69.txt	19000	69	n/a	1280	n/a	1365	n/a	n/a	1216	1257	1210	n/a	n/a	1313	n/a	n/a	n/a	n/a	n/a	1084	n/a	1242	n/a	n/a	n/a	1102	1234	n/a	n/a	1333	1244	n/a	1252	1255
alpha_rarefaction_19000_70.txt	19000	70	n/a	1277	n/a	1360	n/a	n/a	1217	1252	1221	n/a	n/a	1314	n/a	n/a	n/a	n/a	n/a	1086	n/a	1250	n/a	n/a	n/a	1104	1229	n/a	n/a	1327	1244	n/a	1247	1260
alpha_rarefaction_19000_71.txt	19000	71	n/a	1284	n/a	1342	n/a	n/a	1211	1271	1219	n/a	n/a	1313	n/a	n/a	n/a	n/a	n/a	1077	n/a	1244	n/a	n/a	n/a	1104	1239	n/a	n/a	1352	1239	n/a	1251	1256
alpha_rarefaction_19000_72.txt	19000	72	n/a	1279	n/a	1338	n/a	n/a	1213	1246	1221	n/a	n/a	1300	n/a	n/a	n/a	n/a	n/a	1088	n/a	1235	n/a	n/a	n/a	1103	1235	n/a	n/a	1316	1239	n/a	1251	1267
alpha_rarefaction_19000_73.txt	19000	73	n/a	1286	n/a	1361	n/a	n/a	1216	1262	1204	n/a	n/a	1294	n/a	n/a	n/a	n/a	n/a	1090	n/a	1254	n/a	n/a	n/a	1102	1239	n/a	n/a	1343	1242	n/a	1250	1251
alpha_rarefaction_19000_74.txt	19000	74	n/a	1272	n/a	1353	n/a	n/a	1212	1249	1225	n/a	n/a	1310	n/a	n/a	n/a	n/a	n/a	1089	n/a	1261	n/a	n/a	n/a	1105	1233	n/a	n/a	1342	1245	n/a	1247	1265
alpha_rarefaction_19000_75.txt	19000	75	n/a	1281	n/a	1345	n/a	n/a	1218	1249	1224	n/a	n/a	1298	n/a	n/a	n/a	n/a	n/a	1092	n/a	1258	n/a	n/a	n/a	1101	1233	n/a	n/a	1332	1242	n/a	1252	1234
alpha_rarefaction_19000_76.txt	19000	76	n/a	1271	n/a	1366	n/a	n/a	1220	1264	1221	n/a	n/a	1290	n/a	n/a	n/a	n/a	n/a	1091	n/a	1249	n/a	n/a	n/a	1103	1237	n/a	n/a	1333	1240	n/a	1252	1256
alpha_rarefaction_19000_77.txt	19000	77	n/a	1274	n/a	1357	n/a	n/a	1217	1264	1221	n/a	n/a	1297	n/a	n/a	n/a	n/a	n/a	1082	n/a	1255	n/a	n/a	n/a	1103	1235	n/a	n/a	1325	1242	n/a	1252	1253
alpha_rarefaction_19000_78.txt	19000	78	n/a	1277	n/a	1334	n/a	n/a	1218	1237	1213	n/a	n/a	1313	n/a	n/a	n/a	n/a	n/a	1077	n/a	1241	n/a	n/a	n/a	1103	1235	n/a	n/a	1336	1246	n/a	1252	1257
alpha_rarefaction_19000_79.txt	19000	79	n/a	1273	n/a	1370	n/a	n/a	1220	1256	1233	n/a	n/a	1309	n/a	n/a	n/a	n/a	n/a	1079	n/a	1253	n/a	n/a	n/a	1102	1235	n/a	n/a	1313	1241	n/a	1252	1244
alpha_rarefaction_19000_80.txt	19000	80	n/a	1281	n/a	1357	n/a	n/a	1210	1258	1222	n/a	n/a	1305	n/a	n/a	n/a	n/a	n/a	1085	n/a	1249	n/a	n/a	n/a	1104	1233	n/a	n/a	1343	1239	n/a	1249	1257
alpha_rarefaction_19000_81.txt	19000	81	n/a	1278	n/a	1355	n/a	n/a	1220	1256	1209	n/a	n/a	1302	n/a	n/a	n/a	n/a	n/a	1082	n/a	1252	n/a	n/a	n/a	1104	1239	n/a	n/a	1334	1241	n/a	1252	1237
alpha_rarefaction_19000_82.txt	19000	82	n/a	1270	n/a	1365	n/a	n/a	1217	1266	1210	n/a	n/a	1302	n/a	n/a	n/a	n/a	n/a	1079	n/a	1240	n/a	n/a	n/a	1105	1233	n/a	n/a	1330	1241	n/a	1252	1257
alpha_rarefaction_19000_83.txt	19000	83	n/a	1276	n/a	1354	n/a	n/a	1220	1251	1213	n/a	n/a	1307	n/a	n/a	n/a	n/a	n/a	1084	n/a	1249	n/a	n/a	n/a	1104	1234	n/a	n/a	1329	1243	n/a	1251	1244
alpha_rarefaction_19000_84.txt	19000	84	n/a	1276	n/a	1368	n/a	n/a	1217	1263	1211	n/a	n/a	1291	n/a	n/a	n/a	n/a	n/a	1088	n/a	1252	n/a	n/a	n/a	1105	1238	n/a	n/a	1323	1241	n/a	1254	1247
alpha_rarefaction_19000_85.txt	19000	85	n/a	1280	n/a	1354	n/a	n/a	1219	1266	1222	n/a	n/a	1319	n/a	n/a	n/a	n/a	n/a	1088	n/a	1250	n/a	n/a	n/a	1102	1231	n/a	n/a	1322	1244	n/a	1250	1275
alpha_rarefaction_19000_86.txt	19000	86	n/a	1299	n/a	1367	n/a	n/a	1220	1278	1224	n/a	n/a	1297	n/a	n/a	n/a	n/a	n/a	1086	n/a	1254	n/a	n/a	n/a	1103	1233	n/a	n/a	1331	1236	n/a	1250	1263
alpha_rarefaction_19000_87.txt	19000	87	n/a	1286	n/a	1333	n/a	n/a	1216	1261	1216	n/a	n/a	1316	n/a	n/a	n/a	n/a	n/a	1098	n/a	1244	n/a	n/a	n/a	1103	1230	n/a	n/a	1335	1242	n/a	1250	1259
alpha_rarefaction_19000_88.txt	19000	88	n/a	1284	n/a	1360	n/a	n/a	1212	1262	1219	n/a	n/a	1290	n/a	n/a	n/a	n/a	n/a	1079	n/a	1239	n/a	n/a	n/a	1102	1235	n/a	n/a	1337	1244	n/a	1249	1250
alpha_rarefaction_19000_89.txt	19000	89	n/a	1269	n/a	1358	n/a	n/a	1214	1266	1215	n/a	n/a	1296	n/a	n/a	n/a	n/a	n/a	1080	n/a	1260	n/a	n/a	n/a	1105	1236	n/a	n/a	1346	1241	n/a	1249	1260
alpha_rarefaction_19000_90.txt	19000	90	n/a	1292	n/a	1375	n/a	n/a	1215	1260	1213	n/a	n/a	1306	n/a	n/a	n/a	n/a	n/a	1088	n/a	1251	n/a	n/a	n/a	1103	1233	n/a	n/a	1328	1244	n/a	1251	1244
alpha_rarefaction_19000_91.txt	19000	91	n/a	1276	n/a	1343	n/a	n/a	1212	1258	1218	n/a	n/a	1301	n/a	n/a	n/a	n/a	n/a	1079	n/a	1254	n/a	n/a	n/a	1103	1235	n/a	n/a	1344	1244	n/a	1249	1248
alpha_rarefaction_19000_92.txt	19000	92	n/a	1268	n/a	1360	n/a	n/a	1216	1252	1201	n/a	n/a	1313	n/a	n/a	n/a	n/a	n/a	1091	n/a	1242	n/a	n/a	n/a	1104	1232	n/a	n/a	1317	1240	n/a	1249	1262
alpha_rarefaction_19000_93.txt	19000	93	n/a	1283	n/a	1347	n/a	n/a	1213	1270	1205	n/a	n/a	1315	n/a	n/a	n/a	n/a	n/a	1084	n/a	1250	n/a	n/a	n/a	1105	1237	n/a	n/a	1335	1242	n/a	1249	1254
alpha_rarefaction_19000_94.txt	19000	94	n/a	1258	n/a	1359	n/a	n/a	1210	1268	1209	n/a	n/a	1314	n/a	n/a	n/a	n/a	n/a	1078	n/a	1243	n/a	n/a	n/a	1105	1236	n/a	n/a	1327	1241	n/a	1252	1261
alpha_rarefaction_19000_95.txt	19000	95	n/a	1278	n/a	1367	n/a	n/a	1218	1274	1206	n/a	n/a	1304	n/a	n/a	n/a	n/a	n/a	1089	n/a	1249	n/a	n/a	n/a	1102	1233	n/a	n/a	1329	1243	n/a	1252	1272
alpha_rarefaction_19000_96.txt	19000	96	n/a	1274	n/a	1348	n/a	n/a	1214	1254	1211	n/a	n/a	1329	n/a	n/a	n/a	n/a	n/a	1084	n/a	1253	n/a	n/a	n/a	1104	1234	n/a	n/a	1346	1239	n/a	1250	1265
alpha_rarefaction_19000_97.txt	19000	97	n/a	1281	n/a	1360	n/a	n/a	1208	1255	1205	n/a	n/a	1314	n/a	n/a	n/a	n/a	n/a	1077	n/a	1256	n/a	n/a	n/a	1100	1234	n/a	n/a	1322	1240	n/a	1252	1262
alpha_rarefaction_19000_98.txt	19000	98	n/a	1261	n/a	1365	n/a	n/a	1216	1260	1205	n/a	n/a	1303	n/a	n/a	n/a	n/a	n/a	1085	n/a	1244	n/a	n/a	n/a	1102	1236	n/a	n/a	1319	1242	n/a	1252	1258
alpha_rarefaction_19000_99.txt	19000	99	n/a	1271	n/a	1360	n/a	n/a	1215	1266	1201	n/a	n/a	1297	n/a	n/a	n/a	n/a	n/a	1082	n/a	1251	n/a	n/a	n/a	1102	1234	n/a	n/a	1341	1242	n/a	1248	1253
alpha_rarefaction_20000_0.txt	20000	0	n/a	1294	n/a	1361	n/a	n/a	n/a	1262	1247	n/a	n/a	1328	n/a	n/a	n/a	n/a	n/a	1091	n/a	1268	n/a	n/a	n/a	n/a	n/a	n/a	n/a	1330	n/a	n/a	n/a	1262
alpha_rarefaction_20000_1.txt	20000	1	n/a	1307	n/a	1374	n/a	n/a	n/a	1267	1235	n/a	n/a	1317	n/a	n/a	n/a	n/a	n/a	1102	n/a	1254	n/a	n/a	n/a	n/a	n/a	n/a	n/a	1349	n/a	n/a	n/a	1270
alpha_rarefaction_20000_2.txt	20000	2	n/a	1278	n/a	1372	n/a	n/a	n/a	1290	1243	n/a	n/a	1303	n/a	n/a	n/a	n/a	n/a	1087	n/a	1254	n/a	n/a	n/a	n/a	n/a	n/a	n/a	1340	n/a	n/a	n/a	1266
alpha_rarefaction_20000_3.txt	20000	3	n/a	1288	n/a	1369	n/a	n/a	n/a	1280	1226	n/a	n/a	1320	n/a	n/a	n/a	n/a	n/a	1092	n/a	1252	n/a	n/a	n/a	n/a	n/a	n/a	n/a	1332	n/a	n/a	n/a	1276
alpha_rarefaction_20000_4.txt	20000	4	n/a	1302	n/a	1383	n/a	n/a	n/a	1269	1225	n/a	n/a	1329	n/a	n/a	n/a	n/a	n/a	1099	n/a	1258	n/a	n/a	n/a	n/a	n/a	n/a	n/a	1356	n/a	n/a	n/a	1272
alpha_rarefaction_20000_5.txt	20000	5	n/a	1295	n/a	1368	n/a	n/a	n/a	1258	1228	n/a	n/a	1318	n/a	n/a	n/a	n/a	n/a	1092	n/a	1264	n/a	n/a	n/a	n/a	n/a	n/a	n/a	1356	n/a	n/a	n/a	1268
alpha_rarefaction_20000_6.txt	20000	6	n/a	1293	n/a	1370	n/a	n/a	n/a	1282	1241	n/a	n/a	1314	n/a	n/a	n/a	n/a	n/a	1079	n/a	1259	n/a	n/a	n/a	n/a	n/a	n/a	n/a	1371	n/a	n/a	n/a	1279
alpha_rarefaction_20000_7.txt	20000	7	n/a	1291	n/a	1378	n/a	n/a	n/a	1285	1238	n/a	n/a	1323	n/a	n/a	n/a	n/a	n/a	1091	n/a	1268	n/a	n/a	n/a	n/a	n/a	n/a	n/a	1347	n/a	n/a	n/a	1268
alpha_rarefaction_20000_8.txt	20000	8	n/a	1305	n/a	1388	n/a	n/a	n/a	1270	1239	n/a	n/a	1338	n/a	n/a	n/a	n/a	n/a	1084	n/a	1268	n/a	n/a	n/a	n/a	n/a	n/a	n/a	1344	n/a	n/a	n/a	1285
alpha_rarefaction_20000_9.txt	20000	9	n/a	1299	n/a	1363	n/a	n/a	n/a	1273	1239	n/a	n/a	1310	n/a	n/a	n/a	n/a	n/a	1095	n/a	1262	n/a	n/a	n/a	n/a	n/a	n/a	n/a	1338	n/a	n/a	n/a	1272
alpha_rarefaction_20000_10.txt	20000	10	n/a	1284	n/a	1364	n/a	n/a	n/a	1275	1238	n/a	n/a	1316	n/a	n/a	n/a	n/a	n/a	1091	n/a	1250	n/a	n/a	n/a	n/a	n/a	n/a	n/a	1347	n/a	n/a	n/a	1276
alpha_rarefaction_20000_11.txt	20000	11	n/a	1283	n/a	1377	n/a	n/a	n/a	1272	1237	n/a	n/a	1323	n/a	n/a	n/a	n/a	n/a	1103	n/a	1275	n/a	n/a	n/a	n/a	n/a	n/a	n/a	1350	n/a	n/a	n/a	1261
alpha_rarefaction_20000_12.txt	20000	12	n/a	1300	n/a	1368	n/a	n/a	n/a	1284	1225	n/a	n/a	1323	n/a	n/a	n/a	n/a	n/a	1091	n/a	1257	n/a	n/a	n/a	n/a	n/a	n/a	n/a	1342	n/a	n/a	n/a	1278
alpha_rarefaction_20000_13.txt	20000	13	n/a	1298	n/a	1384	n/a	n/a	n/a	1271	1244	n/a	n/a	1331	n/a	n/a	n/a	n/a	n/a	1095	n/a	1260	n/a	n/a	n/a	n/a	n/a	n/a	n/a	1352	n/a	n/a	n/a	1278
alpha_rarefaction_20000_14.txt	20000	14	n/a	1294	n/a	1373	n/a	n/a	n/a	1269	1236	n/a	n/a	1314	n/a	n/a	n/a	n/a	n/a	1089	n/a	1253	n/a	n/a	n/a	n/a	n/a	n/a	n/a	1342	n/a	n/a	n/a	1273
alpha_rarefaction_20000_15.txt	20000	15	n/a	1295	n/a	1374	n/a	n/a	n/a	1271	1218	n/a	n/a	1315	n/a	n/a	n/a	n/a	n/a	1093	n/a	1251	n/a	n/a	n/a	n/a	n/a	n/a	n/a	1359	n/a	n/a	n/a	1265
alpha_rarefaction_20000_16.txt	20000	16	n/a	1283	n/a	1373	n/a	n/a	n/a	1265	1235	n/a	n/a	1323	n/a	n/a	n/a	n/a	n/a	1087	n/a	1255	n/a	n/a	n/a	n/a	n/a	n/a	n/a	1344	n/a	n/a	n/a	1258
alpha_rarefaction_20000_17.txt	20000	17	n/a	1288	n/a	1368	n/a	n/a	n/a	1278	1239	n/a	n/a	1329	n/a	n/a	n/a	n/a	n/a	1096	n/a	1258	n/a	n/a	n/a	n/a	n/a	n/a	n/a	1356	n/a	n/a	n/a	1275
alpha_rarefaction_20000_18.txt	20000	18	n/a	1292	n/a	1375	n/a	n/a	n/a	1272	1241	n/a	n/a	1309	n/a	n/a	n/a	n/a	n/a	1095	n/a	1242	n/a	n/a	n/a	n/a	n/a	n/a	n/a	1346	n/a	n/a	n/a	1275
alpha_rarefaction_20000_19.txt	20000	19	n/a	1293	n/a	1368	n/a	n/a	n/a	1269	1240	n/a	n/a	1318	n/a	n/a	n/a	n/a	n/a	1089	n/a	1249	n/a	n/a	n/a	n/a	n/a	n/a	n/a	1340	n/a	n/a	n/a	1275
alpha_rarefaction_20000_20.txt	20000	20	n/a	1308	n/a	1374	n/a	n/a	n/a	1255	1233	n/a	n/a	1315	n/a	n/a	n/a	n/a	n/a	1096	n/a	1251	n/a	n/a	n/a	n/a	n/a	n/a	n/a	1349	n/a	n/a	n/a	1269
alpha_rarefaction_20000_21.txt	20000	21	n/a	1292	n/a	1382	n/a	n/a	n/a	1253	1235	n/a	n/a	1322	n/a	n/a	n/a	n/a	n/a	1092	n/a	1262	n/a	n/a	n/a	n/a	n/a	n/a	n/a	1349	n/a	n/a	n/a	1271
alpha_rarefaction_20000_22.txt	20000	22	n/a	1277	n/a	1367	n/a	n/a	n/a	1272	1231	n/a	n/a	1320	n/a	n/a	n/a	n/a	n/a	1099	n/a	1247	n/a	n/a	n/a	n/a	n/a	n/a	n/a	1344	n/a	n/a	n/a	1258
alpha_rarefaction_20000_23.txt	20000	23	n/a	1293	n/a	1384	n/a	n/a	n/a	1278	1235	n/a	n/a	1319	n/a	n/a	n/a	n/a	n/a	1102	n/a	1255	n/a	n/a	n/a	n/a	n/a	n/a	n/a	1357	n/a	n/a	n/a	1269
alpha_rarefaction_20000_24.txt	20000	24	n/a	1291	n/a	1358	n/a	n/a	n/a	1272	1232	n/a	n/a	1317	n/a	n/a	n/a	n/a	n/a	1092	n/a	1253	n/a	n/a	n/a	n/a	n/a	n/a	n/a	1343	n/a	n/a	n/a	1257
alpha_rarefaction_20000_25.txt	20000	25	n/a	1299	n/a	1373	n/a	n/a	n/a	1280	1239	n/a	n/a	1331	n/a	n/a	n/a	n/a	n/a	1096	n/a	1254	n/a	n/a	n/a	n/a	n/a	n/a	n/a	1340	n/a	n/a	n/a	1266
alpha_rarefaction_20000_26.txt	20000	26	n/a	1295	n/a	1379	n/a	n/a	n/a	1255	1234	n/a	n/a	1321	n/a	n/a	n/a	n/a	n/a	1096	n/a	1261	n/a	n/a	n/a	n/a	n/a	n/a	n/a	1350	n/a	n/a	n/a	1268
alpha_rarefaction_20000_27.txt	20000	27	n/a	1291	n/a	1368	n/a	n/a	n/a	1285	1233	n/a	n/a	1323	n/a	n/a	n/a	n/a	n/a	1100	n/a	1261	n/a	n/a	n/a	n/a	n/a	n/a	n/a	1349	n/a	n/a	n/a	1277
alpha_rarefaction_20000_28.txt	20000	28	n/a	1294	n/a	1365	n/a	n/a	n/a	1268	1227	n/a	n/a	1323	n/a	n/a	n/a	n/a	n/a	1096	n/a	1259	n/a	n/a	n/a	n/a	n/a	n/a	n/a	1346	n/a	n/a	n/a	1253
alpha_rarefaction_20000_29.txt	20000	29	n/a	1279	n/a	1366	n/a	n/a	n/a	1271	1234	n/a	n/a	1318	n/a	n/a	n/a	n/a	n/a	1096	n/a	1256	n/a	n/a	n/a	n/a	n/a	n/a	n/a	1346	n/a	n/a	n/a	1258
alpha_rarefaction_20000_30.txt	20000	30	n/a	1290	n/a	1373	n/a	n/a	n/a	1270	1223	n/a	n/a	1327	n/a	n/a	n/a	n/a	n/a	1094	n/a	1259	n/a	n/a	n/a	n/a	n/a	n/a	n/a	1339	n/a	n/a	n/a	1271
alpha_rarefaction_20000_31.txt	20000	31	n/a	1288	n/a	1371	n/a	n/a	n/a	1275	1231	n/a	n/a	1325	n/a	n/a	n/a	n/a	n/a	1102	n/a	1253	n/a	n/a	n/a	n/a	n/a	n/a	n/a	1344	n/a	n/a	n/a	1261
alpha_rarefaction_20000_32.txt	20000	32	n/a	1299	n/a	1377	n/a	n/a	n/a	1275	1240	n/a	n/a	1313	n/a	n/a	n/a	n/a	n/a	1096	n/a	1255	n/a	n/a	n/a	n/a	n/a	n/a	n/a	1336	n/a	n/a	n/a	1281
alpha_rarefaction_20000_33.txt	20000	33	n/a	1288	n/a	1380	n/a	n/a	n/a	1283	1240	n/a	n/a	1316	n/a	n/a	n/a	n/a	n/a	1094	n/a	1258	n/a	n/a	n/a	n/a	n/a	n/a	n/a	1349	n/a	n/a	n/a	1277
alpha_rarefaction_20000_34.txt	20000	34	n/a	1295	n/a	1356	n/a	n/a	n/a	1286	1238	n/a	n/a	1327	n/a	n/a	n/a	n/a	n/a	1097	n/a	1258	n/a	n/a	n/a	n/a	n/a	n/a	n/a	1340	n/a	n/a	n/a	1276
alpha_rarefaction_20000_35.txt	20000	35	n/a	1311	n/a	1376	n/a	n/a	n/a	1285	1234	n/a	n/a	1316	n/a	n/a	n/a	n/a	n/a	1091	n/a	1259	n/a	n/a	n/a	n/a	n/a	n/a	n/a	1361	n/a	n/a	n/a	1270
alpha_rarefaction_20000_36.txt	20000	36	n/a	1295	n/a	1383	n/a	n/a	n/a	1265	1240	n/a	n/a	1336	n/a	n/a	n/a	n/a	n/a	1096	n/a	1256	n/a	n/a	n/a	n/a	n/a	n/a	n/a	1347	n/a	n/a	n/a	1274
alpha_rarefaction_20000_37.txt	20000	37	n/a	1298	n/a	1383	n/a	n/a	n/a	1274	1230	n/a	n/a	1342	n/a	n/a	n/a	n/a	n/a	1086	n/a	1251	n/a	n/a	n/a	n/a	n/a	n/a	n/a	1350	n/a	n/a	n/a	1263
alpha_rarefaction_20000_38.txt	20000	38	n/a	1308	n/a	1355	n/a	n/a	n/a	1281	1234	n/a	n/a	1325	n/a	n/a	n/a	n/a	n/a	1092	n/a	1258	n/a	n/a	n/a	n/a	n/a	n/a	n/a	1343	n/a	n/a	n/a	1262
alpha_rarefaction_20000_39.txt	20000	39	n/a	1289	n/a	1359	n/a	n/a	n/a	1275	1240	n/a	n/a	1334	n/a	n/a	n/a	n/a	n/a	1084	n/a	1266	n/a	n/a	n/a	n/a	n/a	n/a	n/a	1344	n/a	n/a	n/a	1284
alpha_rarefaction_20000_40.txt	20000	40	n/a	1296	n/a	1385	n/a	n/a	n/a	1262	1240	n/a	n/a	1323	n/a	n/a	n/a	n/a	n/a	1082	n/a	1258	n/a	n/a	n/a	n/a	n/a	n/a	n/a	1345	n/a	n/a	n/a	1280
alpha_rarefaction_20000_41.txt	20000	41	n/a	1309	n/a	1369	n/a	n/a	n/a	1280	1239	n/a	n/a	1311	n/a	n/a	n/a	n/a	n/a	1093	n/a	1259	n/a	n/a	n/a	n/a	n/a	n/a	n/a	1347	n/a	n/a	n/a	1268
alpha_rarefaction_20000_42.txt	20000	42	n/a	1302	n/a	1372	n/a	n/a	n/a	1261	1241	n/a	n/a	1332	n/a	n/a	n/a	n/a	n/a	1080	n/a	1250	n/a	n/a	n/a	n/a	n/a	n/a	n/a	1349	n/a	n/a	n/a	1258
alpha_rarefaction_20000_43.txt	20000	43	n/a	1304	n/a	1379	n/a	n/a	n/a	1279	1235	n/a	n/a	1327	n/a	n/a	n/a	n/a	n/a	1094	n/a	1250	n/a	n/a	n/a	n/a	n/a	n/a	n/a	1341	n/a	n/a	n/a	1284
alpha_rarefaction_20000_44.txt	20000	44	n/a	1287	n/a	1358	n/a	n/a	n/a	1270	1247	n/a	n/a	1317	n/a	n/a	n/a	n/a	n/a	1108	n/a	1259	n/a	n/a	n/a	n/a	n/a	n/a	n/a	1346	n/a	n/a	n/a	1257
alpha_rarefaction_20000_45.txt	20000	45	n/a	1294	n/a	1368	n/a	n/a	n/a	1277	1246	n/a	n/a	1322	n/a	n/a	n/a	n/a	n/a	1095	n/a	1266	n/a	n/a	n/a	n/a	n/a	n/a	n/a	1337	n/a	n/a	n/a	1282
alpha_rarefaction_20000_46.txt	20000	46	n/a	1305	n/a	1370	n/a	n/a	n/a	1284	1237	n/a	n/a	1322	n/a	n/a	n/a	n/a	n/a	1092	n/a	1260	n/a	n/a	n/a	n/a	n/a	n/a	n/a	1336	n/a	n/a	n/a	1269
alpha_rarefaction_20000_47.txt	20000	47	n/a	1295	n/a	1386	n/a	n/a	n/a	1265	1230	n/a	n/a	1309	n/a	n/a	n/a	n/a	n/a	1091	n/a	1264	n/a	n/a	n/a	n/a	n/a	n/a	n/a	1341	n/a	n/a	n/a	1269
alpha_rarefaction_20000_48.txt	20000	48	n/a	1294	n/a	1352	n/a	n/a	n/a	1277	1237	n/a	n/a	1307	n/a	n/a	n/a	n/a	n/a	1087	n/a	1252	n/a	n/a	n/a	n/a	n/a	n/a	n/a	1352	n/a	n/a	n/a	1280
alpha_rarefaction_20000_49.txt	20000	49	n/a	1308	n/a	1379	n/a	n/a	n/a	1268	1233	n/a	n/a	1326	n/a	n/a	n/a	n/a	n/a	1098	n/a	1259	n/a	n/a	n/a	n/a	n/a	n/a	n/a	1331	n/a	n/a	n/a	1271
alpha_rarefaction_20000_50.txt	20000	50	n/a	1285	n/a	1372	n/a	n/a	n/a	1278	1229	n/a	n/a	1318	n/a	n/a	n/a	n/a	n/a	1095	n/a	1255	n/a	n/a	n/a	n/a	n/a	n/a	n/a	1339	n/a	n/a	n/a	1278
alpha_rarefaction_20000_51.txt	20000	51	n/a	1312	n/a	1362	n/a	n/a	n/a	1277	1233	n/a	n/a	1304	n/a	n/a	n/a	n/a	n/a	1099	n/a	1253	n/a	n/a	n/a	n/a	n/a	n/a	n/a	1321	n/a	n/a	n/a	1273
alpha_rarefaction_20000_52.txt	20000	52	n/a	1304	n/a	1371	n/a	n/a	n/a	1282	1238	n/a	n/a	1320	n/a	n/a	n/a	n/a	n/a	1100	n/a	1264	n/a	n/a	n/a	n/a	n/a	n/a	n/a	1360	n/a	n/a	n/a	1270
alpha_rarefaction_20000_53.txt	20000	53	n/a	1298	n/a	1376	n/a	n/a	n/a	1271	1235	n/a	n/a	1322	n/a	n/a	n/a	n/a	n/a	1096	n/a	1268	n/a	n/a	n/a	n/a	n/a	n/a	n/a	1335	n/a	n/a	n/a	1265
alpha_rarefaction_20000_54.txt	20000	54	n/a	1285	n/a	1382	n/a	n/a	n/a	1272	1236	n/a	n/a	1349	n/a	n/a	n/a	n/a	n/a	1102	n/a	1256	n/a	n/a	n/a	n/a	n/a	n/a	n/a	1347	n/a	n/a	n/a	1272
alpha_rarefaction_20000_55.txt	20000	55	n/a	1297	n/a	1381	n/a	n/a	n/a	1256	1232	n/a	n/a	1320	n/a	n/a	n/a	n/a	n/a	1099	n/a	1261	n/a	n/a	n/a	n/a	n/a	n/a	n/a	1335	n/a	n/a	n/a	1268
alpha_rarefaction_20000_56.txt	20000	56	n/a	1292	n/a	1372	n/a	n/a	n/a	1267	1243	n/a	n/a	1332	n/a	n/a	n/a	n/a	n/a	1094	n/a	1254	n/a	n/a	n/a	n/a	n/a	n/a	n/a	1327	n/a	n/a	n/a	1260
alpha_rarefaction_20000_57.txt	20000	57	n/a	1291	n/a	1372	n/a	n/a	n/a	1269	1225	n/a	n/a	1317	n/a	n/a	n/a	n/a	n/a	1091	n/a	1262	n/a	n/a	n/a	n/a	n/a	n/a	n/a	1362	n/a	n/a	n/a	1251
alpha_rarefaction_20000_58.txt	20000	58	n/a	1287	n/a	1365	n/a	n/a	n/a	1281	1226	n/a	n/a	1335	n/a	n/a	n/a	n/a	n/a	1096	n/a	1259	n/a	n/a	n/a	n/a	n/a	n/a	n/a	1340	n/a	n/a	n/a	1271
alpha_rarefaction_20000_59.txt	20000	59	n/a	1302	n/a	1365	n/a	n/a	n/a	1264	1243	n/a	n/a	1309	n/a	n/a	n/a	n/a	n/a	1079	n/a	1255	n/a	n/a	n/a	n/a	n/a	n/a	n/a	1352	n/a	n/a	n/a	1272
alpha_rarefaction_20000_60.txt	20000	60	n/a	1311	n/a	1377	n/a	n/a	n/a	1282	1237	n/a	n/a	1315	n/a	n/a	n/a	n/a	n/a	1094	n/a	1257	n/a	n/a	n/a	n/a	n/a	n/a	n/a	1352	n/a	n/a	n/a	1272
alpha_rarefaction_20000_61.txt	20000	61	n/a	1297	n/a	1366	n/a	n/a	n/a	1260	1236	n/a	n/a	1308	n/a	n/a	n/a	n/a	n/a	1102	n/a	1259	n/a	n/a	n/a	n/a	n/a	n/a	n/a	1349	n/a	n/a	n/a	1279
alpha_rarefaction_20000_62.txt	20000	62	n/a	1282	n/a	1378	n/a	n/a	n/a	1269	1235	n/a	n/a	1310	n/a	n/a	n/a	n/a	n/a	1101	n/a	1257	n/a	n/a	n/a	n/a	n/a	n/a	n/a	1339	n/a	n/a	n/a	1270
alpha_rarefaction_20000_63.txt	20000	63	n/a	1293	n/a	1365	n/a	n/a	n/a	1270	1242	n/a	n/a	1328	n/a	n/a	n/a	n/a	n/a	1107	n/a	1264	n/a	n/a	n/a	n/a	n/a	n/a	n/a	1338	n/a	n/a	n/a	1269
alpha_rarefaction_20000_64.txt	20000	64	n/a	1291	n/a	1363	n/a	n/a	n/a	1265	1230	n/a	n/a	1325	n/a	n/a	n/a	n/a	n/a	1095	n/a	1266	n/a	n/a	n/a	n/a	n/a	n/a	n/a	1350	n/a	n/a	n/a	1271
alpha_rarefaction_20000_65.txt	20000	65	n/a	1294	n/a	1361	n/a	n/a	n/a	1284	1239	n/a	n/a	1315	n/a	n/a	n/a	n/a	n/a	1087	n/a	1268	n/a	n/a	n/a	n/a	n/a	n/a	n/a	1336	n/a	n/a	n/a	1276
alpha_rarefaction_20000_66.txt	20000	66	n/a	1298	n/a	1369	n/a	n/a	n/a	1277	1229	n/a	n/a	1307	n/a	n/a	n/a	n/a	n/a	1088	n/a	1255	n/a	n/a	n/a	n/a	n/a	n/a	n/a	1341	n/a	n/a	n/a	1266
alpha_rarefaction_20000_67.txt	20000	67	n/a	1294	n/a	1365	n/a	n/a	n/a	1278	1233	n/a	n/a	1311	n/a	n/a	n/a	n/a	n/a	1095	n/a	1261	n/a	n/a	n/a	n/a	n/a	n/a	n/a	1338	n/a	n/a	n/a	1281
alpha_rarefaction_20000_68.txt	20000	68	n/a	1286	n/a	1366	n/a	n/a	n/a	1274	1233	n/a	n/a	1328	n/a	n/a	n/a	n/a	n/a	1087	n/a	1252	n/a	n/a	n/a	n/a	n/a	n/a	n/a	1323	n/a	n/a	n/a	1273
alpha_rarefaction_20000_69.txt	20000	69	n/a	1298	n/a	1364	n/a	n/a	n/a	1281	1239	n/a	n/a	1294	n/a	n/a	n/a	n/a	n/a	1103	n/a	1258	n/a	n/a	n/a	n/a	n/a	n/a	n/a	1350	n/a	n/a	n/a	1276
alpha_rarefaction_20000_70.txt	20000	70	n/a	1284	n/a	1381	n/a	n/a	n/a	1256	1236	n/a	n/a	1317	n/a	n/a	n/a	n/a	n/a	1094	n/a	1259	n/a	n/a	n/a	n/a	n/a	n/a	n/a	1342	n/a	n/a	n/a	1267
alpha_rarefaction_20000_71.txt	20000	71	n/a	1299	n/a	1379	n/a	n/a	n/a	1297	1249	n/a	n/a	1316	n/a	n/a	n/a	n/a	n/a	1100	n/a	1253	n/a	n/a	n/a	n/a	n/a	n/a	n/a	1347	n/a	n/a	n/a	1281
alpha_rarefaction_20000_72.txt	20000	72	n/a	1309	n/a	1379	n/a	n/a	n/a	1273	1233	n/a	n/a	1318	n/a	n/a	n/a	n/a	n/a	1099	n/a	1260	n/a	n/a	n/a	n/a	n/a	n/a	n/a	1353	n/a	n/a	n/a	1274
alpha_rarefaction_20000_73.txt	20000	73	n/a	1285	n/a	1375	n/a	n/a	n/a	1269	1230	n/a	n/a	1321	n/a	n/a	n/a	n/a	n/a	1089	n/a	1255	n/a	n/a	n/a	n/a	n/a	n/a	n/a	1334	n/a	n/a	n/a	1274
alpha_rarefaction_20000_74.txt	20000	74	n/a	1301	n/a	1369	n/a	n/a	n/a	1288	1228	n/a	n/a	1312	n/a	n/a	n/a	n/a	n/a	1089	n/a	1253	n/a	n/a	n/a	n/a	n/a	n/a	n/a	1355	n/a	n/a	n/a	1272
alpha_rarefaction_20000_75.txt	20000	75	n/a	1308	n/a	1351	n/a	n/a	n/a	1282	1232	n/a	n/a	1314	n/a	n/a	n/a	n/a	n/a	1098	n/a	1252	n/a	n/a	n/a	n/a	n/a	n/a	n/a	1352	n/a	n/a	n/a	1275
alpha_rarefaction_20000_76.txt	20000	76	n/a	1290	n/a	1359	n/a	n/a	n/a	1270	1235	n/a	n/a	1303	n/a	n/a	n/a	n/a	n/a	1095	n/a	1253	n/a	n/a	n/a	n/a	n/a	n/a	n/a	1342	n/a	n/a	n/a	1275
alpha_rarefaction_20000_77.txt	20000	77	n/a	1287	n/a	1390	n/a	n/a	n/a	1279	1232	n/a	n/a	1320	n/a	n/a	n/a	n/a	n/a	1085	n/a	1247	n/a	n/a	n/a	n/a	n/a	n/a	n/a	1336	n/a	n/a	n/a	1272
alpha_rarefaction_20000_78.txt	20000	78	n/a	1292	n/a	1371	n/a	n/a	n/a	1261	1230	n/a	n/a	1318	n/a	n/a	n/a	n/a	n/a	1090	n/a	1260	n/a	n/a	n/a	n/a	n/a	n/a	n/a	1354	n/a	n/a	n/a	1267
alpha_rarefaction_20000_79.txt	20000	79	n/a	1299	n/a	1356	n/a	n/a	n/a	1276	1239	n/a	n/a	1325	n/a	n/a	n/a	n/a	n/a	1096	n/a	1253	n/a	n/a	n/a	n/a	n/a	n/a	n/a	1339	n/a	n/a	n/a	1276
alpha_rarefaction_20000_80.txt	20000	80	n/a	1291	n/a	1373	n/a	n/a	n/a	1267	1227	n/a	n/a	1306	n/a	n/a	n/a	n/a	n/a	1095	n/a	1261	n/a	n/a	n/a	n/a	n/a	n/a	n/a	1361	n/a	n/a	n/a	1270
alpha_rarefaction_20000_81.txt	20000	81	n/a	1316	n/a	1371	n/a	n/a	n/a	1263	1239	n/a	n/a	1309	n/a	n/a	n/a	n/a	n/a	1091	n/a	1267	n/a	n/a	n/a	n/a	n/a	n/a	n/a	1341	n/a	n/a	n/a	1276
alpha_rarefaction_20000_82.txt	20000	82	n/a	1307	n/a	1362	n/a	n/a	n/a	1271	1229	n/a	n/a	1317	n/a	n/a	n/a	n/a	n/a	1094	n/a	1261	n/a	n/a	n/a	n/a	n/a	n/a	n/a	1332	n/a	n/a	n/a	1266
alpha_rarefaction_20000_83.txt	20000	83	n/a	1297	n/a	1357	n/a	n/a	n/a	1280	1236	n/a	n/a	1331	n/a	n/a	n/a	n/a	n/a	1102	n/a	1242	n/a	n/a	n/a	n/a	n/a	n/a	n/a	1353	n/a	n/a	n/a	1277
alpha_rarefaction_20000_84.txt	20000	84	n/a	1296	n/a	1367	n/a	n/a	n/a	1263	1239	n/a	n/a	1308	n/a	n/a	n/a	n/a	n/a	1103	n/a	1260	n/a	n/a	n/a	n/a	n/a	n/a	n/a	1345	n/a	n/a	n/a	1268
alpha_rarefaction_20000_85.txt	20000	85	n/a	1295	n/a	1378	n/a	n/a	n/a	1272	1237	n/a	n/a	1316	n/a	n/a	n/a	n/a	n/a	1088	n/a	1273	n/a	n/a	n/a	n/a	n/a	n/a	n/a	1340	n/a	n/a	n/a	1279
alpha_rarefaction_20000_86.txt	20000	86	n/a	1291	n/a	1397	n/a	n/a	n/a	1279	1245	n/a	n/a	1325	n/a	n/a	n/a	n/a	n/a	1102	n/a	1260	n/a	n/a	n/a	n/a	n/a	n/a	n/a	1346	n/a	n/a	n/a	1270
alpha_rarefaction_20000_87.txt	20000	87	n/a	1295	n/a	1368	n/a	n/a	n/a	1273	1231	n/a	n/a	1307	n/a	n/a	n/a	n/a	n/a	1090	n/a	1251	n/a	n/a	n/a	n/a	n/a	n/a	n/a	1344	n/a	n/a	n/a	1272
alpha_rarefaction_20000_88.txt	20000	88	n/a	1270	n/a	1382	n/a	n/a	n/a	1265	1227	n/a	n/a	1338	n/a	n/a	n/a	n/a	n/a	1095	n/a	1263	n/a	n/a	n/a	n/a	n/a	n/a	n/a	1336	n/a	n/a	n/a	1261
alpha_rarefaction_20000_89.txt	20000	89	n/a	1295	n/a	1370	n/a	n/a	n/a	1266	1238	n/a	n/a	1334	n/a	n/a	n/a	n/a	n/a	1095	n/a	1254	n/a	n/a	n/a	n/a	n/a	n/a	n/a	1355	n/a	n/a	n/a	1265
alpha_rarefaction_20000_90.txt	20000	90	n/a	1304	n/a	1367	n/a	n/a	n/a	1271	1236	n/a	n/a	1317	n/a	n/a	n/a	n/a	n/a	1089	n/a	1252	n/a	n/a	n/a	n/a	n/a	n/a	n/a	1336	n/a	n/a	n/a	1268
alpha_rarefaction_20000_91.txt	20000	91	n/a	1274	n/a	1351	n/a	n/a	n/a	1261	1236	n/a	n/a	1313	n/a	n/a	n/a	n/a	n/a	1086	n/a	1259	n/a	n/a	n/a	n/a	n/a	n/a	n/a	1340	n/a	n/a	n/a	1273
alpha_rarefaction_20000_92.txt	20000	92	n/a	1315	n/a	1376	n/a	n/a	n/a	1264	1226	n/a	n/a	1329	n/a	n/a	n/a	n/a	n/a	1094	n/a	1262	n/a	n/a	n/a	n/a	n/a	n/a	n/a	1346	n/a	n/a	n/a	1270
alpha_rarefaction_20000_93.txt	20000	93	n/a	1292	n/a	1369	n/a	n/a	n/a	1277	1228	n/a	n/a	1325	n/a	n/a	n/a	n/a	n/a	1102	n/a	1258	n/a	n/a	n/a	n/a	n/a	n/a	n/a	1349	n/a	n/a	n/a	1264
alpha_rarefaction_20000_94.txt	20000	94	n/a	1283	n/a	1376	n/a	n/a	n/a	1264	1234	n/a	n/a	1306	n/a	n/a	n/a	n/a	n/a	1098	n/a	1256	n/a	n/a	n/a	n/a	n/a	n/a	n/a	1352	n/a	n/a	n/a	1275
alpha_rarefaction_20000_95.txt	20000	95	n/a	1312	n/a	1353	n/a	n/a	n/a	1270	1240	n/a	n/a	1323	n/a	n/a	n/a	n/a	n/a	1090	n/a	1248	n/a	n/a	n/a	n/a	n/a	n/a	n/a	1350	n/a	n/a	n/a	1262
alpha_rarefaction_20000_96.txt	20000	96	n/a	1289	n/a	1385	n/a	n/a	n/a	1281	1241	n/a	n/a	1326	n/a	n/a	n/a	n/a	n/a	1103	n/a	1262	n/a	n/a	n/a	n/a	n/a	n/a	n/a	1348	n/a	n/a	n/a	1271
alpha_rarefaction_20000_97.txt	20000	97	n/a	1290	n/a	1383	n/a	n/a	n/a	1268	1241	n/a	n/a	1301	n/a	n/a	n/a	n/a	n/a	1092	n/a	1254	n/a	n/a	n/a	n/a	n/a	n/a	n/a	1347	n/a	n/a	n/a	1276
alpha_rarefaction_20000_98.txt	20000	98	n/a	1306	n/a	1362	n/a	n/a	n/a	1292	1233	n/a	n/a	1317	n/a	n/a	n/a	n/a	n/a	1093	n/a	1258	n/a	n/a	n/a	n/a	n/a	n/a	n/a	1345	n/a	n/a	n/a	1267
alpha_rarefaction_20000_99.txt	20000	99	n/a	1311	n/a	1384	n/a	n/a	n/a	1281	1229	n/a	n/a	1323	n/a	n/a	n/a	n/a	n/a	1094	n/a	1265	n/a	n/a	n/a	n/a	n/a	n/a	n/a	1333	n/a	n/a	n/a	1267
alpha_rarefaction_21000_0.txt	21000	0	n/a	1309	n/a	1381	n/a	n/a	n/a	1302	1257	n/a	n/a	1329	n/a	n/a	n/a	n/a	n/a	1100	n/a	1271	n/a	n/a	n/a	n/a	n/a	n/a	n/a	1354	n/a	n/a	n/a	1271
alpha_rarefaction_21000_1.txt	21000	1	n/a	1300	n/a	1406	n/a	n/a	n/a	1284	1259	n/a	n/a	1331	n/a	n/a	n/a	n/a	n/a	1093	n/a	1258	n/a	n/a	n/a	n/a	n/a	n/a	n/a	1330	n/a	n/a	n/a	1277
alpha_rarefaction_21000_2.txt	21000	2	n/a	1315	n/a	1385	n/a	n/a	n/a	1282	1255	n/a	n/a	1345	n/a	n/a	n/a	n/a	n/a	1105	n/a	1265	n/a	n/a	n/a	n/a	n/a	n/a	n/a	1365	n/a	n/a	n/a	1278
alpha_rarefaction_21000_3.txt	21000	3	n/a	1288	n/a	1386	n/a	n/a	n/a	1277	1255	n/a	n/a	1335	n/a	n/a	n/a	n/a	n/a	1093	n/a	1269	n/a	n/a	n/a	n/a	n/a	n/a	n/a	1369	n/a	n/a	n/a	1266
alpha_rarefaction_21000_4.txt	21000	4	n/a	1307	n/a	1386	n/a	n/a	n/a	1297	1254	n/a	n/a	1339	n/a	n/a	n/a	n/a	n/a	1109	n/a	1267	n/a	n/a	n/a	n/a	n/a	n/a	n/a	1334	n/a	n/a	n/a	1287
alpha_rarefaction_21000_5.txt	21000	5	n/a	1305	n/a	1383	n/a	n/a	n/a	1289	1261	n/a	n/a	1324	n/a	n/a	n/a	n/a	n/a	1098	n/a	1266	n/a	n/a	n/a	n/a	n/a	n/a	n/a	1343	n/a	n/a	n/a	1288
alpha_rarefaction_21000_6.txt	21000	6	n/a	1311	n/a	1394	n/a	n/a	n/a	1282	1256	n/a	n/a	1320	n/a	n/a	n/a	n/a	n/a	1103	n/a	1272	n/a	n/a	n/a	n/a	n/a	n/a	n/a	1348	n/a	n/a	n/a	1281
alpha_rarefaction_21000_7.txt	21000	7	n/a	1317	n/a	1381	n/a	n/a	n/a	1282	1257	n/a	n/a	1330	n/a	n/a	n/a	n/a	n/a	1105	n/a	1262	n/a	n/a	n/a	n/a	n/a	n/a	n/a	1345	n/a	n/a	n/a	1278
alpha_rarefaction_21000_8.txt	21000	8	n/a	1326	n/a	1399	n/a	n/a	n/a	1298	1256	n/a	n/a	1346	n/a	n/a	n/a	n/a	n/a	1099	n/a	1262	n/a	n/a	n/a	n/a	n/a	n/a	n/a	1355	n/a	n/a	n/a	1275
alpha_rarefaction_21000_9.txt	21000	9	n/a	1324	n/a	1377	n/a	n/a	n/a	1275	1252	n/a	n/a	1339	n/a	n/a	n/a	n/a	n/a	1095	n/a	1271	n/a	n/a	n/a	n/a	n/a	n/a	n/a	1367	n/a	n/a	n/a	1279
alpha_rarefaction_21000_10.txt	21000	10	n/a	1319	n/a	1370	n/a	n/a	n/a	1281	1253	n/a	n/a	1338	n/a	n/a	n/a	n/a	n/a	1100	n/a	1268	n/a	n/a	n/a	n/a	n/a	n/a	n/a	1351	n/a	n/a	n/a	1282
alpha_rarefaction_21000_11.txt	21000	11	n/a	1305	n/a	1392	n/a	n/a	n/a	1281	1253	n/a	n/a	1321	n/a	n/a	n/a	n/a	n/a	1102	n/a	1263	n/a	n/a	n/a	n/a	n/a	n/a	n/a	1351	n/a	n/a	n/a	1269
alpha_rarefaction_21000_12.txt	21000	12	n/a	1303	n/a	1387	n/a	n/a	n/a	1286	1246	n/a	n/a	1322	n/a	n/a	n/a	n/a	n/a	1092	n/a	1267	n/a	n/a	n/a	n/a	n/a	n/a	n/a	1361	n/a	n/a	n/a	1284
alpha_rarefaction_21000_13.txt	21000	13	n/a	1301	n/a	1396	n/a	n/a	n/a	1277	1248	n/a	n/a	1336	n/a	n/a	n/a	n/a	n/a	1089	n/a	1259	n/a	n/a	n/a	n/a	n/a	n/a	n/a	1350	n/a	n/a	n/a	1289
alpha_rarefaction_21000_14.txt	21000	14	n/a	1311	n/a	1392	n/a	n/a	n/a	1293	1263	n/a	n/a	1323	n/a	n/a	n/a	n/a	n/a	1104	n/a	1262	n/a	n/a	n/a	n/a	n/a	n/a	n/a	1348	n/a	n/a	n/a	1279
alpha_rarefaction_21000_15.txt	21000	15	n/a	1295	n/a	1379	n/a	n/a	n/a	1290	1251	n/a	n/a	1324	n/a	n/a	n/a	n/a	n/a	1096	n/a	1273	n/a	n/a	n/a	n/a	n/a	n/a	n/a	1361	n/a	n/a	n/a	1277
alpha_rarefaction_21000_16.txt	21000	16	n/a	1306	n/a	1398	n/a	n/a	n/a	1281	1248	n/a	n/a	1345	n/a	n/a	n/a	n/a	n/a	1106	n/a	1261	n/a	n/a	n/a	n/a	n/a	n/a	n/a	1350	n/a	n/a	n/a	1281
alpha_rarefaction_21000_17.txt	21000	17	n/a	1307	n/a	1378	n/a	n/a	n/a	1274	1251	n/a	n/a	1326	n/a	n/a	n/a	n/a	n/a	1103	n/a	1264	n/a	n/a	n/a	n/a	n/a	n/a	n/a	1359	n/a	n/a	n/a	1278
alpha_rarefaction_21000_18.txt	21000	18	n/a	1291	n/a	1370	n/a	n/a	n/a	1280	1248	n/a	n/a	1340	n/a	n/a	n/a	n/a	n/a	1109	n/a	1271	n/a	n/a	n/a	n/a	n/a	n/a	n/a	1370	n/a	n/a	n/a	1279
alpha_rarefaction_21000_19.txt	21000	19	n/a	1298	n/a	1361	n/a	n/a	n/a	1293	1258	n/a	n/a	1343	n/a	n/a	n/a	n/a	n/a	1097	n/a	1270	n/a	n/a	n/a	n/a	n/a	n/a	n/a	1350	n/a	n/a	n/a	1284
alpha_rarefaction_21000_20.txt	21000	20	n/a	1300	n/a	1383	n/a	n/a	n/a	1285	1253	n/a	n/a	1339	n/a	n/a	n/a	n/a	n/a	1099	n/a	1264	n/a	n/a	n/a	n/a	n/a	n/a	n/a	1355	n/a	n/a	n/a	1289
alpha_rarefaction_21000_21.txt	21000	21	n/a	1314	n/a	1382	n/a	n/a	n/a	1276	1254	n/a	n/a	1341	n/a	n/a	n/a	n/a	n/a	1108	n/a	1266	n/a	n/a	n/a	n/a	n/a	n/a	n/a	1355	n/a	n/a	n/a	1285
alpha_rarefaction_21000_22.txt	21000	22	n/a	1309	n/a	1382	n/a	n/a	n/a	1283	1249	n/a	n/a	1347	n/a	n/a	n/a	n/a	n/a	1099	n/a	1270	n/a	n/a	n/a	n/a	n/a	n/a	n/a	1353	n/a	n/a	n/a	1288
alpha_rarefaction_21000_23.txt	21000	23	n/a	1308	n/a	1383	n/a	n/a	n/a	1286	1249	n/a	n/a	1352	n/a	n/a	n/a	n/a	n/a	1099	n/a	1263	n/a	n/a	n/a	n/a	n/a	n/a	n/a	1349	n/a	n/a	n/a	1285
alpha_rarefaction_21000_24.txt	21000	24	n/a	1299	n/a	1383	n/a	n/a	n/a	1273	1249	n/a	n/a	1342	n/a	n/a	n/a	n/a	n/a	1089	n/a	1248	n/a	n/a	n/a	n/a	n/a	n/a	n/a	1366	n/a	n/a	n/a	1284
alpha_rarefaction_21000_25.txt	21000	25	n/a	1300	n/a	1390	n/a	n/a	n/a	1288	1259	n/a	n/a	1347	n/a	n/a	n/a	n/a	n/a	1101	n/a	1257	n/a	n/a	n/a	n/a	n/a	n/a	n/a	1358	n/a	n/a	n/a	1287
alpha_rarefaction_21000_26.txt	21000	26	n/a	1312	n/a	1394	n/a	n/a	n/a	1296	1253	n/a	n/a	1339	n/a	n/a	n/a	n/a	n/a	1101	n/a	1274	n/a	n/a	n/a	n/a	n/a	n/a	n/a	1350	n/a	n/a	n/a	1293
alpha_rarefaction_21000_27.txt	21000	27	n/a	1303	n/a	1380	n/a	n/a	n/a	1300	1255	n/a	n/a	1326	n/a	n/a	n/a	n/a	n/a	1094	n/a	1270	n/a	n/a	n/a	n/a	n/a	n/a	n/a	1364	n/a	n/a	n/a	1275
alpha_rarefaction_21000_28.txt	21000	28	n/a	1303	n/a	1387	n/a	n/a	n/a	1272	1248	n/a	n/a	1330	n/a	n/a	n/a	n/a	n/a	1095	n/a	1275	n/a	n/a	n/a	n/a	n/a	n/a	n/a	1350	n/a	n/a	n/a	1286
alpha_rarefaction_21000_29.txt	21000	29	n/a	1321	n/a	1387	n/a	n/a	n/a	1283	1246	n/a	n/a	1344	n/a	n/a	n/a	n/a	n/a	1098	n/a	1270	n/a	n/a	n/a	n/a	n/a	n/a	n/a	1350	n/a	n/a	n/a	1293
alpha_rarefaction_21000_30.txt	21000	30	n/a	1304	n/a	1378	n/a	n/a	n/a	1284	1251	n/a	n/a	1338	n/a	n/a	n/a	n/a	n/a	1109	n/a	1267	n/a	n/a	n/a	n/a	n/a	n/a	n/a	1353	n/a	n/a	n/a	1271
alpha_rarefaction_21000_31.txt	21000	31	n/a	1315	n/a	1381	n/a	n/a	n/a	1290	1259	n/a	n/a	1317	n/a	n/a	n/a	n/a	n/a	1102	n/a	1269	n/a	n/a	n/a	n/a	n/a	n/a	n/a	1362	n/a	n/a	n/a	1278
alpha_rarefaction_21000_32.txt	21000	32	n/a	1302	n/a	1383	n/a	n/a	n/a	1280	1262	n/a	n/a	1338	n/a	n/a	n/a	n/a	n/a	1092	n/a	1266	n/a	n/a	n/a	n/a	n/a	n/a	n/a	1353	n/a	n/a	n/a	1284
alpha_rarefaction_21000_33.txt	21000	33	n/a	1311	n/a	1389	n/a	n/a	n/a	1307	1258	n/a	n/a	1341	n/a	n/a	n/a	n/a	n/a	1098	n/a	1283	n/a	n/a	n/a	n/a	n/a	n/a	n/a	1355	n/a	n/a	n/a	1283
alpha_rarefaction_21000_34.txt	21000	34	n/a	1317	n/a	1385	n/a	n/a	n/a	1296	1259	n/a	n/a	1328	n/a	n/a	n/a	n/a	n/a	1102	n/a	1271	n/a	n/a	n/a	n/a	n/a	n/a	n/a	1349	n/a	n/a	n/a	1289
alpha_rarefaction_21000_35.txt	21000	35	n/a	1299	n/a	1370	n/a	n/a	n/a	1302	1253	n/a	n/a	1348	n/a	n/a	n/a	n/a	n/a	1105	n/a	1267	n/a	n/a	n/a	n/a	n/a	n/a	n/a	1364	n/a	n/a	n/a	1281
alpha_rarefaction_21000_36.txt	21000	36	n/a	1310	n/a	1385	n/a	n/a	n/a	1278	1259	n/a	n/a	1333	n/a	n/a	n/a	n/a	n/a	1104	n/a	1264	n/a	n/a	n/a	n/a	n/a	n/a	n/a	1346	n/a	n/a	n/a	1273
alpha_rarefaction_21000_37.txt	21000	37	n/a	1305	n/a	1376	n/a	n/a	n/a	1294	1256	n/a	n/a	1340	n/a	n/a	n/a	n/a	n/a	1099	n/a	1255	n/a	n/a	n/a	n/a	n/a	n/a	n/a	1347	n/a	n/a	n/a	1292
alpha_rarefaction_21000_38.txt	21000	38	n/a	1309	n/a	1382	n/a	n/a	n/a	1283	1260	n/a	n/a	1341	n/a	n/a	n/a	n/a	n/a	1112	n/a	1266	n/a	n/a	n/a	n/a	n/a	n/a	n/a	1379	n/a	n/a	n/a	1279
alpha_rarefaction_21000_39.txt	21000	39	n/a	1298	n/a	1382	n/a	n/a	n/a	1286	1252	n/a	n/a	1349	n/a	n/a	n/a	n/a	n/a	1102	n/a	1265	n/a	n/a	n/a	n/a	n/a	n/a	n/a	1363	n/a	n/a	n/a	1280
alpha_rarefaction_21000_40.txt	21000	40	n/a	1319	n/a	1379	n/a	n/a	n/a	1292	1255	n/a	n/a	1321	n/a	n/a	n/a	n/a	n/a	1100	n/a	1262	n/a	n/a	n/a	n/a	n/a	n/a	n/a	1357	n/a	n/a	n/a	1277
alpha_rarefaction_21000_41.txt	21000	41	n/a	1319	n/a	1391	n/a	n/a	n/a	1291	1249	n/a	n/a	1323	n/a	n/a	n/a	n/a	n/a	1102	n/a	1270	n/a	n/a	n/a	n/a	n/a	n/a	n/a	1358	n/a	n/a	n/a	1274
alpha_rarefaction_21000_42.txt	21000	42	n/a	1306	n/a	1401	n/a	n/a	n/a	1288	1254	n/a	n/a	1336	n/a	n/a	n/a	n/a	n/a	1100	n/a	1261	n/a	n/a	n/a	n/a	n/a	n/a	n/a	1349	n/a	n/a	n/a	1274
alpha_rarefaction_21000_43.txt	21000	43	n/a	1289	n/a	1375	n/a	n/a	n/a	1295	1253	n/a	n/a	1337	n/a	n/a	n/a	n/a	n/a	1098	n/a	1269	n/a	n/a	n/a	n/a	n/a	n/a	n/a	1360	n/a	n/a	n/a	1292
alpha_rarefaction_21000_44.txt	21000	44	n/a	1302	n/a	1379	n/a	n/a	n/a	1291	1253	n/a	n/a	1333	n/a	n/a	n/a	n/a	n/a	1096	n/a	1269	n/a	n/a	n/a	n/a	n/a	n/a	n/a	1356	n/a	n/a	n/a	1277
alpha_rarefaction_21000_45.txt	21000	45	n/a	1297	n/a	1379	n/a	n/a	n/a	1291	1252	n/a	n/a	1340	n/a	n/a	n/a	n/a	n/a	1107	n/a	1269	n/a	n/a	n/a	n/a	n/a	n/a	n/a	1356	n/a	n/a	n/a	1277
alpha_rarefaction_21000_46.txt	21000	46	n/a	1308	n/a	1375	n/a	n/a	n/a	1285	1257	n/a	n/a	1327	n/a	n/a	n/a	n/a	n/a	1103	n/a	1260	n/a	n/a	n/a	n/a	n/a	n/a	n/a	1369	n/a	n/a	n/a	1288
alpha_rarefaction_21000_47.txt	21000	47	n/a	1310	n/a	1383	n/a	n/a	n/a	1285	1256	n/a	n/a	1335	n/a	n/a	n/a	n/a	n/a	1092	n/a	1260	n/a	n/a	n/a	n/a	n/a	n/a	n/a	1351	n/a	n/a	n/a	1275
alpha_rarefaction_21000_48.txt	21000	48	n/a	1307	n/a	1383	n/a	n/a	n/a	1286	1252	n/a	n/a	1329	n/a	n/a	n/a	n/a	n/a	1093	n/a	1264	n/a	n/a	n/a	n/a	n/a	n/a	n/a	1354	n/a	n/a	n/a	1290
alpha_rarefaction_21000_49.txt	21000	49	n/a	1301	n/a	1376	n/a	n/a	n/a	1292	1256	n/a	n/a	1328	n/a	n/a	n/a	n/a	n/a	1091	n/a	1266	n/a	n/a	n/a	n/a	n/a	n/a	n/a	1362	n/a	n/a	n/a	1288
alpha_rarefaction_21000_50.txt	21000	50	n/a	1301	n/a	1390	n/a	n/a	n/a	1290	1247	n/a	n/a	1325	n/a	n/a	n/a	n/a	n/a	1104	n/a	1270	n/a	n/a	n/a	n/a	n/a	n/a	n/a	1359	n/a	n/a	n/a	1284
alpha_rarefaction_21000_51.txt	21000	51	n/a	1306	n/a	1384	n/a	n/a	n/a	1275	1257	n/a	n/a	1340	n/a	n/a	n/a	n/a	n/a	1102	n/a	1266	n/a	n/a	n/a	n/a	n/a	n/a	n/a	1373	n/a	n/a	n/a	1282
alpha_rarefaction_21000_52.txt	21000	52	n/a	1298	n/a	1388	n/a	n/a	n/a	1276	1260	n/a	n/a	1342	n/a	n/a	n/a	n/a	n/a	1105	n/a	1272	n/a	n/a	n/a	n/a	n/a	n/a	n/a	1365	n/a	n/a	n/a	1276
alpha_rarefaction_21000_53.txt	21000	53	n/a	1311	n/a	1385	n/a	n/a	n/a	1289	1265	n/a	n/a	1341	n/a	n/a	n/a	n/a	n/a	1109	n/a	1266	n/a	n/a	n/a	n/a	n/a	n/a	n/a	1362	n/a	n/a	n/a	1283
alpha_rarefaction_21000_54.txt	21000	54	n/a	1311	n/a	1378	n/a	n/a	n/a	1278	1250	n/a	n/a	1339	n/a	n/a	n/a	n/a	n/a	1092	n/a	1272	n/a	n/a	n/a	n/a	n/a	n/a	n/a	1348	n/a	n/a	n/a	1275
alpha_rarefaction_21000_55.txt	21000	55	n/a	1286	n/a	1380	n/a	n/a	n/a	1301	1250	n/a	n/a	1338	n/a	n/a	n/a	n/a	n/a	1104	n/a	1279	n/a	n/a	n/a	n/a	n/a	n/a	n/a	1360	n/a	n/a	n/a	1287
alpha_rarefaction_21000_56.txt	21000	56	n/a	1310	n/a	1393	n/a	n/a	n/a	1286	1250	n/a	n/a	1345	n/a	n/a	n/a	n/a	n/a	1101	n/a	1271	n/a	n/a	n/a	n/a	n/a	n/a	n/a	1356	n/a	n/a	n/a	1272
alpha_rarefaction_21000_57.txt	21000	57	n/a	1313	n/a	1390	n/a	n/a	n/a	1288	1262	n/a	n/a	1349	n/a	n/a	n/a	n/a	n/a	1101	n/a	1275	n/a	n/a	n/a	n/a	n/a	n/a	n/a	1370	n/a	n/a	n/a	1277
alpha_rarefaction_21000_58.txt	21000	58	n/a	1308	n/a	1385	n/a	n/a	n/a	1286	1250	n/a	n/a	1337	n/a	n/a	n/a	n/a	n/a	1104	n/a	1274	n/a	n/a	n/a	n/a	n/a	n/a	n/a	1355	n/a	n/a	n/a	1280
alpha_rarefaction_21000_59.txt	21000	59	n/a	1316	n/a	1390	n/a	n/a	n/a	1279	1256	n/a	n/a	1346	n/a	n/a	n/a	n/a	n/a	1103	n/a	1272	n/a	n/a	n/a	n/a	n/a	n/a	n/a	1348	n/a	n/a	n/a	1277
alpha_rarefaction_21000_60.txt	21000	60	n/a	1296	n/a	1381	n/a	n/a	n/a	1290	1251	n/a	n/a	1334	n/a	n/a	n/a	n/a	n/a	1104	n/a	1275	n/a	n/a	n/a	n/a	n/a	n/a	n/a	1360	n/a	n/a	n/a	1296
alpha_rarefaction_21000_61.txt	21000	61	n/a	1293	n/a	1374	n/a	n/a	n/a	1287	1258	n/a	n/a	1337	n/a	n/a	n/a	n/a	n/a	1094	n/a	1275	n/a	n/a	n/a	n/a	n/a	n/a	n/a	1352	n/a	n/a	n/a	1272
alpha_rarefaction_21000_62.txt	21000	62	n/a	1297	n/a	1408	n/a	n/a	n/a	1297	1248	n/a	n/a	1336	n/a	n/a	n/a	n/a	n/a	1104	n/a	1269	n/a	n/a	n/a	n/a	n/a	n/a	n/a	1359	n/a	n/a	n/a	1284
alpha_rarefaction_21000_63.txt	21000	63	n/a	1307	n/a	1387	n/a	n/a	n/a	1290	1255	n/a	n/a	1338	n/a	n/a	n/a	n/a	n/a	1105	n/a	1275	n/a	n/a	n/a	n/a	n/a	n/a	n/a	1350	n/a	n/a	n/a	1288
alpha_rarefaction_21000_64.txt	21000	64	n/a	1308	n/a	1391	n/a	n/a	n/a	1286	1254	n/a	n/a	1326	n/a	n/a	n/a	n/a	n/a	1101	n/a	1261	n/a	n/a	n/a	n/a	n/a	n/a	n/a	1354	n/a	n/a	n/a	1290
alpha_rarefaction_21000_65.txt	21000	65	n/a	1301	n/a	1379	n/a	n/a	n/a	1282	1250	n/a	n/a	1327	n/a	n/a	n/a	n/a	n/a	1106	n/a	1267	n/a	n/a	n/a	n/a	n/a	n/a	n/a	1356	n/a	n/a	n/a	1291
alpha_rarefaction_21000_66.txt	21000	66	n/a	1304	n/a	1374	n/a	n/a	n/a	1271	1252	n/a	n/a	1339	n/a	n/a	n/a	n/a	n/a	1110	n/a	1266	n/a	n/a	n/a	n/a	n/a	n/a	n/a	1345	n/a	n/a	n/a	1267
alpha_rarefaction_21000_67.txt	21000	67	n/a	1307	n/a	1378	n/a	n/a	n/a	1286	1252	n/a	n/a	1336	n/a	n/a	n/a	n/a	n/a	1100	n/a	1260	n/a	n/a	n/a	n/a	n/a	n/a	n/a	1355	n/a	n/a	n/a	1283
alpha_rarefaction_21000_68.txt	21000	68	n/a	1311	n/a	1386	n/a	n/a	n/a	1282	1263	n/a	n/a	1337	n/a	n/a	n/a	n/a	n/a	1102	n/a	1261	n/a	n/a	n/a	n/a	n/a	n/a	n/a	1356	n/a	n/a	n/a	1273
alpha_rarefaction_21000_69.txt	21000	69	n/a	1306	n/a	1361	n/a	n/a	n/a	1296	1252	n/a	n/a	1335	n/a	n/a	n/a	n/a	n/a	1098	n/a	1267	n/a	n/a	n/a	n/a	n/a	n/a	n/a	1345	n/a	n/a	n/a	1274
alpha_rarefaction_21000_70.txt	21000	70	n/a	1307	n/a	1393	n/a	n/a	n/a	1287	1255	n/a	n/a	1342	n/a	n/a	n/a	n/a	n/a	1108	n/a	1270	n/a	n/a	n/a	n/a	n/a	n/a	n/a	1351	n/a	n/a	n/a	1287
alpha_rarefaction_21000_71.txt	21000	71	n/a	1315	n/a	1387	n/a	n/a	n/a	1278	1250	n/a	n/a	1335	n/a	n/a	n/a	n/a	n/a	1107	n/a	1263	n/a	n/a	n/a	n/a	n/a	n/a	n/a	1365	n/a	n/a	n/a	1278
alpha_rarefaction_21000_72.txt	21000	72	n/a	1296	n/a	1377	n/a	n/a	n/a	1282	1247	n/a	n/a	1325	n/a	n/a	n/a	n/a	n/a	1108	n/a	1267	n/a	n/a	n/a	n/a	n/a	n/a	n/a	1356	n/a	n/a	n/a	1287
alpha_rarefaction_21000_73.txt	21000	73	n/a	1314	n/a	1373	n/a	n/a	n/a	1289	1262	n/a	n/a	1350	n/a	n/a	n/a	n/a	n/a	1100	n/a	1266	n/a	n/a	n/a	n/a	n/a	n/a	n/a	1363	n/a	n/a	n/a	1290
alpha_rarefaction_21000_74.txt	21000	74	n/a	1305	n/a	1402	n/a	n/a	n/a	1292	1255	n/a	n/a	1339	n/a	n/a	n/a	n/a	n/a	1108	n/a	1254	n/a	n/a	n/a	n/a	n/a	n/a	n/a	1368	n/a	n/a	n/a	1286
alpha_rarefaction_21000_75.txt	21000	75	n/a	1307	n/a	1380	n/a	n/a	n/a	1298	1254	n/a	n/a	1328	n/a	n/a	n/a	n/a	n/a	1102	n/a	1265	n/a	n/a	n/a	n/a	n/a	n/a	n/a	1353	n/a	n/a	n/a	1285
alpha_rarefaction_21000_76.txt	21000	76	n/a	1302	n/a	1391	n/a	n/a	n/a	1288	1261	n/a	n/a	1341	n/a	n/a	n/a	n/a	n/a	1097	n/a	1266	n/a	n/a	n/a	n/a	n/a	n/a	n/a	1350	n/a	n/a	n/a	1290
alpha_rarefaction_21000_77.txt	21000	77	n/a	1313	n/a	1396	n/a	n/a	n/a	1285	1260	n/a	n/a	1350	n/a	n/a	n/a	n/a	n/a	1107	n/a	1268	n/a	n/a	n/a	n/a	n/a	n/a	n/a	1357	n/a	n/a	n/a	1279
alpha_rarefaction_21000_78.txt	21000	78	n/a	1305	n/a	1383	n/a	n/a	n/a	1276	1256	n/a	n/a	1336	n/a	n/a	n/a	n/a	n/a	1098	n/a	1270	n/a	n/a	n/a	n/a	n/a	n/a	n/a	1352	n/a	n/a	n/a	1281
alpha_rarefaction_21000_79.txt	21000	79	n/a	1309	n/a	1388	n/a	n/a	n/a	1284	1261	n/a	n/a	1342	n/a	n/a	n/a	n/a	n/a	1097	n/a	1255	n/a	n/a	n/a	n/a	n/a	n/a	n/a	1352	n/a	n/a	n/a	1285
alpha_rarefaction_21000_80.txt	21000	80	n/a	1315	n/a	1401	n/a	n/a	n/a	1282	1251	n/a	n/a	1340	n/a	n/a	n/a	n/a	n/a	1098	n/a	1257	n/a	n/a	n/a	n/a	n/a	n/a	n/a	1365	n/a	n/a	n/a	1291
alpha_rarefaction_21000_81.txt	21000	81	n/a	1305	n/a	1401	n/a	n/a	n/a	1272	1258	n/a	n/a	1338	n/a	n/a	n/a	n/a	n/a	1107	n/a	1270	n/a	n/a	n/a	n/a	n/a	n/a	n/a	1356	n/a	n/a	n/a	1277
alpha_rarefaction_21000_82.txt	21000	82	n/a	1319	n/a	1385	n/a	n/a	n/a	1272	1253	n/a	n/a	1345	n/a	n/a	n/a	n/a	n/a	1110	n/a	1264	n/a	n/a	n/a	n/a	n/a	n/a	n/a	1354	n/a	n/a	n/a	1286
alpha_rarefaction_21000_83.txt	21000	83	n/a	1319	n/a	1373	n/a	n/a	n/a	1270	1261	n/a	n/a	1330	n/a	n/a	n/a	n/a	n/a	1095	n/a	1267	n/a	n/a	n/a	n/a	n/a	n/a	n/a	1350	n/a	n/a	n/a	1288
alpha_rarefaction_21000_84.txt	21000	84	n/a	1296	n/a	1390	n/a	n/a	n/a	1291	1253	n/a	n/a	1325	n/a	n/a	n/a	n/a	n/a	1102	n/a	1264	n/a	n/a	n/a	n/a	n/a	n/a	n/a	1357	n/a	n/a	n/a	1280
alpha_rarefaction_21000_85.txt	21000	85	n/a	1306	n/a	1384	n/a	n/a	n/a	1280	1257	n/a	n/a	1340	n/a	n/a	n/a	n/a	n/a	1103	n/a	1265	n/a	n/a	n/a	n/a	n/a	n/a	n/a	1350	n/a	n/a	n/a	1279
alpha_rarefaction_21000_86.txt	21000	86	n/a	1311	n/a	1379	n/a	n/a	n/a	1263	1258	n/a	n/a	1332	n/a	n/a	n/a	n/a	n/a	1105	n/a	1264	n/a	n/a	n/a	n/a	n/a	n/a	n/a	1359	n/a	n/a	n/a	1282
alpha_rarefaction_21000_87.txt	21000	87	n/a	1302	n/a	1389	n/a	n/a	n/a	1292	1257	n/a	n/a	1336	n/a	n/a	n/a	n/a	n/a	1094	n/a	1263	n/a	n/a	n/a	n/a	n/a	n/a	n/a	1358	n/a	n/a	n/a	1286
alpha_rarefaction_21000_88.txt	21000	88	n/a	1309	n/a	1380	n/a	n/a	n/a	1296	1255	n/a	n/a	1325	n/a	n/a	n/a	n/a	n/a	1109	n/a	1255	n/a	n/a	n/a	n/a	n/a	n/a	n/a	1355	n/a	n/a	n/a	1269
alpha_rarefaction_21000_89.txt	21000	89	n/a	1320	n/a	1383	n/a	n/a	n/a	1301	1254	n/a	n/a	1326	n/a	n/a	n/a	n/a	n/a	1102	n/a	1265	n/a	n/a	n/a	n/a	n/a	n/a	n/a	1348	n/a	n/a	n/a	1278
alpha_rarefaction_21000_90.txt	21000	90	n/a	1304	n/a	1384	n/a	n/a	n/a	1277	1255	n/a	n/a	1328	n/a	n/a	n/a	n/a	n/a	1101	n/a	1264	n/a	n/a	n/a	n/a	n/a	n/a	n/a	1356	n/a	n/a	n/a	1290
alpha_rarefaction_21000_91.txt	21000	91	n/a	1325	n/a	1371	n/a	n/a	n/a	1283	1253	n/a	n/a	1329	n/a	n/a	n/a	n/a	n/a	1095	n/a	1268	n/a	n/a	n/a	n/a	n/a	n/a	n/a	1354	n/a	n/a	n/a	1276
alpha_rarefaction_21000_92.txt	21000	92	n/a	1317	n/a	1397	n/a	n/a	n/a	1281	1262	n/a	n/a	1330	n/a	n/a	n/a	n/a	n/a	1110	n/a	1264	n/a	n/a	n/a	n/a	n/a	n/a	n/a	1346	n/a	n/a	n/a	1274
alpha_rarefaction_21000_93.txt	21000	93	n/a	1289	n/a	1387	n/a	n/a	n/a	1287	1253	n/a	n/a	1338	n/a	n/a	n/a	n/a	n/a	1106	n/a	1267	n/a	n/a	n/a	n/a	n/a	n/a	n/a	1348	n/a	n/a	n/a	1266
alpha_rarefaction_21000_94.txt	21000	94	n/a	1306	n/a	1386	n/a	n/a	n/a	1276	1247	n/a	n/a	1351	n/a	n/a	n/a	n/a	n/a	1087	n/a	1273	n/a	n/a	n/a	n/a	n/a	n/a	n/a	1353	n/a	n/a	n/a	1285
alpha_rarefaction_21000_95.txt	21000	95	n/a	1295	n/a	1394	n/a	n/a	n/a	1288	1253	n/a	n/a	1342	n/a	n/a	n/a	n/a	n/a	1107	n/a	1263	n/a	n/a	n/a	n/a	n/a	n/a	n/a	1343	n/a	n/a	n/a	1278
alpha_rarefaction_21000_96.txt	21000	96	n/a	1307	n/a	1386	n/a	n/a	n/a	1274	1262	n/a	n/a	1337	n/a	n/a	n/a	n/a	n/a	1097	n/a	1262	n/a	n/a	n/a	n/a	n/a	n/a	n/a	1365	n/a	n/a	n/a	1283
alpha_rarefaction_21000_97.txt	21000	97	n/a	1310	n/a	1392	n/a	n/a	n/a	1286	1252	n/a	n/a	1325	n/a	n/a	n/a	n/a	n/a	1106	n/a	1264	n/a	n/a	n/a	n/a	n/a	n/a	n/a	1359	n/a	n/a	n/a	1277
alpha_rarefaction_21000_98.txt	21000	98	n/a	1309	n/a	1387	n/a	n/a	n/a	1282	1253	n/a	n/a	1335	n/a	n/a	n/a	n/a	n/a	1103	n/a	1269	n/a	n/a	n/a	n/a	n/a	n/a	n/a	1354	n/a	n/a	n/a	1279
alpha_rarefaction_21000_99.txt	21000	99	n/a	1331	n/a	1376	n/a	n/a	n/a	1283	1259	n/a	n/a	1344	n/a	n/a	n/a	n/a	n/a	1099	n/a	1275	n/a	n/a	n/a	n/a	n/a	n/a	n/a	1346	n/a	n/a	n/a	1279
alpha_rarefaction_22000_0.txt	22000	0	n/a	1321	n/a	1401	n/a	n/a	n/a	1305	1276	n/a	n/a	1334	n/a	n/a	n/a	n/a	n/a	1117	n/a	1270	n/a	n/a	n/a	n/a	n/a	n/a	n/a	1367	n/a	n/a	n/a	1280
alpha_rarefaction_22000_1.txt	22000	1	n/a	1307	n/a	1415	n/a	n/a	n/a	1303	1274	n/a	n/a	1338	n/a	n/a	n/a	n/a	n/a	1111	n/a	1284	n/a	n/a	n/a	n/a	n/a	n/a	n/a	1367	n/a	n/a	n/a	1286
alpha_rarefaction_22000_2.txt	22000	2	n/a	1319	n/a	1387	n/a	n/a	n/a	1286	1271	n/a	n/a	1347	n/a	n/a	n/a	n/a	n/a	1113	n/a	1275	n/a	n/a	n/a	n/a	n/a	n/a	n/a	1368	n/a	n/a	n/a	1298
alpha_rarefaction_22000_3.txt	22000	3	n/a	1326	n/a	1397	n/a	n/a	n/a	1313	1274	n/a	n/a	1337	n/a	n/a	n/a	n/a	n/a	1101	n/a	1281	n/a	n/a	n/a	n/a	n/a	n/a	n/a	1364	n/a	n/a	n/a	1296
alpha_rarefaction_22000_4.txt	22000	4	n/a	1332	n/a	1385	n/a	n/a	n/a	1293	1275	n/a	n/a	1341	n/a	n/a	n/a	n/a	n/a	1115	n/a	1280	n/a	n/a	n/a	n/a	n/a	n/a	n/a	1348	n/a	n/a	n/a	1297
alpha_rarefaction_22000_5.txt	22000	5	n/a	1346	n/a	1413	n/a	n/a	n/a	1288	1273	n/a	n/a	1356	n/a	n/a	n/a	n/a	n/a	1108	n/a	1281	n/a	n/a	n/a	n/a	n/a	n/a	n/a	1377	n/a	n/a	n/a	1296
alpha_rarefaction_22000_6.txt	22000	6	n/a	1324	n/a	1391	n/a	n/a	n/a	1295	1275	n/a	n/a	1350	n/a	n/a	n/a	n/a	n/a	1121	n/a	1280	n/a	n/a	n/a	n/a	n/a	n/a	n/a	1363	n/a	n/a	n/a	1281
alpha_rarefaction_22000_7.txt	22000	7	n/a	1307	n/a	1390	n/a	n/a	n/a	1292	1269	n/a	n/a	1336	n/a	n/a	n/a	n/a	n/a	1103	n/a	1274	n/a	n/a	n/a	n/a	n/a	n/a	n/a	1349	n/a	n/a	n/a	1294
alpha_rarefaction_22000_8.txt	22000	8	n/a	1302	n/a	1397	n/a	n/a	n/a	1303	1276	n/a	n/a	1340	n/a	n/a	n/a	n/a	n/a	1118	n/a	1275	n/a	n/a	n/a	n/a	n/a	n/a	n/a	1369	n/a	n/a	n/a	1297
alpha_rarefaction_22000_9.txt	22000	9	n/a	1324	n/a	1401	n/a	n/a	n/a	1301	1277	n/a	n/a	1352	n/a	n/a	n/a	n/a	n/a	1108	n/a	1275	n/a	n/a	n/a	n/a	n/a	n/a	n/a	1355	n/a	n/a	n/a	1293
alpha_rarefaction_22000_10.txt	22000	10	n/a	1309	n/a	1416	n/a	n/a	n/a	1288	1274	n/a	n/a	1360	n/a	n/a	n/a	n/a	n/a	1118	n/a	1278	n/a	n/a	n/a	n/a	n/a	n/a	n/a	1368	n/a	n/a	n/a	1299
alpha_rarefaction_22000_11.txt	22000	11	n/a	1315	n/a	1404	n/a	n/a	n/a	1299	1270	n/a	n/a	1340	n/a	n/a	n/a	n/a	n/a	1108	n/a	1280	n/a	n/a	n/a	n/a	n/a	n/a	n/a	1361	n/a	n/a	n/a	1293
alpha_rarefaction_22000_12.txt	22000	12	n/a	1321	n/a	1400	n/a	n/a	n/a	1296	1274	n/a	n/a	1350	n/a	n/a	n/a	n/a	n/a	1117	n/a	1279	n/a	n/a	n/a	n/a	n/a	n/a	n/a	1359	n/a	n/a	n/a	1299
alpha_rarefaction_22000_13.txt	22000	13	n/a	1326	n/a	1403	n/a	n/a	n/a	1296	1276	n/a	n/a	1340	n/a	n/a	n/a	n/a	n/a	1101	n/a	1282	n/a	n/a	n/a	n/a	n/a	n/a	n/a	1362	n/a	n/a	n/a	1286
alpha_rarefaction_22000_14.txt	22000	14	n/a	1310	n/a	1398	n/a	n/a	n/a	1303	1273	n/a	n/a	1351	n/a	n/a	n/a	n/a	n/a	1112	n/a	1271	n/a	n/a	n/a	n/a	n/a	n/a	n/a	1362	n/a	n/a	n/a	1290
alpha_rarefaction_22000_15.txt	22000	15	n/a	1327	n/a	1394	n/a	n/a	n/a	1299	1275	n/a	n/a	1346	n/a	n/a	n/a	n/a	n/a	1107	n/a	1275	n/a	n/a	n/a	n/a	n/a	n/a	n/a	1363	n/a	n/a	n/a	1298
alpha_rarefaction_22000_16.txt	22000	16	n/a	1325	n/a	1401	n/a	n/a	n/a	1288	1274	n/a	n/a	1357	n/a	n/a	n/a	n/a	n/a	1109	n/a	1277	n/a	n/a	n/a	n/a	n/a	n/a	n/a	1343	n/a	n/a	n/a	1293
alpha_rarefaction_22000_17.txt	22000	17	n/a	1306	n/a	1397	n/a	n/a	n/a	1283	1275	n/a	n/a	1352	n/a	n/a	n/a	n/a	n/a	1113	n/a	1276	n/a	n/a	n/a	n/a	n/a	n/a	n/a	1355	n/a	n/a	n/a	1296
alpha_rarefaction_22000_18.txt	22000	18	n/a	1305	n/a	1391	n/a	n/a	n/a	1305	1276	n/a	n/a	1340	n/a	n/a	n/a	n/a	n/a	1104	n/a	1275	n/a	n/a	n/a	n/a	n/a	n/a	n/a	1354	n/a	n/a	n/a	1296
alpha_rarefaction_22000_19.txt	22000	19	n/a	1322	n/a	1396	n/a	n/a	n/a	1302	1273	n/a	n/a	1353	n/a	n/a	n/a	n/a	n/a	1105	n/a	1278	n/a	n/a	n/a	n/a	n/a	n/a	n/a	1356	n/a	n/a	n/a	1289
alpha_rarefaction_22000_20.txt	22000	20	n/a	1312	n/a	1402	n/a	n/a	n/a	1281	1273	n/a	n/a	1332	n/a	n/a	n/a	n/a	n/a	1103	n/a	1278	n/a	n/a	n/a	n/a	n/a	n/a	n/a	1345	n/a	n/a	n/a	1287
alpha_rarefaction_22000_21.txt	22000	21	n/a	1324	n/a	1400	n/a	n/a	n/a	1292	1274	n/a	n/a	1343	n/a	n/a	n/a	n/a	n/a	1106	n/a	1268	n/a	n/a	n/a	n/a	n/a	n/a	n/a	1381	n/a	n/a	n/a	1297
alpha_rarefaction_22000_22.txt	22000	22	n/a	1319	n/a	1414	n/a	n/a	n/a	1294	1275	n/a	n/a	1332	n/a	n/a	n/a	n/a	n/a	1117	n/a	1282	n/a	n/a	n/a	n/a	n/a	n/a	n/a	1369	n/a	n/a	n/a	1294
alpha_rarefaction_22000_23.txt	22000	23	n/a	1335	n/a	1393	n/a	n/a	n/a	1293	1274	n/a	n/a	1346	n/a	n/a	n/a	n/a	n/a	1116	n/a	1282	n/a	n/a	n/a	n/a	n/a	n/a	n/a	1375	n/a	n/a	n/a	1303
alpha_rarefaction_22000_24.txt	22000	24	n/a	1325	n/a	1413	n/a	n/a	n/a	1302	1275	n/a	n/a	1347	n/a	n/a	n/a	n/a	n/a	1112	n/a	1283	n/a	n/a	n/a	n/a	n/a	n/a	n/a	1367	n/a	n/a	n/a	1293
alpha_rarefaction_22000_25.txt	22000	25	n/a	1298	n/a	1402	n/a	n/a	n/a	1291	1270	n/a	n/a	1336	n/a	n/a	n/a	n/a	n/a	1110	n/a	1278	n/a	n/a	n/a	n/a	n/a	n/a	n/a	1366	n/a	n/a	n/a	1294
alpha_rarefaction_22000_26.txt	22000	26	n/a	1321	n/a	1399	n/a	n/a	n/a	1290	1274	n/a	n/a	1363	n/a	n/a	n/a	n/a	n/a	1107	n/a	1283	n/a	n/a	n/a	n/a	n/a	n/a	n/a	1351	n/a	n/a	n/a	1287
alpha_rarefaction_22000_27.txt	22000	27	n/a	1295	n/a	1390	n/a	n/a	n/a	1313	1270	n/a	n/a	1351	n/a	n/a	n/a	n/a	n/a	1107	n/a	1281	n/a	n/a	n/a	n/a	n/a	n/a	n/a	1366	n/a	n/a	n/a	1284
alpha_rarefaction_22000_28.txt	22000	28	n/a	1306	n/a	1391	n/a	n/a	n/a	1290	1273	n/a	n/a	1330	n/a	n/a	n/a	n/a	n/a	1107	n/a	1278	n/a	n/a	n/a	n/a	n/a	n/a	n/a	1369	n/a	n/a	n/a	1293
alpha_rarefaction_22000_29.txt	22000	29	n/a	1313	n/a	1387	n/a	n/a	n/a	1306	1274	n/a	n/a	1343	n/a	n/a	n/a	n/a	n/a	1114	n/a	1280	n/a	n/a	n/a	n/a	n/a	n/a	n/a	1358	n/a	n/a	n/a	1288
alpha_rarefaction_22000_30.txt	22000	30	n/a	1314	n/a	1396	n/a	n/a	n/a	1291	1273	n/a	n/a	1348	n/a	n/a	n/a	n/a	n/a	1113	n/a	1272	n/a	n/a	n/a	n/a	n/a	n/a	n/a	1359	n/a	n/a	n/a	1310
alpha_rarefaction_22000_31.txt	22000	31	n/a	1325	n/a	1404	n/a	n/a	n/a	1288	1275	n/a	n/a	1354	n/a	n/a	n/a	n/a	n/a	1105	n/a	1280	n/a	n/a	n/a	n/a	n/a	n/a	n/a	1360	n/a	n/a	n/a	1289
alpha_rarefaction_22000_32.txt	22000	32	n/a	1330	n/a	1415	n/a	n/a	n/a	1290	1276	n/a	n/a	1358	n/a	n/a	n/a	n/a	n/a	1110	n/a	1277	n/a	n/a	n/a	n/a	n/a	n/a	n/a	1356	n/a	n/a	n/a	1299
alpha_rarefaction_22000_33.txt	22000	33	n/a	1333	n/a	1391	n/a	n/a	n/a	1304	1273	n/a	n/a	1338	n/a	n/a	n/a	n/a	n/a	1114	n/a	1273	n/a	n/a	n/a	n/a	n/a	n/a	n/a	1358	n/a	n/a	n/a	1289
alpha_rarefaction_22000_34.txt	22000	34	n/a	1340	n/a	1396	n/a	n/a	n/a	1298	1271	n/a	n/a	1353	n/a	n/a	n/a	n/a	n/a	1115	n/a	1275	n/a	n/a	n/a	n/a	n/a	n/a	n/a	1368	n/a	n/a	n/a	1284
alpha_rarefaction_22000_35.txt	22000	35	n/a	1322	n/a	1394	n/a	n/a	n/a	1293	1273	n/a	n/a	1359	n/a	n/a	n/a	n/a	n/a	1110	n/a	1273	n/a	n/a	n/a	n/a	n/a	n/a	n/a	1358	n/a	n/a	n/a	1285
alpha_rarefaction_22000_36.txt	22000	36	n/a	1317	n/a	1393	n/a	n/a	n/a	1306	1274	n/a	n/a	1356	n/a	n/a	n/a	n/a	n/a	1115	n/a	1274	n/a	n/a	n/a	n/a	n/a	n/a	n/a	1349	n/a	n/a	n/a	1282
alpha_rarefaction_22000_37.txt	22000	37	n/a	1308	n/a	1403	n/a	n/a	n/a	1297	1273	n/a	n/a	1358	n/a	n/a	n/a	n/a	n/a	1113	n/a	1275	n/a	n/a	n/a	n/a	n/a	n/a	n/a	1365	n/a	n/a	n/a	1292
alpha_rarefaction_22000_38.txt	22000	38	n/a	1327	n/a	1418	n/a	n/a	n/a	1295	1273	n/a	n/a	1335	n/a	n/a	n/a	n/a	n/a	1114	n/a	1279	n/a	n/a	n/a	n/a	n/a	n/a	n/a	1369	n/a	n/a	n/a	1299
alpha_rarefaction_22000_39.txt	22000	39	n/a	1327	n/a	1411	n/a	n/a	n/a	1280	1274	n/a	n/a	1351	n/a	n/a	n/a	n/a	n/a	1116	n/a	1277	n/a	n/a	n/a	n/a	n/a	n/a	n/a	1368	n/a	n/a	n/a	1291
alpha_rarefaction_22000_40.txt	22000	40	n/a	1311	n/a	1391	n/a	n/a	n/a	1291	1275	n/a	n/a	1342	n/a	n/a	n/a	n/a	n/a	1111	n/a	1273	n/a	n/a	n/a	n/a	n/a	n/a	n/a	1356	n/a	n/a	n/a	1290
alpha_rarefaction_22000_41.txt	22000	41	n/a	1324	n/a	1413	n/a	n/a	n/a	1284	1273	n/a	n/a	1351	n/a	n/a	n/a	n/a	n/a	1106	n/a	1284	n/a	n/a	n/a	n/a	n/a	n/a	n/a	1348	n/a	n/a	n/a	1285
alpha_rarefaction_22000_42.txt	22000	42	n/a	1311	n/a	1386	n/a	n/a	n/a	1296	1274	n/a	n/a	1354	n/a	n/a	n/a	n/a	n/a	1119	n/a	1281	n/a	n/a	n/a	n/a	n/a	n/a	n/a	1368	n/a	n/a	n/a	1300
alpha_rarefaction_22000_43.txt	22000	43	n/a	1311	n/a	1393	n/a	n/a	n/a	1307	1271	n/a	n/a	1348	n/a	n/a	n/a	n/a	n/a	1100	n/a	1274	n/a	n/a	n/a	n/a	n/a	n/a	n/a	1371	n/a	n/a	n/a	1285
alpha_rarefaction_22000_44.txt	22000	44	n/a	1304	n/a	1399	n/a	n/a	n/a	1283	1276	n/a	n/a	1342	n/a	n/a	n/a	n/a	n/a	1111	n/a	1275	n/a	n/a	n/a	n/a	n/a	n/a	n/a	1356	n/a	n/a	n/a	1269
alpha_rarefaction_22000_45.txt	22000	45	n/a	1314	n/a	1373	n/a	n/a	n/a	1301	1273	n/a	n/a	1350	n/a	n/a	n/a	n/a	n/a	1103	n/a	1283	n/a	n/a	n/a	n/a	n/a	n/a	n/a	1355	n/a	n/a	n/a	1287
alpha_rarefaction_22000_46.txt	22000	46	n/a	1303	n/a	1400	n/a	n/a	n/a	1293	1276	n/a	n/a	1358	n/a	n/a	n/a	n/a	n/a	1109	n/a	1273	n/a	n/a	n/a	n/a	n/a	n/a	n/a	1355	n/a	n/a	n/a	1295
alpha_rarefaction_22000_47.txt	22000	47	n/a	1321	n/a	1402	n/a	n/a	n/a	1310	1273	n/a	n/a	1353	n/a	n/a	n/a	n/a	n/a	1104	n/a	1282	n/a	n/a	n/a	n/a	n/a	n/a	n/a	1363	n/a	n/a	n/a	1288
alpha_rarefaction_22000_48.txt	22000	48	n/a	1315	n/a	1393	n/a	n/a	n/a	1305	1274	n/a	n/a	1343	n/a	n/a	n/a	n/a	n/a	1108	n/a	1278	n/a	n/a	n/a	n/a	n/a	n/a	n/a	1378	n/a	n/a	n/a	1299
alpha_rarefaction_22000_49.txt	22000	49	n/a	1314	n/a	1409	n/a	n/a	n/a	1305	1273	n/a	n/a	1354	n/a	n/a	n/a	n/a	n/a	1103	n/a	1276	n/a	n/a	n/a	n/a	n/a	n/a	n/a	1351	n/a	n/a	n/a	1286
alpha_rarefaction_22000_50.txt	22000	50	n/a	1314	n/a	1396	n/a	n/a	n/a	1295	1276	n/a	n/a	1350	n/a	n/a	n/a	n/a	n/a	1113	n/a	1272	n/a	n/a	n/a	n/a	n/a	n/a	n/a	1377	n/a	n/a	n/a	1303
alpha_rarefaction_22000_51.txt	22000	51	n/a	1316	n/a	1407	n/a	n/a	n/a	1298	1273	n/a	n/a	1345	n/a	n/a	n/a	n/a	n/a	1104	n/a	1272	n/a	n/a	n/a	n/a	n/a	n/a	n/a	1366	n/a	n/a	n/a	1290
alpha_rarefaction_22000_52.txt	22000	52	n/a	1310	n/a	1412	n/a	n/a	n/a	1291	1276	n/a	n/a	1347	n/a	n/a	n/a	n/a	n/a	1110	n/a	1273	n/a	n/a	n/a	n/a	n/a	n/a	n/a	1371	n/a	n/a	n/a	1293
alpha_rarefaction_22000_53.txt	22000	53	n/a	1312	n/a	1410	n/a	n/a	n/a	1276	1276	n/a	n/a	1351	n/a	n/a	n/a	n/a	n/a	1108	n/a	1274	n/a	n/a	n/a	n/a	n/a	n/a	n/a	1367	n/a	n/a	n/a	1289
alpha_rarefaction_22000_54.txt	22000	54	n/a	1308	n/a	1384	n/a	n/a	n/a	1300	1273	n/a	n/a	1329	n/a	n/a	n/a	n/a	n/a	1119	n/a	1276	n/a	n/a	n/a	n/a	n/a	n/a	n/a	1352	n/a	n/a	n/a	1295
alpha_rarefaction_22000_55.txt	22000	55	n/a	1312	n/a	1393	n/a	n/a	n/a	1304	1273	n/a	n/a	1342	n/a	n/a	n/a	n/a	n/a	1115	n/a	1281	n/a	n/a	n/a	n/a	n/a	n/a	n/a	1373	n/a	n/a	n/a	1283
alpha_rarefaction_22000_56.txt	22000	56	n/a	1320	n/a	1389	n/a	n/a	n/a	1301	1273	n/a	n/a	1347	n/a	n/a	n/a	n/a	n/a	1110	n/a	1282	n/a	n/a	n/a	n/a	n/a	n/a	n/a	1354	n/a	n/a	n/a	1286
alpha_rarefaction_22000_57.txt	22000	57	n/a	1320	n/a	1401	n/a	n/a	n/a	1291	1268	n/a	n/a	1344	n/a	n/a	n/a	n/a	n/a	1103	n/a	1276	n/a	n/a	n/a	n/a	n/a	n/a	n/a	1355	n/a	n/a	n/a	1294
alpha_rarefaction_22000_58.txt	22000	58	n/a	1326	n/a	1392	n/a	n/a	n/a	1293	1274	n/a	n/a	1349	n/a	n/a	n/a	n/a	n/a	1113	n/a	1268	n/a	n/a	n/a	n/a	n/a	n/a	n/a	1361	n/a	n/a	n/a	1291
alpha_rarefaction_22000_59.txt	22000	59	n/a	1308	n/a	1391	n/a	n/a	n/a	1290	1273	n/a	n/a	1351	n/a	n/a	n/a	n/a	n/a	1117	n/a	1284	n/a	n/a	n/a	n/a	n/a	n/a	n/a	1360	n/a	n/a	n/a	1286
alpha_rarefaction_22000_60.txt	22000	60	n/a	1317	n/a	1399	n/a	n/a	n/a	1306	1273	n/a	n/a	1353	n/a	n/a	n/a	n/a	n/a	1113	n/a	1280	n/a	n/a	n/a	n/a	n/a	n/a	n/a	1361	n/a	n/a	n/a	1285
alpha_rarefaction_22000_61.txt	22000	61	n/a	1323	n/a	1397	n/a	n/a	n/a	1294	1275	n/a	n/a	1352	n/a	n/a	n/a	n/a	n/a	1101	n/a	1276	n/a	n/a	n/a	n/a	n/a	n/a	n/a	1365	n/a	n/a	n/a	1304
alpha_rarefaction_22000_62.txt	22000	62	n/a	1339	n/a	1410	n/a	n/a	n/a	1294	1276	n/a	n/a	1340	n/a	n/a	n/a	n/a	n/a	1110	n/a	1273	n/a	n/a	n/a	n/a	n/a	n/a	n/a	1360	n/a	n/a	n/a	1289
alpha_rarefaction_22000_63.txt	22000	63	n/a	1324	n/a	1392	n/a	n/a	n/a	1294	1270	n/a	n/a	1338	n/a	n/a	n/a	n/a	n/a	1115	n/a	1283	n/a	n/a	n/a	n/a	n/a	n/a	n/a	1358	n/a	n/a	n/a	1291
alpha_rarefaction_22000_64.txt	22000	64	n/a	1327	n/a	1388	n/a	n/a	n/a	1298	1272	n/a	n/a	1346	n/a	n/a	n/a	n/a	n/a	1116	n/a	1281	n/a	n/a	n/a	n/a	n/a	n/a	n/a	1362	n/a	n/a	n/a	1298
alpha_rarefaction_22000_65.txt	22000	65	n/a	1314	n/a	1396	n/a	n/a	n/a	1285	1273	n/a	n/a	1336	n/a	n/a	n/a	n/a	n/a	1108	n/a	1280	n/a	n/a	n/a	n/a	n/a	n/a	n/a	1362	n/a	n/a	n/a	1291
alpha_rarefaction_22000_66.txt	22000	66	n/a	1320	n/a	1398	n/a	n/a	n/a	1300	1274	n/a	n/a	1326	n/a	n/a	n/a	n/a	n/a	1114	n/a	1285	n/a	n/a	n/a	n/a	n/a	n/a	n/a	1368	n/a	n/a	n/a	1284
alpha_rarefaction_22000_67.txt	22000	67	n/a	1323	n/a	1407	n/a	n/a	n/a	1304	1275	n/a	n/a	1342	n/a	n/a	n/a	n/a	n/a	1107	n/a	1278	n/a	n/a	n/a	n/a	n/a	n/a	n/a	1376	n/a	n/a	n/a	1297
alpha_rarefaction_22000_68.txt	22000	68	n/a	1322	n/a	1399	n/a	n/a	n/a	1307	1274	n/a	n/a	1344	n/a	n/a	n/a	n/a	n/a	1117	n/a	1281	n/a	n/a	n/a	n/a	n/a	n/a	n/a	1362	n/a	n/a	n/a	1300
alpha_rarefaction_22000_69.txt	22000	69	n/a	1309	n/a	1404	n/a	n/a	n/a	1294	1275	n/a	n/a	1343	n/a	n/a	n/a	n/a	n/a	1111	n/a	1280	n/a	n/a	n/a	n/a	n/a	n/a	n/a	1381	n/a	n/a	n/a	1287
alpha_rarefaction_22000_70.txt	22000	70	n/a	1315	n/a	1407	n/a	n/a	n/a	1292	1275	n/a	n/a	1350	n/a	n/a	n/a	n/a	n/a	1112	n/a	1284	n/a	n/a	n/a	n/a	n/a	n/a	n/a	1371	n/a	n/a	n/a	1295
alpha_rarefaction_22000_71.txt	22000	71	n/a	1321	n/a	1398	n/a	n/a	n/a	1294	1272	n/a	n/a	1352	n/a	n/a	n/a	n/a	n/a	1104	n/a	1283	n/a	n/a	n/a	n/a	n/a	n/a	n/a	1360	n/a	n/a	n/a	1297
alpha_rarefaction_22000_72.txt	22000	72	n/a	1318	n/a	1405	n/a	n/a	n/a	1297	1275	n/a	n/a	1338	n/a	n/a	n/a	n/a	n/a	1110	n/a	1283	n/a	n/a	n/a	n/a	n/a	n/a	n/a	1368	n/a	n/a	n/a	1285
alpha_rarefaction_22000_73.txt	22000	73	n/a	1303	n/a	1399	n/a	n/a	n/a	1293	1273	n/a	n/a	1344	n/a	n/a	n/a	n/a	n/a	1108	n/a	1280	n/a	n/a	n/a	n/a	n/a	n/a	n/a	1367	n/a	n/a	n/a	1295
alpha_rarefaction_22000_74.txt	22000	74	n/a	1307	n/a	1403	n/a	n/a	n/a	1298	1274	n/a	n/a	1339	n/a	n/a	n/a	n/a	n/a	1108	n/a	1273	n/a	n/a	n/a	n/a	n/a	n/a	n/a	1363	n/a	n/a	n/a	1295
alpha_rarefaction_22000_75.txt	22000	75	n/a	1319	n/a	1387	n/a	n/a	n/a	1304	1273	n/a	n/a	1330	n/a	n/a	n/a	n/a	n/a	1107	n/a	1281	n/a	n/a	n/a	n/a	n/a	n/a	n/a	1369	n/a	n/a	n/a	1294
alpha_rarefaction_22000_76.txt	22000	76	n/a	1312	n/a	1405	n/a	n/a	n/a	1293	1274	n/a	n/a	1353	n/a	n/a	n/a	n/a	n/a	1114	n/a	1277	n/a	n/a	n/a	n/a	n/a	n/a	n/a	1366	n/a	n/a	n/a	1309
alpha_rarefaction_22000_77.txt	22000	77	n/a	1339	n/a	1393	n/a	n/a	n/a	1295	1276	n/a	n/a	1346	n/a	n/a	n/a	n/a	n/a	1116	n/a	1275	n/a	n/a	n/a	n/a	n/a	n/a	n/a	1363	n/a	n/a	n/a	1289
alpha_rarefaction_22000_78.txt	22000	78	n/a	1328	n/a	1397	n/a	n/a	n/a	1295	1273	n/a	n/a	1338	n/a	n/a	n/a	n/a	n/a	1115	n/a	1280	n/a	n/a	n/a	n/a	n/a	n/a	n/a	1381	n/a	n/a	n/a	1291
alpha_rarefaction_22000_79.txt	22000	79	n/a	1327	n/a	1387	n/a	n/a	n/a	1295	1271	n/a	n/a	1358	n/a	n/a	n/a	n/a	n/a	1106	n/a	1279	n/a	n/a	n/a	n/a	n/a	n/a	n/a	1371	n/a	n/a	n/a	1277
alpha_rarefaction_22000_80.txt	22000	80	n/a	1329	n/a	1385	n/a	n/a	n/a	1298	1271	n/a	n/a	1346	n/a	n/a	n/a	n/a	n/a	1112	n/a	1274	n/a	n/a	n/a	n/a	n/a	n/a	n/a	1370	n/a	n/a	n/a	1289
alpha_rarefaction_22000_81.txt	22000	81	n/a	1323	n/a	1395	n/a	n/a	n/a	1305	1274	n/a	n/a	1359	n/a	n/a	n/a	n/a	n/a	1116	n/a	1280	n/a	n/a	n/a	n/a	n/a	n/a	n/a	1369	n/a	n/a	n/a	1302
alpha_rarefaction_22000_82.txt	22000	82	n/a	1314	n/a	1398	n/a	n/a	n/a	1284	1275	n/a	n/a	1353	n/a	n/a	n/a	n/a	n/a	1115	n/a	1281	n/a	n/a	n/a	n/a	n/a	n/a	n/a	1372	n/a	n/a	n/a	1278
alpha_rarefaction_22000_83.txt	22000	83	n/a	1311	n/a	1406	n/a	n/a	n/a	1296	1276	n/a	n/a	1342	n/a	n/a	n/a	n/a	n/a	1116	n/a	1282	n/a	n/a	n/a	n/a	n/a	n/a	n/a	1365	n/a	n/a	n/a	1305
alpha_rarefaction_22000_84.txt	22000	84	n/a	1316	n/a	1416	n/a	n/a	n/a	1294	1273	n/a	n/a	1342	n/a	n/a	n/a	n/a	n/a	1116	n/a	1277	n/a	n/a	n/a	n/a	n/a	n/a	n/a	1387	n/a	n/a	n/a	1288
alpha_rarefaction_22000_85.txt	22000	85	n/a	1344	n/a	1393	n/a	n/a	n/a	1302	1274	n/a	n/a	1343	n/a	n/a	n/a	n/a	n/a	1107	n/a	1278	n/a	n/a	n/a	n/a	n/a	n/a	n/a	1381	n/a	n/a	n/a	1291
alpha_rarefaction_22000_86.txt	22000	86	n/a	1323	n/a	1398	n/a	n/a	n/a	1299	1272	n/a	n/a	1349	n/a	n/a	n/a	n/a	n/a	1108	n/a	1272	n/a	n/a	n/a	n/a	n/a	n/a	n/a	1373	n/a	n/a	n/a	1292
alpha_rarefaction_22000_87.txt	22000	87	n/a	1318	n/a	1420	n/a	n/a	n/a	1287	1271	n/a	n/a	1346	n/a	n/a	n/a	n/a	n/a	1116	n/a	1272	n/a	n/a	n/a	n/a	n/a	n/a	n/a	1355	n/a	n/a	n/a	1298
alpha_rarefaction_22000_88.txt	22000	88	n/a	1323	n/a	1389	n/a	n/a	n/a	1288	1273	n/a	n/a	1364	n/a	n/a	n/a	n/a	n/a	1116	n/a	1282	n/a	n/a	n/a	n/a	n/a	n/a	n/a	1375	n/a	n/a	n/a	1284
alpha_rarefaction_22000_89.txt	22000	89	n/a	1307	n/a	1405	n/a	n/a	n/a	1300	1275	n/a	n/a	1340	n/a	n/a	n/a	n/a	n/a	1114	n/a	1281	n/a	n/a	n/a	n/a	n/a	n/a	n/a	1356	n/a	n/a	n/a	1291
alpha_rarefaction_22000_90.txt	22000	90	n/a	1320	n/a	1402	n/a	n/a	n/a	1293	1275	n/a	n/a	1345	n/a	n/a	n/a	n/a	n/a	1102	n/a	1277	n/a	n/a	n/a	n/a	n/a	n/a	n/a	1370	n/a	n/a	n/a	1275
alpha_rarefaction_22000_91.txt	22000	91	n/a	1320	n/a	1414	n/a	n/a	n/a	1284	1272	n/a	n/a	1333	n/a	n/a	n/a	n/a	n/a	1113	n/a	1274	n/a	n/a	n/a	n/a	n/a	n/a	n/a	1373	n/a	n/a	n/a	1293
alpha_rarefaction_22000_92.txt	22000	92	n/a	1319	n/a	1411	n/a	n/a	n/a	1294	1276	n/a	n/a	1340	n/a	n/a	n/a	n/a	n/a	1112	n/a	1275	n/a	n/a	n/a	n/a	n/a	n/a	n/a	1354	n/a	n/a	n/a	1288
alpha_rarefaction_22000_93.txt	22000	93	n/a	1338	n/a	1399	n/a	n/a	n/a	1288	1271	n/a	n/a	1338	n/a	n/a	n/a	n/a	n/a	1112	n/a	1276	n/a	n/a	n/a	n/a	n/a	n/a	n/a	1351	n/a	n/a	n/a	1284
alpha_rarefaction_22000_94.txt	22000	94	n/a	1316	n/a	1393	n/a	n/a	n/a	1300	1277	n/a	n/a	1351	n/a	n/a	n/a	n/a	n/a	1114	n/a	1278	n/a	n/a	n/a	n/a	n/a	n/a	n/a	1357	n/a	n/a	n/a	1288
alpha_rarefaction_22000_95.txt	22000	95	n/a	1316	n/a	1399	n/a	n/a	n/a	1309	1273	n/a	n/a	1340	n/a	n/a	n/a	n/a	n/a	1109	n/a	1270	n/a	n/a	n/a	n/a	n/a	n/a	n/a	1369	n/a	n/a	n/a	1289
alpha_rarefaction_22000_96.txt	22000	96	n/a	1299	n/a	1385	n/a	n/a	n/a	1305	1271	n/a	n/a	1347	n/a	n/a	n/a	n/a	n/a	1111	n/a	1278	n/a	n/a	n/a	n/a	n/a	n/a	n/a	1367	n/a	n/a	n/a	1292
alpha_rarefaction_22000_97.txt	22000	97	n/a	1310	n/a	1387	n/a	n/a	n/a	1293	1277	n/a	n/a	1347	n/a	n/a	n/a	n/a	n/a	1103	n/a	1282	n/a	n/a	n/a	n/a	n/a	n/a	n/a	1365	n/a	n/a	n/a	1272
alpha_rarefaction_22000_98.txt	22000	98	n/a	1318	n/a	1396	n/a	n/a	n/a	1290	1275	n/a	n/a	1344	n/a	n/a	n/a	n/a	n/a	1109	n/a	1283	n/a	n/a	n/a	n/a	n/a	n/a	n/a	1369	n/a	n/a	n/a	1298
alpha_rarefaction_22000_99.txt	22000	99	n/a	1312	n/a	1399	n/a	n/a	n/a	1292	1275	n/a	n/a	1349	n/a	n/a	n/a	n/a	n/a	1117	n/a	1280	n/a	n/a	n/a	n/a	n/a	n/a	n/a	1357	n/a	n/a	n/a	1297
alpha_rarefaction_23000_0.txt	23000	0	n/a	1320	n/a	1413	n/a	n/a	n/a	1299	n/a	n/a	n/a	1362	n/a	n/a	n/a	n/a	n/a	1125	n/a	1287	n/a	n/a	n/a	n/a	n/a	n/a	n/a	1367	n/a	n/a	n/a	1310
alpha_rarefaction_23000_1.txt	23000	1	n/a	1339	n/a	1404	n/a	n/a	n/a	1305	n/a	n/a	n/a	1351	n/a	n/a	n/a	n/a	n/a	1118	n/a	1282	n/a	n/a	n/a	n/a	n/a	n/a	n/a	1383	n/a	n/a	n/a	1308
alpha_rarefaction_23000_2.txt	23000	2	n/a	1329	n/a	1422	n/a	n/a	n/a	1307	n/a	n/a	n/a	1367	n/a	n/a	n/a	n/a	n/a	1117	n/a	1276	n/a	n/a	n/a	n/a	n/a	n/a	n/a	1382	n/a	n/a	n/a	1311
alpha_rarefaction_23000_3.txt	23000	3	n/a	1335	n/a	1408	n/a	n/a	n/a	1305	n/a	n/a	n/a	1355	n/a	n/a	n/a	n/a	n/a	1120	n/a	1283	n/a	n/a	n/a	n/a	n/a	n/a	n/a	1360	n/a	n/a	n/a	1306
alpha_rarefaction_23000_4.txt	23000	4	n/a	1330	n/a	1421	n/a	n/a	n/a	1308	n/a	n/a	n/a	1360	n/a	n/a	n/a	n/a	n/a	1116	n/a	1286	n/a	n/a	n/a	n/a	n/a	n/a	n/a	1380	n/a	n/a	n/a	1302
alpha_rarefaction_23000_5.txt	23000	5	n/a	1317	n/a	1416	n/a	n/a	n/a	1304	n/a	n/a	n/a	1363	n/a	n/a	n/a	n/a	n/a	1116	n/a	1286	n/a	n/a	n/a	n/a	n/a	n/a	n/a	1372	n/a	n/a	n/a	1301
alpha_rarefaction_23000_6.txt	23000	6	n/a	1331	n/a	1413	n/a	n/a	n/a	1306	n/a	n/a	n/a	1363	n/a	n/a	n/a	n/a	n/a	1123	n/a	1287	n/a	n/a	n/a	n/a	n/a	n/a	n/a	1378	n/a	n/a	n/a	1298
alpha_rarefaction_23000_7.txt	23000	7	n/a	1328	n/a	1408	n/a	n/a	n/a	1318	n/a	n/a	n/a	1360	n/a	n/a	n/a	n/a	n/a	1118	n/a	1285	n/a	n/a	n/a	n/a	n/a	n/a	n/a	1367	n/a	n/a	n/a	1311
alpha_rarefaction_23000_8.txt	23000	8	n/a	1332	n/a	1418	n/a	n/a	n/a	1299	n/a	n/a	n/a	1353	n/a	n/a	n/a	n/a	n/a	1116	n/a	1287	n/a	n/a	n/a	n/a	n/a	n/a	n/a	1367	n/a	n/a	n/a	1320
alpha_rarefaction_23000_9.txt	23000	9	n/a	1326	n/a	1424	n/a	n/a	n/a	1300	n/a	n/a	n/a	1358	n/a	n/a	n/a	n/a	n/a	1117	n/a	1287	n/a	n/a	n/a	n/a	n/a	n/a	n/a	1371	n/a	n/a	n/a	1301
alpha_rarefaction_23000_10.txt	23000	10	n/a	1327	n/a	1416	n/a	n/a	n/a	1312	n/a	n/a	n/a	1368	n/a	n/a	n/a	n/a	n/a	1111	n/a	1282	n/a	n/a	n/a	n/a	n/a	n/a	n/a	1363	n/a	n/a	n/a	1311
alpha_rarefaction_23000_11.txt	23000	11	n/a	1325	n/a	1419	n/a	n/a	n/a	1304	n/a	n/a	n/a	1346	n/a	n/a	n/a	n/a	n/a	1123	n/a	1287	n/a	n/a	n/a	n/a	n/a	n/a	n/a	1359	n/a	n/a	n/a	1307
alpha_rarefaction_23000_12.txt	23000	12	n/a	1349	n/a	1410	n/a	n/a	n/a	1306	n/a	n/a	n/a	1373	n/a	n/a	n/a	n/a	n/a	1116	n/a	1290	n/a	n/a	n/a	n/a	n/a	n/a	n/a	1374	n/a	n/a	n/a	1314
alpha_rarefaction_23000_13.txt	23000	13	n/a	1326	n/a	1423	n/a	n/a	n/a	1306	n/a	n/a	n/a	1354	n/a	n/a	n/a	n/a	n/a	1120	n/a	1283	n/a	n/a	n/a	n/a	n/a	n/a	n/a	1363	n/a	n/a	n/a	1303
alpha_rarefaction_23000_14.txt	23000	14	n/a	1327	n/a	1408	n/a	n/a	n/a	1309	n/a	n/a	n/a	1355	n/a	n/a	n/a	n/a	n/a	1118	n/a	1285	n/a	n/a	n/a	n/a	n/a	n/a	n/a	1387	n/a	n/a	n/a	1299
alpha_rarefaction_23000_15.txt	23000	15	n/a	1337	n/a	1417	n/a	n/a	n/a	1316	n/a	n/a	n/a	1363	n/a	n/a	n/a	n/a	n/a	1117	n/a	1284	n/a	n/a	n/a	n/a	n/a	n/a	n/a	1369	n/a	n/a	n/a	1302
alpha_rarefaction_23000_16.txt	23000	16	n/a	1321	n/a	1416	n/a	n/a	n/a	1306	n/a	n/a	n/a	1355	n/a	n/a	n/a	n/a	n/a	1121	n/a	1281	n/a	n/a	n/a	n/a	n/a	n/a	n/a	1386	n/a	n/a	n/a	1308
alpha_rarefaction_23000_17.txt	23000	17	n/a	1310	n/a	1427	n/a	n/a	n/a	1310	n/a	n/a	n/a	1360	n/a	n/a	n/a	n/a	n/a	1115	n/a	1290	n/a	n/a	n/a	n/a	n/a	n/a	n/a	1358	n/a	n/a	n/a	1305
alpha_rarefaction_23000_18.txt	23000	18	n/a	1336	n/a	1417	n/a	n/a	n/a	1325	n/a	n/a	n/a	1356	n/a	n/a	n/a	n/a	n/a	1116	n/a	1281	n/a	n/a	n/a	n/a	n/a	n/a	n/a	1366	n/a	n/a	n/a	1307
alpha_rarefaction_23000_19.txt	23000	19	n/a	1334	n/a	1403	n/a	n/a	n/a	1306	n/a	n/a	n/a	1357	n/a	n/a	n/a	n/a	n/a	1116	n/a	1284	n/a	n/a	n/a	n/a	n/a	n/a	n/a	1389	n/a	n/a	n/a	1297
alpha_rarefaction_23000_20.txt	23000	20	n/a	1332	n/a	1422	n/a	n/a	n/a	1314	n/a	n/a	n/a	1348	n/a	n/a	n/a	n/a	n/a	1114	n/a	1290	n/a	n/a	n/a	n/a	n/a	n/a	n/a	1385	n/a	n/a	n/a	1307
alpha_rarefaction_23000_21.txt	23000	21	n/a	1336	n/a	1412	n/a	n/a	n/a	1308	n/a	n/a	n/a	1358	n/a	n/a	n/a	n/a	n/a	1121	n/a	1294	n/a	n/a	n/a	n/a	n/a	n/a	n/a	1364	n/a	n/a	n/a	1315
alpha_rarefaction_23000_22.txt	23000	22	n/a	1321	n/a	1414	n/a	n/a	n/a	1306	n/a	n/a	n/a	1362	n/a	n/a	n/a	n/a	n/a	1115	n/a	1284	n/a	n/a	n/a	n/a	n/a	n/a	n/a	1382	n/a	n/a	n/a	1305
alpha_rarefaction_23000_23.txt	23000	23	n/a	1334	n/a	1425	n/a	n/a	n/a	1314	n/a	n/a	n/a	1356	n/a	n/a	n/a	n/a	n/a	1120	n/a	1289	n/a	n/a	n/a	n/a	n/a	n/a	n/a	1385	n/a	n/a	n/a	1299
alpha_rarefaction_23000_24.txt	23000	24	n/a	1322	n/a	1401	n/a	n/a	n/a	1314	n/a	n/a	n/a	1340	n/a	n/a	n/a	n/a	n/a	1120	n/a	1280	n/a	n/a	n/a	n/a	n/a	n/a	n/a	1372	n/a	n/a	n/a	1297
alpha_rarefaction_23000_25.txt	23000	25	n/a	1328	n/a	1407	n/a	n/a	n/a	1310	n/a	n/a	n/a	1356	n/a	n/a	n/a	n/a	n/a	1117	n/a	1285	n/a	n/a	n/a	n/a	n/a	n/a	n/a	1372	n/a	n/a	n/a	1308
alpha_rarefaction_23000_26.txt	23000	26	n/a	1329	n/a	1428	n/a	n/a	n/a	1299	n/a	n/a	n/a	1351	n/a	n/a	n/a	n/a	n/a	1119	n/a	1288	n/a	n/a	n/a	n/a	n/a	n/a	n/a	1387	n/a	n/a	n/a	1302
alpha_rarefaction_23000_27.txt	23000	27	n/a	1334	n/a	1405	n/a	n/a	n/a	1300	n/a	n/a	n/a	1354	n/a	n/a	n/a	n/a	n/a	1113	n/a	1284	n/a	n/a	n/a	n/a	n/a	n/a	n/a	1377	n/a	n/a	n/a	1296
alpha_rarefaction_23000_28.txt	23000	28	n/a	1332	n/a	1425	n/a	n/a	n/a	1311	n/a	n/a	n/a	1354	n/a	n/a	n/a	n/a	n/a	1122	n/a	1283	n/a	n/a	n/a	n/a	n/a	n/a	n/a	1373	n/a	n/a	n/a	1295
alpha_rarefaction_23000_29.txt	23000	29	n/a	1332	n/a	1420	n/a	n/a	n/a	1310	n/a	n/a	n/a	1363	n/a	n/a	n/a	n/a	n/a	1119	n/a	1286	n/a	n/a	n/a	n/a	n/a	n/a	n/a	1387	n/a	n/a	n/a	1298
alpha_rarefaction_23000_30.txt	23000	30	n/a	1315	n/a	1410	n/a	n/a	n/a	1309	n/a	n/a	n/a	1354	n/a	n/a	n/a	n/a	n/a	1111	n/a	1289	n/a	n/a	n/a	n/a	n/a	n/a	n/a	1367	n/a	n/a	n/a	1306
alpha_rarefaction_23000_31.txt	23000	31	n/a	1317	n/a	1408	n/a	n/a	n/a	1311	n/a	n/a	n/a	1352	n/a	n/a	n/a	n/a	n/a	1118	n/a	1290	n/a	n/a	n/a	n/a	n/a	n/a	n/a	1382	n/a	n/a	n/a	1294
alpha_rarefaction_23000_32.txt	23000	32	n/a	1311	n/a	1393	n/a	n/a	n/a	1298	n/a	n/a	n/a	1363	n/a	n/a	n/a	n/a	n/a	1112	n/a	1285	n/a	n/a	n/a	n/a	n/a	n/a	n/a	1368	n/a	n/a	n/a	1304
alpha_rarefaction_23000_33.txt	23000	33	n/a	1318	n/a	1410	n/a	n/a	n/a	1316	n/a	n/a	n/a	1354	n/a	n/a	n/a	n/a	n/a	1118	n/a	1290	n/a	n/a	n/a	n/a	n/a	n/a	n/a	1360	n/a	n/a	n/a	1299
alpha_rarefaction_23000_34.txt	23000	34	n/a	1346	n/a	1417	n/a	n/a	n/a	1303	n/a	n/a	n/a	1346	n/a	n/a	n/a	n/a	n/a	1109	n/a	1285	n/a	n/a	n/a	n/a	n/a	n/a	n/a	1380	n/a	n/a	n/a	1302
alpha_rarefaction_23000_35.txt	23000	35	n/a	1336	n/a	1412	n/a	n/a	n/a	1314	n/a	n/a	n/a	1363	n/a	n/a	n/a	n/a	n/a	1116	n/a	1294	n/a	n/a	n/a	n/a	n/a	n/a	n/a	1379	n/a	n/a	n/a	1314
alpha_rarefaction_23000_36.txt	23000	36	n/a	1326	n/a	1408	n/a	n/a	n/a	1306	n/a	n/a	n/a	1341	n/a	n/a	n/a	n/a	n/a	1116	n/a	1288	n/a	n/a	n/a	n/a	n/a	n/a	n/a	1375	n/a	n/a	n/a	1305
alpha_rarefaction_23000_37.txt	23000	37	n/a	1338	n/a	1420	n/a	n/a	n/a	1319	n/a	n/a	n/a	1368	n/a	n/a	n/a	n/a	n/a	1117	n/a	1282	n/a	n/a	n/a	n/a	n/a	n/a	n/a	1366	n/a	n/a	n/a	1298
alpha_rarefaction_23000_38.txt	23000	38	n/a	1310	n/a	1422	n/a	n/a	n/a	1311	n/a	n/a	n/a	1362	n/a	n/a	n/a	n/a	n/a	1121	n/a	1285	n/a	n/a	n/a	n/a	n/a	n/a	n/a	1373	n/a	n/a	n/a	1307
alpha_rarefaction_23000_39.txt	23000	39	n/a	1327	n/a	1402	n/a	n/a	n/a	1304	n/a	n/a	n/a	1360	n/a	n/a	n/a	n/a	n/a	1122	n/a	1284	n/a	n/a	n/a	n/a	n/a	n/a	n/a	1363	n/a	n/a	n/a	1316
alpha_rarefaction_23000_40.txt	23000	40	n/a	1324	n/a	1409	n/a	n/a	n/a	1300	n/a	n/a	n/a	1326	n/a	n/a	n/a	n/a	n/a	1115	n/a	1286	n/a	n/a	n/a	n/a	n/a	n/a	n/a	1381	n/a	n/a	n/a	1309
alpha_rarefaction_23000_41.txt	23000	41	n/a	1327	n/a	1429	n/a	n/a	n/a	1318	n/a	n/a	n/a	1353	n/a	n/a	n/a	n/a	n/a	1116	n/a	1283	n/a	n/a	n/a	n/a	n/a	n/a	n/a	1371	n/a	n/a	n/a	1307
alpha_rarefaction_23000_42.txt	23000	42	n/a	1329	n/a	1413	n/a	n/a	n/a	1298	n/a	n/a	n/a	1356	n/a	n/a	n/a	n/a	n/a	1120	n/a	1284	n/a	n/a	n/a	n/a	n/a	n/a	n/a	1382	n/a	n/a	n/a	1315
alpha_rarefaction_23000_43.txt	23000	43	n/a	1324	n/a	1412	n/a	n/a	n/a	1310	n/a	n/a	n/a	1371	n/a	n/a	n/a	n/a	n/a	1112	n/a	1279	n/a	n/a	n/a	n/a	n/a	n/a	n/a	1374	n/a	n/a	n/a	1300
alpha_rarefaction_23000_44.txt	23000	44	n/a	1337	n/a	1423	n/a	n/a	n/a	1317	n/a	n/a	n/a	1350	n/a	n/a	n/a	n/a	n/a	1122	n/a	1290	n/a	n/a	n/a	n/a	n/a	n/a	n/a	1381	n/a	n/a	n/a	1312
alpha_rarefaction_23000_45.txt	23000	45	n/a	1325	n/a	1414	n/a	n/a	n/a	1303	n/a	n/a	n/a	1369	n/a	n/a	n/a	n/a	n/a	1121	n/a	1287	n/a	n/a	n/a	n/a	n/a	n/a	n/a	1362	n/a	n/a	n/a	1310
[truncated: 250,124 more chars]
