# Supplementary material for: Cropping practices manipulate abundance patterns of root and soil microbiome members paving the way to smart farming
Source: Microbiome. 2018 Jan 16;6:14. doi: 10.1186/s40168-017-0389-9 (PMC5771023; doi:10.1186/s40168-017-0389-9)
Supplement: Supplementary file 4 — A zip archive comprising the command line code and necessary input files needed to replicate bioinformatic analysis. (ZIP 628 kb) [file 40168_2017_389_MOESM4_ESM.zip › R_Input/coords_root_16s.txt]

-4.14589420808604	28.4124315359351
29.725262093543	34.0990418542186
14.0913634303436	10.5588920723442
10.7416495064463	28.0536529877659
7.49366513862913	29.6806290971119
12.0831475932303	3.47307435972148
15.8133757450969	8.68874211693804
24.4924522973189	22.5452781423689
-2.9570384153686	27.0971564574368
20.4265926356566	7.24905644219317
3.59139428079956	23.9414955486096
28.5414030509837	7.7382189743174
3.64692411348389	21.7053684426904
10.4200963160127	27.9407025432603
24.8423078029991	8.6274601150876
18.0661117431229	7.7214854621421
20.6233743153807	23.6942655843653
16.2232917505953	7.20044446924288
28.6841291464823	15.5410089210168
17.242608884128	7.86953976177141
7.59045829789662	27.8747740279131
9.97471493681066	3.40372411090559
-0.902695865701141	20.7699241664184
10.9774369093555	29.0892600130422
10.9368173259567	27.5726181646982
14.8213177905041	6.8466479797727
-3.48099152016998	20.2782094036111
1.37935745925668	21.1558279799475
-2.94133259222016	28.600668521508
11.2780408086904	27.3642212731315
10.9551082137176	16.0719449877404
-2.94548867391621	31.5999279959391
14.4193342556939	7.8475295668253
12.0814987534266	5.60028694997836
9.74658813141071	38.6770711995537
27.2834810855686	3.36828315611713
3.94099481315095	28.5221241159486
6.55962226965041	32.9646301948706
10.6716027269219	26.3704088797269
13.3272816249852	14.9979891115
15.6374159348412	27.9082844453927
-2.39039937331552	24.3978922014255
10.2068364318016	28.8280744933031
25.497342235372	20.2484585118459
5.12613069938336	0.584031586614032
11.9601012946327	28.2624343952175
5.21460683308684	34.3946807301452
10.1284374304118	5.88067516241854
2.15665986040632	29.0683136530776
8.45420833758512	11.09160555006
19.7001213799726	6.99613769300051
-1.25536902327121	18.734283918169
-2.85159066026885	25.8615062758761
2.63780290307086	27.2881880720478
10.6375273848613	31.0629590951457
20.7266094797381	36.5616803315879
2.38150193937849	20.5862846817611
10.3272083330637	25.7476660215382
1.51748671252373	24.8065974284211
30.660114095139	25.8287413193331
22.7579254363533	14.8360217851102
4.18387205479975	38.8707393249178
8.2962301475459	17.6064555093841
1.08573472258039	30.3779759433735
10.5176216913475	32.1149464003661
13.1791015174972	3.18398998573927
11.419635332795	7.72080129340587
-1.2897922971397	33.1822165638959
9.22895953164698	2.48793019923195
2.83562366067654	16.6579792145439
12.3496060464045	29.0097587260606
4.81828634147553	7.08732184370976
17.0475177557149	5.22145492247809
12.7106371726971	5.37774365152733
13.8569271838104	3.70345454168446
12.142682302292	15.6475240186667
2.30515832850405	19.8325191949091
18.7709785287899	21.142522182911
7.45247786544864	12.2075700249956
18.2183568091311	-0.0334284720520082
7.24789632891089	6.46381407690666
13.3922152952206	21.2507293452324
7.39232123096291	18.7994875248829
-1.75109805256949	19.1608500195077
19.1497115405164	23.5122920159398
-2.99402279063838	21.1310093912534
24.5555321726264	1.33370767451642
22.6009318754224	20.3005330784886
6.28292332608585	36.1019531323684
11.1120305351196	7.00462772231781
26.1247327409974	12.1864416428802
9.99266613174838	6.20944231226413
18.3610451781349	1.19261935456683
5.26786894762549	30.6385988958331
-1.30270553352044	24.2679018597648
30.4931405486841	12.0018907070552
8.11800124991509	-0.903546977114554
15.3865838721069	12.3221614829384
15.3930236479183	41.739423425575
14.6471250148469	22.1724901957332
3.13949048730992	6.85326653945301
19.7610365855125	27.3147049230671
15.6352040585224	32.3425897093181
11.7514510885498	4.84653702751789
20.6767847039794	34.7720126393061
12.0895336654374	40.1680227598432
3.88708635433778	17.412134223738
5.04667423860117	5.07884449246577
5.27188246537408	6.73191809936848
19.3209123892118	25.1561755972568
9.36863745907751	5.12996973879429
9.10421752638312	27.6262011728
7.09971948423436	34.375111917616
21.8158325208032	6.39982264369311
3.87194664844207	6.11345625716107
3.2200127507034	30.0408662863963
0.527823702282402	35.8328109065531
-2.65293649288128	19.2788304194369
11.4248025072372	0.543145996553624
10.5338418302129	34.9095332235568
14.002137986292	4.63103341203568
18.6031577048211	31.9951679384438
24.6326217714615	35.7617574174389
0.0333167293077689	28.381395148563
23.4712363527856	37.4610587950849
16.9982836758174	10.6830463507945
8.06040610195165	14.7854349194226
18.2869249711187	2.77984481597334
0.695472738868511	23.3818699887015
25.9838387740609	16.1213887291886
21.5363252887383	32.6229222016877
30.3583163683125	14.5822065815986
27.8993791522453	9.39756541819014
20.6113877547496	30.3469668016021
3.48934845434474	5.76253723057551
22.2520041799552	34.6325497869829
18.1751015642159	11.5232718151061
31.9574920540024	21.6854696343432
28.4814150571695	35.4749740895093
21.5765109376641	5.16508929567623
6.29471249289885	3.67685742773646
10.0463125802647	4.81809301072581
27.580765449811	29.4004821869303
14.6491789307156	1.5739176422885
13.5657922850463	7.11620893362017
34.5010850851231	24.5630683177839
5.80659069180846	-0.580881267814929
15.2347719799791	10.978187700214
-0.958531102415583	16.8731067113399
3.86257594550332	2.62058478796368
4.52354365261813	21.5555169376076
16.5674189553233	13.3628743817314
34.6071908221728	21.0512983627828
21.6524836610004	17.4775860841843
23.9471281621665	8.80525186633105
19.1609141318779	1.3852651470956
14.1291090945359	26.5131460275866
-0.163197666116159	20.7312027572692
19.4096259429887	3.28849983517811
4.25456808599742	35.418406904128
14.398598515481	20.0858113122284
4.95443699469308	2.35801811729451
6.73275885329941	15.0833810084499
14.3483900986128	13.1864164844237
13.9042796262823	29.8988481627656
11.4023316337829	30.0079419185165
32.8868060557985	9.44039042461127
26.0149239858683	28.0024470770125
12.5316511840707	26.6015927865621
-0.29334419646593	26.39675742175
-3.63245085039099	18.9278138420676
19.9300531742554	25.8784577089306
34.2355616991668	26.209401035899
3.99624484892167	3.98661519107848
4.33620661086858	4.47017468328504
18.8720145870793	41.2132828887862
16.9750478166651	27.442565406476
-2.28917761383806	16.5321490265479
10.8412416568946	20.2094427814313
6.46348300427869	28.402258234539
9.41276459825865	39.5002767720572
15.3083705338667	15.2828428866723
-6.19779532574553	20.8951861940924
21.0856219352361	13.7806544591059
11.5223995837975	17.0499634037232
20.2189302021657	18.7399728331293
29.3622557467226	21.6219805911637
28.5413368528083	18.0978929089051
17.7387275621291	26.6721775822089
2.46583917971448	6.03613888479648
23.858862753744	0.777520795904891
11.011464537513	41.6231918347676
0.0108703580504043	36.5446023066061
14.4831291573521	17.6261035610177
9.03602706669396	6.16109309860632
1.28257856465418	26.2095017972979
31.155617239028	15.1150416297762
32.6289005859427	24.5589144849333
9.02651950367206	7.24414332359657
20.8828449346079	40.2131759072573
12.5799079144478	8.51958884511787
29.4506685273104	17.8523277513276
1.96376753291877	36.7009979798874
5.56028851776695	21.9762454964197
-0.911753071280068	19.9837868817534
34.976910005193	14.7770244177567
5.28941417482014	5.47436294534234
11.3363943328333	33.6256665895978
32.7983368837887	29.4632867756029
11.0673040575518	19.1333116424364
8.02531072951888	8.39610312856078
24.6446524154087	29.5230916071447
-0.300689192835019	24.6859738638039
-1.63088635653716	12.270058961247
32.1943476027025	7.94856996134724
10.5697691277531	23.7027921054537
4.67428662643601	23.7705564446239
-6.99100503379917	25.4788996500153
-1.6782810120916	27.5081190177445
12.7941509898556	7.7579270608488
14.3095888338342	25.2970716812175
32.1857705199522	19.3475338589778
-2.15760932721101	15.5183271030402
13.8654686859161	1.93162234130518
2.3568139961624	6.81891796845102
35.8189362295012	17.6608026541878
24.8137114001338	20.8522990351419
18.7257617171263	30.3540523666371
34.1891464610573	11.2669627931118
15.6999376131784	4.4058599528295
2.45181402392254	31.6399560959687
10.7051639438421	13.974868090467
9.53292225698522	8.75204902145459
31.3614094815049	33.4560273899804
11.7995937778013	21.1034083196739
21.7205050469291	7.53474285500458
-5.67581694273341	12.5823138020413
24.1360116396929	17.9627476952113
29.5834432337862	19.7078442607899
9.38114540078865	0.539942537446019
-1.70261962144381	18.2183697359825
28.2481511570903	3.69615111949259
16.4549304619049	34.9993587319518
31.4332540560346	28.1277554422768
16.5490374933739	18.0446335942907
27.5740613775539	17.9768310130344
20.2690908928496	31.7080192061389
1.2258297243846	12.8489834959864
-4.48853285455604	17.4062565464494
8.54400086761542	31.4791150074034
17.0621467109576	40.5081729020927
-2.28148335409543	10.1822683195635
10.7991503559999	8.07988340525493
13.0586413360476	33.7598169777602
3.9207650591853	31.9347001958587
14.2099530199384	28.397528778341
25.4620987987837	4.65068943815992
8.79913999059276	8.13331257329331
-1.09382419948358	7.02264799293605
32.7791527947585	31.4998202160924
8.17726340047029	37.4359296017138
7.5966888286548	1.95024264357722
4.85949273547946	39.5304828565886
-2.95504730018848	11.4210406445956
0.52858143636565	18.3972994124397
17.8018043932403	39.9007289860683
24.2765022310523	12.6860520816216
5.05684527962072	32.6675457512905
30.5706491274666	8.4904806289261
-6.2767876303668	18.4017592683516
16.8660070760129	6.24436478715675
13.0824399986037	3.83746296414204
18.089734521257	10.2688084476364
22.0677426975972	22.1490814157665
23.4781173758147	25.8021498200794
11.6905479983238	38.0898704516881
28.3820927703395	12.3056953293441
5.55611747328562	26.6409160818466
20.6376362304665	29.0810965878176
28.5004268367291	10.1789052093684
22.6320286254538	25.2374087157294
10.2141890979859	6.67865760680215
15.7763235664005	9.37994282855304
19.4146685083948	11.434466637635
22.4570171679144	31.8488943374015
5.81497658558165	16.2243546253313
0.0739919625099999	16.8836854648274
2.68236170131212	7.73402403393163
18.0280592367644	31.0798994397936
-4.4046453075161	19.3522253266689
16.6264710557569	36.2300799039773
25.0658327545874	3.75548431637904
2.12239149846924	12.5566443564119
26.9273936893829	36.8357290621301
11.5758088597528	18.5619457347056
25.3346055793761	35.0332039005369
12.4524995801232	-0.614110869868773
3.33583887732708	7.66956132397419
3.83644256233415	20.2089970897563
29.4509200975806	10.3595344904806
-3.56274175446539	22.4473533432941
19.2300093880324	-0.971147432415218
28.3946247460097	30.0808284468995
26.5643933618171	25.4658973744175
25.9973741944105	13.9994724882092
33.1447761737463	13.0554992989795
31.9312978661639	16.9846263131731
23.5913341371118	39.3201435149262
10.4735271919452	1.71968917089362
11.7990977902023	8.79951314097605
22.2822710028124	11.3097195855963
8.09380763123938	6.65959339524286
34.0104121741313	22.9472584682117
16.4879559583573	37.4267166524765
28.2437071953272	32.4549459471374
26.9722110907851	7.75416319592605
10.9902255904556	-0.920771162650377
13.8389934178957	39.830686281942
12.5688862559864	32.1003347921438
0.79996096039288	7.12447438462399
27.344738911912	21.561322561519
26.4905304534501	7.00060078151035
18.3476949341294	38.2874103827946
10.6286227870542	22.2830734401167
35.8307378840324	22.1125698371499
-5.19725279322003	18.7243158618248
35.9387775023389	20.1484372029592
2.11491374743571	6.43854509324591
10.8763695319348	24.4097429944653
26.3390417701887	35.0941948457684
5.72524335225131	37.7912880359735
19.7676859486524	15.7935606997433
-4.27723162537624	22.1941115711907
32.9443022050749	14.9088075850297
6.70949092378666	3.08873893209423
12.3737015517099	-1.74431948791527
25.0062616949838	34.0889682564766
27.4380317573294	23.651596912925
29.8684942986095	32.1458271187974
21.3024693985943	-0.17668333213031
2.12036637631232	23.5071341928472
9.27723141236722	32.8111764272446
30.992184768825	29.9236978761437
24.9756412096472	10.6068495625227
25.8772249519355	38.3455398390551
33.8371170599387	18.334964980219
-5.80846735639461	22.1592998049266
13.6455520526462	41.587545669479
10.6937640120482	18.022603132818
-2.34573454894202	20.9126829409389
15.1002323683213	35.9474123553751
30.3445549102895	10.1269301422054
-1.89025093730472	19.6848002488426
-4.57515109774535	24.1444977819491
21.6107937838513	38.2914496355721
-0.767141541815061	34.6803934649792
-3.74531199167002	12.277735077089
24.593663318479	31.3784733956742
-5.56069935025668	21.4230635046159
9.27442462379113	41.1354208371507
-0.800646008882894	15.0178139456403
-3.05907498991739	32.7690985696953
22.3092777197638	2.13769272864041
-3.79631181682709	31.0164619802875
-2.82022096444899	16.7908817535457
6.81599382237346	-1.28317766355528
9.8486232602224	-0.754296537027596
12.8064611123793	36.8474734570834
22.1013421283929	0.172015355340138
3.31459842172384	21.0509282124426
17.3383664348433	35.5410954975501
26.6084236029958	23.2406959146537
3.21450588519262	6.3871044382814
29.4745496557775	5.89964931968184
-3.04539161658975	20.5786523698587
8.38858176185171	25.8819259270164
2.95716874529357	25.1857286287867
7.58853277257439	39.374101317859
26.4857089781527	32.6603424981428
32.4154631452676	26.0758911011051
35.0426487316514	13.9040167900708
-2.14090386327543	20.2825926776285
34.4652621193242	28.1425997913064
23.1041399777671	5.71992446590687
-4.56853486343521	25.1734716120977
-3.84840009093373	17.64775195581
2.3388606363696	38.3269656532628
5.09176371073643	6.04723527601245
-2.13433637436723	10.9580418950215
-4.00163534264422	29.9902211314057
2.14791734350866	7.26025076620415
19.9102611072705	38.8594010657098
23.5508593055046	27.7475493399099
0.379165148775631	10.7362163022528
-3.30961067535315	19.6390599637761
28.9203670372734	27.0145451582051
0.558251167039602	26.8914424301328
-4.57171105349777	20.0056925655703
-2.73631023511482	19.0018877993086
-2.74816226065613	14.06926435442
28.3347945916326	28.6678543711478
14.6303827736733	36.9615116592104
30.5176917887741	23.7462278850962
6.28943277817824	6.24244487163394
3.85226769417781	4.99478995173331
-2.73269487281558	20.0569771247629
-5.21583145571162	29.0773808830386
30.2243753835692	34.7644034127358
15.0862890578775	9.27353940519057
9.9294873185784	29.4197734289459
6.68690610248533	30.546983719106
11.2048864826445	2.26307825329544
17.6124533826097	9.15069111663752
24.6803377864106	23.3791288681439
20.8725055140318	6.21337199631169
3.04281003447328	23.1314675292538
27.783134519957	8.36113092817622
24.3263329460294	7.97982182150129
19.8901886373819	24.4785971346109
29.429660000311	15.0169606748724
7.23728566909569	27.022901441829
3.79411016085576	18.9724348900904
-4.08449822729053	20.2798041385642
-1.5923789391767	20.7044192125618
2.32718098592792	18.5504793327382
9.51560344296384	15.1770095381142
12.5332109729104	16.3275712588118
-1.94075526195685	32.4270232153464
14.76336088164	5.76523383132467
10.1551211194634	37.8570530053549
27.0735381919685	4.31326535037046
26.7126346625841	2.55910108605204
6.3193226473758	34.8667974040949
14.1430865057998	27.6715438344442
-3.54453171177036	25.7048337107247
26.1581653568889	19.5888427538381
6.8166346277816	-0.203889001210581
11.635445698476	6.81308585303977
9.63709524002489	9.05570594595537
10.5834223447363	33.2974610099982
20.3779889650727	35.722949668834
29.8733035990186	25.506178589819
23.7000064079242	14.9011791731887
21.89485183874	14.2993979070881
3.94347505100672	37.9934703060656
8.99344934379713	17.702947593751
10.0489935225617	18.4491588680116
7.93909632181886	31.9088871922512
4.27242765908961	6.69064704608019
12.2387688204575	6.00862389325887
19.6618698620526	21.0245604429018
19.200784704165	0.0519103630502994
15.1452184263267	21.3634539061543
8.0997894319929	19.5821147462722
25.144002034604	1.97237829102225
21.6947135067916	20.324532169791
26.7798942432118	11.6157446689726
2.8443492374567	28.9263347154404
31.249428500414	11.570207179854
14.527188127743	41.5465822960021
4.33706717741837	5.97361078243936
19.4517763914715	28.8336171618922
14.406487292954	32.1959762987869
21.4201117155363	33.9403051995255
11.2233387861527	40.0415868865806
5.1615683578394	4.32075454851335
0.985505909496544	35.0685292388329
13.1652238036462	-0.287523194021409
17.4632088976636	33.4925456200952
18.7823043395189	33.0128367765279
23.7405631245703	35.685017663405
-0.718485535666608	29.8385823318408
22.7282495931095	37.0331892513075
0.404806530608939	19.9474273081104
26.9090700804002	16.1930688818715
25.0579486680272	15.9769619752871
22.6460981871716	33.0059008990466
30.7131491432015	13.6865259003953
21.0801342552644	31.0472550903231
2.46753770437895	3.64786287447014
31.6857700625988	20.8823506022212
28.9714630102159	36.1308359316034
21.7682004328525	3.97269534924219
7.89443816108779	5.5023453389912
26.9959311521305	30.2661312659361
26.6966607570198	28.6873765250805
14.8112935515245	5.02754467011812
10.7693626249191	10.0633646544681
15.6706855967499	5.44170324791549
35.34950395608	24.5985404313553
5.99141285858887	20.8004575319967
33.7841187112605	20.8847094778532
20.9853487519966	18.1644537674592
17.863258689717	3.69348095344408
3.48235967445267	36.0569150706968
12.8679829039329	20.122388354104
5.98913241743505	1.75518484361051
6.49634613509649	1.82768798713298
32.1681497933793	9.89528595792847
35.0543969742458	26.3746180817468
19.6658406585049	41.0467322142149
-3.6694599853813	14.9456423697187
16.8463660130983	15.4662335587057
30.2023633236572	21.8072735135547
29.2707216902763	18.7801366337617
11.8864613471301	41.7479749010518
15.6114377074215	18.5475741861396
15.7815512272262	17.1894692262334
-0.00989006378924483	23.2477517080705
0.958601754553269	27.8368629444807
32.080859264257	23.9126600524694
21.595385290509	40.61131747297
1.89466847467491	37.5734710378071
7.0309173834755	22.1539689576051
35.1311779890351	15.6205730491529
33.5551833810594	29.8503997896483
5.50662428978992	8.28295375395407
23.7763823808175	29.5335505990036
0.344340518726672	12.390947239969
-0.416537740927169	14.1952773288112
31.7837824436991	7.18087217136219
-6.75709626201045	24.097632927649
15.6536617431267	24.6007186525419
31.4838458181279	18.8914433368818
15.1265091903247	0.40886281961395
35.3085153783635	17.0176449507772
33.4405987122225	10.9196948105432
16.6853454276038	2.78746025296226
4.1870184371934	29.7768189457026
1.10327878876069	32.3450287823384
1.78918637566943	33.0164992680349
31.4872415132951	32.6533360636237
-4.51375893802825	13.1875929620962
25.0568556313332	18.0101759925974
23.3119088992372	18.3137579392305
29.0018905251277	4.23139391105158
30.6525258283725	27.76221411369
17.8848254995288	18.3357487086432
6.68399274812519	32.2165112812755
8.39879995617268	33.2708800917759
16.1775758424481	40.1404616005404
17.1617528657408	41.4651254249924
-2.96909320209739	8.96026616406997
13.3039548857949	34.8952676048787
3.24206341637014	33.3025201241373
25.9290836949916	5.48664450776176
-2.31006469638895	6.97043831016816
32.0356061780665	31.1244528678231
8.86324795835757	36.9117515302764
5.62208222959831	40.0344255528025
-3.37825968689109	10.3461263365573
23.4190172813127	12.6357977002662
30.2749027925222	7.68853469332998
-6.79558833830761	17.6256964572379
19.7561291976513	10.4117670072161
22.5034564539206	22.8882068113919
23.5667160500022	26.8478387865464
24.3494114117591	25.3048328686574
12.4439973228002	38.5275935975018
28.558434181269	13.1314542137458
21.5202705042179	28.3952651588127
5.10921787526119	18.0251409350388
-1.5873573798419	16.4553781014116
3.34074931864657	12.7777974239775
27.5493446984551	37.3685805350815
2.04891591876417	9.19080399096665
26.1114189852173	26.1805393199633
26.8810976896963	14.1080679855012
32.3741118500134	12.6642735315786
34.0113032645021	12.8779726199718
31.0829147582979	16.9208246063166
22.8981243540427	39.8281413571295
24.4156305733394	39.0579167529102
22.7589801434684	10.5745396496794
33.2267765505122	22.66299906592
16.1929671225599	38.3666142755258
28.2969820666508	33.3080941474872
14.4386149117909	39.2605935422204
13.6692838055603	32.8883650644944
27.6993485547497	20.7704103904582
18.8143990768979	37.5530080889582
35.7259886240694	22.9545464199032
35.782990169779	19.3240838400364
27.1414021358656	34.6588811776657
6.51599099397295	38.1160128182162
20.618854087522	15.9449659831387
-5.91512723669604	23.2387027686879
33.2325139539368	15.703108055394
28.1117285142356	24.2946614350629
29.8358427274788	31.3146498066139
21.4090099992545	0.692021295622593
30.2590105804828	29.4990077083994
25.7591912388051	10.1512177968043
25.4209721318602	37.6272445978933
33.6129554416917	17.4735423748869
33.9915944199495	19.1970623660137
-7.35958435816133	22.6581988705869
13.9001365639182	36.5704272353178
20.717629768106	38.4233482840347
-1.55600525178839	34.9621078741402
-4.78659215789269	11.2122866677721
24.5876143062061	32.2487142500739
8.42522212402472	41.0715181085477
23.117835304152	2.43572375748526
-4.56117757139353	30.9647858920403
18.3536809515916	35.5591993233799
30.3661470371226	5.78761388201376
28.5539308880314	5.93081045141748
8.25062407399254	24.5955217618082
3.87843370149213	26.117469503755
7.18446300861756	40.1184833124191
26.4388479199696	31.8106056396297
32.5102281606434	26.8944541693623
33.642117201458	28.0541328266129
24.0916231899365	6.06293390581541
23.4922385417567	4.63986946499898
-4.7116161557337	27.6566728621841
-5.35270294313212	16.0073540910984
-0.837429966302465	10.5328108235495
1.48000941915957	11.0566827277275
28.2122862195656	26.5196817774267
29.6908791140166	23.5299623929784
1.51415716508149	4.29527318730319
