# Supplementary material for: Cropping practices manipulate abundance patterns of root and soil microbiome members paving the way to smart farming
Source: Microbiome. 2018 Jan 16;6:14. doi: 10.1186/s40168-017-0389-9 (PMC5771023; doi:10.1186/s40168-017-0389-9)
Supplement: Supplementary file 4 — A zip archive comprising the command line code and necessary input files needed to replicate bioinformatic analysis. (ZIP 628 kb) [file 40168_2017_389_MOESM4_ESM.zip › R_Input/coords_root_all.txt]

25.6480139879054	-2.67007285399002
17.2497569845707	38.0118916922714
9.74200572207475	-5.0753505397148
13.7049064506909	21.0225011712734
15.4028105126016	18.6546562035633
3.01661346280518	-4.16226193732475
5.742786448766	-6.71114293498521
27.9509423063558	31.1850168097077
27.0270749171056	-0.755769615037344
9.38059014448928	1.76647802543577
23.7903483485448	13.2581127329125
-5.02587247057737	22.8219975302618
25.5514172058163	12.0321199362722
13.3462438160426	21.0968041927032
36.5902121770539	-0.726257665706254
8.44218343780672	-2.19484416978523
16.7816436130665	-9.62391598543114
7.13924830521894	-7.39726093145774
12.4615017463856	-13.9447449784293
7.4908117677952	-5.98638377536619
9.22425515029143	20.0704994684073
0.324807275045663	-4.70462210671131
20.7183329011486	1.14696963584243
13.2223283011362	20.5844234129434
13.0205712305342	21.6847368567691
5.65392102161858	-6.06129623020348
22.5153015069606	3.26441065384317
25.1735473136896	9.11832182693458
27.9874712994226	-2.68852995202766
11.8608333001876	20.6619514760786
15.1403844828476	-0.646850691321071
3.99065979079329	21.4777841245358
5.00985733948409	-5.730727440939
1.80741664394828	-2.62488003787826
0.199355640583066	29.4868485792271
36.396405028864	24.4175567977987
20.4363590274074	14.6366402733368
11.9825764711587	21.8195571443247
13.4988957787244	21.5119917610597
15.6185889087267	-3.84068447473257
10.8715033696439	27.3064561434014
24.2834754618735	-1.84198077746983
12.8846180297835	19.8236828735099
38.0245633104154	8.94305354646196
-5.34255552092275	7.24945473310516
13.0974124471716	22.7223248080666
9.8846049581351	23.2509295763781
0.656823667065427	-1.51996894784476
24.5678967785226	15.78091100575
-1.17100231304242	-5.95364055680388
8.31982760354764	0.789239003990074
23.4458241251047	3.62154757379971
25.2533301707559	-3.9172134079689
26.7145075395725	15.3456097390268
14.6818326167313	22.7664010143928
-3.46370482636571	24.003190578835
27.1814720341812	8.57530276885621
12.3407442978608	20.830558696615
28.5289305005861	10.2729830619007
36.1242755606504	8.00714826199038
26.2240068745809	-12.3837680625901
-11.5414986124208	16.9524765425503
14.7406886801883	2.17803819254858
28.1184231434276	16.2683467804414
17.4680485708431	22.0092030384844
3.71491023414732	-5.36048877708046
2.70728189297337	-2.88488588124261
1.13513008387793	24.6175991194197
-3.25295309939737	-1.0644010875767
30.5228225943833	7.69101898129536
9.66439953736904	16.5024610345849
-0.486648202052045	4.53741741564041
9.56882957605241	-8.98127564393591
4.17838717291612	-2.59776519917928
2.5853949285322	-4.38108360916456
14.8639914579502	-3.47125439828481
27.101930350572	9.26995337938658
-5.22962843778642	11.4334581451372
-1.4194675585053	-8.60051032600644
19.9853913024239	-10.3585975545822
0.147810903911891	1.9540068818747
31.8461319398065	-6.52257636750253
29.2715998432534	-4.01147324243671
22.5669885877771	2.20966383624437
15.9281841347276	-9.57468812317334
18.9227901103039	2.6496449624566
19.9340099100843	-11.7629325729394
40.4889020164268	14.3106888505377
8.64468727990431	26.0684914791989
3.73486506010277	-2.68368563936548
23.8218741393819	32.2435486542927
2.04631644622132	-1.05207649184741
16.6174634104416	-10.9463290025002
15.9314632894129	14.4779011334525
16.3211388449466	3.66524775427838
22.4164631051394	-8.38408520680161
-10.2946225264245	4.71713080895109
10.4491047531156	-7.98480397867877
-8.47007882964503	26.4019974242691
31.6990671566298	-7.66244474051786
0.27830096649931	7.49674502051586
10.4126656043007	2.76657068038092
19.2090299479974	28.1851717345606
3.82351521230015	-3.60667237905879
-1.57185437880892	22.3841153977252
29.4102676440634	29.5443529420102
27.3973597793376	-1.92610647989717
-2.1027671624223	4.46490456267799
-0.927612068589201	4.99039590679169
14.1217675280316	-5.68484965288126
-0.476658951297129	-3.07059119667234
12.3466464516065	19.8816810179826
10.7591654535121	22.0882445101204
8.15034277290586	5.82728291236298
-1.26722848738824	5.91377076873077
20.4055838322211	16.2496035363806
31.1066191727426	21.7897597846817
21.7413403396264	3.78950392985363
-3.96210600272443	-3.93729808130335
17.2363063575296	25.9453073444389
5.58348285712668	-0.549833974363362
3.46347888979322	12.62395590876
9.85889131435816	34.9209522112106
25.8495820806174	7.62152099565654
23.8876146200833	36.2464341034925
5.0167459832345	-8.41647505066579
14.4601815547558	6.46404929797008
13.2600306110034	-10.601557494226
21.0544438568323	5.72274419147521
6.3547346285101	36.8003052315729
1.49317383280747	17.850581544034
11.2556404946473	-9.36122948435493
-3.65356118013016	20.4884603666092
5.23992340811541	14.0393144573061
-1.11676757181227	6.3034428601476
-1.78708654767344	21.4604858968655
3.84911236143325	-9.71068290435828
34.6564286663268	22.7863060693503
-6.65984022821275	24.2160143118106
8.52435312622504	2.44036942889287
-4.21838240590076	2.76144292379751
-0.0151407264439078	0.246937050169944
4.19076381787818	32.2933592119954
3.66766913158372	-7.8095811754763
-3.91972903773445	15.8768822047712
34.481915855831	-5.47641768307195
-4.55562211234232	9.21067826906062
9.14354036833245	-6.2736806140464
18.9561948160164	-0.586337699567792
-4.2065919386599	6.38436429223773
25.8902777378796	13.1517192672088
10.5590106356381	-10.1279407974958
16.924985308747	-14.6760333553452
-4.32247430944663	30.547377978488
36.2041901823178	-1.48910001795142
15.0260558182069	-11.0921848488714
13.1789332627072	25.9000708171821
24.5363391607596	6.14510199952234
6.17132392709108	6.23722682990922
8.51473308334138	24.2061897107125
32.9867280959994	-4.77667059149375
-5.66913611595853	2.9996057766974
16.1130030745989	8.66513204821971
12.8197908144066	-5.0168903756556
8.78838762483988	16.5599240908139
15.1401291442401	22.4216069038391
8.56125994655699	18.9937117934766
4.33351837454486	30.1852648784172
12.675326608066	23.8728763695779
29.5496860804968	7.18723438154599
20.5996233344933	-0.540365517544663
13.0045384283153	-2.62170123407461
8.89629285589822	37.489992035813
-4.00551556650886	5.84512452886067
-3.86520277431764	5.58618530185382
-3.08021821186985	29.1232791177004
9.45888989991325	29.0561777534584
22.8366370948974	0.578767194101411
30.9008238374169	-5.28872121102988
7.16095979957829	22.3354846588791
0.818577844741599	30.2165792976281
17.799761313986	-5.89024735413803
22.5827573042679	7.07559131772292
28.5099913982081	-11.3193295172206
14.436238837815	-0.937279472450664
-3.48062320286101	31.9354880802773
19.9486086407349	-14.8352132006327
36.378395913021	15.7598373380195
8.31840554061631	30.1080391224418
0.0974648243973017	6.97343578281023
20.5429631486044	-12.7012452367829
22.4410651548126	29.8421152215473
30.3770625748256	22.4743500818769
12.1204250646956	-1.18969720127559
1.18198338181058	-1.3140063844535
23.0232273196486	8.94833542673446
11.2144909128871	-11.3794647862894
35.7387093779573	26.9685237416847
0.635554142555276	-0.567027664949936
27.4287280221772	29.3093581761932
6.08861290795581	-3.88243471850561
37.2162017383434	15.4060837588302
36.1585032384342	20.443447945874
24.0559731789397	13.9628198711013
24.0924539877447	4.31260014468207
14.2558051192676	13.3041652809944
-2.27851552016868	4.10993344930151
19.3441260115463	22.157596633084
32.4697411281827	30.800836222607
16.597598689865	9.36727422149101
-1.22807557422376	9.28778617911618
37.0348646581709	17.8926565006354
19.2481497212489	5.02502010532759
30.6402213788538	0.995625467612843
35.8643640196786	5.33241594468756
11.1643885679109	23.5203475677408
29.6743962073151	12.2197689585815
22.3536789936226	14.7793124317032
28.7941527255167	2.99993233324936
3.8232304519713	-4.39715558766141
12.122653081609	27.5249948930091
6.19438677484607	34.617864554472
21.4086081204303	-0.853099739874233
-0.351157012666317	-3.66067659349191
1.85640528976222	6.42281224972943
24.7191490185088	28.4442326713387
37.6303574686499	9.72791575483628
5.47745730409998	10.5420332915636
21.6859457981833	37.0540640580095
6.13734484135285	0.377472112467073
24.390947140782	21.5003652014423
2.10025794494381	16.7707987649335
-1.48942217813187	12.0967540391454
14.1314262879677	37.9573350461246
30.6219328258792	-6.38886397585104
8.97718562560093	4.18318778006579
29.8379184858198	-2.84843935208618
40.0535029319436	8.16370110327408
36.1508940037173	13.880827377917
-3.56732096428395	-1.94742011501386
23.6171021784134	4.32139856853651
37.1485957011536	23.7511698278071
-4.19600033083293	17.8332852146241
13.4368430618568	35.6332999780773
12.0303222845611	-1.84995144766128
35.8152312818802	16.5202620845473
4.24138254158637	13.8060037994949
33.9744133998314	-0.183923195931048
20.3864089104821	1.63454062067827
17.7659230024681	23.1246320597424
33.819307327654	20.3013784472284
31.8055098781467	-0.859120056024722
2.22741773192907	-3.54399338108326
15.9540933054031	27.6533554731213
22.893219219602	22.6064969531184
11.7159346830986	25.383012708936
6.31187197457463	-14.0508728835238
1.65801220478722	-0.0980923686219523
-0.539724442261613	11.8235518271648
16.0941142533402	36.379823179588
-0.144637605427271	32.0017710550356
-4.65540188952217	0.294529666765315
-11.501234684026	18.053760174093
31.1933813202518	3.11709400929803
26.5389446738053	2.37824202768797
33.6518426870902	21.2415205737177
-2.13729656675185	32.950600417571
22.2190513816443	24.3519275771114
31.0911750306417	27.4875594557204
20.0418864353903	7.30250871916251
7.95069460026336	-3.24590600867974
5.33254117621034	-2.17433558668259
2.76883164299372	-7.97287422130722
29.0268523491968	25.4400676791205
32.9573450248565	25.4009828475191
14.5022461385893	32.1230801262129
20.9366469262523	31.8097620011209
20.30482943829	17.1328242186531
5.82939679139345	11.925066180502
-2.04903825972809	18.8552081112357
31.9881031916205	25.6898417883324
2.15965382867568	-1.74561922830126
5.96803081906676	-7.75499515605765
1.54430884440081	-8.93825603629903
-0.0532736010503247	19.2538889076886
18.4550055513546	10.7098784809742
25.2689385781558	0.736905059081739
0.773429695092858	6.31432495062062
4.70874136547684	12.1585596333555
20.1749086514944	4.83389139821297
-6.53202598149183	18.7259653388003
5.05118293860995	-12.8954882445725
33.6731566914517	-1.34384946980163
-5.65367323809576	29.7317878756222
16.1418691567667	9.87249158773112
10.8728915594547	34.5936054048464
-6.14265141692812	-4.14153842728746
-0.771825603878789	7.93027139117842
24.2471944199221	11.5952100557959
0.193852536007715	16.8114982830806
18.8327560341524	7.97365519484718
16.0594780661792	-7.97396327072412
5.04207396364398	31.8032203700795
37.6616517933761	19.8527600251562
8.46083065266807	10.5691763737768
-9.26902536303378	5.67774412297018
40.0659671983175	10.311243486858
7.27035095363818	-11.574863123466
-0.191750531399921	-6.79712434392998
3.31968871665876	-4.81574186866058
39.5216026332639	5.90792743944429
0.601911065992414	0.720248772137131
32.6865020541891	29.2620143805215
-8.4878638997651	19.1077399658385
9.67303892526868	32.1194247106747
-6.31963812367742	22.3126196075223
-3.10875019138438	-3.47518541048136
2.94550044240917	28.7487996430328
16.7689643605662	25.1231012847763
0.39520031582901	8.87535592170186
1.74063567959621	33.1067394532536
-7.44805175226247	22.5805358944591
25.4461553138068	35.6867482013607
9.04699322585461	21.3878572298425
25.4069069151305	30.2774811157485
21.664100209526	8.87032534459355
-8.87883569638896	0.226358995401609
-0.0391670937305049	7.44641646141953
11.0571003990435	21.3874013193632
11.3502178388619	33.709023853773
38.4112294654588	21.5686493767858
36.19847141265	-3.33076200253063
21.001087599154	7.86031441565584
35.9851245831203	3.47392068060645
-4.39115716810367	1.75685993650027
-4.4308496418453	-5.20379684729841
11.538772195014	35.2571532585218
21.3619977774255	21.8023273344953
32.2491827796354	17.3423940715664
1.96388502515538	20.9433863160707
28.110078158194	11.6438234602119
18.3032205485917	20.9668025572009
1.36211575228207	34.9412170412578
34.5521172929305	28.2353871647606
11.4101829615124	36.89352515495
-9.60318625192838	23.5235416986052
22.2783901039204	8.47660939332824
-7.14805183423226	27.758439273176
5.38904783821152	19.1479820588524
23.5210922514502	2.90293967765386
-5.93475766340994	19.64837480313
2.8915543796705	14.2220214615842
23.0174519426063	4.65174856486705
17.3698277298632	10.0959707824664
-9.01285477621829	8.96698348234182
39.4908356183258	3.27269924394164
29.9364742655656	0.958021217403734
17.3515136255844	35.6619613728587
21.7404060389208	7.11354666771251
30.3660708439639	32.128859239114
13.3622471678023	-2.78375230946302
3.05027959453962	23.300186007431
7.64134115420706	27.5964418986302
5.45111351356111	20.6071086870384
21.4830138717515	0.664535973790847
-1.65660660603344	8.89037510239636
-5.71083060268374	-2.37865548443809
-8.85113500761376	20.8861500383292
3.70203032521689	19.7309765468917
25.5668579901104	11.2157640350904
-6.15397853371304	18.2076198090517
17.8727801952464	23.9766749831437
-0.3872627464012	6.27044109875743
38.5369560251587	13.6306282489523
22.0532763796974	4.3266041411805
16.2251608832047	19.5967515075284
28.5894767984606	13.1923565376245
20.9901148940582	35.5831047459482
-12.4078951932371	12.0518832951046
-12.1723630748946	3.97257174008914
13.5660907633234	14.4145269685845
21.9837065063802	6.33434702240491
2.89452129593392	34.9301519291396
9.53308128006318	7.75052441562015
14.6747659636578	11.6580943790528
22.9147982112345	2.39493297390395
36.4493624939778	22.1276659564718
-3.31975152531853	6.28297266356468
32.073328809376	3.39710393291945
6.51951476482479	18.9034188766248
2.27521610569877	6.61223420165014
-11.5349090330541	9.51649300395937
33.2884213895599	27.1475492899991
34.7659574607218	1.80411142759816
20.2263550218978	3.50975687403103
27.5583006535792	27.0149837425911
14.2883243505911	5.64853231071744
15.6636367828549	4.18456439598742
21.3572221074253	3.48387338217335
27.3078533752438	0.420076967956538
4.56432254854685	33.2906163602655
-6.77932333548995	20.6214368867559
-2.18704827716059	25.3659572869007
0.0761500286614469	2.71095642522452
-1.70504583318211	3.01521527793725
22.7852257527459	3.75394068453876
34.1853962513981	12.1838379020667
8.64158810548311	-1.63339253917553
-0.871527512864426	-4.748425125534
12.8738940413561	-7.71713653419753
12.4226259297612	-11.0667529136507
11.4906915695946	-4.14063836088392
28.0440795456801	-8.86087000016344
26.4299594017013	-8.71847868083011
25.5820688439722	-8.48508618168531
-5.91988518464129	4.22853716666119
27.4386499570094	-8.39120865880095
1.91044551072731	-11.2253955095055
27.0064723345887	-10.3667933032907
12.9271365144894	1.77374017091888
-2.40015912071185	8.81496109179856
16.0060461484977	-1.66637916436202
19.9710784546406	31.2664803758776
1.33112445679052	7.61836920442206
16.2652437113234	-5.01634211030726
6.69340754485825	31.6949352455734
0.139103840103526	4.90978824021499
26.4019628828582	16.2373911883698
18.7938526456648	31.438166603996
28.4359477393947	17.3886963592778
26.7314307145285	-8.0942465944065
11.4126488657867	5.18772723230725
9.2404997751455	-3.35107020775886
-2.60713423762846	-8.88557435566818
38.059778604998	1.10441223389152
17.1463142086249	33.7138069266726
28.4970581151978	31.919657709251
1.4783684769451	-3.92797031823202
26.2338184603079	-9.36368344616416
24.9773251844744	6.37335811177199
38.0438569255147	3.69576706674164
4.5454586307111	-4.91087168700184
27.3887502046323	18.630289909765
19.0319140239061	6.20880566101676
17.4338923593556	-12.0270923978594
5.58484770948039	-10.1168876314882
19.3618776264461	30.6153870809256
22.9157979735087	25.8829181928518
19.3815004051476	37.7068311829549
1.72647923046674	-6.87558378563171
17.6808873861133	31.7214623191564
-2.06530935242131	-3.73848905944164
7.6898674537679	-0.858988454875408
-2.79627387581128	6.52809725055767
12.4946673924643	26.5059578274792
37.771560387263	5.61328718834195
14.0054863347088	-3.75495357209549
1.33800361897072	16.8445768604951
9.54855875855199	38.0976993569563
7.54794509631954	18.8740782823945
17.2932341958198	-4.51763911648858
7.92410133263146	-8.54943607462824
0.502000023464852	26.739351801654
-0.932689759500131	-0.759535172715188
20.2483555708964	30.2994698710889
23.8807020540928	-9.59065999416916
20.1905789337882	-4.48198910963445
10.1834808968148	-0.0182568632225732
30.1612200701261	11.5582139008563
2.63210092654303	11.7410941261203
-2.82945363144127	-10.0789327901413
11.2165337230841	29.8287303258301
22.0446929839728	-13.5002904183806
24.5177437757642	-3.98615245163466
22.7021702084724	27.0629959964579
-1.56112313198486	7.06218623781786
24.7681672073731	-11.4203179611596
25.1784773838035	-10.0671377838643
29.7766545173836	23.2058284056703
20.8214788503573	-2.61520911455188
16.4023508001054	11.5201794733564
6.85676827499056	9.26249222118676
14.1476083084517	21.9729029309875
34.4690611685175	17.917170663258
14.4544309069454	-12.2455211706357
26.0419964559577	33.4510996031533
13.6445683780136	-1.54370831026009
-1.28295200336447	-5.04831329622425
22.2262429990321	16.3062516032143
-2.62439237111397	27.4227076616858
8.43478559531562	-11.8645253771639
30.0962503716303	30.1586477286615
25.3307126361069	14.5505610674436
3.86522688942449	-10.9769376088716
25.3802373573566	27.7920184422593
20.1563939122761	-7.06125587878365
-1.756204925535	29.7201214120719
-6.23759777178938	8.20786566536733
-0.420260522820539	-2.40841372200999
-3.20290875158288	-4.70706514753842
25.5885267434027	-10.7701865516614
28.5573362290079	14.7894766413567
17.54120599319	4.42821212901889
3.69732435274842	11.2659654151501
1.79748790785171	30.3208952758103
21.7299897428197	-6.52688305120243
10.2467913208679	18.3258854344007
25.5435698599756	-9.39133119969171
22.6976318458245	6.28425123407586
-3.91625852708072	7.67317270411013
15.5236545380501	11.8344438895975
-0.15934553552442	15.8335308631541
5.78642117840613	11.1973092839974
12.6203297175244	22.2394947732661
14.2076808128852	28.2768594505251
20.9821376045787	-13.6002363836553
-0.646515697588468	33.7401137813508
14.8854712591291	-4.23203326303163
-0.301910833000035	-0.0513789554693208
40.5625294192641	11.8366807336902
14.4124854241667	29.8313593162783
-6.67937043122172	-5.40335162161201
-11.0724773888078	13.7307683823476
14.3113757411453	-5.17033517822081
38.523154434856	16.8334588023141
13.6590818732855	34.7164366042526
-1.77675044149864	10.1412295171876
13.3288775424506	2.40328317915852
18.4097586391146	12.4567561857764
31.2438239925246	15.0571064500577
28.9667700688359	21.0115413258473
3.89374069838754	9.75322033560171
18.2136191310966	15.9875111331055
27.7921045615294	5.1591111491732
17.412568496402	0.499895199490024
27.6840882409581	14.0569372165903
11.7438914920403	38.3828045083853
-2.14014188732426	-2.34614055375527
2.75692438839183	-11.5006073819981
-0.913203392124056	7.10751492452899
21.6086747302106	33.4325357313757
-7.20209376997089	13.4546978819215
22.8806875868711	-9.35636372801059
8.98605175891736	-0.865651063698392
-6.33639659089269	12.1781994240766
6.2478728104686	13.3276866698667
-1.09220220047043	26.6577479037422
13.5905640987875	-9.35520232554068
13.8862100575579	25.3387455991587
-1.16485032370378	-10.2990901542924
30.7802246188594	16.1356619216388
4.57463913020746	35.1796712182056
18.2871046427676	-8.31843921188776
-10.6391399045108	21.6677515961867
33.3480510978941	6.57252805632921
24.0263309729311	19.4483125056195
14.5813665354934	-2.52027007853535
-11.3860936227839	2.20195262377236
-10.0726626969175	11.1053593491957
21.7925073514145	14.733233260001
40.1091580732296	16.079047350427
-6.65195694456605	3.8238858567844
18.9035393603	34.467079369389
-7.9445080878809	16.8167626446406
3.14165493471315	-5.55742745946295
27.2486030720478	13.8622817648206
27.8189973622849	24.1686792076266
-8.08607252104603	-2.16688339666572
18.6192276604615	23.1350451051813
7.42350732187459	-4.23011161319945
-10.6556291144103	2.61710358016567
1.4663311562705	8.74702659914183
-2.34142251823829	7.93398725196585
7.66866775038996	5.58713172134432
39.5698418680341	18.9384054383742
-4.37019157059214	13.9162887473602
-6.48435186994651	1.67472986254827
9.46641802464983	25.7873117397286
26.8761437971769	13.2874188594758
37.3327458502286	12.1349168857998
4.57205551148462	19.6799496399814
11.6373927995163	0.625888364965403
-2.51108926926348	12.8009887546233
2.93603378517685	27.8381035935557
10.3530641286327	30.7244369658054
-7.02792360975954	0.505653514124547
8.75038103418295	33.5265837560508
30.2547182940202	10.2647694897819
6.27788342884403	21.2134923968689
5.68151051564002	24.2335293880377
6.53709739691865	23.2044287317573
19.8178248719026	8.59424241170918
7.8380926597106	23.0917255246462
8.4576111123095	27.5100112737921
31.3481792877682	24.124821563994
-5.2404463853001	4.66292108587316
10.2056198397988	22.0264379372243
28.0359623531378	34.229497187663
-1.43059295404006	8.27539070650175
-9.38253439020025	24.523979511715
37.0272107088789	11.2641976418607
22.8874940691828	34.7138840723155
6.72203115885942	17.5709994545351
30.3908401988815	5.36965580668129
24.373466887428	10.7287899814779
29.5772364598743	11.1420960087068
-7.0474445656566	7.7841965836813
30.7638872192404	8.54502245138942
7.34286160814641	11.9887910010836
32.4424634374211	5.33375276814612
27.9566122241983	0.92929822670443
26.9649830986264	12.4764005306776
31.7716960089636	14.1040646879767
-4.74003418220423	27.0411798399207
-9.47562732414883	9.85476030339409
28.1265182417436	13.490721620533
23.3436133051362	31.4651020000216
16.2307399462312	-11.6708630927241
26.0308905740171	25.9723978815314
15.3563953967402	33.977508989178
38.9737793990625	11.2637491758675
-6.53099108249845	26.0198135598221
-5.95263142460903	5.34938993218127
23.3480618856638	-3.50247260007283
16.4296620985024	38.0544262279003
7.02361076306442	-5.33798615804966
14.7881965430823	21.2628114135253
16.1391403587097	17.5611772469447
1.04996329501644	-6.00290160801804
5.56021059888018	-8.29876302135305
27.0623055051858	31.0674365013118
8.35695128871013	3.24636899526913
27.337087728491	12.1177618317336
-4.95120219826508	21.7517795756783
37.0677661894051	-1.44607326651915
15.5201712106668	-6.93540665952648
11.9023345791503	-12.1700325356789
14.5159677174031	18.5958284783289
17.5002580065271	-0.94410023710952
21.8537495278055	4.86863905445883
23.1608184568093	5.72917485110844
28.3202378916804	8.29235063218447
13.7371650461116	3.36374114358754
16.7613483628203	-1.81996929521402
2.16590280302604	23.4140284109259
5.31109410397995	-4.12967785783667
-0.214667900284022	28.6742112630158
35.4521882007706	24.3182868486568
36.68910827565	25.3110009105864
10.1327828406904	24.4030532160932
12.2842665606536	25.5375013797901
25.7877503073757	-3.57792063731526
38.1359278916664	8.07092172032737
-8.39021274316544	6.29838030785042
3.32439245062782	-2.83681868730475
0.960721903977971	-3.61125631539455
16.7849189834023	24.1713775967569
-2.53093326702615	23.4303977579362
35.9764136632367	8.85367109272682
25.0002450187471	-12.5201388922519
27.3699337847545	-11.5868098104309
-11.4944986297181	15.6227113642477
14.5640837469509	3.72625763542748
15.1689544107824	6.03121381633482
17.274277865417	18.5678507644182
-0.949723242754847	5.69529948763494
5.13031853495641	-1.43613913449868
-4.54141737330602	10.7771908056764
17.4477320427872	-10.1493644956779
32.8194513724859	-6.91201654675559
29.5279930255032	-5.20891390630572
19.2075560149689	-10.2928229042969
40.4302088671457	13.4556537152392
24.3222423768965	32.9858675000812
14.7495379318832	10.1549475013248
22.1993287079911	-9.94129037093837
-7.83774434381905	27.1220324810746
-0.387393571017844	5.07222781753497
7.70382030700305	7.84033100837715
18.3013139310724	27.0145313808895
-0.534485014449435	20.5108555090243
29.206093878344	28.6749074752421
-3.61258527608039	4.30155252811107
31.5239750357356	20.9824007712547
-5.58612002756877	-5.22557754098764
-0.61903047473918	15.4298629309763
1.98594214892411	14.2755947473998
9.00389475775414	35.2801436357351
27.944022919602	6.79407485576747
23.0668814499296	36.4216767057317
19.8501212570416	2.32819731745141
5.4812894920781	36.8528329295794
7.05421701220478	37.3167079272477
0.688783574519975	19.6640169171679
10.3663929683813	-5.42194120432756
4.55904943718208	15.3681601940146
-3.10462137016023	7.51282786142068
33.803983671802	22.8375613116678
-5.80750291959904	24.5149098821729
9.17854747947397	0.80869577289089
-1.30824440914921	3.5919302847372
3.37449146571934	32.9085677809727
3.97938575019517	31.1383818529327
-6.28112489905161	16.4939961160914
-0.999795021115542	13.8505025392387
-5.14286487395154	17.0025496600186
34.6414065895805	-4.65344569127924
27.3524692226742	15.2101091933213
17.3540250074534	-13.6540126340293
-3.72346499340799	31.1167466539567
6.36641662397972	4.95680943088259
6.88481981318674	25.7703255344346
32.0570612845669	-4.98347016076134
-5.87929103960277	0.988977152671336
-5.69831130368403	1.47392236732479
7.49859412556378	20.1613774180595
8.41190332280892	36.7313386493229
-3.86548860440952	28.8489046209942
22.5629003610089	-1.91432582828811
19.0757405278913	-7.22780752215269
19.9794790216107	-14.0487415131681
36.4924182999926	14.7936277856907
21.9833574183534	29.1036099834141
12.7418728141641	-3.90692092960313
12.6350436050698	0.916661773136172
24.3640807750814	6.88641466626803
24.8219954136211	8.10823977546761
35.2380854535039	26.310636234962
26.8157717629385	28.749025697435
36.1998618240968	21.3163771084618
24.0588411212319	16.3688947794626
10.3218488892781	13.4204363918021
31.7910169975734	31.3264040599452
-1.68098430388033	7.35005862364683
36.3278614180832	18.3879938019853
32.716233716519	-0.0583663387695305
28.3695100966782	0.240973462645188
35.9355381712087	6.20733954146018
22.106123691993	12.3562719973684
12.3459513983288	29.2342848457134
6.91888385381382	35.0553315042099
-4.21418855439234	-1.86565017825695
24.040485274998	29.0768312073423
20.885694715439	37.3035343729185
5.69700265186192	1.92589896781983
22.3228851019773	20.1048772275714
25.8211023021259	21.8741320619978
25.2902953336367	22.7311678396798
14.8449894918947	38.3214572114674
29.002936804709	-1.47067693837905
39.9563391289141	7.30773088211807
40.3699222701131	8.96953561416316
37.8429081393655	23.1624322790758
13.3504863486715	36.5158714589401
11.596470229942	-0.723915396683002
20.3263962709699	23.8936465972306
18.9233641299861	24.8201986760042
34.6739349592928	19.8165618160225
32.9196504645267	19.9213948392051
32.3422771167228	-2.22730070589884
16.3646084474032	29.1959138976743
23.9070937731495	23.7254975394178
7.50478048394626	-14.7272873295106
-1.80373423655474	13.8180243097433
15.2678523436861	36.3705516842817
-0.245304313211006	32.9190378059132
-11.4769094662729	19.0429144349354
31.4522571634359	6.54885025304925
-1.92621333092235	32.1138870760133
30.3389110320762	27.1568907946131
20.279311569577	9.14457160054855
0.41212903246681	-7.44617353246287
29.866967086269	25.5052832310706
33.4277900304033	26.2628250147502
33.5713999862968	24.6268977788149
13.6602913811193	32.3281533257464
21.6633570566429	32.4733866890444
3.54377155658556	14.8482056921903
21.1862703357313	11.7397532915784
25.433673785483	2.00814908282844
34.1497463077064	-2.35026737940312
-6.18284352681503	29.1089670626987
-3.61709502063422	10.3352975551722
38.0926420697562	19.1526790011483
9.62250819793102	11.5710389479454
-8.88872403379518	7.45657844563072
-11.0635772039826	6.62673355694228
39.8928152945963	11.2159534158445
6.74639149489995	-9.17255723005597
7.74256920378795	-13.1072626556818
39.9513358817767	5.22705456156296
32.2241817760911	28.5607564397803
-9.76034242997226	19.2830819073882
10.6267639117703	31.3742948099234
2.52513454396525	29.6426939399876
17.2093835247922	27.0288346300499
1.57560286702865	32.2529827442348
25.5221668537095	34.8785036821908
25.151102755324	31.0643613441245
-8.57124332187009	-0.431283064834881
11.9500545793895	33.0407749946604
38.9313817350063	20.9009264623159
35.3993872999714	-3.22379316042384
20.4626575185956	10.0266313630322
36.5011952485991	2.80053438180942
23.0774320401861	20.9889639327014
33.4486922220721	17.8372047899742
2.36008904632567	21.462600113668
0.593398232614667	34.6895807020588
34.1826747981992	28.9946528729222
10.5789829196586	36.956662933652
-8.78218223257809	23.9878923349906
-10.1478960856457	22.5471123240011
22.4449981339812	10.3758952619645
-7.59541245286666	20.4651802571594
-9.82086079095767	8.83222408390427
38.6629464871187	2.98802910449479
30.9650976424168	-0.351862146902082
18.1433407438194	35.9444816345569
30.0534247747016	32.9120462372366
6.38390139253751	28.6341491415103
4.91182001441302	20.3416272018206
-7.75412395924584	18.2882564719853
38.8871611307068	14.4674479191105
37.9512115830805	12.8753922715716
17.9668356555979	19.7173947497063
30.1570910310874	13.2272548896057
20.1485797551993	35.6972335057043
-11.3247623345899	11.1025719295094
-12.6212407622576	5.42631200452707
2.78823486557164	35.8004660921857
9.95916625638472	9.19592832642585
10.7354112462269	8.6540080102401
10.0018700234038	15.5261197949347
27.0477049433067	3.53904613906664
33.7101740291526	2.58456143697801
35.4740138980587	1.02241592749859
28.3910057987542	27.165941533831
-3.04145419302482	25.625976001453
-3.03624326492672	1.58630119568864
35.3031254574934	11.6798405454722
32.2609746134904	12.4918562317426
13.9376101237957	-10.1904250759162
13.1925965977763	-12.9581438517443
29.5830000295984	-8.79363151400589
28.1076350676518	-7.89243324426524
27.3342382858573	-9.2208961447423
-8.44216975009409	4.30602200391415
-8.37564626218333	7.79042727176399
2.60680128947026	-9.35093210930473
16.3356132370319	-6.00223025195172
6.56216631480229	32.5643005932152
10.1760869984597	-1.92245565848085
-1.53471632135496	-7.17190191130918
38.2827572807256	0.288724498386116
37.2256887072506	1.31332360445392
16.2708378015913	33.842904336506
28.4333006261678	32.8167035443049
37.8100943560516	4.63486197591226
28.3012131224147	20.0916170012402
23.9254269728001	26.376089550926
18.6602954674632	37.3565619164077
16.692461552206	31.7964188281013
-5.21081784046201	7.95021775373072
37.7328009180429	6.53190262258068
-0.355807394724348	18.1522447344362
1.18269557875669	27.225041386179
32.3778186371763	11.1958149610048
3.36527009362725	10.447269626442
22.9018607764995	-13.1826946563505
-3.51156151243193	9.07472203412891
26.2455116052786	32.6586706838669
13.3660285484155	0.0340227550455829
-5.23800762606188	-4.20590967325847
-1.70356203328187	27.3513982562521
9.76408101843798	-13.2031280432061
9.0767071147509	-13.5607436490859
30.9283740424307	29.8565233996866
28.6574605217813	14.1109875858749
21.0481399855012	-8.29448085731876
-1.51035175967859	30.5243126709564
-3.83206922468985	12.6568365343503
-4.28831487525424	-6.53520645073772
7.10847813786171	14.8455992902185
25.3110325250087	5.3309607175361
-6.23042838353538	9.42240789337199
-10.9103006483609	14.9374689998261
-12.146934408099	14.456557725659
39.34768068725	16.5235166861011
14.4339790879278	34.1814879975268
1.98587825247996	12.1611373646178
-3.24054951000981	11.9923668959087
18.1831190142141	14.5092123305038
33.0142874967004	15.5140576952238
29.6497409267018	4.28063790794054
18.6320398764408	-1.56720021576083
12.5801179395907	38.2161020705296
20.9572505959427	34.0550100725145
-8.56553130914911	14.7330922878548
9.87053760878391	-2.64471935499942
-8.16789009479375	13.2385291184382
6.32486185521809	15.0211331507795
4.31969657225505	36.0140446536212
-10.1142927489839	0.440728588936815
-10.9515572772646	12.4081948481504
18.9619351495414	33.6326211696824
29.4809344281999	13.7347970481625
29.0467883670537	15.821554664198
27.9939396186016	23.3353799225379
-9.27291493233945	-2.44343551369741
19.9877830510056	24.7101351909995
39.7044504466852	18.1110337819788
-8.17276326239254	1.21417229222926
11.5200764554877	2.58392391457552
-3.81873326852374	14.7173884831156
7.90066986647465	33.6126068109294
32.4379475427896	9.708775666167
4.82900039416043	22.9701143346491
32.0285983853621	23.5284885553659
-7.64786511735664	4.35067247498095
27.278131242614	34.606176751486
23.6989724135263	34.4639571253478
32.1856409624778	4.59128323098801
-5.14185404926163	27.82195865036
-4.65283763288376	26.1551431063235
26.6375822714772	25.3825428219254
-7.28392409411434	25.5064343087147
