# Supplementary material for: Cropping practices manipulate abundance patterns of root and soil microbiome members paving the way to smart farming
Source: Microbiome. 2018 Jan 16;6:14. doi: 10.1186/s40168-017-0389-9 (PMC5771023; doi:10.1186/s40168-017-0389-9)
Supplement: Supplementary file 4 — A zip archive comprising the command line code and necessary input files needed to replicate bioinformatic analysis. (ZIP 628 kb) [file 40168_2017_389_MOESM4_ESM.zip › R_Input/coords_root_its.txt]

74.6756151035215	101.946356820136
76.2187627392426	92.0608508172047
76.2924983901875	93.2703426643803
76.9800111363851	94.1508170657863
76.85551355084	92.1482959621597
74.7959512738022	93.5032657548246
75.0884138093612	97.2668081985873
77.1236731996447	92.7918661104235
84.8946567053186	108.962406844403
78.7345951279392	107.186509779141
82.4810759376947	106.680645619645
76.9460752658027	93.380853736702
77.851235632179	104.986534248371
83.768447919963	87.636190985491
74.2400294864035	96.7683343126483
79.9350023148816	106.250855816999
76.0940996885953	97.4720389249319
83.9806418409838	107.621080606118
76.1709272755188	105.430258682224
76.0584668478364	100.641525078585
82.2759477428948	108.687251898155
73.4512923088408	97.2092270931371
76.1866833755231	94.5788687712397
77.1164748673979	101.15487321272
87.1129825298543	90.5833236359947
77.873089934489	106.872868093657
87.138786488506	108.199632977042
92.5662139833434	98.7761405318902
78.0362878157206	94.3002471328506
94.3488941739586	100.952330527604
90.3854639150038	94.2324941939297
89.6960851381	90.1898880960659
88.1482719231987	104.451788270156
80.2367756264369	90.6375213480334
77.4436364274607	102.205029316622
86.1707284938829	97.783729244859
93.9873373556577	95.6972997406075
91.2758749454215	104.638727002614
80.5287935832711	107.917348357863
78.4780406609798	93.5512807744494
82.137588059298	88.8236745723964
77.8494031946285	100.460764458509
75.7582369106239	94.0342618953729
84.4428562654484	101.050807698635
91.0053880613321	97.4201094455043
88.0281025502946	108.111760485889
74.8961152856001	100.762535529375
91.1776476686	103.676404456408
90.6517898810236	98.3014456042082
88.9275367065193	88.6589720506869
74.0392994775522	101.166813718369
92.4257684321082	102.29475530526
83.7019432487049	102.982491527592
92.673481239662	100.447525403032
82.4557842808781	96.1855648210856
86.3534926213787	100.585490906276
88.3128518642377	92.3086679927323
81.6137568679796	88.4904156861255
88.7722654403762	96.9261886130663
92.0322438295686	105.211615642936
80.8035880552506	97.2704386686917
86.6640595757459	91.4390622514035
75.3594901061114	103.873614328931
81.1358616600851	92.677342470129
90.9519033426182	101.058747452441
77.5875952258495	103.131233307569
84.2923829939964	88.4777096259522
89.471769899708	93.8517718595027
83.3833269382232	104.8605833236
86.4351525256387	103.600148653739
93.2860611876862	103.624732919243
90.5356898560834	90.9304811051244
80.9818501668445	89.4937828577154
87.7353692508198	88.9157453532181
90.6776915575224	91.9169815253094
84.8174556022613	94.8439685183877
81.3611985821643	96.2752829058584
79.8766806485791	97.9601410073156
85.8723630613193	105.541199745745
80.3529529862196	103.720894693971
80.9535049037503	90.5396258655687
80.7844777468215	101.592767631405
80.2885417839603	99.2846978336743
87.5606540688243	106.199210350715
92.6877240015794	93.3162833156194
94.5440467872132	98.8868526459506
81.8736505998939	101.682273946901
80.3729706114003	102.634216338777
79.5026138003259	104.244674227178
84.0010670108403	98.2580433049637
88.1255257259878	98.7723063246709
87.1064457895336	95.8034199004311
82.2325136133377	90.8633249062347
83.6827220709441	91.1138167591348
82.6722219112247	94.4248473025732
85.5293390994337	89.5038772986288
79.8086988139806	89.854431163257
89.7259374911894	107.195762957448
82.1836019907665	89.506838256824
88.9881535835149	101.873727185152
93.5784847259824	94.8856697514193
74.9853463635282	103.026095938093
75.8832676694643	92.6821093495316
74.2028057154366	97.6673082367395
84.1774828213621	108.472364519543
79.7522680610883	107.21629450154
81.8871625386063	106.050027349466
76.9881982411175	105.156244026349
82.9926506480978	88.4762261671157
76.8817995238927	97.9421991641731
75.4744150764936	99.8794257513793
81.4084718666714	108.366360862442
87.6534710231046	91.4433978935748
86.271656213701	108.088717080446
92.8731379195829	97.9710935610519
79.1353536402412	94.3393604872581
93.5507798743071	100.621889270534
91.1557387232525	94.7328164429055
88.7413846387773	89.4946364655676
88.9289621976838	104.113231171416
81.1268564938948	91.5355185936288
85.5756016120587	97.1023373418514
93.7502275836615	96.5190462162124
90.4520354007389	105.108811679394
85.3732207948601	100.797294503748
91.4632522870183	96.5877808166823
73.9405991829331	100.221323499106
93.2037628179663	102.749709808148
84.5372677707222	103.311033794774
82.1148858562041	95.3246660338948
87.2938703263149	100.69278729808
88.7004954469826	93.2280741256288
89.2393395799967	96.1822727901241
80.2144069438828	96.7674933302822
86.0932792535122	92.3046782976788
90.5112903968665	100.320098384586
84.0043881128065	105.471771178259
86.9743210008996	102.904346900376
91.4979296725223	90.8801141481352
85.3114498429657	94.1258302915193
78.7321156265088	97.9872701880022
85.5868541173603	106.367117252
81.2399392590824	104.217390916032
80.2631455148467	100.52236341565
81.3841331188359	99.4064590274301
88.4103692261806	106.261258923298
92.9846717481942	94.1912373954773
92.6082800902864	92.4530551749501
94.6143615215966	98.021646114524
83.7887173231487	99.1152690827887
88.818960702115	99.3279279193182
87.2034636840596	94.927985215294
83.9664524103185	92.161901096557
84.7509972625831	90.3476836870568
78.6514438374662	89.674061095903
90.4341426017833	106.731771015277
89.6902459634713	102.395323682586
