# Supplementary material for: Cropping practices manipulate abundance patterns of root and soil microbiome members paving the way to smart farming
Source: Microbiome. 2018 Jan 16;6:14. doi: 10.1186/s40168-017-0389-9 (PMC5771023; doi:10.1186/s40168-017-0389-9)
Supplement: Supplementary file 4 — A zip archive comprising the command line code and necessary input files needed to replicate bioinformatic analysis. (ZIP 628 kb) [file 40168_2017_389_MOESM4_ESM.zip › R_Input/coords_soil_16s.txt]

19.9980724839609	13.5187243664996
26.3701389708398	-0.482120932471277
-2.35960878950433	6.12035905037654
19.3988012608176	13.3043895538125
22.257759049345	19.6501292965232
22.0155845658966	-11.7886812063274
-11.9556903439339	5.18981869717924
14.5467587693659	23.0359803356503
4.36701748713653	29.0578874292047
17.2725128621196	18.8351160150855
25.6837574231752	3.70699643437188
1.71908563976808	-1.07632802759287
-14.834908907751	17.7913677254691
3.13958166275055	-13.2467755652146
17.8748853104478	18.834463019816
10.1443150537546	27.1109540690394
17.0041262892374	17.790891935914
-11.1529710748281	10.8789163872105
-4.11082380923167	16.512964870809
19.4571384056655	7.25381586956965
-2.51346400330146	17.4934823200274
20.4721516489769	16.5800707537901
25.1456632307321	4.10246090853802
13.1740926065848	25.4085074717307
25.0780441850475	-6.67524962899579
10.1135065143615	-11.4996279664067
16.4254105552096	-7.9636692596315
3.16106253715155	-3.91741330237167
1.60181262011459	0.219564461455359
12.375787448239	-18.7779521716253
9.93294116090838	-4.23771883262188
16.2154685616157	21.2249719015778
28.5982336098134	-2.67158351167998
7.5513690975962	9.61529178855847
14.9288068171797	22.392135898619
-0.247599519087613	27.3168902254985
-15.5041239796399	15.9935475786162
13.1353206032839	22.8582157532814
2.23578189322006	27.7095310939964
-7.58604113462319	33.3944666341733
-15.1203329473284	0.365919722151848
8.96242357462089	-15.7296037628662
-11.5753777485205	18.2006706244883
30.1500518139863	23.2443093614023
-11.9160499805649	7.48617800035938
-12.3739198679409	15.6768300837035
-6.51315107263585	8.92039170788344
-9.28116599099445	9.87921958019987
-5.596693113045	23.9904437109787
24.9425329953419	3.36866561298612
6.44275592719383	30.4767121744176
-0.207975955342159	15.2172526542668
25.0673920836436	1.45673240299102
-4.52848712225803	16.3993658705785
33.5923932742247	6.78882877376692
15.3190126453762	20.066470437149
8.79125742279373	-4.99268551338844
4.43171158470804	-4.03424065807081
-5.43443637450279	5.46836442819189
-5.63343556153395	13.8675151423403
12.0375110770346	-4.36540662745423
10.5173620358233	17.1663043294935
13.1066678192909	-2.87686411229373
12.7785396275131	-3.33907634899306
25.8243577361628	4.85496121615524
28.3982311427085	22.5887978030399
18.1444231667824	17.8778593037947
29.2600484191648	-2.15767878481465
15.82353243536	16.3525808179703
17.0215712553366	14.9640277806897
24.0572818866435	1.28297106761827
-6.95806661670337	8.99085616932892
26.7586054534493	24.8235166679802
-7.92768453644485	12.1258748684989
-10.4075485629705	13.2109023824209
17.3331998892382	20.1743282051975
9.9823641484312	-17.8059921657442
-15.6590190493225	29.4207311192901
15.910336065944	19.7258181874133
-8.19140334117798	15.0958523820539
14.0901910741163	16.5709283742588
-5.74795176809745	11.0889185598128
-6.93291099197716	14.7261881768341
17.4196728683699	-2.24976423133638
24.7722673840009	-0.426510150934138
20.1678744881996	-1.71031905974285
25.9666103111261	21.5663264624779
-21.6938891322864	17.9779163370212
2.30004281040458	12.1881603726635
23.8131247784429	2.15430495445089
-4.4922034070098	14.4900466635672
25.4895390356076	2.70998978130925
-1.64539897547747	-4.10108028736851
-19.7246479696646	19.4186817454913
12.8160027787084	20.5032705895519
-15.2989449742382	17.2940316168318
15.7239819829292	25.0619026379454
-0.842480677041635	-13.0405379798566
-17.9566635581104	-4.86771709537774
8.31566096209798	9.39867676337432
4.94948950951309	-13.6193501255547
24.7315679328996	4.13844316345843
19.5778125016562	15.5654012388151
11.3528580105992	-5.98436850009396
-16.5382849969156	10.1214582864203
27.4955910990386	3.69726453217579
7.85892542171303	11.2662568085924
24.6516174744289	0.0666327723063522
22.6378559464573	14.0862733347486
27.2631668923491	-1.18919494452974
-9.41372500064987	0.210076838946796
10.1214438760459	20.4868639195371
32.8631218850627	3.92203634122025
-8.09253591402644	-1.07578586861531
-2.24775547288656	30.3871997896473
27.4575957850787	22.8467547576719
12.4301381416388	-1.3136806149929
-0.304273882823914	27.854390621279
-22.433493228874	13.3031981366918
-5.62405065731485	29.5220160888445
-8.85248416543115	23.1015283731073
-0.478769057588207	26.6422709945941
16.6958016015861	19.4386316826317
-2.04954253253188	20.4250402642069
0.316326212030574	-2.05343747353196
7.06742634811881	5.50344113024824
22.6570940218717	-0.143920352256132
2.07956562178718	8.15567189985776
-8.72807114087665	7.43108471622516
-10.7778747975316	-1.83197225061632
-2.98610147939329	21.8107405988925
27.9938796774365	-6.83994760759506
11.7350935341115	-2.93883638680236
-6.48242016319018	-13.7540627550933
26.2069836886362	24.018264954887
26.2093197997295	3.76335283070898
25.9184576645899	0.21684235336822
-5.64658569442984	-4.18430393538997
10.7286737045105	-3.72050734909462
12.9610059634176	27.553186248664
27.3359079571185	2.37103528071329
19.6249311947033	18.595437501483
-0.800055430236236	25.4605720289744
-3.01205871278875	-7.00861738544585
28.530458202789	3.73831327401871
19.9482080065985	24.1964188641208
-4.32834465339938	-3.57316703788546
25.8416399206131	26.1886812278777
-10.5599753683756	-5.25894742811032
3.58604295274131	25.3271894200836
7.27573631900893	-3.24289531438706
-2.36389772459842	29.3253823365536
-1.63380974181463	29.0839819863922
14.864344357053	20.049787257999
1.70465682466861	3.80602409127204
11.6287371158164	24.5420692883306
25.9689551252527	-1.25902425766727
22.8435515342247	8.93105543871492
6.1994045072244	-4.93016013911521
26.5019355211648	-1.02029577324052
-5.95074258728721	-15.7815313151868
-16.7735751171248	23.7770368866634
23.668847874402	0.0561962207229465
17.9956858305017	23.9906271457784
-8.63140459355605	0.748596337639474
-7.21510676191521	16.6780184003466
-15.2662356462828	2.54567870734852
10.122482234964	12.9782826339354
-3.01306967438684	13.9760099384767
11.4568830334017	5.11334080114592
-0.266988995688508	35.1556976400665
18.9674181883569	14.8312212971276
-0.92284427948582	29.2897235360392
-10.6590170658693	-8.42061505458488
-15.0309014982787	10.0366173231904
-14.2731685196047	6.57560232833479
32.09131789779	8.70813869262028
10.7306134658469	-9.52683641103425
26.7233136991994	8.20801190159057
5.24911589655511	-1.52976270672892
-6.5657052479219	-7.75633350580597
-8.33714594147928	1.12574151459898
3.22860805887035	15.7473023142029
26.5333751771297	0.330765211430167
18.9711297498035	16.5083423126039
33.1906274528312	11.1887033680917
-5.97429600891501	5.49230897549062
-16.2424466881733	13.4913030459573
0.86757868084428	27.5210005525387
30.7998242357996	3.87411503763401
-4.87448944267897	-8.11194285722207
28.0967619995319	-3.56336096437221
26.6960926431065	4.53328943059903
18.0568555480582	10.4535532286731
29.7580529384981	16.3534986450311
3.08851088145189	-6.65712115430022
-10.0170715649996	24.8860965180213
24.0463839357852	7.28302156245335
-21.793069999762	10.1977175041195
3.98669624722576	38.4114095666729
6.69541014055751	27.1715520221205
11.6104842558563	-6.54701472420512
-14.2410877820748	11.7519769053507
-8.58747380962195	5.36780349278328
-12.1839148447189	20.9136106840065
-15.1927655091038	6.00345254772727
3.93779612660766	-6.25863890521471
30.5460573205293	18.6889503665529
-4.80039394922183	33.6439862940499
3.47637326964901	-5.76498159441341
27.954836984876	16.4927194183045
33.6527873203567	13.0662906389947
-5.13856916591159	20.1946052387595
14.9640303988803	-3.77522873657678
1.11909365015935	29.8462318008252
22.0335615759886	17.2182221172939
26.9007811672718	-4.00126144347349
27.0581162653892	17.4604336589754
-3.96222955851586	7.7335416645621
-10.6381273474556	16.6665518024949
13.9940517628479	-3.88156136278959
28.0354994090813	0.699850395990439
25.7070339460413	1.79322315124817
6.21354936050988	-5.97513061615058
15.1196847691246	-16.0830641781404
-6.22623521854787	6.22090575758228
-2.50076397618943	-10.7590772922534
25.597574735257	0.0320876672574234
13.6296163239272	-3.44050814435594
28.3467719404633	21.6077225035134
25.3917040385743	-0.481350934643747
16.5579671200897	34.1557657512355
10.4485873654265	35.7051986781956
3.46366128584078	-0.681675147868995
-8.74353220119667	9.85523323144723
2.36683396658517	17.9303810702155
-2.39137592068887	32.1424979682952
8.48920527009228	36.3752408555117
-1.50358093876512	26.5627502872686
4.63566707511015	34.3892390124851
12.8406819377322	24.2910820080359
-5.46917265859599	7.42683639977475
24.9468069509782	-0.939284376017066
21.393081177063	-0.52965284571482
-18.0515242308171	15.2165012819705
26.0641435456791	1.47414122953549
-8.92604691409069	18.3244380143972
-8.04347770485741	13.4656527113237
12.1286739989119	21.1360965235557
-11.5888156010248	8.73718971005921
-12.5795119491533	12.7644325566316
22.7742734480066	-0.791271490473581
-8.08044264443383	7.71844734438534
9.90106775225457	11.3655367731745
0.201208480192722	7.15758373872749
-9.04509239414163	17.0823109012636
-6.71620903017442	25.2018308689518
6.48760782329246	-17.8443695160769
31.1975252003047	5.28449702216915
21.7680790048632	-6.42332358423087
27.5510452940458	0.95606192982682
-1.63931281491679	-0.114149368176748
-13.10980309429	3.45866721031615
-14.3228913117954	26.600157935191
2.27255992743137	10.3180675702281
-8.4793084092937	-8.67395705864632
-20.7150921482403	21.0283368391709
22.3217385763535	18.5971709707768
-3.34450783423984	37.1163339344772
2.1262489180003	-2.4396784722944
26.0803218616058	2.44669699319369
-7.39807000481729	-7.55020996559483
-13.2092387317233	-0.960862024737101
-16.3847195289281	-1.35396185109794
2.25800116700244	38.5071971243662
-11.2679749465959	4.81860289974087
-5.40441391294535	34.4564806471371
-12.5084409058575	-8.04791815179225
-20.834469378519	-1.60802756088714
13.0307690846428	-7.76163627730412
1.42502030035778	29.1533428554414
4.91480593296278	1.18120881307874
8.87866066229131	19.0107162641259
-7.91017760813687	21.9147472023892
-20.743084794177	8.11215443738304
4.65928450462283	36.7937580440416
-12.9027697806517	-3.03121754515351
8.01592799566838	38.8536296775135
30.2754339372136	-1.29803669451849
-12.1817626669918	9.14278121755219
-19.1523998969482	20.1747866402341
-2.36148804978231	-13.5834083358169
4.45066526020571	-16.2734651042002
26.5314492146659	-1.72569470932814
8.31562473225581	1.9367218818944
30.7159593297805	13.810078718871
17.6484324220396	36.3318633644577
19.7674837393466	4.18029920892712
19.2594741291232	34.5628598087814
30.204875774369	10.1149029058595
-9.27432884236417	15.4466169115223
7.26788126349455	31.6792198229187
-9.26685678375363	-3.08014324715839
13.1758450931112	-4.63629465371705
28.1663048423454	9.73072236839366
8.28001463009456	-3.44366445966267
9.924531360078	37.4448006171728
15.1237533011503	6.18032702416663
2.68664814729983	5.99004786303344
1.21063574134063	-12.1730089555628
32.4368832378169	6.58100323706217
6.2665353264454	-3.27434533724998
11.3384843617651	-5.10299571081667
2.84874183372384	-8.49340132831566
-20.3377821922096	2.66313523943453
11.9664901380727	-0.686432056324881
13.1756424574291	11.5339767040661
-17.227280372668	0.496401804858659
11.725776093099	-14.6468909826054
15.1329707625515	4.05514023613347
-1.62738238282836	7.73442773998892
26.9045618106695	-9.37442429746686
-2.88530356050456	7.54495743910697
26.337560066844	-0.0513969677966159
13.544318214329	22.7648960731983
-16.4291062676821	1.16971122839261
-3.84531412704531	34.6936895422687
11.8466223464141	1.34368876889515
2.90390597233779	-11.7433713452356
-6.61945658711017	11.1497637735696
8.96635487463501	-1.30343521499279
-13.0756226502501	2.27884695854071
14.297749075437	-8.80571321782813
30.8978187760422	11.1488684143126
5.69598804356359	16.024676751565
-11.0331971591113	20.1138081204256
16.0687590113386	-12.8338456512099
-7.97938595939887	15.3716722579557
-15.7587628377042	-8.0489708964689
-10.110604279579	21.4701257806111
-15.1867565802004	25.3074867144855
-13.2640932694751	31.2171925756014
13.707204632878	14.9352057084666
-7.4081747169135	-1.47781296966984
-4.17293543200539	25.5538385783258
-2.31782232488951	23.372887677406
21.5284692789225	19.5215430996379
-8.30586748129222	-2.63984470358675
28.8888351598714	-0.691032651701089
-8.91238402402935	12.16385498921
-5.71326094224625	-4.83353528629218
28.8863141173974	24.264347463297
15.7667540968311	9.20420459808081
5.61515575253905	-0.749922041407291
1.78541993328515	-9.73860496992717
8.76868616334965	21.3009355801295
1.6134208108584	-13.0824695481725
-9.64650733930293	4.05269980145194
-10.2472284211373	-14.1252373469682
14.7295585258237	-2.78858150804523
24.3307260946545	-7.17910109482034
-1.52379980315406	22.2011391774709
12.665265756024	5.05114333775118
-9.96323805974539	23.9178127259228
22.1402846532355	33.3573445478829
14.9030358836596	-3.42721807954317
-6.63143330888081	18.0142160020149
9.39482787407534	26.8920376589633
19.6832375259317	29.4077674598955
3.32858292523337	22.4180743170011
21.1689768801068	16.3271465963918
32.7093414149877	18.7072773217227
-9.19188092135524	-5.4306854315152
1.66794170444486	34.9483565043109
-0.040869408094614	38.1041646503815
-14.3872663409929	2.60314912376825
8.3387215165339	1.64385794368247
-6.63016433754711	0.756049604451797
-2.85112654066135	23.8694002883569
11.4492983421652	15.4496528149497
-8.32615745289824	-1.82244062941113
25.8441400903965	-0.485654895160325
-3.0751141448309	19.7357359478646
18.0857656645639	-16.2954025065543
-9.46188352500566	31.3092834811511
-6.51655107336203	10.3643271989747
-19.9141770068698	4.87451736035085
-14.8124666259645	3.65841743353956
-20.3411352836011	5.54243522185759
-19.2201087819657	5.57298894780846
11.8458425426973	37.4204580543261
-20.5282965961078	13.9626542934352
25.1588198903975	-2.56043767429533
23.2321310793268	-1.61082921588388
9.72172003317257	-3.00574095539698
-15.1749787882467	11.7511411585328
-12.1394462237623	-2.95500361147538
5.25595789578198	7.38355472362375
0.681500575006344	-10.5606404805896
-8.52974630961918	-2.92492559415482
20.3103933489005	14.8648390428856
-11.977951726208	28.9668920009553
1.93920766289313	-3.28066491013046
14.5311746786677	-5.45766831696277
1.68129491222475	12.7212554001192
14.6016689902559	32.1079094709048
-10.6398890231005	-6.89616998725325
20.2494434060005	-4.06376914073499
11.5303152302773	14.5156270175453
-8.02668842627333	-5.77987239718328
11.7806305553529	33.6791561062803
-7.9950922560112	19.9832036300549
2.06598085442183	31.3680791847933
-21.2002425152208	20.2128208627564
-7.12697446227856	-4.30554715348588
-12.7338800750652	3.58932186648746
5.63323400068277	30.8588582934205
-10.0091208990441	-3.72246440268025
-16.0826293412549	15.5430706656426
22.0725663213405	10.1318326333233
5.19798447414747	-3.95599523050451
-3.98225253299546	19.2936470459463
-5.62904319085563	25.2686458983777
13.6431025949885	-2.02860244446871
4.9413222000761	32.0702426637539
-16.3247637564345	2.00884447817039
-13.4952114042386	-6.27289646073656
6.95141151161901	35.2827201131547
-5.39028536375976	15.7182560759273
-7.12366065265005	26.0810321585552
-4.64747807038066	-12.4329200300499
4.31853165539445	7.26823363296595
14.8986857700984	27.5823403377555
7.19237766287206	14.4345554651601
11.6412061052696	23.2619408154344
-15.9133488969336	2.27970524522819
11.5581020191633	-1.69175396674534
-5.12983131777239	2.1469144944674
-12.9065812319651	-1.79952319763019
-18.3729410868305	14.5038446924599
-12.8992221236471	32.0192112595235
0.88972542631525	32.0427650070772
17.4399982031468	31.9789433450227
28.9540676082102	1.06885262248256
16.5434077821318	25.9254211960718
-11.2125675100675	0.921745105915264
-2.36010006328459	26.3488062963703
-17.2642859588381	2.12913620922669
-10.5110949028662	-12.0940448959155
15.5192610002998	-6.70273164132412
-7.80339853343135	18.7637278958612
-0.8561570016078	-5.32975167707028
19.925883619379	25.1765029163675
-14.6575137639629	10.6312209413969
-5.89048589540994	7.47619017987841
14.4810618712194	11.1495975535046
-3.94258590677505	27.2897085054707
-3.22852963069808	28.6900686121608
8.099083951397	-12.0014168702769
-0.837192612440981	5.32717146452592
-1.28754591853356	23.1923027693578
17.4176449753394	-6.2436544629613
27.9834403110109	12.1944191790836
5.92573006621412	21.3629139623363
11.0913317285725	-3.98432936487162
9.16969582310508	6.05315818990407
-8.49175849858175	-0.510915679023576
11.9523171447199	3.78740345071887
-14.8187620287411	28.1506622408198
-12.3112504186365	-6.25449224317436
-14.5373071283487	7.91198552468516
-16.8445880112956	-8.90575261425605
21.9258980048852	30.7267383233731
-6.74575713152313	15.4688726164943
-23.1054461381503	12.7043299987156
24.5749969595012	2.49836438571329
-13.9402690869979	3.76779038183013
-19.0362231005787	24.8194129456608
32.5120498616495	7.66529134213458
24.2097771685969	32.0003956691123
27.3942703208655	5.58585202363238
-13.0001476938216	4.80407141690103
-6.261929564137	-3.48983254802871
-9.81024403692433	14.8486259698909
7.87239108739339	19.8453279094624
-4.22777022923151	23.2989638670441
-4.85973508733163	-6.13293246610547
20.0208236339823	31.7214877682506
7.82759220030473	0.5152621440385
-13.9077135807978	1.07861257428951
-8.31314281478552	-10.4358651218032
32.1172573581392	-0.322014920516424
0.721130652339303	33.3545407278755
6.251113651227	18.0223670077813
-18.4741210426221	12.7429248826609
7.87646744149687	23.0590408481167
-7.4047599130783	2.22320112389315
12.3327266424378	-12.4344127428091
30.7061379529854	16.983993554528
-5.76863251754187	9.99238345642159
6.07029053858354	28.4457151767557
12.0276649013894	17.4340452350851
23.0892820099976	18.6894779586006
-10.0968282847898	-8.07698489607341
-6.37477694728657	-1.94099152900836
16.4825554376087	22.380692984689
-0.81090998264862	11.5680064674571
-9.83023491188211	-11.0845189454802
24.8089404941402	29.4935742129282
10.1193630249993	-2.03651580964454
21.485705183385	9.42795235335253
-21.4133118074697	7.35277386536804
13.8337719405447	9.4088762862416
5.99014889009255	23.9724850964448
-0.0609868977204639	4.36815940391494
-7.92370853007842	6.38485396489901
15.6125874386306	-9.24334287656894
9.6150627333188	4.1022593649305
22.6539122533343	-4.13088030157352
-7.24292541748983	35.7477008679017
-0.834293472798466	2.04501420724993
-5.6961543311463	15.2948916235263
6.96312052549688	-13.6414410749714
25.0283803531947	25.5318125150952
33.1924525351377	3.05585948765245
12.4345709987167	1.78434038980331
7.79923342054459	5.09969685110392
32.5506321584115	17.0312920939322
5.86054689950167	0.402980416474658
13.7457536305762	-0.0983741196894756
21.6953579652632	-5.32290046253902
2.58418940237004	-5.03118997298281
-0.634813977643518	-3.35915096782687
13.6110049175571	6.97667141824165
9.85080458691976	-8.5155134338769
-10.0404956505751	0.0651232885285705
-21.919255276288	2.73612580318157
25.6499629591959	0.955975757284869
14.0273290955077	27.2647042655488
5.09894508261374	12.1520833860586
5.28561216008593	-2.3047044336041
-5.00759527244179	-4.41083717927057
-10.3803020508857	7.52409716946278
-12.0033056296382	-4.62312740701808
-10.393893195574	6.26200054176172
8.34879275351913	33.8386491478694
-10.7448725194675	-4.75521354539074
11.4411444820212	6.54380423754596
-7.14481579187342	30.4264595048499
-3.16159031321128	-2.76515499027762
-11.3513819762575	29.6050852598188
2.16409823985567	5.99464382676375
9.76313288156308	-6.70663647391136
21.7830956230175	14.0499035539025
-22.0086652364366	6.04862591841671
11.1441569826444	31.2973871776794
31.9104005012432	7.17833642577589
-11.4018050689726	2.6777652007423
33.6471902354017	14.4703376391083
14.2672243258799	35.2066524580922
-2.84679404062879	12.9054807850523
21.1184611122211	10.1078903502676
26.4416702112144	6.19008927793026
18.8295029585769	-1.73421120883923
4.51892993099537	-4.46906508865649
-10.8988195652053	-0.35505760325033
13.3051356815849	17.9570098984017
-14.074210379788	19.125853979185
-9.06048831730496	33.9864476317145
3.05109908048944	12.073240761653
5.1676705873025	19.9865978092487
-4.27399752902284	4.50916211674542
-15.1958925090636	-4.50783684975647
5.2922423573823	14.2911197295482
7.43083239268052	7.50700907018068
12.4900647679261	24.594972602595
-5.47489283087804	-8.91952797112046
2.59331993236871	36.5659056171326
-1.93817634212061	37.6279741694575
13.3085579708847	5.44627170964616
-10.6178429951733	33.7086793644319
7.6747382513243	-9.04853761273179
-4.08690585459435	-3.25358888605149
-0.780022684218609	-11.3918529980685
17.1463862833468	3.06539796334559
-14.506424194779	13.5272524260973
-0.27382567927046	-6.05404441355867
12.194070758151	-3.31293045962241
29.6416275585935	20.3748094870924
18.6389230653466	21.1435305923857
9.10773446737697	-10.7122877651104
6.30209830227046	-9.43023712963496
-6.74599713991167	-9.69562223937369
-0.410746706720919	-9.97954842384245
-16.48171519473	-3.0659809480367
26.1734124009199	0.871410959210097
-7.11356866873108	10.0647969006483
12.1436961840499	-9.01686604429284
14.0059020146607	36.9012735130398
15.1526238615607	-4.44972205429643
3.38515811199664	3.13978845024243
25.7628852563726	-3.35293951964847
1.17602454200352	-6.25162393313622
4.41964569218232	-2.95624588448769
5.10866320167431	-16.2651855955241
-12.1605177542467	6.15619979709208
-2.21773211259599	-3.60148436844615
25.5140781885637	0.554356809934386
-6.17828504806937	-0.429153393471374
24.2482505489568	2.01782228425749
-11.8324770505959	16.4329511360178
6.30652970792003	-12.4086684162618
-4.70965409627035	-3.59565996023901
-9.01969786712796	1.67035443260269
2.87218958735803	-4.48859890254149
2.52343968376118	-1.10480290122035
15.677441188855	36.2303350607604
-18.1975213401391	2.88265775923534
12.4760794997071	33.0391747234886
28.9089049891405	7.6456038941518
25.2783948611038	-9.01968196052573
3.05671926295615	-13.6787830673997
10.3664751350969	-3.51443627262035
-4.66005698159116	-11.0099031716211
15.2660671979465	-4.02174072423194
21.7061184844566	-1.62350628978332
23.8530733498271	18.9502855623479
-1.80351300177762	3.83790531897089
-3.43233358207585	-3.26269421961225
17.7494898688046	4.31156535238039
30.5042967134633	24.9903077365219
4.48855715743581	22.1229463695004
-6.89248436799265	13.4519007430682
9.71122551203178	-13.7801831630017
14.4999156691234	2.74030623178073
24.3198975540006	-3.55995333256254
8.39719154936293	-5.83836676811504
-8.89064106062314	-4.57228952501066
11.5149892423399	-3.87078898408662
16.6461993448012	20.0427582224757
28.9648699923081	19.7705744055465
-7.36435887084282	8.01561344458539
19.9292398392814	9.18896121729436
13.9956010506484	-10.2016033334378
9.11997709759997	-8.24124629362098
19.2501100719514	-5.46747155051275
10.3967996264043	6.11146029211866
8.46285893424061	10.4382037389677
-5.3935335583174	1.66609029217176
0.357842383731347	28.8031816023577
-2.79672462987883	35.1398378211274
26.1112863006668	8.23733528484563
29.2879518900601	2.41542758805318
7.38861328700597	1.68244803242226
25.0142001178698	13.3734943038316
-6.26565410409018	30.3738655388377
1.83514428004599	15.0593641528619
-12.7004713613816	14.9532462963508
26.1363706160691	3.05522117433207
23.2144512599273	25.9329910719726
9.65811593861439	-19.0491631673566
15.4020645663326	-7.76148069207266
13.8633418211519	-7.26791562551734
2.49211398452801	-6.45833055181991
-16.9372022599271	24.6825459130342
12.3868386724838	-4.40093993184055
-0.314951411475598	-5.15789389684988
7.15735845161051	11.0767317755754
-6.50221323283516	-4.62750172497346
30.441167799554	-4.3837020886858
2.63066296625675	-9.94293046828546
24.9867147019232	0.373461128331532
7.6114327323168	-6.34296877196461
11.2323656400919	1.02670287853962
-9.95790109379825	27.6380490302407
10.449128166779	-8.60746137174359
-4.962809226624	36.524928494341
23.8658128041129	31.2098430689416
-7.8665928321098	-0.534537244372631
5.80654208053593	-11.9979892104923
25.4881779440925	6.90020278857972
12.3912141250674	-10.0387478433297
19.2977376670602	-2.92948670251662
-0.28971372207947	29.6429803757537
31.5772473995819	22.7355299561506
26.8105750985075	-0.493577273873287
13.10167850856	-16.5383384661078
19.1663193811521	-0.568465975222241
19.4812788050824	12.045092301022
14.3459720153473	-7.67931800656285
14.2411944540079	5.26091693908302
9.98042697257404	-1.00843165249461
14.8151813251207	-1.82075787659007
8.23866699877596	-10.3441792287911
12.6979393873871	-5.93760450608448
-11.1442540861303	32.0324518290284
6.35191136344883	-1.84706952815405
12.2876429000672	35.6691187564325
26.8288113636792	2.16107659911646
-1.92165301017038	11.5620268270392
27.8845964150037	26.2179280685141
-7.62733917000485	-3.95742038061517
3.57247863713656	-8.75879404502882
17.6943574974365	-1.85857217600036
16.4221436301161	-4.39606183848402
24.1626589160667	-10.0647092903189
10.3709359386457	-12.8358237843054
21.8065496326615	0.964615439509042
8.97939379495859	-2.2250421100996
27.1203338406065	1.7023756272187
32.1141817816322	21.0157442931096
5.93794462437681	38.1437741005143
8.83727297304057	5.59654838872263
9.96582248746321	15.6844748867153
5.6796557665598	10.7591509519139
27.9244930624017	5.50091134219786
6.25431265891706	-1.43456858972796
27.7818511905772	4.13987531181164
8.27733921391096	-1.75302883699617
3.23489239678349	4.41662316143395
9.20377515214857	12.7158594869327
9.16244250120343	16.3250381653267
8.35722499489965	-1.04212930113639
-11.1211549211517	31.1243926332505
1.40952289188369	1.58518104759897
-19.0769394319253	-3.83360865462251
15.6909916606369	4.04798986142431
25.3338810812	30.3563247862317
-3.70561205406642	-4.86973743265423
4.92703529002074	-4.78555900426834
16.0513815750582	28.9314560390397
1.5614429251371	0.92709874279383
-0.515197305857186	-8.89313824316364
4.40429869504408	-5.69958315420863
24.1266625105541	11.145708077072
-3.55555747877719	-14.5743592545533
30.997101046583	2.85667893733319
0.0677934219910725	-6.7046798583424
9.08031594300241	33.2557820633632
3.72835143840751	-2.35652948776608
-3.74997772361119	-12.0399226517542
-15.9678037772316	-9.57096288641245
-1.27288764048147	1.91509361704276
26.8854872187116	29.7802585791424
3.99152101721783	10.4548251125222
-2.71322542675299	-1.99560051915888
-16.6119166520148	27.4594651719152
-6.61323913755002	28.1451770202198
-18.6663753635874	22.4169532462712
-17.931939555501	12.9901312107966
-4.75850362782478	4.12709292122087
21.9801214287004	28.3451015710238
22.6985574001674	27.8053212880759
2.26484286819165	-5.69383659192798
-4.39990388736403	-6.68832370570317
-10.3843701745391	18.6101006234953
4.76558116402469	-0.266407838935734
27.2958137803624	27.8364346601375
-8.37974790185116	-11.9769814956073
0.593387086996647	-7.80880835569987
-2.33881765545195	-6.51493598439479
18.1090529085158	16.6822537286871
24.6235788945458	0.642997737327409
-0.882818683746662	3.73862910725893
20.2471146484007	18.3525320155184
22.0556540715708	-9.69377774969591
-11.7335291578672	9.80687283387491
15.4910298032328	21.8044083482032
4.19069034921298	27.4619369403822
15.1628103299576	19.3551050521816
26.9651272605372	4.38965187110328
23.4358256474539	9.60517029346233
1.14448457829494	-3.16464360786172
-12.7307595216941	16.1607739937618
0.464100627815149	-11.5406926318711
10.0390563952594	24.8914509587898
-8.7646752528545	9.18407964356494
-2.77097057985959	16.4410254678134
3.68124774793041	19.4750223999483
24.2587390237138	-3.0888384872308
8.30850720001701	-6.95744890998448
14.0406535240308	-4.99790862561781
0.325729659455338	-3.76983920460358
11.2497367574288	-18.5730778091938
10.9117586048607	-6.64476346246312
6.62073156494374	-3.50359205343181
11.6730712622739	8.61793762213886
-2.07356536188573	27.1881374319628
-13.3025930877373	14.4905465033592
-7.17062413736161	34.1371195055591
-13.6073099071361	-0.537190922558857
8.78782784968978	-17.5656926728803
29.1860464095363	23.3273197156889
-13.9888117161078	5.53851884824015
-7.08352855686421	5.13539005810711
-6.36539641543767	20.1333562875725
7.87753337505112	30.8434450475305
0.671479323590415	17.6056538553689
-4.28867055156125	14.7333212626386
4.11315552952937	18.6856352659871
-7.65418187581168	16.3299327030663
-4.20911965398887	21.8984622427003
34.7159004393079	8.19327984085133
10.718848348453	-5.72119909031508
4.20333715299434	-8.68386915343706
13.3450098231435	-2.34929394684477
23.7784936841861	3.49883677255002
-6.62170622444542	7.99307950460212
26.877025559644	25.8841100947956
-11.6646961724301	13.2600575405314
19.4391606551091	21.8666565407583
-14.9997450001114	30.0027867750541
12.161397630739	20.1241819561175
-8.74089584468461	16.3276723924777
24.9832823617731	20.5312427992055
-21.8350633650846	17.1504093259566
-5.3626305901161	-7.14995453340255
-20.326876254481	18.6948826916867
14.6666210993551	23.7249582281413
-0.891924541380759	-15.8761034273884
-16.0484055228908	-4.30133998410982
7.58017463445876	13.9798146628579
-17.211879409002	6.35101016330685
-13.7362355425562	13.2708193208982
7.86022267801642	15.7948482681053
24.6664669893519	-1.03418681088935
23.6621001244194	16.072028088793
-14.0191301636423	0.0601044891526298
-12.6259877824598	0.140951309603637
9.83719172938209	22.6744718267876
34.4362624493567	4.77702037567656
-2.98271192618557	30.1210915972498
-22.400124678012	11.8992803970413
-6.27125533043362	31.1586794297216
-8.49660119973428	19.4894247746919
-2.3583135650853	-2.81759445949144
2.98808420496456	7.96935909697023
-9.8185750518581	-4.74887111072129
28.2242510478413	-8.68840588113892
-6.84406139710372	-15.5920932243037
28.8497285748431	4.46907644503972
-9.04480239096769	-6.24162986226133
5.09137751841446	-4.5255619127952
13.3140513944373	29.3142366316227
-1.91948784340836	22.8296076105955
-6.46527149446136	-5.65837364610461
-3.60374026097243	-10.1060560798867
18.6614465275947	22.6252402332336
-10.4259792802953	-2.0854500774667
0.789108974263401	4.05679638774611
11.4795227871068	26.8718624964227
27.5809072539111	-4.21760796180498
-17.5598408250864	24.0994541127184
2.77113502205078	9.3946534553297
13.0068712238774	7.42267267796813
0.0188286321505629	35.9553634117358
-0.732346508524939	31.3484517496836
-12.5592971275557	-9.73077634543111
-16.8837697615438	10.959879403515
-12.8301435443058	1.39915654810861
-11.9334734325742	5.57339381499258
30.2465889811474	5.49767049869829
-9.25790799673472	-8.89099862501731
-10.372532774165	1.19328767523576
29.5265933891382	0.131419389379135
-3.96373209249736	8.52220979820151
-6.44189080792128	-4.22172042385466
27.4288207963898	7.42939282644674
28.392392449152	15.2594808132514
7.13759223099986	-5.24339928869686
3.12808500938572	38.3670253158769
6.12619355725455	25.3442245626493
-15.0413329585721	18.9114388431602
31.2050422531901	19.2001222890647
-5.63178546780071	32.2452734413266
-3.79520065340706	33.6487795077994
26.7603589973284	15.1894643324574
0.427902280766073	26.2509769697944
23.2156397598198	19.7105457557324
27.0979027539963	-7.26142995857346
24.8608778565877	18.8020593245226
-3.28804686404577	9.89116584473308
-12.0769115492239	19.1998385188692
30.8805081365483	-0.184652788611996
16.8078111372307	-16.4357911562834
12.9613794226016	-15.0220619964216
-8.72803210707179	6.57976927441563
-5.6826950563706	3.03982669697856
27.6947783168652	-0.748969889405197
15.7495414450953	34.341603519045
9.9525797168069	35.0463805360174
-9.86162660750042	12.9116725003733
7.60854088549968	36.0723806155416
3.878379899167	34.0290423122714
-2.74534710312042	3.95363619995895
-10.601562035452	9.80680142408711
25.9534285889427	-4.25129522010508
25.1190279591812	-4.2485916755053
12.8905790336324	16.5189350601801
-14.1798365491126	9.50241566139182
-4.61746643187606	11.3501286650136
6.8487743873268	5.26322482961338
-8.68585025925511	26.6134059714629
6.55048388660714	-15.771293425488
20.9646200248444	-1.98197870381965
2.61427175634215	0.5814918163167
-17.6165007846422	4.6119326083204
-13.4887045229977	26.6226928748306
8.42247312835195	6.26242144285397
-20.3417838638669	21.8609612787021
24.3569619154062	19.900033563155
-4.14401277139523	36.8118649829804
-19.2622449453003	-2.39707974076242
4.87779235512397	4.97266624686833
6.95962252495875	17.283067493348
4.24082264028387	36.0796238189765
8.26825361436812	38.0884050224639
-15.3110664306357	9.32186359972789
28.6505277905584	-4.23805181898171
29.6631252010657	12.2005186409269
17.2900752649421	35.5975477351971
20.1301248243105	1.88266005833138
20.098724845512	34.1463111197515
19.4022229834863	35.4653358394448
18.457190695751	34.1054057677668
30.575089086316	9.52524922039523
9.96123219812392	38.2971442869147
1.22775351537825	-15.1983855043209
5.67098609670804	-6.18668302964534
-21.8924901442933	3.48309980748717
17.1081773796793	5.70706988590521
-18.5259970352787	-1.29123817508009
10.1474927011644	2.6199622322552
-10.5543071726622	2.24128679545705
31.9146098941015	12.7179403879584
29.3720632588665	8.85721403282386
3.88427605423114	11.3656623227478
17.491920197577	-14.239647544768
-17.29456120069	-7.92968783697434
-11.7896383375022	23.0540781149672
-15.1410697713985	24.4690610128109
-13.3084210324425	30.3571447894865
-4.63385751544916	-0.170988598825057
11.7029071909784	5.74722043016747
-9.59271174623069	-15.3503783052201
-11.4255773440953	25.1913308258574
21.6582348062478	34.0398763928315
19.9669446571701	28.6058983720085
32.9049083930187	19.5151988372447
2.48666977261815	34.7232772934676
0.75119369514	37.9441252870903
-3.39599769264183	25.4186071303103
-9.0880117959432	32.1030904373821
11.7315607641967	38.2782823268388
12.0427489794456	36.5237110445921
-21.4976362697824	15.0666112034968
3.29146411542456	-2.96318651366682
4.50068824357119	-11.7687458226759
-10.0625307237933	-0.944863410804665
-12.4599136146602	28.2164140329847
14.5417049846218	33.0031860810201
14.9748875939967	31.3014094946404
16.3544479860774	-4.90161677223138
10.8917853225133	33.5888793757151
5.98910439179442	32.2738263216854
-12.8866896403215	-5.28758884924773
20.279305057823	7.8720905556188
22.89051542166	11.1792132394873
6.00755687329986	35.3904381763012
7.52819829389971	34.4076517181739
-8.25354730969772	27.5421987074121
5.95741309408133	15.3716916487985
17.6031984896282	31.0482545949269
16.6047917527246	32.3892511075679
18.2753050319344	32.4408536533691
17.8130460026707	27.1858701945047
-3.44861948409349	27.8236125409805
-11.5435565584943	-13.3523136194681
-9.01301709573153	21.1051832383256
7.11455113225865	-6.95903371809728
-1.64111678011561	3.10606458397325
29.0322194618316	13.7905053400714
14.3586497521736	-0.49229152186717
-11.5682344323629	-1.81085605271094
-14.0657065565326	28.5828060184824
22.0474604988376	31.5474964990399
-18.5165530217868	25.5515631527941
33.7058150011486	9.44057636241455
23.6213907631066	32.6665477682709
-5.71292035775546	-9.56694270810008
20.5327137125191	32.4348037891008
19.6220283823656	30.9290126001443
6.38569865855689	20.2555833341636
7.94777313558085	25.2818432978418
5.90733120506088	29.7413279152739
23.8734003123193	29.4991796007807
24.932462476212	28.473930290389
-22.7690923544652	8.01629654085814
-22.2773127009841	8.79810786849758
15.5691540423266	11.2666648769405
14.4607953371754	-6.71181421118385
-6.42396822714856	35.972386968666
7.72144026044283	-10.4743955768988
24.4594793055391	24.7103536459428
9.25279885935038	7.52978432584277
33.3751449972868	17.2712451290411
11.2480125318294	-11.6235896862528
4.20689342265363	8.01635544765868
-7.87036101259979	-4.83437713939022
12.7736325867235	8.9529788170862
-3.52645742918427	-8.01983502982078
-3.50393655174116	-6.29950546231515
10.3485526608153	31.6430385068316
-11.6979286525192	2.00902410969996
33.4730517345898	15.4993993195088
13.6584606553254	34.6396576426213
-7.39367406683093	15.0642528763028
20.00663644958	-4.62706947504511
16.4987245034254	2.27220767943254
-15.5957561887402	20.6567762554514
-8.90064105156657	34.8210043602595
5.26340219952984	22.3938785109518
5.27262262077041	6.47521062026356
12.6277505048535	26.6944301671457
-7.00603067026892	-8.24142401027823
1.73962291208157	36.6631477588631
-1.23753764935745	37.1383272060783
-11.0425177443853	32.9508836313548
-1.4145903959878	-14.3682244393914
-0.639753159662326	-14.4325199592419
30.2920555404308	20.9872744805169
-18.5069165389655	-3.26674877173167
13.816528786135	37.7058064262707
17.5009780492568	-7.28945112796024
16.5668966341381	-1.72393542457601
-13.6901518155649	18.1962521760985
15.7504466636313	37.0587817897981
12.7370518094798	32.1479544065048
22.3895898574054	-4.70325438325164
-5.61036522636475	-1.65657386774102
18.9564862086911	7.23824310823365
29.9656791078736	25.6653246195765
-1.88503214322113	35.345493962
8.40696187287802	7.48593398077478
1.6296074510267	17.6429994547436
23.826219299454	26.6221814365132
13.3313298605459	2.44598415040734
31.8071174952435	21.8611823560918
14.2001858482032	-17.5088977961428
20.9920024170291	13.5649227844226
16.1393539680916	7.19558881919954
-0.932213255675738	13.8438419548577
-1.6082648074543	14.0838269397889
28.7309260214676	26.6625350316595
23.8556575092145	-11.8610651903996
6.54854391059153	37.5463299159035
5.58656396675789	38.9092296637494
10.2148705732041	18.02107734284
29.7479007310134	7.61054179045509
30.1539101656447	6.98118864001328
6.62565392114023	0.755224353722497
5.25647186357059	-8.2013981678563
16.9946000329353	29.6085014795334
26.5125074338424	29.0122242799445
-16.2100108455237	26.6800606129585
-17.4475699395948	27.2501359544178
-7.93974049738065	29.16101265625
-17.8572477070939	22.035070638299
-19.3417447489944	23.0380569394193
-19.6823741271528	13.8988362518262
21.890903335421	27.4122471122623
21.7822015265082	29.2619388700138
1.55676792164714	-8.81511500811451
28.0893482225345	28.2029856077262
