# Supplementary material for: Cropping practices manipulate abundance patterns of root and soil microbiome members paving the way to smart farming
Source: Microbiome. 2018 Jan 16;6:14. doi: 10.1186/s40168-017-0389-9 (PMC5771023; doi:10.1186/s40168-017-0389-9)
Supplement: Supplementary file 4 — A zip archive comprising the command line code and necessary input files needed to replicate bioinformatic analysis. (ZIP 628 kb) [file 40168_2017_389_MOESM4_ESM.zip › R_Input/coords_soil_all.txt]

-15.2912856243938	-12.6463146798192
-22.5876628089098	4.40736244825264
13.9052134596282	-2.75493478180355
-15.4126098255294	-11.2722235288803
-7.09879906733661	-18.6354749676498
-9.01281531434852	-33.218303017848
20.6309145112956	5.58275496887253
2.95666230260819	-19.632800670296
10.7316311388505	-19.7502805251207
-6.25089730599938	-16.5030327588129
-22.2953413040731	4.19264890774309
-2.6928403657213	15.5234261254487
31.1871947288393	-3.7912970519842
-0.50116015756345	13.0914224618584
-8.51144185495713	-17.855260559597
-5.55057661399447	-21.2442006816401
-7.17604622720903	-16.3121940154331
23.8404204488877	5.69471708895265
19.4089997928811	-0.455417436026567
-22.1060618746627	-5.54945465791543
-4.2949853882308	-11.8425540469323
-8.41787697556135	-16.6049279637059
-24.7259301891838	5.53618663152789
-8.26931251573152	-18.2754022855576
-28.8027307795676	17.4511397377954
-5.91864966949736	21.7836748182183
-18.717951046499	18.6559704629763
-1.38958184539947	18.2305399748891
4.41248908422147	17.5852303754289
1.31704673208362	-32.1833012533155
-10.3477934010576	11.5973675375525
-4.22146548641616	-18.0519280582798
-22.2752768611256	11.2737255256316
11.1561824849896	12.3371176991873
-2.83926867336754	-20.4323397037399
19.6715460911485	-16.0320258927516
6.71054268073358	-17.7583794873528
-4.88872805293107	-21.1689710809804
14.5409718374168	-14.1574885559595
18.3832271398414	39.5510751905914
10.2596615794766	6.29522148379496
1.68945827193045	-15.5847139595304
5.92132821736641	-17.7252924367974
22.1373959028349	-29.5145222331574
15.6148376664897	2.20199941036571
4.85234139682446	-18.0132440514004
20.0270464175662	-2.63407819389061
25.9966847420824	-7.0045519237964
13.9771088979072	-12.2242340033973
-23.0064760331712	3.9709178071629
8.65941445031202	-25.2102981958619
9.31978423852031	-11.7967839001069
-23.0156230322493	6.87756435355401
14.3154491426306	-9.68309667488253
-36.8228290138527	8.37927476630201
-6.13428382787505	-19.7763164474051
-6.13444880074931	17.4922356200526
-3.03343485748344	19.4735017217965
-1.86656153776955	5.89548680360394
19.8726554976502	-9.01074919925684
-12.2001078866331	14.7597131125298
2.29556865819479	-13.4675673700176
-14.341661895504	14.2153773664799
-16.0244076527009	13.1970571103677
-21.8145316006477	3.10152556980782
19.7930322786462	-26.5342278008447
-6.7173291915821	-15.2721723135195
-17.9976281249614	-3.97991776886627
-2.62965113037663	-17.7175033135224
-11.8648964090626	-15.3445307754779
-22.6108896713508	7.60192898110459
17.3201909779021	-3.12045549937653
-28.9807029911559	-6.27214729820211
18.4309833956028	-5.66227172513866
21.531242572492	-0.246515810199858
-5.65370336666663	-14.3515391737113
2.16296947265023	-23.602747500327
-12.3647071089563	-24.8548368938081
-4.48037566878616	-17.4908685403777
3.23259316416266	-10.6023833911636
1.98485066137478	25.4195423715072
18.2362894931869	-4.11442690366131
18.7784943049298	-4.56724026774167
-18.2444801910415	11.4065665960037
-23.8835052515304	9.01843910376336
-19.8126657942767	10.4081610357237
-22.5634312361884	-17.2076010178295
8.83444579680222	-20.8799132947529
16.780369066018	3.7967613168243
-23.1320528751723	1.65942061985547
20.189889430695	1.22123624526879
-23.7289580469604	5.29917941447746
6.46436111903423	14.7632010829742
-20.224195200067	-6.87856909012218
-1.22930292623909	-18.076495985999
30.9853052333872	-4.36417098869541
2.99121311973721	-24.3321693759718
17.4893151214207	29.5071634395254
5.84458093426831	5.99233408268718
-0.969629114317798	26.1276842633276
-13.1287995462482	25.9920968323619
-23.312869737078	4.20383242865997
-13.1006390899196	-14.2130717661385
-14.855307439151	10.4321313698331
23.3846114505692	-8.5824776934198
-25.360699972953	6.6807902004798
-1.97531174634468	16.1264633702572
-23.0799279856994	7.17242157216444
-20.8054376400494	-5.95546515111942
-23.335738890188	3.24557226995738
4.43532407995369	9.51441217973232
-17.2015719375482	-15.9488043581112
-28.8108941172959	5.6649157292665
13.3279882048981	8.80995301459926
22.589153725591	-11.9491258238823
20.5447388250743	-28.4972724384787
-12.6204853988127	16.5630924920703
20.1555324567118	-6.29096656212035
16.2977101055512	4.9994592782395
9.27897121628982	-19.3928926420533
14.0946261779638	-16.0652462340674
19.5657609650235	-3.96471567038288
-5.66297165612407	-17.8366098610595
14.089745070524	-15.4720562309978
4.05469283481764	20.4606647957326
-2.52081465152637	27.9672155866247
-23.091968484881	8.96121371495234
5.24954703580839	18.6685722153075
-2.05272542830429	4.41413976973476
6.63002126818345	8.15730453563561
13.8306563332559	-12.6332904936654
-22.7711773402055	-3.09636162244063
-13.1640368381829	13.0089463156377
21.7472498412856	9.12102562023003
-27.2855965445265	-3.42176228611712
-23.5220003707156	6.18548224556936
-23.1665144026364	6.776247388731
10.9483919797414	17.1647424453011
-10.9237965470698	13.0994555545476
18.712868363781	6.23786194362165
-24.6680398163935	7.48068946962357
-10.5384157647932	-20.9270162264916
22.1748039362873	-4.75702767899995
17.7046016187614	17.0140487191377
-27.8061390606402	6.39307929335528
-25.3720060558321	-18.9670163528808
8.15201797406928	12.4108402274649
-33.7122098195195	-7.42754034507202
12.754766017117	-0.463278368711849
10.1951980626634	-15.8759063590078
-6.57289098829068	14.3943095862417
21.547215999578	-11.9887958495266
20.0137129448967	-8.00572469959518
3.44515145929047	31.168257685974
9.80164689998406	11.6718675097472
-2.27396366038088	-16.8365299150813
-23.4539736917756	5.52105702806644
-19.9863268848855	-4.09394172129434
-3.41923149942402	14.8672425022652
-24.5677195446432	6.87548603631961
24.157706669115	11.5871248826563
13.1255540163115	-29.7324073361667
-22.031239896943	8.76162498592044
6.20325841321147	-19.041300498449
17.4458602378971	9.96403782859464
18.0609459949548	-6.93322848865773
13.1911832626421	5.16597178066737
-9.20301302330555	-12.8135189865743
19.7112703325879	-0.875532690114545
10.5737010495118	18.4269690395943
2.14313214962774	44.3497200396163
-13.9635661859384	-16.7232407771007
21.7106716089536	-9.64472535555457
10.2450990157556	3.40162564644373
3.41438856510105	-6.90199622939074
5.57059787914692	-0.802673286199076
-25.9248651097011	-10.1628142863746
1.75869536099028	18.9017064454304
-21.6721816461978	-5.41001690603533
-3.0226371042913	17.3957954534463
15.4717223626946	12.9908281201788
8.21280339176444	6.36236481266526
6.29241430206577	-11.8524656336669
-24.1428309072306	4.93675169716277
-10.5760271948493	-15.6916992063458
-25.2132313760702	-15.0754894483372
10.6528637314456	0.9442617888055
7.82663813550775	-12.8721563275317
17.7193419477269	-11.3512844411352
-29.5070598149983	3.29690768984878
7.33887099411334	11.0892414273441
-20.9594845981725	2.25307213085348
-25.0069863812752	4.95265141652984
-4.57814107974908	-24.1746381047387
-23.4438668255034	-21.7382947911078
0.597751956142521	19.3210146930438
16.1674178566142	-20.4895352974953
-21.7935200538876	0.900312021585994
17.285857386251	7.49144291299224
15.9987050477232	15.9768214727686
1.88118911241102	-25.1046925803753
-12.4094824460969	14.7703955226285
26.6114649122106	-4.04127466264514
14.3902984087172	3.94738718773888
10.0494806074344	-19.9802377467058
25.7633265182188	5.82224307511906
-2.7423426649919	21.0315539309876
6.83750638438791	-4.48451376182524
13.7047698661914	17.408024813579
1.71524824534219	15.7107096757183
-1.88909822948744	-6.65899978572418
-20.6924404355786	-15.6166451536191
12.8459403336111	-11.4660311269161
-17.3810841957722	11.6371945844774
11.3938787663669	-15.8061617670273
-17.650661024221	-4.91840050564194
-22.5742851902944	5.24822265355135
-18.0534881434367	-20.5007305090307
15.8264644034608	-5.32770319398248
17.762186351877	0.156763727861701
-13.6945170057777	14.5743012737466
-24.3838608761999	1.94039134634957
-22.609455250997	7.11314047470351
-2.72987802373496	14.3186928800081
17.3998418452658	23.1258541039006
4.92888858687269	2.86544665372049
4.4588768866375	8.60518696350927
-23.7982424346053	5.76762723133968
-12.6189591366208	15.7364402593519
17.2001657244355	-22.9652564154753
-24.446710917294	4.90431572409895
-19.7725117815102	36.6550807960181
3.48782894076999	41.842932582123
0.567209868040421	15.1820997798201
9.93044596675421	-3.09182159807625
10.5798560796838	-11.0023363639461
25.9253720742633	-15.2207283704183
1.12173265342028	35.0112827626098
21.6771801582373	-4.53154645738652
-38.0318049790522	-8.46742151922683
0.439459210580654	-20.5556273011979
-2.29348962894748	-11.3430550935244
-23.3981845665847	7.30163169826202
-21.2488676417987	8.80527620766613
8.51367661679637	-17.6168657129134
-23.8042735149263	7.09280429117437
17.4257296920346	-7.94468889009419
16.8410503587999	-5.80756574572835
3.26799660498587	-15.9299102717999
1.96837433058076	-2.83788708805365
-1.01602913431451	-4.7714986768807
-21.0797258932131	9.63629748810425
19.9084436504012	2.64283365860872
-4.60422512199463	29.868267460528
-8.24918032153174	-4.13286775406952
10.220494411655	-9.56422215789197
18.3315580432349	-23.7005620650885
6.54836206718754	30.4427485188073
-32.4388273862169	7.32992344553773
-5.28795622177142	-26.7161217415288
-22.1019976804916	5.35607904950539
4.74972581835575	13.0195853384769
9.08309072010373	2.60679583919273
-36.9065151514594	0.177561443024211
0.924381380888226	-11.0401541603415
16.3296563127599	18.6278620462983
-12.4711195147347	-15.1229098583461
-6.58223323283285	-18.9484462379667
-33.4591529773724	17.8660458211437
-0.254346809185329	15.3587969237888
-24.1757673200425	4.68606109873281
8.65352886049266	7.43049589750389
15.4834556587865	10.0472399058814
17.6285283762172	14.3787779096394
5.34883571417268	14.7318691890138
22.5229788864686	7.5346895433984
18.2244721713369	16.1613107437449
9.78129902636304	5.0119667440587
17.2645568588964	13.5402499021512
-17.879674502128	2.1196840410818
24.2887642448946	-7.68117739612505
-1.3095943858594	12.7377369425405
2.12775905804671	20.2606337426051
13.868588037362	-6.68676152837678
22.1121156145935	4.34989941840216
15.8815285807111	41.0532175033699
14.7413984761353	9.03377800180301
10.8631465822452	15.2741561590077
-22.3042062091402	-2.31450985537256
18.5395787189272	2.93281378013324
-24.6886270654167	-3.98127741200059
7.76358484481754	2.84624144034269
-13.6663529118152	22.6686521352927
-26.0354528346345	7.7603497376045
5.29424810594929	22.5634758217241
-33.8240426176086	0.956226437850586
29.1219101807815	31.3024619624016
-5.87598946613988	-28.669884541448
-24.8790812714713	21.4567963076726
-24.274784173627	-8.28811401838752
19.3856345748658	-3.0784378208082
9.75968042999186	-28.8015141225167
12.644495006645	9.38377440167408
-16.7505424327893	-0.980566868580077
-27.8307443009745	4.83421147911354
0.218496939069407	13.9772036418437
7.00579403377182	41.3730631553169
24.9267555395545	9.3891981394435
5.29983493506529	20.8386990731277
7.37463738391012	17.6674127713464
-22.5449854683972	-6.38435499996683
-5.6158426355983	18.5712271103454
-12.6154904729077	13.6715470228631
-2.29696817878777	25.289847457077
23.544042379914	-1.98908355102729
-14.00647177112	12.9747487653323
2.18323017344311	2.97950822007168
6.06620222695882	27.9948729352365
-8.63351232838264	24.5489701222679
-10.1248698624006	28.5979985070685
0.617903939924334	-12.2647901904125
-21.7833068789438	14.6706116315058
16.2611837727808	12.6788970448597
-24.653742715003	5.70854357423193
-2.91484993079731	-18.9388181677438
23.9443941049663	16.1531820797281
5.57860451880719	16.8727042040146
-14.9971496213102	-6.65556438117634
-2.75380769754319	30.1364059888605
19.3255325644318	-5.60103558779648
-11.9614595151127	17.8035200314451
6.33595731504185	5.89749801832081
-13.8001688707675	11.8262480985721
-28.4299453461066	-9.6100190900607
-2.54544439092996	-0.0182644326626507
18.7508527760652	-5.95017776072295
-21.6005389856163	-0.379051258258226
20.92600086201	-3.79567420424168
2.19081405206644	-4.48835333556065
0.58226514547901	-23.5723669539948
-12.3390745044633	42.4078435575907
8.51505760753009	-22.6302562855999
8.11263374355898	9.48717109503468
12.2726850145898	5.47511134022134
20.925960070677	-14.8593277533816
22.8067947760477	-0.39524137747463
-14.6974121946777	-14.4843523371435
14.1794516801721	14.4351742353875
-26.0660503566798	8.11057537291274
17.621006108333	-2.39717542373404
9.82171406433668	12.6175677132263
23.1621417908466	-28.5489898386794
-11.9271635024523	2.44568310058842
-3.78797919663168	14.6311880652972
4.23362789626935	21.1086879444339
-3.8953513362757	11.3869242409097
1.76770679446602	25.5121200379793
5.32522251783439	6.05867724988327
20.2634164084029	20.6413928491475
-15.1244971754037	13.2409649282234
-25.1722643121088	13.8945631698774
12.3300646822771	-14.1695003137462
-3.53437130785711	8.65662342518258
14.3990787017997	-0.962263323509302
21.3282478255944	38.5490093936565
-13.0295828473322	19.0847176788547
24.1112675670718	-1.84699018381629
-1.61268855359366	-23.9462710986535
0.154075171214815	42.311482299081
6.33253226288032	1.71883387836036
-13.6024296660938	-15.993839174939
14.9543748736035	29.3908273141137
15.9422530655111	14.5607492683748
-2.98077467045986	-34.3340531337275
12.7165048494226	-17.5169851935002
13.5048636033064	2.92224240443498
-15.1427558212051	0.435589637017623
14.2268893993062	7.70193491996066
17.3396354082297	-19.480402649632
-12.4631406556631	-12.5554899722831
12.4566778136776	10.8179612192569
-24.0810453312981	6.41241453118656
23.9334724397751	0.630476095524271
21.7285321965738	29.4339527517028
-10.8079860511594	42.4785583847975
17.9301622859295	-4.40310872747021
-2.36606264267593	-3.2025071360066
8.43304796505526	-0.227805076199409
-3.45034351728898	-4.15773787110793
21.9840098155891	-0.690852117626285
19.5587607467024	4.10380916009959
-14.4189150787362	-3.21003132396437
-22.1470129290763	10.1770681147313
-24.2687665810897	9.65454349974908
-15.3551305765086	12.6685286927703
2.20514583819524	-10.284364146615
8.29360620044051	15.0400800878721
-3.12409003371973	1.76747156420505
2.82837901186171	5.9430696794907
7.91851149926551	10.5141338516846
-11.5026021573716	-12.9922991290985
-32.3367600063056	-9.81623033418285
1.95192145993402	15.0431673607593
-18.9832578357992	11.1298561601278
-1.47961455813021	-13.8991641188323
25.7813207635512	-10.0675126894467
6.22874394065869	21.9142143107179
-21.2917265196542	14.6024886937456
-9.34438472389823	-15.7696868143473
17.5700226305259	12.813259939136
32.5744546043554	-17.7544924507226
22.9763014140858	-6.29148784432053
11.3081850631904	-18.3314616830206
-7.49025128844904	-13.7908686834063
9.66638827789158	10.4252217819244
20.664306647714	9.65386658836304
4.55965897239434	-32.1192234027459
10.2673787862453	9.60662811147001
4.71772092121712	-18.8327103754389
-35.7417137781707	3.78960748649259
7.51879142595453	23.9409954652521
15.2583738899337	-11.8004163101101
22.1553380415094	-1.99225880724518
-15.4029351246414	14.2452440451773
4.37738226252623	-34.5075375333636
4.1655088918125	3.68884852363165
6.51337387342738	3.40963429077459
8.63896703132225	33.0884676645204
17.7748102390803	-7.78072162055735
14.6755725971187	-20.4388606369582
12.4170999947298	3.23140684437382
0.660856896005085	4.13941335207112
-12.8989864112559	-13.9258156140583
-0.816478815469897	10.9421656879508
8.00134720479269	-15.1235117089217
17.9607487512894	2.73884576256255
-8.53817874792511	12.9033437925948
15.3040509906495	4.22064939050996
9.27858595273084	11.100829438905
12.8948178028798	-9.30394948568494
9.84116032232644	-26.7170215593122
11.0358182292135	-19.1372634105387
26.4495238555517	7.27966850160405
-26.0907639570627	3.18222255725014
-3.35728476759645	-22.3909743573513
13.9870637846184	4.75753906067311
20.9533450302634	-20.5734590427015
14.7946783962192	-2.77667744313653
15.8790298269678	15.3803564966463
-16.2908655432855	9.36157700047508
0.966472269139427	-17.100560991142
4.56241273906691	18.1804755659312
7.07362880387364	-23.7593577076325
5.14339463475781	-7.10788911861598
10.1743384878605	-0.914231261779756
-6.47447283317995	23.634802341769
11.8234887804413	-16.2825302054423
18.2206506946081	-13.5236014295717
-1.27207120682251	-5.14833720843665
-11.3109223664681	3.77459776550813
13.6131037248351	-16.4164526499634
-21.5452583556982	10.4239331575451
-19.0526924226289	-13.6149139680617
-0.648893541778775	-11.2287463011443
-14.6692475222094	13.3291696232454
-1.55459213731258	21.9725458660378
16.2624474719566	11.7245581622421
-9.32084390143554	26.4461375854242
24.8594791705303	35.9841591012875
3.16495919591428	11.900797313426
4.72399634683744	-3.38634866343973
0.262892293626977	-12.8128227450185
-6.98394534308371	43.9766727135318
1.93455207588594	-3.79648382214533
11.5683733622759	0.374025104206737
-23.4545922590828	7.63953204823859
15.5722735018573	7.22289957933279
26.4806259065166	3.1929039034664
-18.7282321732842	-4.93762550855127
9.54993392918536	42.6137117128353
-25.2158972774178	0.597334001776224
5.46746169051234	2.02435281218113
9.96587646993968	12.9347933629583
10.7927097104057	-13.4773423644977
9.38445048970872	24.6221870040198
16.4589739497537	-18.1350304464089
7.91803533666569	16.5060854230303
21.9556949387498	-3.43761618344784
-1.60836390555259	17.3279179263246
8.97507230450894	2.13935995461356
18.8493749742216	9.53791555784098
-29.9979209401635	-1.42736189784883
10.5852993165142	-20.5960512669892
3.25949061838978	13.2608353023306
-6.33461802754651	-8.19569355645543
15.0998983321428	28.9974774778346
8.91931168375777	6.46826507236934
9.83792922098017	17.5548544502979
-24.8675181108553	-23.436940259528
18.045618880189	3.1288024502034
3.40918807215076	-27.4519636419265
-17.6793316674614	-6.31263599318463
-12.3830749273486	-17.3746813251099
22.4681520874314	17.9435624272153
8.79304017642288	8.40387211035273
4.0467450156261	34.9031969336199
7.19649057974358	-11.9080057389972
19.3538307636624	22.6684598916995
-34.4759679078906	16.126093642523
-10.784150671748	14.423807288027
-30.0964060649456	-3.22358515152886
23.24243823794	-9.4488630780557
-9.31985721250874	30.7302406288165
0.518502976038108	-16.6234727590847
9.39281743861457	14.4015510242315
13.0810145536414	2.20975487351059
-16.7473906857269	21.2115505741759
-3.80893032049691	22.7091097183146
-26.469230273316	6.20607315397611
-23.1657352340064	-27.814281684664
5.967073830946	24.5168921227247
18.4393807221721	-9.26443672604685
-16.8048502465101	26.6909291586027
-34.9652238101342	-10.7459626373129
-27.2993946208474	7.46097187464325
-6.92695917800373	21.5145101695963
-7.43839233082321	16.7899281702512
-19.5721745795696	38.8714256625104
-2.84452931011156	23.3310113170699
-7.10833051499006	7.23050267601234
-8.38147127360656	-24.985501578044
-6.23699373942478	19.1425562283672
7.84717182135588	23.334728079772
12.4003001247517	23.285964482218
-9.97509094280956	20.4927393902549
2.63118239365608	7.19858681745893
27.9051047396913	0.286219451761689
-23.1418391664548	5.64364669418106
-6.81682257223941	-24.2830426546315
0.266762246113941	22.5999063266338
-1.73338991282806	11.8187541441899
6.09898105388078	8.67652874967159
15.2714583558786	0.429400430850806
4.83332799121179	11.1584566830508
11.2186192581455	1.79085918267912
20.3847838866933	26.2667400015416
6.19033460770091	12.6268533409615
-7.1833704425721	24.3188713547554
5.57994094225078	-14.290774497683
0.034427979592916	-4.02801659744262
-29.8189182919829	-5.89684744855599
7.73398427068583	8.31425691855222
-8.68371421700542	19.7262774701921
-19.00967864582	-10.6959342725539
-6.65961711997595	-6.46889898495944
27.8823060420785	10.7943857271316
-20.2146383938301	-3.47640931053763
2.22561865448453	7.47854391614786
-21.4024059800519	-8.69166465846098
13.6796734223963	26.0457050539519
6.76857449737197	-7.49826250840419
-34.5970543440231	2.68197342203722
-26.3768991308299	4.84083834850078
-21.0283653274017	4.85847864336086
-6.33008393758126	14.8885536457971
6.96480577543546	5.05183151106679
13.5226260627195	15.9228578064212
-1.14171267307747	-8.20802625742983
7.25203638915517	42.9229883281626
-7.49691341199556	-12.0079656167626
-4.80942387889069	-6.16509031039946
-0.143682494054496	1.90947741852158
18.8292603760352	11.781805941384
7.8284984865201	31.0333897603662
-1.27005950847118	28.1873005476903
16.3509399777405	15.2133546213991
11.1454341762007	9.37418573045765
-8.85244716151422	14.9852253298244
-26.963169869923	-24.8088110791077
-16.7377034919668	-5.9612398382357
27.3572087922517	32.6557723278342
11.4444806050584	26.4699967629728
1.11325632078846	14.6528051277425
3.05672658464891	18.5824870438223
29.5386581612847	11.171793699933
29.1862346015815	-6.86975656291871
3.85568576399515	15.1774234476407
-12.4597147044504	15.2411265222603
20.7361184134753	36.9725908983179
-8.69524111123502	-20.1928224883988
-6.47012311125515	10.816884016447
-4.69553620811267	18.7768906521843
16.4044060347534	13.5547559587337
3.75942371107279	8.00447699644226
16.3097168932963	19.6207109432445
-23.9521250955039	5.2235536424823
-2.30227261725072	2.45848853619904
-7.95197848993263	12.0934645699939
33.2738149750855	-9.83048798262156
-16.4428324819113	15.5896396755993
-0.156505167401211	20.5646114835238
-26.0039166190589	14.5896388645789
2.16113164871257	17.1133034423644
-0.0616143350501766	1.62403792217207
-14.9063277829757	26.8763361759253
3.33861560182146	2.60045684061765
5.75247017072185	10.5451435367977
-23.2736703054854	5.46290580344131
7.02960925894856	9.57448205637485
-22.2235379489599	6.74603483065017
-1.07050532337129	-6.0051207523385
4.85990763802327	18.8681648193622
11.3488644750272	11.9238596192528
3.81029059989197	6.12545583227812
-4.85732076837573	17.39802865523
4.58640008932419	7.57431913099319
-38.8800414524309	1.53893205163415
16.8139068143536	6.81005441329091
30.8068381939777	-16.2599714877555
-23.9223187047997	-3.87010548930198
-30.9107259274078	21.8183133019244
-0.49826362967826	12.6515279400098
-10.1424166162792	16.5652436710811
15.8560939019501	12.618292220797
-17.4827361899321	11.0481447700304
-22.8409955102635	10.4893031086666
-19.0639929977231	-1.66677347438048
6.97608899210002	29.2096995300424
7.30899161395489	12.2026504464103
-28.2930205200287	14.3787333355283
-15.6276179373668	41.1039977785568
-5.69768204141226	-10.0632780352005
17.0416206680341	-9.36536503492111
-8.62853610632379	10.3978096866617
-19.1091627758112	-7.97480837547495
-27.3288985919261	7.04490381133518
-13.2478226484225	16.8614413314887
5.32674367227875	19.1412826357811
-11.5017452793481	16.9196417610446
-19.8504116013626	-12.1905116744921
21.9313153385846	36.6994372717347
-5.86396577638769	8.05285535176696
-33.6282901136467	20.1516107067205
-18.3649626543706	4.43898376605892
-9.05560656736332	16.0505575103402
-22.7318247192789	12.5519042936784
0.0729509553854606	15.9006689919676
-6.43671520580457	8.04345873559119
7.73781932969528	7.50873488757426
19.3744157487991	-9.29275141220681
-1.16001892459944	18.3555309848228
-19.1578456021889	1.42234254116083
-28.5018665803396	4.75022996479295
-4.66097858918747	13.3084987667436
-9.38483183180683	-2.05313314431016
20.9935476404669	13.3621004079271
-8.42295318635467	-4.78969921101701
17.0215577738332	-15.1224316046722
-25.5474434981288	4.80935486574885
-0.62477457096512	44.6373878257156
2.1209486899889	-27.8884547393198
-18.2031861060593	-4.87232579280886
-14.7158917606184	16.9701297320405
0.183384477421737	18.8654534361406
10.5767301849209	-29.0945821537603
-13.9915852359028	13.9150010910993
4.50554886530208	19.1978404994466
-8.7714269709371	4.24066384250978
12.5550385397535	15.4020396488508
-21.192471815075	15.99848194069
-6.02089502891683	22.4807599928211
-22.847124098984	7.25779338126174
-4.75414423891197	20.535445055121
-14.8783765253111	23.855003766174
19.2167175041852	-29.7997390121755
-7.68007346457263	16.3400833621954
-33.9817347539774	24.370601352144
9.3323672442576	43.4693010919733
3.98760882291844	10.4390364099095
-4.31160948815722	14.4338828143258
-28.877677680268	2.45469505527715
-15.2075945717582	7.70749336155022
-22.2848879396204	15.6482502120809
22.3385014628201	-9.42902371729415
20.0133366009987	21.6824868457971
-26.4887993938613	9.73215780655424
-8.69994169742286	20.493784438418
-20.6067941137109	13.8630789504617
-19.6742467256198	-2.36414084479218
-16.596190727705	18.6850920887047
-13.9284692778932	18.7540897163651
-12.6442444404972	12.0796843723017
-16.0166129957451	12.659641202973
-11.1418577049834	5.02947288509465
-14.129998895463	14.905022808405
26.3318210204236	34.0278581148823
-4.49755236032997	16.1813589325409
30.7671474746883	5.66686066069574
-24.2774489174	5.68277831245546
21.8169372120146	17.3085166993258
-32.3789280165343	0.474624538745756
10.6932200922484	13.8783484111402
3.45624322882546	16.6228761164674
-18.9493634679489	16.6124109220392
-7.97824382292152	17.7491772616807
-27.7872571850443	18.2673387961104
14.2363842286231	23.3993698765672
-21.2117505612641	8.23817702167901
-15.5132673234836	4.04941942614361
-24.8545769807133	6.02437282930558
9.4182318411755	17.5072876840259
-31.1978294007469	24.6960704098161
-9.77242506178518	9.76214660833996
-5.92416211550148	30.6862388383451
-7.97253357931724	1.92766702707109
-27.4049346032648	1.64106823775831
-4.49679717173183	12.1954552530853
-27.115439877233	4.73450596579652
-7.46225525563792	17.7796808656319
2.30772489869572	32.0401699859182
-4.71461435799535	24.3923620865388
-0.124090191960607	26.3283045466574
-7.59340418303767	18.1688112010756
25.6489327491863	34.50225743142
3.50681243791453	27.4482549156372
30.5462711766913	15.7806924352889
-21.3085960581553	-4.84715890258356
-36.8925733891582	17.3238189015325
5.41936659937089	11.8354134677727
-2.60551313986569	18.9153423428246
-18.4505943369956	-7.61840046275101
6.28632996216586	15.4123589965285
14.9026225245144	24.9046371265943
-1.41931375073691	16.5063807457539
-22.8690392199937	-4.06869919593305
9.32978259415124	-5.08564528512998
-28.5810371359326	6.93218270562044
2.53003193780068	10.1672745104041
24.4446628642296	19.4645594983097
2.13778783869761	18.992192048302
7.67508375853188	-9.67635287127179
0.291381489705794	-0.400897893912075
8.52515430324252	14.3215822269146
-0.629777888729428	-13.2148916477881
6.96271123069445	27.1253722443319
2.70841643612824	12.4558930815516
9.09715810170513	33.8757286424905
22.9352023625066	7.68662529786381
28.6373307274989	11.4908716329703
-3.43543501131762	-12.1941448298255
11.4733062987799	8.52818858317513
-3.2023555032975	41.9936907662026
-2.49749725482252	41.4139906583992
0.822049018479684	18.5679274881272
7.59244814345756	16.0440487903181
20.4320659606994	1.76145961885586
1.2024794458444	15.8849327393055
32.5444944386993	6.2874672348415
20.4173501156654	10.2162419416608
3.06468745605277	23.8144609238959
6.14839305829378	14.2961906079935
-24.8651906263594	0.0481316325116221
-3.94937680520793	-21.2447721419759
14.2278642029562	-8.71574942169119
-5.02923698186789	-22.0248067130737
-2.62575140393701	-24.2748308987855
-4.38037659406502	-21.4475292354082
13.1986926779513	26.3069164067297
13.3164963123631	-9.03289366242863
18.2941651466235	4.17756373934945
31.5202530664369	18.3687443082744
-20.2682626475774	-23.2307732231863
-2.83833407988591	-16.7986804442903
5.33089337362505	-12.5018581966924
11.0751813197828	42.6225558204565
23.0811436845408	1.95063587312928
-18.3666350898232	10.4137356508213
-0.20329885906494	-18.9546098080299
19.197630979696	39.6826048083437
5.86657570111804	5.35880209567041
11.3501294655341	-4.2550511909852
26.8459028987553	20.3591177538275
-8.89242752215506	-21.8978254299463
20.6678476047415	-9.8379394537651
16.3169953060726	-2.30286330880465
-14.688356318747	-12.3277226568959
10.6634358043079	-9.54658460573158
-16.6660772341465	-19.4034295507656
4.46522787816669	-16.3402559357202
11.1621947976176	-15.1024126880028
0.008502483333963	-15.0358530546804
-8.94177026487115	-16.1116711990313
-20.6617781704489	18.9076457343856
-24.6727706800004	-9.5454646035944
-4.87289074056069	-19.5496632690294
-23.4189558209154	2.79193513297704
-28.2246062022364	9.67283300598511
14.8295957835434	4.95768596326027
-25.0061580574033	2.63151957897977
32.1302178231341	27.9120887700098
25.1215616220729	-9.36734750656125
11.5896087157893	10.8714089578026
-22.6578284025933	-9.96175316758715
17.7068987178451	4.3214372366687
-6.0588930068515	-19.5010167576104
1.73575157769507	14.0212265037932
27.7002535840284	15.5806793481274
20.2749503850323	-7.21698300957514
32.3320580002005	13.5680088337529
-24.9855670622274	7.52403068299133
8.39617676357158	-13.7089175693767
-2.37068357983757	-19.388505506945
21.1368554987353	3.94775434850892
10.1158195291148	4.85087593284329
14.7499656856155	-1.36603031020638
-6.44069338612189	-20.339174496608
-25.7192978017298	6.22477241287025
11.9204268429615	-14.1193135504921
8.41220588362568	2.05572765368401
11.2655298039903	-7.4263237828887
-11.9619143971771	-18.3215165317703
11.0783002594295	-14.1942400034202
-24.9333293746633	-7.23159773147604
17.3029754059085	1.81657211820422
36.2684426342684	21.8731149791186
-10.7607804299	34.0896780026898
-9.59972490980176	-17.6054618282517
24.5203407667968	-6.65815712086363
-18.8552823534479	11.5670841499472
-26.7154782990441	10.868001108537
-36.1397012214862	21.1013158671019
13.6257230072819	-4.37232507522943
-5.87378355263946	26.8396508365603
5.3729909849918	-1.42120518022931
-25.9691108945229	5.61359314034775
-26.3228790636082	-8.20758271117088
12.7885795065645	-13.7565671846347
-33.1662141191753	-1.07808053565281
-22.7730522027345	8.90265085006144
-13.5369378541273	-24.1012346485257
21.7855907162381	-1.72357302102678
-12.757503853363	-22.2726012103545
31.9105371485509	12.2252496246254
-25.3754766773907	2.56570354678247
-17.3394960953901	-18.8274528384099
-3.94205256063069	18.3966912897471
-18.3298956471645	-8.02622451031837
-6.34221714535085	18.0180550753246
-10.4436578663919	22.6128108822391
-14.9252340625983	-12.6968450763007
-27.2169080357761	-17.7105130360371
-3.24576296354528	-17.2727388122623
-1.5947476819641	-11.6903476203683
25.0987148642995	-0.108135971511739
-22.5689071147181	5.78951415216572
0.903479360728094	-18.0865710555637
10.7401063155453	-14.9096775472682
-14.9712656547174	4.39891034356759
-8.42187051349441	42.1535879366451
-26.2390057186211	4.07097030926846
22.9110461055644	-8.48419562093339
9.51301215403037	-6.91965799636488
14.4709147820277	-1.81468798919077
-2.32568387995532	-17.3726184575465
10.7251033684188	5.22758704995508
7.66482826316417	15.546191460129
22.0534519046478	-14.942760667816
-26.873489049689	3.78122823765103
0.665879770721794	9.17685069645094
-24.4078347944598	8.52237447587685
4.86163075068924	-11.0588785175469
12.6756855593606	26.431785711971
15.5250219190716	9.42743004519377
0.586591314681804	13.2862613873938
14.1062609932072	13.9717830090847
-29.9959103011416	28.4005317143559
16.0611046214273	1.43139901451562
-14.1606334598733	-19.393225056897
0.831959767537472	9.85734007563457
-5.00267828419847	-17.8921858527964
11.285272186179	11.6478976390464
-28.6948476715069	30.6980565703286
-16.8956502768455	11.1680707356954
21.7697063239231	13.6713154630915
9.01721193927651	-18.5920511555985
-26.7987457171638	1.81673298589902
18.0855303402755	-0.77875425254117
-5.47089443296583	-20.0363208093041
17.5508474979588	-5.86550378900618
-27.713913168274	-6.3474028283927
14.022127060321	40.2656964934548
19.3353476757191	-7.65448112880174
-14.0026253303247	41.8573899640328
-3.8505929836787	-20.1720525012035
1.02198638477534	42.2458923550242
20.3276738040217	-11.2347640626185
-1.97810496512427	-16.0737308542927
-5.15060247526137	-19.1973747473528
22.9134104857213	-0.719839609387702
5.42839946743832	-18.8703334229013
-24.0575357620163	1.70637095667848
-25.2110684611018	16.8807046815952
-19.81648176948	-6.46430387003291
29.1568069616933	1.14806212569001
-4.06295751900912	-24.6405279216341
27.1058393214066	-0.0471536651636551
-23.8970605629559	5.96349484781022
-10.865678776349	15.9289260574473
-21.5059905471148	9.24292161723068
-27.6768974661413	9.8107318694498
-14.5293936528115	39.1598906180076
21.4377345046814	-6.49873055804213
-12.9438338161669	-16.5965693562797
-23.3666229027973	-7.76761045874832
-28.5819588025535	-14.0902904756622
14.1680971637092	11.4615399998726
8.6260738613532	9.10584375178216
1.78682083987288	11.5236383802385
21.4527347238499	-5.57063173660813
28.7152194829793	32.0619154244058
17.3096435073769	5.96948492327762
-4.53244087039227	-19.4211113068761
13.9421783474034	-17.6042504749628
28.4448596290159	-12.2422939040008
2.57158194015023	23.6571468383155
-1.35733326324795	-7.1105253375106
23.4494003597642	14.4131008177376
3.66633137710378	17.1304063994338
15.8845841389268	-8.17435279028475
-21.9122778543021	12.1912979406454
-2.2325090717747	-20.8744049010535
-13.0372190576129	1.76911522619478
16.0646801885783	37.6663358651015
-21.4020445925519	9.02492928876026
16.0163466060799	6.6216137423496
4.88013255106811	-8.44259344664189
-10.472214406174	-11.8936244586955
-10.4605937756348	-14.0289285572491
28.8281850850711	-9.14452374071959
20.0749479827525	1.64896765548316
-32.7628243841861	12.3690857230616
-9.19566232044688	-24.2759444927078
21.7602557658511	-8.61082463655901
-2.04882440649637	-17.9073520294052
0.0812115275010785	13.0286938864798
-22.3660730316066	5.83778749782263
5.38554738437207	11.0898210457184
6.74838360738468	-26.3098558132366
11.5966679854801	-19.8379513192533
3.0844656013943	20.1775324316691
0.966976209917246	20.3729725414881
27.8002098944192	16.6372640529149
8.22794352407509	18.0983688447277
1.2772313202899	-6.52909033892169
-24.2331913087157	4.12470141384277
-1.17787754196447	11.9223887349932
-11.6985391055441	-31.5807813330583
21.102958624302	16.894830997936
17.8425578323545	-1.91322488616843
-24.7600481138119	5.08266933040725
22.0665857630584	11.9095667565556
-8.44480243881276	41.2182143216497
-3.80584914277524	-19.4552881889719
25.5952814086229	-1.21623694920251
-24.6210635392062	3.92937226098421
11.0557604894473	-11.3182024930444
17.1132116329206	-10.8298273139485
19.669181212782	13.8532673714576
-15.0479651141938	15.6613618239521
6.95234852509688	15.3113340674155
12.6614836337119	18.9761548082524
-7.39499374878174	22.2373568846438
-11.7140390969072	5.68903304752706
-8.52879585756178	43.179737585854
9.58968461188719	-12.0029844234382
-2.23868384951608	1.77413754626619
18.2214877761192	-1.95472939998834
-1.27473159320188	-21.7424121950568
9.78442347174427	-4.4200172696124
14.5919809304261	1.63303386585091
28.3837189110388	-9.86764112517244
4.83772921187004	-12.0259209508944
9.34191744173806	21.5855081127988
-11.230400603565	-17.3006228638984
18.7841169700511	-3.02245943900981
18.3564879370032	-7.8501251101411
-11.3746505684905	19.8774246077474
19.8847947578928	-3.23685924579888
21.21786504348	11.5080917246525
6.17627484723834	3.27328065568389
13.8437013709782	7.35292961376361
15.0115729665044	-2.78679687296604
-4.34935301730365	-10.0535704714992
5.76050703015245	0.862179792548054
-11.0545949990598	-20.2381925748678
3.57523803543982	-24.2358990001041
-10.9222217272953	11.2676654318403
-5.11951511114574	-3.24304280446241
-1.30294832372683	10.7650630690537
3.98980493591947	-20.8248530336035
-28.7566105601282	-2.06433427166809
-2.96574098851468	-27.4582469101149
6.57385052138709	32.2391149350392
15.2093382610555	-9.84995461379181
13.655914002057	16.323012130639
-0.84727225370463	22.4671639386492
-2.40833394586543	11.9540596131251
3.15322269485269	16.1782330391281
26.127471870948	-5.27470868093725
-0.0606487219119951	-18.5085373847608
-9.46259333516252	-11.8196411298506
10.8370445542932	-10.196029787515
-23.9520490703525	-3.09012007701536
19.8020940564118	0.447687685422607
3.51076876273886	10.8612864235999
-1.98901621041153	22.2987198219262
-33.0961939636167	-6.00867993733788
-12.0153094842816	13.1558959562794
-10.7688231530778	16.8999406399796
-25.2866504726719	7.75435025796191
15.3096893034105	-7.06173540671625
14.0489622414805	-11.4584863331407
4.45022535419224	42.2447064993867
19.0586698110639	3.91843874082728
19.8369988728799	10.976919562686
-8.78002032372471	-21.3387498174305
28.7455867968843	-10.4428017508958
6.196689561371	43.878590663806
14.5015276230671	-15.7626435284973
-35.5246681372181	21.6827200337339
7.09050274499683	9.28724595325808
-0.734520965703449	15.2983925200381
19.6045279131471	13.1358181590267
9.02177112671278	-15.6936735269263
-24.7895347623052	6.43871534648174
4.37947876828587	-22.0126424567095
-23.4965316439472	6.88031922231069
-25.2784674939342	2.22237343676019
21.4274209356739	10.3234067496344
-0.118556707729184	7.81694190877081
0.45795867563115	-11.8772702571206
15.8591751644705	10.1808282323149
14.646822521826	-10.7233067739721
13.4320836240425	36.9548288191148
18.3961849111182	-7.62838245530918
5.8835030006854	-10.9957594393115
7.15678292974354	22.2533213775776
3.65953491978691	44.0634198919371
2.52906723383673	-7.85036636689948
17.5911148124136	6.88172854890767
-18.7629370248399	39.2286501277879
-1.09621517627631	5.31136380653484
11.1387490752957	18.0249651280238
20.0276942656602	0.253314946086008
14.2492807049277	-9.07687185970815
-9.19467881698559	4.03536733415004
-24.2314042413596	5.42336949933419
-10.4678310163686	-19.6518077593759
-24.7834969644231	19.8013251264864
-32.2551123269541	8.28097864075004
17.9209265898614	-3.27498727998814
-1.0327017146167	-17.065954856375
8.38228056317184	10.2747260947191
31.8933611334209	20.264834487255
28.6473535741744	2.38143213272874
-20.1525703673224	27.5148462329844
-8.52254416113407	-29.7509907457346
7.98376569349815	-11.0428349794173
17.3445684540283	28.6448922512436
9.44081162524064	-7.43634863402511
19.4279650059799	-6.15894980589449
5.5928439932176	-24.713519262251
-14.5485321445078	10.2684579770473
-37.536278115381	4.45174474068284
7.31181431297052	-15.3830020875804
-20.1504549876024	10.100481613282
7.65556410945276	4.82153474450935
-22.8275905191393	36.0702397972061
5.53042170497252	-32.7624576191917
-20.8056522958684	10.453967094135
-10.5031013995941	-23.1430158484791
23.9909517747178	0.980663916764157
-2.76258665384197	26.7430217462865
16.3173897854299	3.01957026402307
23.2631272592604	-12.7861481292353
9.20679953230783	-16.8583905018098
9.55447209630856	1.89204964069849
18.9105556094394	2.38611744421129
-16.9791347619324	11.9234077264208
9.54312224168346	6.14379587698551
14.6140212795517	-5.6512406385695
17.4070552715853	-10.0708446616561
4.26414205425368	-14.1532919047269
-14.1575312206262	12.5199294949051
11.9513453675014	-10.7668578844124
24.8831424639562	3.35253052370747
12.3767281088644	-18.7777544965991
4.87683422055611	9.88060607216004
23.026622599889	6.84044834731059
-23.1011577563545	4.91320811317574
-13.766032200818	-17.6643457496219
-8.16331587563107	15.1895000511399
17.7650490773733	22.9089897710987
1.33168261503056	12.3206077406467
10.5818365562143	16.0023741825414
7.44035471498385	14.0707307722902
-1.05463963580689	-28.0595580791722
-21.9763402460448	8.05543046110532
-3.05871762707022	-21.1727414187285
19.0070124364497	31.4054692794088
11.7825126717823	-2.90870889483267
15.4481154082782	-15.4412954912297
8.94666398123758	-2.81015072783915
31.2054998496567	-8.88515746859162
-10.4960361693741	16.9303878928637
-10.5989385383266	-34.2951012984785
26.1589128646393	-2.10235547583914
-25.0676324902469	9.91853049430623
24.0444087977125	-5.40007466601955
23.4678837597889	3.30806121373583
13.4850472409141	-10.2724402762631
-24.1351519775262	14.0711383364191
12.577587065485	-18.116375994787
11.592874680469	40.6831224678316
-9.34208677276022	2.26198744843347
3.5737000557628	-13.3816591532293
-23.5983161630126	2.20711454664173
-21.6593967580895	-3.0118646599735
14.8130918486336	-7.50090736979632
-1.77056910452057	-4.00343880983911
20.3952253093612	15.305390551575
3.46431025262963	-18.4682963056612
-25.3221003318735	8.36854976301218
11.9992425709434	-7.07660034105748
8.64607585588329	-15.4543270655069
-21.6167229427027	8.16679921317641
21.9710839556657	9.78918453116342
-25.2587509128377	5.1887888714189
-32.4333368302642	-2.54044490506023
-18.3885569759541	21.6543343040264
-8.98110478854609	-18.5292005508532
11.6996121932807	-10.4313480073036
20.1265469562021	14.5078594598283
-7.27993837141439	13.0085295801719
-21.6340869154985	22.4156187609508
16.994292450135	-20.0980536823448
-4.0255238638129	2.28452349509425
7.79328283007603	-17.1883077760421
24.1716010780562	-4.06142923715952
13.2651116356205	7.54358700192723
-25.0921875708017	5.63990715842394
22.9027883409485	-19.2434272043112
16.2560696441939	-0.965209347162129
-23.8704086508911	7.9501048358448
3.40803770550667	0.465341739506777
22.4945091485918	19.7259280846252
25.6921095035956	21.3820458210267
-5.29370114108496	-20.4826786146205
-26.8343753658229	7.16398846571777
11.4756955003532	-8.39950205914944
2.81287978920638	25.9429483598053
27.5015891632091	4.33904900879747
7.36817133319885	16.9656253225119
19.2300675664439	19.4779905128426
25.7635311792216	4.08375253524264
-7.41393215910735	-17.3744006528104
12.8004506755739	-4.69446420088506
-27.3707727655954	5.5309124440817
-7.71625452131094	-16.892679344897
-23.3565341147485	9.84526829437992
12.7106210520313	12.6990980363304
-5.35905081735037	10.3296655742634
-31.0736274886568	3.8106773424921
12.763437293284	24.4234994474296
-13.8742665974088	-26.66425905822
-25.0200271517563	10.6545408849215
17.8131877764392	-8.01022604443234
13.6701032461907	9.9953984669868
-9.17047541260559	-19.3988764012134
35.2775186410731	6.85965259887893
-2.91264239064745	44.4374030051707
-23.1322610269287	6.44569044319408
31.0624997888804	-3.02163713141151
11.5246374560229	11.4000094040972
-6.1115972465906	-20.6094593459528
33.3595384995366	26.3345405994734
6.46548318715616	-5.90569832910968
9.45219990604948	-10.4293516593055
-5.16894725737393	-19.807869064461
19.4065433982918	9.67824358002294
-20.8777772965611	9.13027691810121
6.10326985170567	33.2996155619442
-10.6552302824956	-31.5493222130164
-9.61572764973582	11.8933499410525
23.3996777117665	-6.66832888301071
20.6012154377606	4.17421714771766
1.38083538962896	41.4179116236445
-2.61016175458769	6.24816395656948
-21.6894888339782	25.1985930320972
22.9786584754372	5.7938757734859
1.84176875891531	-26.9002988801561
-11.9364049746179	9.79668558080101
-21.8362210295197	1.3864497533586
-10.2458068618929	-31.99475674974
-27.1623604836747	6.39814045831631
-11.7992624493038	14.3465804811205
30.9138447161703	3.4962068239553
-22.314389135663	0.845466945187931
-25.6945964951933	1.11249856825059
24.5290140250516	15.0296535990906
-16.6133240970741	-11.8671746559272
-1.25693873156507	-20.7065232868396
-29.0130214036179	13.7911098591152
7.68048268577428	-19.4021610780274
-15.5317910596043	-3.17430879402283
1.42069188295844	-5.6902972105424
9.20114395136955	5.46190483903494
12.886921681054	-1.08928759955964
-23.8935650900684	6.6216646590019
-22.2849563707959	0.120116972015357
-22.8144974118124	7.67631165156818
16.6213647795163	-9.25739273997306
-4.37252667457892	28.8381712353688
18.3021432403245	-3.53554469381748
-7.52633133188439	-34.1746072572142
-31.5026410025828	-5.38618369334966
-0.54058379811934	-1.221030579556
6.62392581242783	-16.1135913968357
22.8067331664251	-9.85619281530197
24.4298663014401	-10.8286722342314
22.3754384135296	-7.63367772207321
24.2566760709918	13.9626664533086
-21.3092896718888	-11.4332234517006
13.6107714749976	19.4197213827211
-22.1942920583393	8.97232129392715
16.3841828415959	21.1413864921369
4.9505541500363	-15.4765385471668
-22.0980739820723	6.37680385011783
-7.8710091874983	-20.9417169590012
17.4747732159928	7.67778034552125
21.1204485234662	-9.44105684426134
-23.902823819725	9.43221280649717
-8.60824696131904	-26.6122839093138
10.6840359638887	34.8637665767314
-20.9115953078148	8.86182499478334
16.3473367091725	-11.3916047777997
-16.7008811295663	39.9007880441791
29.9135005498233	8.67965843847028
9.48813959483538	-15.8880907699404
13.9318746334866	-0.386250075810035
13.4036577922336	42.1050153501632
-12.282071552626	32.9086368486975
-9.72838021297187	14.152127544146
-11.7405807795737	40.0908182717277
18.466385337937	32.6379560399342
-21.6877668470788	4.29583012473206
12.198980892966	33.7870891782503
-16.5166078198396	-1.30518805626624
-3.54104165322253	-28.4583995426557
-4.08056735819	9.41212273684585
-0.630771509963943	18.1883720801952
8.58269987361133	-10.6258250663285
3.36363317807311	28.8480039978576
4.57305208552334	15.7405008308686
16.441579542655	-8.71119739349547
29.7342463943064	9.68652761999891
-22.2751938498372	3.15220568075112
14.7278174206489	-10.1488711470986
-7.02792396057972	20.2257074977316
-23.4569150915101	8.0010037766403
19.6674801054106	-11.9928370329822
21.0463978475746	-4.14722372422206
-4.79306650810863	19.7329165886448
-20.3680990572935	3.28307072851133
7.51431341054818	-15.1088857385125
-6.74874552911024	-19.7916563103099
20.5428700692112	12.6226443130493
-3.71264231713771	20.5842036222135
-9.7168590104072	20.8677308347468
-8.58756195972899	29.1833607617998
-4.3898438737862	-18.556906977527
19.3676799666373	0.744063384872241
16.6479690396457	40.5839999484293
-19.6010700410221	3.26216848800105
-14.8498632967248	19.1454269210437
-24.335007330133	6.1097009815898
0.643946538029377	-22.0538345012224
11.2822969263017	15.923703520782
26.1477559421954	11.1690059026308
5.20638377271544	23.9519018305163
18.1031960065091	-9.5114775191983
3.08482221949107	-20.8129173393209
18.1794414347193	9.56643809334016
-15.9949066205028	4.8082751348203
19.7993171022885	15.7980330820609
-25.5651829120549	-3.62223393866052
20.5904316397641	-9.26789431890924
29.4214869059562	-0.994232662204888
19.7899259672356	5.12817543237226
25.6590162269001	15.945995534479
-0.613585835869124	-26.1874511195299
-10.5741222404055	12.796312286852
-22.5535571034016	4.1117348135661
-16.4732640049611	12.5888353945265
-20.6226550277396	8.53300187561864
-28.1510679139362	8.59619299145499
19.7858173227501	6.20332610261584
-19.6281159184152	6.89047534593281
-25.7706852293117	18.2831894236855
-24.5366898026876	5.12755515524746
-14.2873364507479	11.2915825084559
-24.5706333900431	8.29873944847356
-18.069664827506	15.856873443323
-22.2323147714907	7.47000711590884
-20.9246533201111	11.865259564287
-37.4283429294437	6.55522851304326
18.8366412000428	10.8614784835033
-25.569502402939	11.2144201052438
22.301776784297	-0.55476489441369
-11.7634487422835	14.7791925710014
-22.4829886865446	6.6001162253975
-23.7656175464361	6.36052666022986
-31.9754124031245	24.9809461940784
-24.0208215539584	6.88741449944283
6.71700651229816	-11.24528265471
-10.8355443658702	13.3633589951458
-23.8080819835027	11.1488773303774
5.32202717547814	-27.9600250284271
15.7166865572321	11.1921660809215
-28.6740593401156	4.13813693938099
-26.6358685325534	-4.3351688202297
-25.2250927874097	34.5597409566944
-21.5643819180287	7.76959547592079
-21.8701974006249	8.65356871562618
-33.4033568337466	-4.03643512391304
-1.68794310155761	1.00856874745981
23.1952803430496	0.2731081049175
-37.9240651473443	-5.68967958154029
-30.8455203035723	8.47792853878129
-21.4296536228031	3.51487696014878
-19.4721514144663	9.41219267442251
-26.2606335372541	1.73498276611171
-24.1035707422839	-0.307424727196064
9.01645301168924	22.8162763165778
7.50512051127422	12.7255382144686
18.2510847205309	0.0545337968994077
-17.8989322473283	11.6968565638602
3.05861481810218	12.556812120949
-16.7654872085464	15.1531161539895
-12.4469224869616	10.8526840231393
-5.06559950169616	25.3091671923554
-5.152897616654	30.3348514539934
-27.4069471183623	10.2810098413516
-15.5125741447741	9.02837305442387
-32.334466541406	15.3443606161198
-13.7166644231604	13.2334738356707
27.5086400467451	12.3899930330125
-3.1255291433748	-0.561828646239352
18.3505449524672	5.46820989316431
-20.2247854565875	8.02975173224202
-21.8657654304049	9.10112591522459
-36.6527295617663	-2.25354664960969
-17.4471875046455	8.73693808480772
-27.4422882584434	4.63886205625954
11.6674551315775	20.3045151777115
22.4680843905027	36.1755144130683
-0.971868920793958	17.3160992939133
-15.5250256883051	-25.0938737274468
2.74148233861852	5.06334627859834
-18.6185617250966	11.0500033659959
-26.3805392434097	5.5949737859745
-7.43093069760631	12.6492289858636
0.256479744072214	4.77412229192741
19.6477011110645	-19.9751332544207
23.7659451121047	28.8848741916408
-31.3535030886825	13.1254491226973
-25.577144169427	-0.813024607507317
-13.1257158864651	30.2846721980806
-16.3116593798958	13.8150847987072
16.8163041587271	13.781583054277
16.4471720379068	2.26455504370199
-2.5944040903711	17.4965629508527
-7.62214331726911	41.6065978291702
-3.35661948778586	9.93480229836989
-4.70116628331959	6.66738094213545
-25.7986320966918	15.4871826730103
14.2106446393685	10.4037590852135
20.6110596111795	2.65588595295109
18.694860822773	-19.8471898865444
-27.3792640305734	15.0435677397204
21.4273225197006	16.4470172460563
-17.2690385475151	15.0214414669665
7.59446463381598	19.3732813443219
-18.7537290400778	10.5914439945635
-14.7853890853188	6.40853605907679
-6.23887498218487	35.1946597622087
-30.5643942086924	1.84172213466173
9.92703648181476	41.1265876610555
37.8773076573818	7.79383183574577
-22.0700194318447	8.30166323488088
-22.153222872408	16.450234214465
-27.9275192028445	7.62273258683681
-0.0815321287301893	30.95065955626
14.1993450147993	12.4748650758213
30.9089491137898	29.1401109884358
5.26459162755242	-4.50126488597726
-7.4502965085336	11.4833645568039
-4.46787050550338	8.22245298960928
8.89184576232747	24.591713070533
21.8418316780899	-1.3257125894409
21.8896940695217	12.4159823928924
16.9634951212129	-21.7854398044719
-26.3558056672789	8.60538254439865
-5.13381120298933	44.0736857325273
-0.78673243129474	23.3770439873487
2.19285220919067	8.20829681452145
12.799912606153	1.0727481346244
-16.0004038528401	24.8605565784207
29.2209680607479	-2.72132958814372
16.600186830573	11.593558191071
5.46533062102484	-9.49109884601498
6.98059619821181	13.0064433575475
17.9897585850978	22.1202465997859
20.2940403091743	-5.35651418141535
13.0137306551837	-10.1224467654187
3.63064647651692	-12.7200441573861
11.8083962417559	-0.655561116786123
21.6744011884399	4.55135986637429
21.5043091270813	8.4419665201231
35.8822273663224	4.62151759979282
-6.81476868861217	-25.1327967497928
-6.85155776754965	28.5410608834673
20.8680028226638	25.5529994441111
18.1557396645183	-30.3382765118284
8.1238058062502	5.38785864247742
-11.6245087740695	15.4738993970083
-5.28163024421861	41.3232874847318
13.1664925261809	8.59053358359828
6.34687731671701	-7.37532436682892
7.29989562348511	8.4385287029534
19.2996099636523	14.4129263926903
17.4297685174412	-1.54297019707996
-21.3284484664832	36.7549331220429
-16.7156797869446	38.1564166183757
0.721432927386937	20.6297145144173
18.8286604414259	-0.989654226198161
5.00547877284646	-24.9527132257095
31.6888509912462	-6.46329952516954
-6.44339222485487	32.3640563976327
24.3793782916372	2.58560078366754
21.0038954223042	-2.24780264427981
18.9271537329806	-6.75350934243297
23.5294400230626	4.41429588569715
22.3282146971514	2.21747141408049
-28.0930977191589	17.6295406744875
24.0599191717572	17.709222050481
20.1968074324056	11.2694907106203
-10.9028957877583	-16.1780218539544
-22.9101427657091	6.17422376604301
12.3585761577976	1.24867763393295
-7.15008142670587	-18.134833307998
-7.25703458776669	-30.712428399914
20.7007528689478	-1.38190516650186
-1.70486013400655	-18.8130624812739
11.8137691424079	-20.7448028562977
-3.69170599640865	-16.1511696795773
-24.0475819546545	3.990441529554
-15.6067711878082	-5.90062332545636
3.21716800555609	14.197807620468
26.3621818628692	-3.05155748310164
4.12643202274858	10.8222752340149
-1.29150152369915	-19.2443431865813
18.4377455163987	4.72767737203007
22.2778611978407	0.977321542985028
-11.1958267285109	-14.3786854801171
-24.9003204002748	11.9212739951806
-3.15274183177134	16.1235476810396
-16.0459992517519	13.9734599311577
10.2872141834274	20.0604484961532
1.72210629318813	-28.9281665686009
-16.0392617354196	6.21710102842324
-5.13448714963408	14.4833226669667
18.9045608331703	12.2208266787232
20.2082026151691	-10.1290708372194
6.26706333767423	-13.0920925633028
17.5237600274953	39.4094311495383
12.6354816388055	10.4355621417077
4.49856616114888	-12.8130306127364
21.7567669833664	-28.2161489924271
14.5203417689269	4.31585821750412
16.8997400249443	2.34956406025051
7.13122285102293	-9.28527414168228
9.126429572162	-29.0149713759674
13.2653111937283	-11.652931548879
16.2911138651604	-9.88094303114695
4.48499734618754	-15.4001350815567
18.2888992674321	-5.1888830433302
18.4555563118496	-10.9446339560052
-39.3224184424919	9.04581807590509
-10.1952963735002	16.122145546437
-8.04031660389958	23.30109062537
-18.1006558005147	11.1811852445766
-21.8938056475816	5.92399286421194
17.1409551651757	-0.282806611473517
-30.918379019654	-3.14555247880756
25.5205597039285	-7.80238249285103
-10.7961238334748	-5.37503689251659
-9.57688883508127	-21.4883865117594
8.91978106236171	20.1930545307233
19.9716804242677	-2.07970685369392
-20.0286059588509	-14.0051474464951
10.3203161248273	-25.1839614600182
11.8602124411071	14.2504430393703
-14.4840822598573	-6.40888333777657
-1.25501516899622	-19.7392319417795
19.3027367170452	32.3242324921824
6.72327686762085	11.3237879480349
3.23837494869445	20.6142160389964
24.8635867461832	-2.56358504298989
17.9334118443788	-12.305765428416
3.19874932287017	18.2483833070137
-24.2819986390711	7.65670626730814
-20.5010610883646	-8.02491534938411
5.50557442232506	19.5397926266416
5.74434663862375	4.34177454528133
-19.8736864829534	-19.0465407437771
-33.5883457176381	5.68333476299007
21.7059286435079	-12.7477474876918
11.4072967962637	3.1991157893469
10.9325487925346	-23.8181459624166
14.0233222304119	-7.54998215284224
2.36556231871243	16.2602399415953
3.31989382782591	13.6595390333162
3.55810131649798	9.84547546670438
-20.3242227583139	-8.95151454028394
23.3460379168884	11.7068017939551
-27.6934907143252	6.78912312813633
8.01228666613567	18.4921134002692
-2.7131712651033	16.8605021358116
18.5032445287444	-3.22291632719468
22.9804456343934	-2.51013838788329
16.0831840724712	10.01455174921
21.0436168819404	18.8035363237707
-23.2724827914575	-16.2795678521806
11.4353696000731	3.52619042776355
8.63817268370158	10.4038076868527
1.22841653965131	-15.5960380786606
-26.0180423236231	-1.88104994818047
14.3634874102094	-27.0044303485412
-5.38210763258621	-6.63631887267215
12.9755701393811	22.9476312227923
1.30529543205864	44.3125243611228
26.3522178745507	-12.3332085544221
10.4092989091272	2.59256255649142
7.8297580769479	-3.21621481943472
11.0412265873962	5.38248549792017
5.07794729259278	0.40198455986537
-23.0833672592172	-2.68057755310634
17.2736714115661	11.0956830893416
10.6127961161085	6.62716655014709
-26.89063091148	2.57932455869822
7.23191611074123	-3.7855865241487
9.94273144602578	12.3153297402811
-25.0092325252423	0.970917719946529
-20.9805675576111	-18.8266347848706
-4.8606468788974	17.7682818212574
12.1190794594331	15.2092365968099
1.30513767054182	-20.2853952902657
7.52007214158792	-22.2541438381945
4.27298297884152	-2.18674093423626
14.9297041716406	16.9367202439691
16.1618963204424	21.8905019751968
1.35264714562126	-4.42900017427741
10.0235665761099	-8.80853145264258
-19.5759047336397	-9.03710076022453
-18.2695437222361	12.3348712473024
-15.2139272714761	-17.7137749715091
19.2724265011548	-8.42375079825623
19.7373419805915	-5.08966454036638
-25.9550044149076	-2.71159121086889
19.6265510527794	26.5051011124554
14.2920246755294	17.3717668480302
2.0723267994885	6.63847945391531
5.56624832644274	8.98597020298618
-26.0364168870749	5.94873931900439
-19.0393800489242	37.0921761847727
2.70550942162071	42.2943540716616
14.8706390611621	-3.98251679062753
1.28904943319134	31.1647121267062
-37.7080213514438	-10.4337957871715
-2.81383540741539	-8.47117827048543
-0.50263300005141	-9.92812184800715
-17.2134500246836	7.15433056437026
-28.77265025649	8.21181024968796
2.34391618484572	-6.72538171744145
3.30375509514164	-6.08427749374298
0.933966069034812	-9.25785278720563
-13.3877970316168	-3.98473145560153
18.7606577875793	-27.8447489411447
5.97913294325724	25.8336229755998
-4.92135586910836	-26.0465878946043
1.78055828527893	13.3561550651996
0.972340173340337	-1.13044396586957
-33.414935954084	1.52824145346265
-9.24859543484563	-8.6736587996027
-15.5042986746215	-13.8183518620284
-8.91418599851236	-20.5729667126748
-34.0710732859912	21.7285605072394
18.9685393827722	18.426540201871
-1.95858983107455	6.71539304117585
4.66667463322441	26.859784917627
15.1169273578614	41.5628596153131
8.60823256469412	11.0527247042181
25.909551645189	3.28363528256043
-29.0271254587222	9.73895277277076
-31.1786100084788	2.48513783147461
29.423749505962	30.5059877665248
-6.86398556347489	-32.1547819737925
-26.9071808963411	24.5933974418879
-26.3287887428545	24.9717505003622
-24.3265865944613	15.8886845663658
-26.410065869308	-7.06572392377223
7.85208255174663	41.3288501361415
10.1102771319944	22.1996988323466
-5.21874399430147	22.2098020549674
28.6049402247763	-1.74851870499408
-11.6822236577648	32.1155379690689
29.1969564392865	18.2146376328932
-7.59596935303999	21.7103761566513
12.0200762043677	7.35059449671463
-30.5071206476272	-12.5554312204871
-28.0633817744125	-5.1580810360523
2.34481763859809	3.84928512661139
-24.5476685027683	-4.63071535380631
-0.178759470058899	-7.20380692325956
0.194428997433178	-27.8683956037663
-12.2827144203828	41.5616641348344
6.58430396886939	-16.3867450289021
11.2355744805813	21.013828501237
-4.08207148751881	7.96817037605215
23.1970892327702	24.052184097008
10.3620771977857	-4.34347791207913
20.4809021488902	38.7042983804542
-0.668126053349548	41.891540847296
16.4160627793443	32.4488573798316
-2.21763362771936	-32.0859536626386
14.4816873913413	-22.0574086051708
14.3965214266308	-19.225327087503
-10.3230267027309	43.1811714140097
25.2483039889723	7.63672053060951
26.4526491005767	5.28048947994264
-18.8689671824163	-2.68614638023125
-6.43778878280044	14.1456245951752
-5.75077701276723	5.23276716543924
5.51818376882527	8.09538238218635
-33.4919755616754	-12.4907365822575
24.9382681049472	-11.6455209353677
29.7555511052034	-12.2708637188474
-17.2561584239393	17.7081543532448
33.4164830373363	-18.6718097294611
5.40338164015554	-34.4026802848993
9.37065389574633	11.6682270861549
-33.4485892067867	8.28347065548901
-34.5861664186918	-0.823346802624983
9.14474659572244	36.1269270724874
14.6762744387226	31.1837409291921
16.2416267425866	-24.4059014700272
0.63778862200973	16.83311530444
31.1552707368755	8.20003316801621
31.0154011248438	8.88409371118577
19.8352260520581	10.1922545163529
-3.45337052887521	-23.2620607497101
23.0362146449418	-23.3228375990346
9.52305627678321	13.3392353129321
1.36569280995106	-21.8323345937467
-3.15848141718964	5.90163486306004
-12.7356676874868	0.569053307443269
-23.8545173174617	-12.5656074963087
-19.5634443312349	16.1121452275032
22.3897140340709	16.6124408787666
24.2220640032913	36.6603663718103
-6.46341889126571	43.3252109258174
21.1799627746701	1.50883832672033
-10.6657154325746	-0.565126902013557
10.3213307526703	42.0145020668301
9.94692828069959	21.3784052508715
27.2069338306196	-5.106181415196
27.3863535959492	-4.49262936502608
4.95948623508171	17.6119503896957
17.6510721894837	31.4899181860413
4.50302472689026	-30.8177046235102
-30.1161439234999	13.2198578245796
-36.4709700511265	18.0946278270931
18.4287189284707	-15.9833099468033
27.9453923462246	-10.8907685079765
-10.1517413433847	34.2888334030687
-15.5258695694404	19.3048177019656
-23.9083253875803	-27.2628982840222
-17.7963680733857	22.805827565549
-35.2748168782638	-13.0688383407788
-9.41694364621614	21.6530579236185
-20.3946298259177	38.543180187183
-12.0417499745039	25.055194489213
-0.345908024525992	25.0820640843444
1.90946590262259	10.3262666048565
-10.4220568894744	18.0522056829214
4.49099576050464	-4.81890416248869
0.704478080171561	1.75946592189361
26.4559993176142	15.2663273163951
1.14574073363531	5.70230594333398
-24.333413651472	-12.0235990313788
11.4038223549854	21.5735588818951
2.54459719804758	-9.2907475195714
-25.4467213435657	3.02312369201034
-20.0301760138003	-1.8517221054269
3.77410204289116	-9.25990494101897
7.80355148550665	43.5754266040408
-5.09764979328638	-10.1192132617985
-0.179845032876957	32.486179960474
20.7397673691125	18.3724929236452
10.7477899211932	12.1155736054535
-9.53034269889949	23.0621383773752
-26.2544529439637	-25.4517012082262
27.0227570058698	33.4506132194247
3.05112883021596	23.3980985162969
3.76390561777298	23.6812776514012
18.5243938716421	37.5321252417978
19.0889989389643	23.8029465657185
36.0235461353586	-9.82669329390766
-19.7145586638345	21.38580954374
-17.2232451871722	14.0716073013015
-3.55343608970488	-6.51616113989219
-36.0419272610428	2.54735437742906
27.674961360354	-13.7647978558617
-26.7064666241386	14.1134510443622
6.04189716442894	11.164131252411
-31.9106150691684	17.4952730610613
-15.8538932728618	40.251644220307
-7.50080566235733	15.8807284445204
-5.81618267939353	15.6602438809362
-12.801516007849	-0.789784568411085
-0.356261387160487	43.8792394089944
-16.7229130547005	27.9091739784013
15.2489141868595	23.225867888837
-11.3086019309693	26.4793124533324
-27.4157233837108	-4.18672373204644
-19.1200930763018	12.9324740397581
23.5206318339923	18.0466452310297
25.3865675823764	20.4937279176984
-34.536880830477	1.75001013571477
-29.6161749613522	21.5664786095955
-31.9306575935611	19.416688825425
-31.074865224166	27.0594001529339
-6.38045455858691	34.3135658428579
-31.3650406347598	-0.969757801570709
-31.620886922064	-0.394806540397953
-6.14508207548841	9.8877100807593
-4.07360707952452	25.7825740089474
-22.9093845202372	0.0125493029741876
-6.28890509809219	-15.6125814753959
9.25767086596854	36.9741530359655
8.50166788432529	28.980389672191
23.8507582852543	13.9152140687538
23.8649630482088	6.24511349784636
32.6616776289943	12.9773992081595
-5.29349826502042	-16.6137711324751
-2.31510555806923	42.2572377416347
-4.07846264897859	42.288178912307
0.602696177831591	23.8202546557442
28.0057490611679	5.49235509395206
-28.5805965465835	-3.2141119646048
-2.36196912741816	-20.0246333898385
23.2714994457589	6.02674203994578
33.7373093375052	20.0884301639119
-20.1419510893172	14.2581121294166
29.46745218501	22.7752478467644
-11.3783104883806	-25.5041402417498
-0.241936516733586	-21.6551206254184
-21.665894721029	-12.6152498024548
19.3040185977121	7.06215635607773
32.718149749986	27.1672454401676
13.700130856893	2.16462803581576
-25.4453048985003	-13.2797422045429
10.3659290405387	4.91066710330053
-30.2809960347018	9.28590515227383
-15.0635235337058	-21.5804132026031
13.4595778039378	-18.7349760419761
35.7969033235898	22.7276133824914
-31.0996183977867	12.8240496729449
-34.786262683156	19.2282990363436
-36.0517965336152	-3.36146846018545
-34.285302092586	-0.215731620115452
-19.8421134185496	-21.692956178967
-20.783545618944	-11.7318139901872
-9.26423889815682	41.5268895416386
-33.2477149319744	3.81890999517868
-29.18832498748	11.2486124573361
7.41597938432682	-8.62399320087471
3.59161363541535	-14.9443045237796
17.1914906054803	18.3510777341187
-29.5928984940484	30.1514733420661
-27.7245950047738	32.1243922633375
21.4807025918534	0.838203001289106
-7.58998733299745	-24.4886728452441
-30.3534007169642	-9.50275722118793
14.7373354385783	39.816175736688
-13.8693943644557	41.0227010931062
22.2359103745613	-6.12185302134257
28.9740911159238	2.10510168118055
-1.46960121273162	-24.6373667524019
-13.2564533508332	8.03903500960385
-13.7118112118652	39.4753826177763
-30.0799467094841	-16.6140671159642
4.29628560338483	22.4132347610342
25.6774690436381	1.73286815025315
-36.1195550443271	13.3706699148923
-35.832554267768	14.0720560770602
26.0194520072258	-11.4546776872375
5.9293679533945	-21.9233585539185
3.59473674835098	-20.4967630484818
3.06521660899706	25.5041287260849
-13.784352539024	-32.3625056739441
23.1813007175751	-3.44252903801635
15.0978468948226	15.0433721399888
24.4844888525343	-0.229054224813943
-15.910921008479	17.183424666137
-11.0943252233242	-20.9731672385444
24.2055813091707	-8.33894876860456
25.9497030686645	13.5923560864117
25.118341425266	15.2467275971204
-13.0146434267028	6.22803163868261
-6.29916005039554	11.3664791214396
17.9476215120025	-14.3385963648866
3.67645612053159	-19.592094211545
5.23173935842412	41.7046860136275
4.22147714285874	43.2721090465864
5.43116822311213	44.2536977599082
19.7334199029881	-11.3261823117965
9.15003235917641	-13.1137000946728
1.26797936441275	-11.1629404845764
19.1557378384663	-15.0298595942342
16.6709843473244	-13.6098513450317
-10.784226534702	0.987125454759582
21.3866431096441	-4.61371761487529
28.9044851714923	2.76028498448456
-21.5556344167455	30.4600379000526
-9.51626628859303	-32.1410013300876
5.86450320418334	-29.6131056306626
-39.971075357847	4.05678644123112
8.32102653348213	-20.2315073359354
7.71365357241734	-20.3668821731955
-22.3999217503756	35.3091988324993
-23.6490658181264	36.3440129734344
21.7472203959893	3.86030308197659
26.3296174884332	-16.1850881728735
6.09586263892828	-23.1417637703596
24.2073480416822	3.48533085233363
20.5573319382955	-14.3342542874966
31.5023958897693	4.10724664800258
-2.01589506302326	-31.2670280337127
-1.20479834682663	-31.4749320713404
21.2156247731071	33.082227888012
34.3420018509359	-10.0705966456102
31.1308343571891	-2.16816025989155
-29.3772258536272	12.6772982525621
12.4308356441659	40.629334647208
17.1269478164515	-12.1423106077517
-23.7779938921544	25.8052705778173
-23.2166310749188	26.1764298240968
25.2088107518122	-21.7837424743233
25.4317509956486	23.0463009592616
-7.48147790884891	-23.4144921594473
-6.86961665845764	-23.6031654194341
6.74351635433582	19.8337882973851
-19.138427951471	7.24902182809747
-16.1008420151103	-28.6216110058041
-2.20392618166943	44.0197352393777
34.9029778129256	-3.19274387112903
33.9641321008217	25.5202137505494
6.05188097777276	36.5650677690037
-5.28892087696559	3.86961747216221
-9.74265131508677	18.9507107498779
-29.5528176488514	-1.73315577805368
28.1816192046959	17.8715112156205
-19.3213852272232	-15.3343851079591
8.89020436476132	-23.9789685967898
19.8865990772928	-13.4763837634547
26.5808118512958	-13.1420968716625
28.5843799023515	16.0911176370251
16.0746927631757	23.9053772726356
-23.8539542084146	12.9480027032761
24.8026514474515	-13.1043794964079
-11.132365618162	-29.0670033136689
-10.4742648952343	-29.4365216305957
19.1832218802771	-15.9070131279276
-17.5537435972157	40.1461263910388
12.6584402245987	42.49374037722
-13.543146576721	35.472056673715
-11.8432788833807	16.9794267956336
-10.937362675428	40.413189271784
19.1686282876551	34.9424949566744
9.48052159314402	-14.7419188559883
33.5932796147689	11.1494944512948
33.7537625578749	10.4839980198178
-9.56925226915196	32.9055721080411
29.7221851824586	1.45852712814707
24.878226263506	6.95438799665603
-33.9005055781327	7.49027308293815
-29.4298425041419	14.6297475541889
-32.1674293455266	27.1256767377764
5.60286034010039	-31.3304280609926
6.41112201158043	-31.2074367104858
19.0982036077846	15.2931838983264
-24.4309008581959	34.7636201121304
-22.4781310714664	13.9163569861
-34.9177489241294	17.3736450815574
-6.1369493081368	-2.81421603154245
23.6198627273649	35.4040974081985
0.0311947654514597	3.0657116244379
-31.6138068868698	5.44042892376297
-9.15489440464208	17.1512729908252
16.8177180319737	-16.143838320899
21.5365430510477	26.3231204043126
24.5767119884885	20.1694455928357
-6.52682391991179	37.8464960594199
30.7299431924233	29.9497700734187
-7.41218413185361	6.45982290367694
-6.93602688186196	5.89940750535228
-4.34121251620578	43.9502152777641
-1.01531770658037	28.6027627183806
-17.8990140046918	28.6639287596005
26.4161297231662	10.1602374508493
38.4110350672867	5.07177771055854
17.3837833025623	-31.784814710771
-6.03748662002602	41.6677440500861
17.3849048857993	10.7119205181276
4.70555303709484	-10.299923310721
-21.7454159881156	37.509254596167
-17.5288242795058	37.9116667028041
0.659368432615804	25.9297607691478
5.17813237015187	-28.8892052939228
35.0897573372354	-6.96059328878889
-7.32456190109765	35.7040816946189
28.8077121784914	5.32210634109861
