# Supplementary material for: Cropping practices manipulate abundance patterns of root and soil microbiome members paving the way to smart farming
Source: Microbiome. 2018 Jan 16;6:14. doi: 10.1186/s40168-017-0389-9 (PMC5771023; doi:10.1186/s40168-017-0389-9)
Supplement: Supplementary file 4 — A zip archive comprising the command line code and necessary input files needed to replicate bioinformatic analysis. (ZIP 628 kb) [file 40168_2017_389_MOESM4_ESM.zip › R_Input/coords_soil_its.txt]

-6.55002399867309	8.49353386438873
-3.52190171336642	10.984878058522
-9.89102612790668	7.40616486930392
-3.95031957056122	6.52723232011237
-2.75513581818812	4.47337919685319
-3.31362476372436	11.8079896080698
-5.94228204297567	7.44632121565227
16.4223199778384	-1.46235462570464
-8.85601207000734	8.47338412906928
-3.76973921577621	30.1828927115505
-6.95470497957162	7.71218354848491
-6.59834043912351	22.9615943992563
-8.10173775330952	7.30327690121932
21.5526119741967	-2.46392334436209
-8.16321265949029	23.8402023554918
25.2866270586456	27.6150620042572
-5.02904333984228	14.7904672681482
20.201957251518	-3.31490902523282
4.81038419310496	20.2751608634939
28.095394452184	16.9682816005883
-8.47027944736678	4.92881773159015
10.9422711411651	0.219908326960009
8.90698203452852	-2.04023096487322
25.2104481846638	3.3245291693654
12.8470292679872	-0.593961797661175
23.5547816812593	-1.70414522162507
-3.53650121358019	0.476100754264452
-9.00686823642678	3.05866294333828
-6.55472266049523	9.16080005246357
-4.07724274934691	13.4170486846331
19.3385199620343	-0.537886245181488
-2.45582865404026	27.587547386369
-5.85019060836466	21.4293690710556
-5.77578693053043	8.74000077824838
-1.63834354240467	23.9841098231066
18.399770122185	-3.18363341943052
16.0421811450622	22.9797285095385
11.7307739748353	-2.18179776639931
-0.751389072005977	10.8680243003007
17.8274027646794	17.4239763351609
28.3817548165739	6.4954351866114
-5.24482571099947	25.8594128443305
-1.98861745882743	1.12221807277506
-4.77262944071626	8.10808797543362
29.2888303680699	6.58863616314387
5.65262892853763	19.1877473579252
-6.60738311261691	6.88061097624658
-7.38031929390773	8.10444751974293
12.8063861996272	14.2347268371244
-4.72828737997264	6.67154892267052
-6.29250291232145	7.99662974963754
12.7467748268575	-4.1672846205674
11.8694317045118	0.693309528449336
16.7785652375986	1.02218489254324
29.1763546651486	20.7762218871035
-1.73672680157696	2.91610096990004
10.0478942676586	21.3181273091894
0.337339676396218	27.3201012700876
5.84530973908459	22.5113451202676
1.01805726713432	10.5686598438136
14.9294935010959	17.846403969916
-5.6022050168157	6.79454678939481
-6.7215682996553	14.4598892280565
27.5089998207465	3.53994038022246
5.23507270751564	14.7689747761765
9.65454345825811	-0.725869462910129
-6.70067728592031	6.07202459159001
24.2225271128111	18.4442771809603
11.841750794074	-0.661860204626494
-9.32565867817362	23.9705194085046
-8.16310812657814	2.88474476125191
-2.72942078360972	5.4712626224517
-7.13236016274961	23.3950299718439
23.1505776479325	21.5113360462929
-9.91865310321282	5.82862095171989
2.13802547425195	13.9601671312056
-8.06011638252722	10.1939174402709
14.6046913015552	23.3897134638043
10.7845155223803	-2.11455537983929
30.2808471674075	17.4621088253741
15.0869046945017	-3.37611097727522
-1.90011023063151	25.3486747284969
-2.07219740739666	21.4692449792434
15.2015795641801	-2.82333647998272
-4.61955307926841	29.1250592847742
13.3097014080857	29.2778299341432
-4.10209487005156	7.37980883242758
12.582671697745	-4.90159277164932
-7.81595807339911	13.7071192048861
0.600968442139375	12.9114964129175
19.6578563075975	16.9787796753387
15.1593499518692	29.4504198480276
-8.3864792261528	15.4730348975072
-3.6756467899459	22.4441201915889
28.5339187611071	4.74319856949453
-0.858860294922873	9.53635327854626
-4.82883886526895	3.0370865085462
8.73673911025296	11.5525720726338
9.18679518067246	12.2765185569437
25.9884951316078	23.5141977587657
3.56988912723404	20.303894775992
30.1944357385501	8.62595557015278
-5.13831318139064	0.5892073849061
18.0080644153807	4.92883248703356
-7.86149580192558	1.08658308288808
-9.98841477877588	16.7708117024245
28.5065482760676	8.36003271220004
22.5578167837117	25.2750027974863
11.0656462924836	21.4091899920565
-8.41483718339477	11.3727866742255
-4.51524773140035	20.029416355677
18.7212174277395	-4.83989001260985
11.493780968988	18.4689800422757
16.8228224821658	22.8096743815451
15.0301291235828	-2.24434421380222
-8.21505933813059	17.5774090774577
0.0689113523530431	19.9313476723693
9.38599481328883	19.7594215492425
-5.83486813456423	4.55179234380478
22.2931629391957	27.8325979263861
24.9034568274784	4.232970045974
11.4934542904944	23.5238144050245
0.532594229084583	30.3894737799628
12.2694802106552	-4.55893994701709
11.6095007245505	-1.577263323147
15.2419508329424	-4.29948332945731
-5.55715389490208	11.1905507922561
9.67386884012816	21.9684728033264
0.663174743583082	15.3834061636187
10.270692180051	34.5791338106027
-8.00483246698404	18.7737333548467
30.5037293388739	10.7172135642824
-10.260988231232	20.3525454567779
7.13408887760473	21.0550325822911
18.94471704305	16.6491234714251
7.7442966084035	11.9221362072911
13.3724889979672	-3.21432542611237
-5.73323336082338	5.53237910207491
-6.31340416397405	15.9626584956947
-7.45431394725562	9.7265423501784
0.752407542602919	28.5710009764636
11.2143073818202	10.6952717008173
-2.6061485118326	22.8286974610102
2.44145383263548	24.8266408310181
0.649239109415671	23.730970126127
17.3861655090987	20.7982167828437
7.90814553211523	1.43423652965371
30.6029822641761	14.0514372917246
24.9572658746863	9.79738339646188
13.0299095860238	1.20319024214934
-10.8000000612677	9.77595858918581
9.5797672839985	10.2991948014635
26.4937975468959	21.1573986732716
13.2741651680765	20.0409431597129
-8.6738011517592	20.6230010254566
0.282091938330894	31.5054033572743
-3.84623892479662	23.6317609566458
11.3721425091325	1.94828423837671
6.38762784058725	7.50134107329508
-7.88379274187127	16.7306715586912
4.64579525692083	14.4978566760617
-4.56931317704946	14.087153187507
0.3609786715487	32.578643988955
-1.02620880957446	31.0064571922157
20.9573935229134	13.7157272468331
17.0366217430551	0.486933080235203
-2.28198302783187	2.80149603751098
23.2993911893534	16.569829046904
4.21394553788956	31.5954212874681
13.6305683575079	33.8373091815091
12.8061973370307	-2.76566283816516
-7.31823948190389	4.60076846111485
-1.82839819701671	28.8395911964903
10.2801827065184	-0.566171370806029
1.67435381880471	26.1839056652766
18.8625929010817	0.305305856355645
21.1589467829913	31.1141242904676
3.51183638285677	26.5381188931275
16.5133864144529	-3.17939901118053
16.5062047048678	-5.083028149113
3.46427683379761	18.5865815748649
23.6841836712608	23.9838262069545
-4.64824881686208	3.97570827368526
13.4567476066053	-2.93846235895808
0.654850789382768	17.8761747993297
-4.06516276086008	1.25093514783748
12.3729178956624	-0.569976045057874
27.3607239698368	9.81875621424761
14.0509706547749	-2.1358781857799
-8.85600184181642	5.92326912271572
-1.02908097337458	15.1877458091027
10.0601122132275	27.3445051345953
16.334328964337	7.89256229186928
22.1297172347793	28.7307695354464
24.2254744765842	14.4259263569277
10.9576971822258	-5.95108542591708
-6.38323603203604	24.0494957402483
12.1565172349362	-2.04651781493052
-8.90058545696201	9.67048956215966
11.847825588317	-4.53260915552124
-3.74308763677782	24.316399563416
12.276844172744	11.30610737185
20.862623614058	16.5762656477851
5.86714318883734	6.72385448662819
24.21869435127	26.2718043822084
-6.86997563634883	19.3602255908319
17.1805299802159	-3.11846275565902
-7.7577705622315	6.82740999769527
14.7707847713161	-0.521302740965558
11.9311804076483	23.1348862347657
16.3874044321253	9.46492529451954
-11.9050512981705	11.0098619684077
-9.91954517863733	14.318579494423
24.814422055245	22.4146626718421
-10.488407225158	8.85479291414676
28.7087837116144	13.5173225149628
12.6106792303554	-1.09574885052796
20.3953160082085	29.5411166696479
18.3964716638569	23.3282792102426
-8.65397789269948	8.0903968729577
16.9208360756659	24.3645681953615
-2.88619327095135	28.7983832874886
-11.984859214556	9.29640415121435
13.0634364366625	23.6175732139766
12.042853254094	-0.239763751135257
-2.80359708831656	24.7539749712152
15.9658004301718	7.43709610970404
11.3990041394966	15.0582883874509
-5.16299775305058	27.7459606230193
28.2648109313757	22.9209524675929
23.3645082236643	17.6925480198848
17.8114260654539	13.2819786270569
2.50404238793647	32.9819195148207
25.0782840335006	17.8896701675322
10.1500091623579	-4.66617765875582
-2.21145373215462	24.4217775002506
14.6106078934813	-3.80910307915327
16.5663608637726	6.66360312793501
12.5663378858935	-7.04809431916965
18.0596500956268	-1.17986490514686
-6.91853687078023	0.498719728917801
-3.60775905570561	16.3030891328345
18.3847240732065	3.4177219707123
7.30739266662575	10.1025058512702
14.453279667219	-2.36791292343645
9.60303282968742	-4.73328172869319
11.4826532922615	-2.27330983436297
-9.06851818307754	17.7739271153214
26.6507321845062	20.2254482387498
6.36831975911959	17.2887271044958
12.1819265495062	31.5428818244815
23.2207704678491	12.7882187216068
-3.00707000243554	13.363030511844
-11.2473865004792	14.9610721939708
6.75044110861165	13.3900500035369
24.4613225785202	20.4169322229182
8.2288571649774	-1.62927814117475
-11.0136476595815	19.6271907591296
11.9563852707131	-3.28955749336066
-8.88517874390944	6.9543404801467
11.7853902771356	21.0891531872247
-1.52088980004243	16.6259865096047
10.2883237057125	-1.55611939043328
19.3609109939719	27.6692414401023
9.35156352159358	34.4574528336172
12.8341884128683	0.0979292830173113
-1.14869329236765	14.1628023780418
11.7496374698177	11.7104867006316
21.284140359862	6.55363059253446
21.2625307786189	23.0184735717154
6.34819932337361	34.6666628919009
8.54084992071504	-1.20279756434537
7.56319189288745	-6.62466177818404
-2.36252700677946	8.09944801888343
16.5878144266425	10.8244228951279
8.13651705825641	32.8540143966644
1.68005149178978	30.8550578016298
5.14802109069973	33.1760151265635
-6.51657396324504	17.2793443874771
27.0770356266685	14.1755064966318
10.3721171671826	0.611731110758245
-10.9242332741609	13.6774135241793
18.474329867423	9.53049946484132
12.9410346089281	-1.27537654820568
1.69952451663779	20.4363023487446
8.90944346428882	-4.31349747268938
-10.0263564085932	12.6544198165238
-6.22556648610166	6.54853125856853
10.0274773013041	25.2126761270033
-6.87509201479873	2.60397381438029
9.36400235386371	18.6173760767132
13.2850611639508	-3.81038009856523
-4.18148842539773	16.5331154493298
6.34876946193082	19.3533630842906
15.3531027770986	12.5018228282055
6.68177701167042	30.6811700773351
2.65143323603302	28.1649207554829
4.44868171732603	21.8096223364465
13.8227726008042	2.78135894177321
10.0206004373863	28.7759757755883
6.97873944524224	-6.11366960921892
14.0304492972684	13.6908300054343
-0.656478120068055	22.1004610674374
14.9618316938855	26.747950171645
24.7029212866168	7.20822340372836
14.7647501942333	0.577797451685732
16.9669104953624	3.871322135769
5.01149678314805	0.958409034358011
9.56325485488708	-2.79728871470973
16.2674394004528	4.51462872427988
12.7405525554796	-2.21959350031002
4.49416843121386	-2.64634718081949
12.184407566329	-1.37675093810003
19.9636730052523	4.99853021665471
24.1049792985799	0.813547624350474
9.03971734347054	21.2338393680914
15.527553190578	0.679189249780677
8.16467825873085	11.0500651455139
17.1956739171072	5.93889688688011
10.5933822332436	-1.26948124352348
11.4905198769924	-3.66883078851914
12.4174481654813	-2.94837776620411
18.1466530194505	25.1236919098267
16.4708509821904	5.75273795228028
15.8933332580357	-0.0459838587534594
-4.89351697972037	17.7948151937299
3.77123879591293	12.4025222307441
27.4847591323506	24.19118101042
12.0257496792272	-0.771983242685948
13.893986320038	-0.3121824596092
6.05311541750083	8.80392764667261
10.0975146184396	17.7634174391563
18.8653007978233	-2.05456877570969
6.35343890549624	-2.49835143097509
13.7105894625334	1.09085500800655
6.93280169993082	0.605984280898362
18.5287115095797	22.5906447656693
7.66881762951459	10.2706933700301
14.5383855706965	3.86816634924343
16.0912511081168	21.3933285058924
8.21462203165289	4.10479193892719
19.7305054287771	9.18484587957934
16.4534481473788	-0.70261327724191
16.5766007353604	3.08815038991167
20.721400127904	2.26818038010357
13.8713694523497	5.19378431963898
24.1310988292954	12.6478332251758
4.86695216318101	10.6015115390773
12.0672528527059	0.358288157148112
13.2019827883027	-0.66466103866492
10.4110550939269	32.9017061401746
11.142695962493	4.84632153410299
5.27959516104423	-1.23349823710354
6.25364801203797	20.9772067596122
7.15546449942456	33.0887182925318
10.7679523522295	30.8411908299079
3.9132304100608	5.8504117821062
12.4529967340596	0.827267534273961
9.51587968682394	-3.41870283005802
14.8985433563423	7.32340032452319
2.74809404542192	-1.73473939505527
14.1923353383063	-6.27431908246618
14.7813521319603	4.43010900269069
8.02696775417228	22.0282171027763
3.07539996447504	9.80384966891058
12.6426452462421	14.9561396999157
13.3241291963966	30.0809026115457
2.36955996582699	4.16735453758691
6.91456266065795	4.50215472854181
6.46819828489604	-1.05048682390335
14.3889795525456	19.3980887954781
5.17826424672417	10.0320277386052
18.9344475739918	0.997723797239559
4.8920125453663	23.7020180749603
7.38464878490017	2.37583889373255
12.546098572533	25.4601403571795
12.4049105981971	1.39538105205316
19.7977515417887	4.15650582024899
5.797306691243	-4.70457803102461
21.7726415498806	19.8867643196266
12.1749523799287	-1.65732723031778
19.2420409928054	31.2635566061063
17.9623247300179	-0.672304475666582
3.68651378478172	8.46298764046002
17.1115205485395	29.8120018948961
1.11707180187573	7.92898912589867
21.0075734485786	25.9615510050714
12.9167687067307	27.0014220259144
10.2386438811504	15.7033776221526
7.73162782752233	27.0619326626626
26.7668334003312	15.997506644739
13.9033400676222	-4.28426046443345
7.58891196902593	31.0834537852274
8.17282971094091	24.8982512827463
0.0170466937285708	7.98956123456633
2.49582505499166	13.1552528820866
-0.0700156953641145	5.81329009109561
16.3441623904615	33.2934086820568
13.0079360203592	20.9033310007101
11.025516126268	22.2088595617094
26.6763807293119	7.31872383932646
-10.2708460467776	10.9556983969552
14.9504171726957	31.5963838444682
26.0195145338634	11.7183827475177
4.63804614398752	2.06187463033803
28.9433724852717	10.3420867616341
17.1937270951689	32.8730417634857
-4.85862076685519	22.4191896022986
6.82902608369693	24.0262882802813
7.69025523795445	17.4118093302117
25.6503057288444	25.3645922081063
17.5361608586099	27.7816937749548
7.4444738134195	18.2199404769408
23.9859790484253	28.8777452676569
29.5076969566909	15.589990692051
27.1130801421942	19.3083899698521
-0.801473643014368	19.0524486161324
-6.85048654552471	25.7483451571433
9.28124954332076	12.9431758098851
15.8093785825355	19.5330773682778
12.0400054351609	18.5294005924694
9.54092552868602	29.6987868553833
2.60770133808163	19.6561414199315
-3.87207668148044	9.13376337287837
-4.44786713486599	9.50557716346009
-11.3743212293575	6.75455107264467
-7.29374861205415	6.54625962939361
17.5307070575915	-2.62281726478107
-2.89810545559444	30.9409567211336
-5.39011503593829	21.9827080267624
20.3399847160932	-2.18145488024642
-7.92438395449905	24.7258325773465
24.5607582519934	27.1048939616868
-3.00215393698773	14.73647791353
5.42327761264173	20.8932040134107
28.5954342212295	17.6501188499655
7.85329904886895	0.474271563984833
5.91665591951807	-3.22802138782924
23.5682401764852	3.24238534117774
-3.17309123446821	-0.13677565382423
-2.55666795222852	-1.36847646991939
17.2907553260819	-1.76616115726892
-0.83656254947066	29.8533616290213
-0.174859999743255	25.4230625439975
15.3833020227651	22.4607511300152
19.1921341869605	18.1403779451199
27.5188029960885	6.07818898238058
-4.97102963348964	23.1834498453333
-6.6235614719081	4.23703361108081
11.9455119076281	13.2833438771967
14.0080059099727	-4.89664793370667
8.67418883985372	2.67666776612315
29.5905928029204	20.0125580164406
10.1466232982951	19.1222257399533
8.54621762707096	23.5936171818492
2.57290808208651	9.23594614158735
-4.55178973401064	5.70811360255759
27.7228137619599	4.36887114887167
6.15319131014099	16.261395270231
24.296481513014	19.503468821411
13.1333148853109	-1.90885445567391
-10.0635908847835	23.2281297834758
22.6483633971426	22.1680599671307
3.78178657325627	14.8729019019802
9.70368802265705	-2.37256044483604
30.0887840906892	18.3126525487838
-1.42286439882848	26.9136063665358
14.1926002996027	29.6470108494584
-7.90454359214672	12.0600101338541
-7.61149174312686	17.7142739117615
-10.038398270314	18.0911346379133
8.71075236706246	10.8971543332474
9.9241468857896	13.7828448948796
25.1446054095324	23.2750431032311
1.80149637571309	17.8946326180084
29.3473698369645	8.61574055021299
14.6864565800581	2.43097810081085
-11.3173624608065	17.466243072847
23.0961057975969	24.596539541261
-5.8551688198772	12.576129739272
20.8921826178868	-4.92840714768593
17.9569261416742	-5.18323076221598
11.840058048803	17.8350829286325
1.18595403791763	22.5996159453833
22.4038268389347	26.9806732561331
11.2671831223895	-7.29214230550826
10.4253420738933	-6.86177490038976
9.81952451251046	23.9118323676307
11.1964483133623	34.6135499572767
-9.05650206338637	19.0840714997563
-7.83904918549939	20.6059046432256
30.4365436649118	11.5782948291622
10.2493060561162	11.8015986692906
-3.74297458442899	17.4811957156013
11.4088375840013	10.1248685347732
-3.39903291391018	19.1573679811769
1.15241574189632	25.3464874260586
15.4388488142126	20.8064358824954
30.4950755358689	13.2147717117353
24.3244390966184	10.3510211652438
7.53412173561548	8.16814818859719
9.64883016707575	8.84760035314721
26.9951426669464	21.8678330939004
1.55170617545169	32.3381701328246
19.6600605178027	13.6086781539165
23.007590206757	15.614438570961
4.5368124440944	32.4449406768704
13.0157015303141	34.408736957211
13.9846555453404	33.0517348030651
10.9029748067415	-3.10863713645001
21.5486707433262	1.01007505726961
21.8465105780497	30.64221590412
4.36788251042224	27.6831441285812
-3.75250799060548	-0.889443520705879
26.5353370366066	9.81728801168613
10.4539743437462	26.6946250550822
14.877970035256	9.84605504718518
15.3566883673648	4.4298064880779
25.0373944116296	14.6821247263795
-3.96784433591186	26.1445013090543
15.5647582881856	1.85125685269095
28.6626531885994	12.7010418458623
20.6258146802324	28.713968063398
17.5160330284064	25.6127680324547
14.2219868198381	25.5004515242993
11.7825608618286	16.5674557310282
28.7382021268353	22.2603211713645
22.4619529136443	18.1089543781629
3.24619117264533	33.6108240070301
18.4622053060629	8.40426642508924
18.143522638349	7.46521560261746
-5.92768045183621	-1.04815286195059
15.6142293360619	2.47007410413565
-10.0763489013993	19.1395193067894
7.06776739348392	17.158850367645
12.9495030680174	31.8482341186927
23.551803552664	11.9839066797487
5.43353040752686	12.6674383330317
9.64707484945508	1.95949966793321
18.9661813464497	28.4854395355084
-1.24652203909063	13.1089535775689
23.4013074185332	6.98383847978383
22.6375750914622	7.80997055937679
21.0517647920631	23.891446164134
7.27915523675307	34.7033047888187
8.2272201220837	31.8735152041729
6.12272812356419	33.0941797035891
26.4797961351297	13.5650899895241
4.76758007621075	16.0200109935266
5.7916567011018	30.4661031312745
3.71420551956469	29.1334112870359
2.79954038010521	29.4796826727955
10.7237007606357	1.63245950294322
-0.879306738517174	20.7596696768038
2.17553103209744	-3.30883598455261
21.5823027943907	5.0103163279582
21.6552912851293	0.0121919934869839
25.6080380940297	1.39370749415253
18.3118145994171	1.85108513753333
18.9508711561178	6.93508137776196
2.39285848829826	11.2856343051619
27.3368033674842	25.0063131235086
12.7232548276679	3.7811678408235
16.5883524853858	5.28067932872859
5.69729299417596	3.8640176804716
13.492650527132	10.1588350129001
4.23843752132624	9.19179615633392
11.2949908875986	33.0159909218628
10.0288730613859	31.3374624782569
6.85501960557903	-4.82525232975959
1.60368743536106	7.63495523710201
14.7082633789644	15.4265643842803
3.44687457841656	23.0808462423105
3.44180058126519	-5.25522635697417
21.3272202897979	20.6296865912697
18.7170271372842	30.5587148251998
19.6749173367244	32.0272340548227
17.1070277734502	30.6483532644322
20.2001107363419	25.986258581026
7.49924630829244	26.3844630270407
7.32433420779436	28.40743376726
25.9413420168518	16.1567488010315
15.5588634681702	33.7398416373501
12.8423408778081	22.2760271725685
26.4485403719405	8.09973374716651
15.7838971460204	31.5299992652772
26.8635872865689	11.8913045870063
28.6056046349089	11.1245946051179
18.0439479565124	32.6506681210039
-5.30583843354434	24.3548061107838
26.1844113839569	26.060951379429
16.8135031268927	28.2521406523777
23.4502909299114	29.5394789547048
30.3895382372012	15.7210875547002
28.6749432360693	15.2524250752756
28.0783244634801	19.3324473843
26.7958261751388	18.3673435106195
-1.85933922693813	19.4799754517123
17.5733635693628	19.3471549798328
2.18073553411977	21.3091178702452
