# Supplementary material for: Cropping practices manipulate abundance patterns of root and soil microbiome members paving the way to smart farming
Source: Microbiome. 2018 Jan 16;6:14. doi: 10.1186/s40168-017-0389-9 (PMC5771023; doi:10.1186/s40168-017-0389-9)
Supplement: Supplementary file 4 — A zip archive comprising the command line code and necessary input files needed to replicate bioinformatic analysis. (ZIP 628 kb) [file 40168_2017_389_MOESM4_ESM.zip › R_Input/CorrDF.R]

CorrDF <- function(cormat, pmat) {
  ut <- upper.tri(cormat)
  data.frame(
    from = rownames(cormat)[col(cormat)[ut]],
    to = rownames(cormat)[row(cormat)[ut]],
    cor  =(cormat)[ut],
    p = pmat[ut]
  )
}
