# Supplementary material for: Cropping practices manipulate abundance patterns of root and soil microbiome members paving the way to smart farming
Source: Microbiome. 2018 Jan 16;6:14. doi: 10.1186/s40168-017-0389-9 (PMC5771023; doi:10.1186/s40168-017-0389-9)
Supplement: Supplementary file 4 — A zip archive comprising the command line code and necessary input files needed to replicate bioinformatic analysis. (ZIP 628 kb) [file 40168_2017_389_MOESM4_ESM.zip › R_Input/FAST_ITS_barcode_OTU_ab2_id97_tax_assignments.txt]

OTU_325	Fungi	Ascomycota	Sordariomycetes	Hypocreales	Hypocreaceae			1
OTU_324	Fungi							1
OTU_327	Fungi	Ascomycota	Dothideomycetes	Pleosporales				0.92
OTU_326	Fungi							1
OTU_321	Fungi	Ascomycota						0.87
OTU_320	Fungi	Ascomycota	Sordariomycetes	Sordariales	Chaetomiaceae			1
OTU_323	Fungi	Glomeromycota	Glomeromycetes	Glomerales	Claroideoglomeraceae	Claroideoglomus	Claroideoglomus sp	1
OTU_322								1
OTU_899	Fungi	Ascomycota	Dothideomycetes	Pleosporales	unidentified	unidentified	Pleosporales sp	0.84
OTU_898	Fungi							1
OTU_329	Fungi							1
OTU_328	Fungi	Basidiomycota	Agaricomycetes	Agaricales				0.92
OTU_890	Fungi	Ascomycota	Eurotiomycetes	Onygenales	Onygenaceae			1
OTU_897	Fungi	Ascomycota						1
OTU_896	Fungi	Basidiomycota	Tremellomycetes	Tremellales	Incertae sedis	Cryptococcus	Cryptococcus heimaeyensis	1
OTU_895	Fungi							1
OTU_894	Fungi	Basidiomycota	Tremellomycetes	Tremellales	Incertae sedis	Bullera	Bullera unica	1
OTU_431	Fungi							1
OTU_430	Fungi							1
OTU_433	Fungi	Ascomycota						0.97
OTU_432	Fungi	Ascomycota	Eurotiomycetes	Eurotiales	Trichocomaceae	Paecilomyces	Paecilomyces lilacinus	0.91
OTU_435	Fungi	Basidiomycota	Microbotryomycetes	Leucosporidiales	Leucosporidiaceae	Leucosporidium	Leucosporidium golubevii	1
OTU_434	Fungi							1
OTU_437	Fungi							1
OTU_436	Fungi	Ascomycota	Dothideomycetes	Pleosporales	Montagnulaceae			0.84
OTU_439	Fungi	Basidiomycota	Agaricomycetes	Agaricales	Agaricaceae	Lycoperdon	Lycoperdon pyriforme	1
OTU_438	Fungi	Basidiomycota	Tremellomycetes	Tremellales	Incertae sedis	Cryptococcus		1
OTU_1488	Fungi							1
OTU_1489	Fungi							1
OTU_1486	Fungi							1
OTU_1487	Fungi	Ascomycota	Sordariomycetes	Sordariales	Lasiosphaeriaceae			0.87
OTU_1484	Fungi							0.95
OTU_1485	Fungi	Ascomycota	Dothideomycetes	Pleosporales	Sporormiaceae			0.98
OTU_1482	Fungi							1
OTU_1483	Fungi	Basidiomycota	Agaricomycetes	Agaricales	Psathyrellaceae	Psathyrella	Psathyrella chondroderma	0.92
OTU_1480	Fungi	Ascomycota	Incertae sedis	Incertae sedis	Incertae sedis	Ypsilina	Ypsilina graminea	0.98
OTU_1481	Fungi	Ascomycota	Leotiomycetes	Helotiales				0.99
OTU_1437	Fungi	Basidiomycota	Agaricomycetes	Corticiales	unidentified	unidentified	Corticiales sp	1
OTU_1436	Fungi	Basidiomycota	Agaricomycetes	Agaricales	Psathyrellaceae			0.92
OTU_1435	Fungi	Ascomycota	Leotiomycetes	Helotiales				0.91
OTU_1434	Fungi							1
OTU_714	Fungi	Ascomycota	Pezizomycetes	Pezizales	Incertae sedis	Pulvinula		0.88
OTU_715	Fungi	Basidiomycota	Agaricomycetes	Agaricales	Psathyrellaceae	Coprinellus	Coprinellus micaceus	1
OTU_716	Fungi	Ascomycota						0.97
OTU_1154	Fungi	Ascomycota	Dothideomycetes	Pleosporales	Sporormiaceae	unidentified	Sporormiaceae sp	1
OTU_1155	Fungi	Ascomycota	Saccharomycetes	Saccharomycetales				0.99
OTU_1156	Fungi							0.99
OTU_717	Fungi	Ascomycota						0.86
OTU_1150	Fungi	Basidiomycota	Agaricomycetes	Agaricales				0.86
OTU_1151	Fungi	Ascomycota	Dothideomycetes	Pleosporales				0.95
OTU_1152	Fungi	Glomeromycota	Glomeromycetes	Archaeosporales	Archaeosporaceae	Archaeospora		0.98
OTU_1153	Fungi	Glomeromycota	Glomeromycetes	Diversisporales	Diversisporaceae	Diversispora	Diversispora sp	0.99
OTU_710	Fungi							1
OTU_1158	Fungi	Basidiomycota	Agaricomycetes	Sebacinales				1
OTU_1159	Fungi							1
OTU_711	Fungi	Chytridiomycota	unidentified	unidentified	unidentified	unidentified	Chytridiomycota sp	0.86
OTU_712	Fungi							1
OTU_713	Fungi	Ascomycota						1
OTU_1039	Fungi	Ascomycota	Sordariomycetes	Microascales	Microascaceae	Microascus	Microascus brevicaulis	1
OTU_1038	Fungi							0.98
OTU_1037	Fungi	Basidiomycota	Agaricomycetes	Russulales	Stephanosporaceae	Lindtneria	Lindtneria sp	1
OTU_1036	Fungi							1
OTU_1035	Fungi							1
OTU_1034	Fungi	Basidiomycota	Agaricomycetes					0.92
OTU_1033	Fungi	Basidiomycota	Agaricomycetes	Agaricales	Inocybaceae	Tubaria		0.8
OTU_1032	Fungi	Ascomycota	Sordariomycetes	Hypocreales	Incertae sedis	Myrothecium		1
OTU_1031	Fungi	Ascomycota	Dothideomycetes	Pleosporales				1
OTU_1030	Fungi	Ascomycota	Lecanoromycetes	Ostropales	Stictidaceae			0.82
OTU_1323	Fungi	Glomeromycota	Glomeromycetes	Glomerales	Glomeraceae	Funneliformis	Funneliformis mosseae	0.88
OTU_1322	Fungi							1
OTU_1321	Fungi	Ascomycota	Dothideomycetes	Pleosporales	Sporormiaceae	Preussia		0.81
OTU_1320	Fungi	Basidiomycota	Agaricomycetes	Auriculariales				1
OTU_1327	Fungi	Basidiomycota	Agaricomycetes	Agaricales	Strophariaceae	Galerina	Galerina unicolor (Fr.) Singer	0.88
OTU_1326	Fungi							1
OTU_1325	Fungi	Ascomycota	Sordariomycetes	Diaporthales	Togniniaceae	Phaeoacremonium	Phaeoacremonium hungaricum	0.92
OTU_1324	Fungi	Ascomycota	Lecanoromycetes	Pertusariales	Megasporaceae	unidentified	Megasporaceae sp	0.98
OTU_1329	Fungi							1
OTU_1328	Fungi							1
OTU_1929	Fungi							1
OTU_1928	Fungi							1
OTU_1921	Fungi							1
OTU_1920	Fungi							1
OTU_1923	Fungi	Ascomycota						0.97
OTU_1922	Fungi	Basidiomycota	Agaricomycetes	Agaricales	Psathyrellaceae	Parasola		1
OTU_1925	Fungi	Zygomycota	Incertae sedis	Mortierellales	Mortierellaceae	Mortierella		1
OTU_1924	Fungi							1
OTU_1927	Fungi	Chytridiomycota	Chytridiomycetes	Rhizophydiales	Rhizophydiaceae	Rhizophydium	Rhizophydium sp	0.87
OTU_1926	Fungi							1
OTU_1468	Fungi	Ascomycota						0.99
OTU_1818	Fungi							1
OTU_1815								1
OTU_1814	Fungi	Basidiomycota	Agaricomycetes	Polyporales	Polyporaceae	Trametes	Trametes versicolor	1
OTU_1817	Fungi	Glomeromycota	Glomeromycetes	Glomerales	Glomeraceae	Septoglomus	Septoglomus viscosum	0.83
OTU_1816	Fungi	Glomeromycota	Glomeromycetes	Archaeosporales				0.91
OTU_1811	Fungi							1
OTU_1810	Fungi	Glomeromycota	Glomeromycetes	Glomerales	Glomeraceae	Glomus		0.99
OTU_1813	Fungi	Ascomycota	Eurotiomycetes	Eurotiales	Incertae sedis	Thermomyces	Thermomyces lanuginosus	1
OTU_1812	Fungi	Ascomycota	Dothideomycetes	Pleosporales	Incertae sedis			0.83
OTU_1469	Fungi	Basidiomycota	Tremellomycetes	Trichosporonales	Trichosporonaceae	Trichosporon	Trichosporon domesticum	0.93
OTU_556	Fungi	Glomeromycota	Glomeromycetes	Archaeosporales	Archaeosporaceae	Archaeospora		1
OTU_557	Fungi	Basidiomycota	Agaricomycetes	Agaricales	Psathyrellaceae	Coprinopsis	Coprinopsis calospora	0.95
OTU_554	Fungi	Basidiomycota	Agaricomycetes	Sebacinales	Sebacinaceae	Efibulobasidium	Efibulobasidium albescens	0.95
OTU_555	Fungi							1
OTU_552	Fungi							1
OTU_553	Fungi							1
OTU_550	Fungi	Basidiomycota	Tremellomycetes	Cystofilobasidiales				1
OTU_551	Fungi							1
OTU_558	Fungi							1
OTU_559	Fungi							1
OTU_158	Fungi	Ascomycota	Dothideomycetes	Pleosporales	Incertae sedis	Letendraea	Letendraea sp	0.97
OTU_159	Fungi	Basidiomycota	Agaricomycetes	Agaricales	Psathyrellaceae			0.9
OTU_69	Fungi	Ascomycota						0.98
OTU_68	Fungi	Ascomycota	Dothideomycetes	Pleosporales	Incertae sedis	Ascochyta	Ascochyta sp	1
OTU_65	Fungi	Basidiomycota	Agaricomycetes	Agaricales	Psathyrellaceae	Coprinellus	Coprinellus sp	0.95
OTU_64	Fungi	Basidiomycota	Tremellomycetes					1
OTU_67	Fungi	Ascomycota	Leotiomycetes	Helotiales				0.96
OTU_66	Fungi	Ascomycota	Sordariomycetes	Sordariales	Chaetomiaceae			1
OTU_156	Fungi	Ascomycota	Sordariomycetes	Hypocreales	Hypocreaceae	Trichoderma	Trichoderma asperellum	0.96
OTU_60	Fungi	Ascomycota	Sordariomycetes	Incertae sedis	Incertae sedis	Myrmecridium	Myrmecridium schulzeri	1
OTU_63	Fungi	Ascomycota	Dothideomycetes	Pleosporales	Pleosporaceae	Alternaria	Alternaria eichhorniae	1
OTU_62	Fungi	Ascomycota						1
OTU_880	Fungi	Ascomycota	Sordariomycetes	Hypocreales	Cordycipitaceae	Lecanicillium	Lecanicillium primulinum	0.96
OTU_881	Fungi	Ascomycota	Pezizomycetes	Pezizales	Ascobolaceae	Ascobolus		0.82
OTU_882	Fungi	Ascomycota	Dothideomycetes	Pleosporales	Phaeosphaeriaceae	Ophiosphaerella	Ophiosphaerella korrae	1
OTU_883	Fungi							1
OTU_336	Fungi	Ascomycota						1
OTU_885	Fungi	Ascomycota						0.98
OTU_334	Fungi	Basidiomycota						0.8
OTU_335	Fungi	Ascomycota	Dothideomycetes	Tubeufiales	Tubeufiaceae	unidentified	Tubeufiaceae sp	0.97
OTU_888	Fungi	Basidiomycota	Agaricomycetes					0.92
OTU_889	Fungi							1
OTU_338	Fungi	Ascomycota	Sordariomycetes	Incertae sedis	Plectosphaerellaceae	Verticillium	Verticillium albo-atrum	0.99
OTU_339	Fungi	Basidiomycota	Agaricomycetes					0.96
OTU_652	Fungi							1
OTU_1729	Fungi							1
OTU_428	Fungi	Glomeromycota	Glomeromycetes	Glomerales	Glomeraceae	Funneliformis		1
OTU_429	Fungi	Basidiomycota	Microbotryomycetes	Sporidiobolales	Incertae sedis	Sporobolomyces	Sporobolomyces ruberrimus	1
OTU_426	Fungi							1
OTU_427	Fungi							1
OTU_424	Fungi	Chytridiomycota	Chytridiomycetes	Rhizophydiales	Rhizophydiaceae	Rhizophydium	Rhizophydium sp	1
OTU_425	Fungi	Basidiomycota	Agaricomycetes	Sebacinales	Sebacinales Group B			1
OTU_422	Fungi	Basidiomycota	Agaricomycetes					1
OTU_423	Fungi	Ascomycota	Sordariomycetes					0.88
OTU_420	Fungi	Ascomycota	Dothideomycetes	Pleosporales				0.93
OTU_421	Fungi	Ascomycota						1
OTU_1491	Fungi	Ascomycota						1
OTU_1490	Fungi	Ascomycota	Leotiomycetes	Helotiales	Helotiaceae			0.82
OTU_1493	Fungi							1
OTU_1492	Fungi	Ascomycota	Sordariomycetes	Coniochaetales				1
OTU_1460	Fungi							0.94
OTU_1494	Fungi	Ascomycota	Dothideomycetes	Pleosporales	Cucurbitariaceae	Pyrenochaetopsis	Pyrenochaetopsis pratorum	1
OTU_1497	Fungi	Ascomycota	Sordariomycetes	Sordariales	Chaetomiaceae			0.93
OTU_1496	Fungi	Basidiomycota	Exobasidiomycetes	unidentified	unidentified	unidentified	Exobasidiomycetes sp	1
OTU_1499	Protista	Ciliophora	unidentified	unidentified	unidentified	unidentified	Ciliophora sp	0.88
OTU_1498	Fungi	Ascomycota	Leotiomycetes	Helotiales	Helotiaceae			0.93
OTU_1461	Fungi	Basidiomycota	Agaricomycetes					0.95
OTU_1147	Fungi	Basidiomycota	Cystobasidiomycetes	Cystobasidiales	Cystobasidiaceae	Occultifur	Occultifur externus	0.94
OTU_1146	Fungi							1
OTU_1145	Fungi	Ascomycota	Sordariomycetes	Hypocreales				0.84
OTU_1144	Fungi							0.99
OTU_1143	Fungi	Ascomycota	Leotiomycetes	Helotiales				0.99
OTU_1142	Fungi	Rozellomycota	unidentified	unidentified	unidentified	unidentified	Rozellomycota sp	0.97
OTU_1141	Fungi	Ascomycota	Leotiomycetes	Helotiales	Incertae sedis	Acidomelania	Acidomelania panicicola	0.99
OTU_1140	Fungi	Ascomycota	Dothideomycetes	Pleosporales				0.95
OTU_1518	Fungi	Ascomycota	Sordariomycetes					1
OTU_1149	Fungi	Basidiomycota	Agaricomycetes					0.91
OTU_1148	Fungi							1
OTU_893	Fungi	Ascomycota	Sordariomycetes	Sordariales	Lasiosphaeriaceae	unidentified	Lasiosphaeriaceae sp	0.96
OTU_1519	Fungi	Zygomycota	Incertae sedis	Mortierellales	Mortierellaceae	Mortierella		1
OTU_1002	Fungi							1
OTU_1003	Fungi							1
OTU_1000	Fungi	Ascomycota	Eurotiomycetes	Chaetothyriales	Herpotrichiellaceae	Exophiala	Exophiala pisciphila	0.97
OTU_1001	Fungi	Basidiomycota	Agaricomycetes	Agaricales	Marasmiaceae	Marasmius		0.99
OTU_1006	Fungi							1
OTU_1007	Fungi							0.99
OTU_1004	Fungi	Glomeromycota	Glomeromycetes	Glomerales	Glomeraceae			1
OTU_1005	Fungi							1
OTU_1008	Fungi	Ascomycota	Eurotiomycetes					0.92
OTU_1009	Fungi	Ascomycota	Dothideomycetes	Pleosporales				0.98
OTU_892	Fungi	Ascomycota	Saccharomycetes	Saccharomycetales	Saccharomycetaceae	Williopsis	Williopsis californica var dimennae	1
OTU_891	Fungi	Ascomycota	Sordariomycetes	Microascales	Microascaceae	Scedosporium	Scedosporium minutisporum	0.89
OTU_1316	Fungi							1
OTU_1317	Fungi							1
OTU_1314	Fungi	Zygomycota	Incertae sedis	Mortierellales	Mortierellaceae	Mortierella	Mortierella sp	1
OTU_1315	Fungi							1
OTU_1312	Fungi	Ascomycota	Sordariomycetes	Hypocreales	Hypocreaceae			1
OTU_1313	Fungi	Basidiomycota	Agaricomycetes	Agaricales	Entolomataceae	Entoloma	Entoloma sericeum	1
OTU_1310	Protista	Cercozoa	unidentified	unidentified	unidentified	unidentified	Cercozoa sp	1
OTU_1311	Fungi							1
OTU_1318	Fungi	Rozellomycota	unidentified	unidentified	unidentified	unidentified	Rozellomycota sp	0.99
OTU_1319	Fungi	Ascomycota						0.92
OTU_1569	Plantae	Anthophyta	Monocotyledonae	Poales	Poaceae	unidentified	Poaceae sp	1
OTU_1568	Fungi	Ascomycota						0.97
OTU_1441	Fungi							1
OTU_1446	Fungi	Ascomycota	Leotiomycetes	Helotiales				0.81
OTU_1447	Fungi							1
OTU_1958	Fungi							1
OTU_1959	Fungi	Basidiomycota	Agaricomycetes	Agaricales	Strophariaceae	Agrocybe	Agrocybe praecox	1
OTU_1954	Fungi							1
OTU_1955	Fungi							0.98
OTU_1956	Fungi							1
OTU_1957	Fungi	Basidiomycota	Agaricomycetes	Agaricales	Entolomataceae			1
OTU_1950	Fungi							1
OTU_1951	Fungi							1
OTU_1952	Fungi	Basidiomycota	Agaricomycetes					0.97
OTU_1953	Fungi							1
OTU_1448	Fungi	Basidiomycota	Agaricomycetes	Agaricales				0.99
OTU_1449	Fungi	Ascomycota						0.84
OTU_1659	Fungi							0.99
OTU_1157	Fungi							1
OTU_1567	Fungi	Ascomycota	Sordariomycetes	Sordariales				0.83
OTU_1566	Fungi	Ascomycota	Dothideomycetes	Pleosporales	Phaeosphaeriaceae			0.99
OTU_1511	Fungi	Zygomycota	Incertae sedis	Mortierellales	Mortierellaceae	Mortierella	Mortierella humilis	0.99
OTU_1657	Fungi	Glomeromycota	Glomeromycetes	Glomerales	Glomeraceae	Septoglomus	Septoglomus viscosum	0.81
OTU_1656	Fungi	Basidiomycota	Agaricomycetes	Thelephorales	Thelephoraceae			1
OTU_1553	Fungi	Ascomycota	Eurotiomycetes	Onygenales	Onygenaceae	Auxarthron		0.98
OTU_1849	Fungi							1
OTU_523	Fungi							1
OTU_522	Fungi	Zygomycota	Incertae sedis	Mortierellales	Mortierellaceae	Mortierella	Mortierella amoeboidea	1
OTU_521	Fungi	Ascomycota						0.93
OTU_520	Fungi							1
OTU_527	Fungi	Ascomycota	Pezizomycetes	Pezizales	Pyronemataceae	Paurocotylis	Paurocotylis pila	0.99
OTU_526	Fungi							1
OTU_525	Fungi	Ascomycota	Eurotiomycetes					0.89
OTU_524	Fungi	Ascomycota	Sordariomycetes	Incertae sedis	Incertae sedis	Myrmecridium	Myrmecridium schulzeri	0.98
OTU_529	Fungi	Ascomycota	Dothideomycetes	Pleosporales	Phaeosphaeriaceae	Phaeosphaeria		0.93
OTU_528	Fungi	Basidiomycota	Microbotryomycetes	Leucosporidiales	unidentified	unidentified	Leucosporidiales sp	0.87
OTU_1843	Fungi	Ascomycota	Incertae sedis	Incertae sedis	Incertae sedis	Ochroconis	Ochroconis sp	0.95
OTU_191	Fungi							0.99
OTU_58	Fungi	Ascomycota	Pezizomycetes	Pezizales	Ascobolaceae			1
OTU_59	Fungi	Ascomycota	Sordariomycetes	Sordariales	Lasiosphaeriaceae			0.97
OTU_50	Fungi	Ascomycota	Sordariomycetes					0.93
OTU_51	Fungi	Ascomycota	Sordariomycetes	Sordariales	Lasiosphaeriaceae			0.99
OTU_52	Fungi	Ascomycota	Dothideomycetes	Pleosporales	Phaeosphaeriaceae	Phaeosphaeria	Phaeosphaeria sp TMS	1
OTU_53	Fungi	Ascomycota	Dothideomycetes	Pleosporales	Phaeosphaeriaceae			0.98
OTU_54	Fungi	Ascomycota	Dothideomycetes	Pleosporales	Incertae sedis	Periconia	Periconia sp	0.93
OTU_55	Fungi	Ascomycota	Leotiomycetes	Helotiales				0.83
OTU_56	Fungi							1
OTU_57	Fungi	Ascomycota	Sordariomycetes	Hypocreales	Nectriaceae	Gibberella	Gibberella zeae	1
OTU_1792	Fungi	Glomeromycota	Glomeromycetes	Archaeosporales	Archaeosporaceae	Archaeospora		0.98
OTU_1793	Fungi	Ascomycota	Sordariomycetes	Hypocreales	Incertae sedis	Ilyonectria	Ilyonectria anthuriicola	0.91
OTU_1790	Fungi	Ascomycota	Leotiomycetes	Helotiales	Hyaloscyphaceae	Lachnum	Lachnum sp FC	0.89
OTU_1791	Fungi	Ascomycota	Pezizomycetes	Pezizales	Pezizaceae	Peziza	Peziza subcitrina	1
OTU_1796	Fungi							0.99
OTU_1797	Fungi	Ascomycota	Dothideomycetes	Tubeufiales	Tubeufiaceae	unidentified	Tubeufiaceae sp	0.97
OTU_1794	Fungi	Ascomycota	Sordariomycetes	Hypocreales	Clavicipitaceae			0.96
OTU_1795	Fungi	Basidiomycota	Pucciniomycetes	Platygloeales	Eocronartiaceae	Eocronartium	Eocronartium sp	1
OTU_402	Fungi	Ascomycota	Sordariomycetes	Hypocreales	Clavicipitaceae	Metacordyceps	Metacordyceps chlamydosporia	0.8
OTU_1799	Fungi							1
OTU_181	Fungi	Basidiomycota	Microbotryomycetes	Sporidiobolales	Incertae sedis	Rhodotorula	Rhodotorula ferulica	1
OTU_180	Fungi	Ascomycota	Sordariomycetes	Sordariales	Lasiosphaeriaceae	Podospora		0.88
OTU_183	Fungi	Zygomycota	Incertae sedis	Mortierellales	Mortierellaceae	Mortierella	Mortierella amoeboidea	0.8
OTU_182	Fungi	Ascomycota	Dothideomycetes	Pleosporales	Incertae sedis	Pyrenochaeta	Pyrenochaeta sp	1
OTU_185	Fungi	Ascomycota						0.98
OTU_184	Fungi	Ascomycota	Leotiomycetes	Helotiales	Hyaloscyphaceae	Trichopezizella	Trichopezizella sp KUS	0.81
OTU_639	Fungi	Ascomycota						0.99
OTU_638	Fungi							0.99
OTU_637	Fungi	Ascomycota	Sordariomycetes	Glomerellales	Apiosporaceae	Arthrinium		1
OTU_636	Fungi	Ascomycota	Eurotiomycetes	Eurotiales	Trichocomaceae			1
OTU_635	Fungi	Glomeromycota	Glomeromycetes	Archaeosporales	Archaeosporaceae	unidentified	Archaeosporaceae sp	0.91
OTU_634	Fungi	Ascomycota	Dothideomycetes	Pleosporales	Pleosporaceae	Bipolaris	Bipolaris microstegii	0.81
OTU_633	Fungi							1
OTU_632	Fungi							1
OTU_631	Fungi							1
OTU_630	Fungi	Ascomycota	Sordariomycetes	Hypocreales				0.91
OTU_94	Fungi	Basidiomycota	Agaricomycetes	Agaricales	Psathyrellaceae			0.93
OTU_162	Fungi	Ascomycota						1
OTU_161	Fungi	Ascomycota						0.95
OTU_97	Fungi	Ascomycota	Dothideomycetes	Pleosporales	Phaeosphaeriaceae			0.87
OTU_90	Fungi	Basidiomycota	Agaricomycetes	Agaricales	Psathyrellaceae	Psathyrella	Psathyrella panaeoloides	0.98
OTU_91	Fungi	Ascomycota	Dothideomycetes	Pleosporales	Incertae sedis	Pyrenochaeta		1
OTU_92	Fungi							1
OTU_93	Fungi	Zygomycota	Incertae sedis	Mortierellales	Mortierellaceae	Mortierella		1
OTU_989	Fungi							1
OTU_988	Fungi	Ascomycota	Dothideomycetes	Pleosporales				1
OTU_459	Fungi							1
OTU_458	Fungi	Basidiomycota	Tremellomycetes	Cystofilobasidiales				1
OTU_453	Fungi	Ascomycota	Sordariomycetes	Hypocreales	Nectriaceae			0.96
OTU_452	Fungi	Ascomycota	Sordariomycetes					0.91
OTU_983	Fungi	Ascomycota	Dothideomycetes	Pleosporales				0.88
OTU_982	Fungi	Zygomycota	Incertae sedis	Mucorales	Mucoraceae	Mucor	Mucor circinelloides f. circinelloides	0.96
OTU_985	Fungi	Basidiomycota	Agaricomycetes					1
OTU_456	Fungi	Basidiomycota	Agaricomycetes					0.82
OTU_455	Fungi	Ascomycota	Dothideomycetes	Pleosporales	Phaeosphaeriaceae			0.96
OTU_454	Fungi							1
OTU_1178	Fungi	Ascomycota	Eurotiomycetes	Chaetothyriales	Herpotrichiellaceae	Capronia	Capronia peltigerae	0.96
OTU_1179	Fungi	Glomeromycota	Glomeromycetes	Glomerales	Glomeraceae			1
OTU_1172	Fungi							1
OTU_1173	Fungi							1
OTU_1170	Fungi							1
OTU_1171	Fungi	Ascomycota	Leotiomycetes	Helotiales				0.86
OTU_1176	Fungi							1
OTU_1177	Fungi	Glomeromycota	Glomeromycetes	Archaeosporales	Archaeosporaceae	Archaeospora	Archaeospora sp	0.85
OTU_1174	Fungi							1
OTU_1175	Fungi	Ascomycota	Sordariomycetes	Hypocreales	Incertae sedis	Acremonium	Acremonium alcalophilum	1
OTU_857	Fungi	Ascomycota	Leotiomycetes					1
OTU_856	Fungi	Ascomycota	Dothideomycetes	Pleosporales	Leptosphaeriaceae	Leptosphaeria		0.88
OTU_855	Fungi							0.99
OTU_854	Fungi	Glomeromycota	Glomeromycetes	Diversisporales	Diversisporaceae	Diversispora	Diversispora sp	0.93
OTU_853	Fungi	Ascomycota						0.98
OTU_852	Fungi	Ascomycota	Pezizomycetes	Pezizales	Pyronemataceae			0.97
OTU_851	Fungi	Ascomycota	Orbiliomycetes	Orbiliales	Orbiliaceae			0.99
OTU_850	Fungi	Ascomycota						0.98
OTU_1770	Fungi	Ascomycota	Dothideomycetes	Pleosporales	Incertae sedis			0.87
OTU_1771	Fungi							0.99
OTU_1772	Fungi							1
OTU_1698	Fungi							1
OTU_1774	Fungi							1
OTU_1775	Fungi							1
OTU_859	Fungi	Ascomycota						0.8
OTU_858	Fungi	Chytridiomycota	Chytridiomycetes	Spizellomycetales	Spizellomycetaceae	Powellomyces	Powellomyces sp	1
OTU_1695	Fungi							1
OTU_1694	Fungi							1
OTU_1015	Fungi							1
OTU_1014	Fungi	Basidiomycota	Agaricomycetes	Cantharellales	Ceratobasidiaceae			1
OTU_1017	Fungi	Ascomycota	Leotiomycetes	Helotiales				0.92
OTU_1016	Fungi	Ascomycota						0.89
OTU_1011	Fungi							1
OTU_1010	Fungi	Basidiomycota	Agaricostilbomycetes	Agaricostilbales	Chionosphaeraceae	Kurtzmanomyces	Kurtzmanomyces sp	1
OTU_1013	Fungi	Basidiomycota	Agaricomycetes					0.87
OTU_1012	Fungi	Basidiomycota	Agaricomycetes	Hymenochaetales	Schizoporaceae			0.81
OTU_1019	Fungi							1
OTU_1018	Fungi	Ascomycota	Dothideomycetes	Pleosporales				0.81
OTU_1416	Fungi							1
OTU_1309	Fungi							1
OTU_1308	Fungi	Basidiomycota	Agaricomycetes	Agaricales	Cortinariaceae	Cortinarius		1
OTU_1301	Fungi							1
OTU_1300	Fungi							1
OTU_1303	Fungi							1
OTU_1302	Fungi	Ascomycota	Leotiomycetes	Helotiales				0.82
OTU_1305	Fungi							1
OTU_1304	Fungi							1
OTU_1307	Fungi	Basidiomycota	Agaricomycetes	Agaricales	Inocybaceae	Inocybe		1
OTU_1306	Fungi	Basidiomycota	Agaricomycetes					0.91
OTU_1949	Fungi	Ascomycota	Saccharomycetes	Saccharomycetales	Incertae sedis	Cyberlindnera	Cyberlindnera sargentensis	0.84
OTU_1948	Fungi							1
OTU_1947	Fungi							1
OTU_1946	Fungi	Ascomycota	Saccharomycetes	Saccharomycetales	Saccharomycetaceae	Williopsis	Williopsis californica var dimennae	0.93
OTU_1945	Fungi	Basidiomycota	Agaricomycetes	Boletales	Suillaceae	Suillus		1
OTU_1944	Fungi	Ascomycota						0.85
OTU_1943	Fungi							1
OTU_1942	Fungi	Ascomycota	Leotiomycetes					0.94
OTU_1941	Fungi	Basidiomycota	Agaricomycetes	Polyporales	Meruliaceae	Scopuloides	Scopuloides hydnoides	1
OTU_1940	Fungi	Ascomycota	Leotiomycetes	Helotiales	Helotiaceae			0.96
OTU_674	Fungi	Glomeromycota	Glomeromycetes	Archaeosporales				1
OTU_1557	Fungi	Ascomycota	Sordariomycetes	Sordariales				0.94
OTU_530	Fungi	Ascomycota	Sordariomycetes	Sordariales				0.93
OTU_531	Fungi	Ascomycota	Sordariomycetes	Microascales	Ceratocystidaceae	Thielaviopsis	Thielaviopsis sp	1
OTU_532	Fungi	Chytridiomycota	Chytridiomycetes	Spizellomycetales	Spizellomycetaceae	Spizellomyces	Spizellomyces dolichospermus	0.99
OTU_533	Fungi	Chytridiomycota	Chytridiomycetes	Spizellomycetales	Spizellomycetaceae	Powellomyces	Powellomyces hirtus	1
OTU_534	Fungi	Ascomycota	Sordariomycetes	Sordariales				0.98
OTU_535	Fungi	Ascomycota						1
OTU_536	Fungi	Ascomycota	Pezizomycetes	Pezizales	Pyronemataceae	Cheilymenia	Cheilymenia stercorea	0.83
OTU_537	Fungi	Ascomycota	Sordariomycetes	Hypocreales	Incertae sedis	Acremonium	Acremonium persicinum	1
OTU_538	Fungi	Ascomycota	Sordariomycetes					0.91
OTU_539	Fungi							1
OTU_47	Fungi	Ascomycota	Sordariomycetes	Sordariales	Lasiosphaeriaceae	Apodus	Apodus sp	1
OTU_46	Fungi	Ascomycota	Pezizomycetes	Pezizales	Pyronemataceae	Pseudaleuria	Pseudaleuria sp	1
OTU_45	Fungi	Ascomycota	Eurotiomycetes	Chaetothyriales	Herpotrichiellaceae	Exophiala		1
OTU_44	Fungi	Ascomycota						0.93
OTU_43	Fungi	Ascomycota	Sordariomycetes	Sordariales	Lasiosphaeriaceae			1
OTU_42	Fungi	Ascomycota	Sordariomycetes	Sordariales				1
OTU_41	Fungi	Ascomycota	Dothideomycetes	Pleosporales	Cucurbitariaceae	Pyrenochaetopsis	Pyrenochaetopsis leptospora	0.93
OTU_40	Fungi	Ascomycota	Sordariomycetes	Xylariales	Incertae sedis	Monographella	Monographella cucumerina	0.98
OTU_49	Fungi	Basidiomycota	Microbotryomycetes	Sporidiobolales				1
OTU_48	Fungi	Basidiomycota	Agaricomycetes	Cantharellales	Ceratobasidiaceae	Ceratobasidium		0.86
OTU_1785	Fungi							1
OTU_1784	Fungi	Glomeromycota	Glomeromycetes	Glomerales	Glomeraceae			1
OTU_1787	Fungi	Basidiomycota	Agaricomycetes	Agaricales				0.89
OTU_1786	Fungi	Basidiomycota	Agaricomycetes	Agaricales	Bolbitiaceae	Conocybe		1
OTU_1781	Fungi							1
OTU_1780	Fungi	Basidiomycota	Agaricomycetes	Agaricales	Pluteaceae	Volvariella		0.99
OTU_1783	Fungi	Ascomycota	Dothideomycetes	Pleosporales	Incertae sedis	Phoma	Phoma sp	0.86
OTU_1782	Fungi	Ascomycota	Dothideomycetes	Pleosporales	Phaeosphaeriaceae			0.98
OTU_1789	Fungi	Ascomycota	Eurotiomycetes					0.85
OTU_1788	Fungi							0.99
OTU_1543	Fungi	Ascomycota	Leotiomycetes	Helotiales				0.91
OTU_1542	Fungi							1
OTU_1541	Fungi							1
OTU_1540	Fungi	Ascomycota	Eurotiomycetes	Eurotiales	Trichocomaceae	Talaromyces	Talaromyces assiutensis	0.89
OTU_628	Fungi	Ascomycota	Dothideomycetes	Capnodiales	Mycosphaerellaceae			1
OTU_629	Fungi	Ascomycota	Sordariomycetes	Xylariales	Incertae sedis	Dinemasporium		1
OTU_198	Fungi	Ascomycota	Incertae sedis	Incertae sedis	Incertae sedis	Chaetosphaeronema	Chaetosphaeronema sp MP13 ZW	0.85
OTU_199	Fungi	Ascomycota	Sordariomycetes	Microascales	unidentified	unidentified	Microascales sp	1
OTU_196	Fungi							1
OTU_197	Fungi	Zygomycota	Incertae sedis	Mucorales	Rhizopodaceae	Rhizopus	Rhizopus arrhizus var. arrhizus	1
OTU_194	Fungi	Ascomycota	Sordariomycetes					0.9
OTU_627	Fungi	Basidiomycota						0.98
OTU_620	Fungi	Ascomycota	Dothideomycetes	Capnodiales	Mycosphaerellaceae			1
OTU_621	Fungi	Ascomycota	Sordariomycetes	Magnaporthales	Magnaporthaceae	Slopeiomyces	Slopeiomyces cylindrosporus	1
OTU_622	Fungi	Ascomycota	Dothideomycetes	Pleosporales	Leptosphaeriaceae	Leptosphaeria		0.98
OTU_623	Fungi							1
OTU_945	Fungi	Basidiomycota						0.82
OTU_416	Fungi							0.95
OTU_947	Fungi							1
OTU_946	Fungi							1
OTU_941	Fungi							1
OTU_940	Fungi	Basidiomycota	Agaricomycetes	Agaricales	Bolbitiaceae	Conocybe	Conocybe aff ochrostriata NL	0.81
OTU_996	Fungi	Ascomycota	Sordariomycetes	Hypocreales	Incertae sedis	Acremonium		0.87
OTU_997	Fungi	Basidiomycota	Microbotryomycetes	Sporidiobolales	Incertae sedis	Rhodotorula	Rhodotorula ferulica	0.82
OTU_994	Fungi							1
OTU_995	Fungi	Basidiomycota	Agaricomycetes	Agaricales	Entolomataceae	Entoloma		0.98
OTU_992	Fungi							1
OTU_993	Fungi							1
OTU_990	Fungi	Basidiomycota	Agaricostilbomycetes	Agaricostilbales	Chionosphaeraceae	Kurtzmanomyces		0.93
OTU_991	Fungi	Ascomycota	Dothideomycetes	Pleosporales	Phaeosphaeriaceae	Ophiosphaerella	Ophiosphaerella korrae	0.84
OTU_410	Fungi	Ascomycota						1
OTU_998	Fungi	Basidiomycota	Agaricomycetes	Agaricales	Clavariaceae	unidentified	Clavariaceae sp	0.81
OTU_999	Fungi	Ascomycota						0.96
OTU_448	Fungi							1
OTU_449	Fungi	Glomeromycota	Glomeromycetes	Glomerales	Glomeraceae	Funneliformis	Funneliformis mosseae	1
OTU_440								1
OTU_441	Fungi	Basidiomycota	Agaricomycetes	Sebacinales	Sebacinales Group B			1
OTU_442	Fungi	Ascomycota	Sordariomycetes	Xylariales	unidentified	unidentified	Xylariales sp	0.95
OTU_443	Fungi	Ascomycota	Eurotiomycetes	Chaetothyriales	Herpotrichiellaceae	Phialophora	Phialophora sp 437	1
OTU_444	Fungi							1
OTU_445	Fungi	Ascomycota						0.97
OTU_446	Fungi	Ascomycota	Eurotiomycetes	Eurotiales	Trichocomaceae	Talaromyces	Talaromyces ohiensis	1
OTU_447	Fungi							1
OTU_1626	Fungi	Ascomycota						0.83
OTU_1627	Fungi							1
OTU_1624	Fungi							1
OTU_1625	Fungi							0.95
OTU_1169	Fungi							1
OTU_1168	Fungi	Ascomycota	Sordariomycetes					1
OTU_1165	Fungi	Basidiomycota	Tremellomycetes	Tremellales	Incertae sedis	Dioszegia	Dioszegia takashimae	0.98
OTU_1164	Fungi	Glomeromycota	Glomeromycetes	Archaeosporales	Archaeosporaceae	unidentified	Archaeosporaceae sp	0.99
OTU_1167	Fungi	Ascomycota	Sordariomycetes	Magnaporthales	Magnaporthaceae			1
OTU_1166	Fungi	Ascomycota						0.94
OTU_1161	Fungi							1
OTU_1160	Fungi	Ascomycota						1
OTU_1163	Fungi	Chytridiomycota	Chytridiomycetes	Spizellomycetales	Spizellomycetaceae	Spizellomyces	Spizellomyces dolichospermus	0.99
OTU_1162								1
OTU_844	Fungi	Basidiomycota	Agaricomycetes	Agaricales	Psathyrellaceae	Parasola	Parasola schroeterii	0.99
OTU_845	Fungi							1
OTU_846	Fungi							1
OTU_847	Fungi							1
OTU_840	Fungi							1
OTU_841	Fungi	Ascomycota	Sordariomycetes	Sordariales	Lasiosphaeriaceae			0.99
OTU_842	Fungi	Glomeromycota	Glomeromycetes	Archaeosporales				1
OTU_843	Fungi	Chytridiomycota	Chytridiomycetes	Spizellomycetales	Spizellomycetaceae			0.81
OTU_1763	Fungi							1
OTU_1762	Fungi	Basidiomycota	Agaricomycetes	Agaricales	Psathyrellaceae	Psathyrella		0.95
OTU_1761	Fungi							1
OTU_1746	Fungi	Basidiomycota	Agaricomycetes	Atheliales	Atheliaceae	Tylospora	Tylospora fibrillosa	1
OTU_848	Fungi	Ascomycota	Dothideomycetes	Pleosporales				0.96
OTU_849	Fungi	Basidiomycota						0.97
OTU_1765	Fungi	Basidiomycota	Agaricomycetes	Agaricales	Psathyrellaceae	Psathyrella		0.86
OTU_1764	Fungi							1
OTU_1749	Fungi	Ascomycota	Sordariomycetes	Hypocreales				0.98
OTU_1748	Fungi							1
OTU_1378	Fungi							0.97
OTU_1379	Fungi							1
OTU_1374	Fungi							0.99
OTU_1375	Fungi							1
OTU_1376	Fungi							0.93
OTU_1377	Fungi	Ascomycota						0.95
OTU_1370	Fungi							1
OTU_1371	Fungi							1
OTU_1372	Fungi	Ascomycota						0.99
OTU_1373	Fungi							1
OTU_1200	Fungi	Zygomycota	Incertae sedis	Mortierellales	Mortierellaceae	Mortierella		1
OTU_1201	Fungi	Ascomycota						0.9
OTU_1202	Fungi							1
OTU_1203	Fungi							1
OTU_1204	Fungi							0.99
OTU_1205	Fungi	Zygomycota	Incertae sedis	Mortierellales	Mortierellaceae			0.98
OTU_1206								1
OTU_1207	Fungi							1
OTU_1208	Fungi	Ascomycota	Sordariomycetes	Sordariales	Chaetomiaceae	Mycothermus	Mycothermus thermophilus	1
OTU_1209	Fungi							1
OTU_1978	Fungi	Basidiomycota	Agaricomycetes	Polyporales	Meruliaceae	Bjerkandera	Bjerkandera adusta	0.92
OTU_1979	Fungi	Basidiomycota	Agaricomycetes	Agaricales	Clavariaceae	Clavaria	Clavaria sp	0.92
OTU_1998	Fungi							1
OTU_1999	Fungi	Basidiomycota	Agaricomycetes	Cantharellales	Ceratobasidiaceae	unidentified	Ceratobasidiaceae sp	0.95
OTU_1990	Fungi							0.99
OTU_1991	Fungi	Ascomycota	Eurotiomycetes					0.86
OTU_1992	Fungi	Ascomycota	Leotiomycetes					0.88
OTU_1993								1
OTU_1994	Fungi	Ascomycota						1
OTU_1995	Fungi							1
OTU_1996	Fungi	Ascomycota	Eurotiomycetes	Eurotiales	Trichocomaceae	Paecilomyces	Paecilomyces penicillatus	1
OTU_1997	Fungi							0.98
OTU_1405	Fungi	Basidiomycota	Tremellomycetes	Tremellales	Incertae sedis	Bullera	Bullera globospora	1
OTU_1887	Fungi	Ascomycota	Sordariomycetes	Hypocreales				0.93
OTU_215	Fungi	Ascomycota	Pezizomycetes	Pezizales	Ascobolaceae	Ascobolus		0.98
OTU_1282	Fungi							1
OTU_214	Fungi	Basidiomycota	Agaricomycetes	Agaricales	Incertae sedis	unidentified	Agaricales sp	1
OTU_217	Fungi	Ascomycota	Dothideomycetes	Pleosporales	Incertae sedis	Letendraea	Letendraea sp	0.99
OTU_216	Fungi	Ascomycota	Dothideomycetes	Pleosporales				0.91
OTU_211	Fungi	Basidiomycota	Tremellomycetes	Tremellales	Incertae sedis	Dioszegia	Dioszegia hungarica	0.92
OTU_746	Fungi	Ascomycota	Pezizomycetes	Pezizales	Pyronemataceae	Scutellinia		1
OTU_213	Fungi	Ascomycota	Sordariomycetes	Sordariales				1
OTU_212	Fungi							1
OTU_1466	Fungi							1
OTU_1467	Fungi	Zygomycota	Incertae sedis	Basidiobolales	Basidiobolaceae	Basidiobolus	Basidiobolus magnus	1
OTU_509	Fungi	Basidiomycota	Agaricomycetes	Agaricales				0.88
OTU_508	Fungi	Basidiomycota	Agaricomycetes	Agaricales				0.83
OTU_505	Fungi	Glomeromycota	Glomeromycetes	Diversisporales	Diversisporaceae			0.82
OTU_504	Fungi							1
OTU_507	Fungi	Ascomycota	Pezizomycetes	Pezizales				0.84
OTU_506	Fungi	Ascomycota	Sordariomycetes					1
OTU_501	Fungi	Ascomycota	Eurotiomycetes	Onygenales	Onygenaceae			1
OTU_500	Fungi							1
OTU_503	Fungi	Basidiomycota	Microbotryomycetes	Sporidiobolales	Incertae sedis	Rhodotorula	Rhodotorula sp	0.83
OTU_502	Fungi	Glomeromycota	Glomeromycetes	Glomerales	Glomeraceae	Funneliformis	Funneliformis sp	1
OTU_32	Fungi	Ascomycota	Sordariomycetes	Hypocreales	Nectriaceae	Gibberella	Gibberella intricans	1
OTU_33	Fungi	Ascomycota	Dothideomycetes	Pleosporales	Cucurbitariaceae	Pyrenochaetopsis	Pyrenochaetopsis leptospora	0.87
OTU_30	Fungi	Basidiomycota	Agaricomycetes	Agaricales	Inocybaceae	Tubaria		0.85
OTU_31	Fungi							1
OTU_36	Fungi	Ascomycota	Sordariomycetes	Sordariales	Lasiosphaeriaceae	unidentified	Lasiosphaeriaceae sp	1
OTU_37	Fungi	Ascomycota	Dothideomycetes	Incertae sedis	Incertae sedis	Zymoseptoria	Zymoseptoria brevis	1
OTU_34	Fungi	Ascomycota	Sordariomycetes	Hypocreales	Nectriaceae			0.96
OTU_35	Fungi	Basidiomycota	Agaricomycetes	Agaricales				1
OTU_38	Fungi	Basidiomycota	Agaricomycetes	Agaricales	Marasmiaceae	Calyptella	Calyptella capula	1
OTU_39	Fungi	Ascomycota	Sordariomycetes	Hypocreales	Nectriaceae	Fusarium	Fusarium tricinctum	1
OTU_1547	Fungi	Ascomycota						1
OTU_1546	Fungi	Ascomycota						0.99
OTU_1545	Fungi	Glomeromycota	Glomeromycetes	Glomerales	Glomeraceae			1
OTU_1544	Fungi							1
OTU_619	Protista	Cercozoa	unidentified	unidentified	unidentified	unidentified	Cercozoa sp	1
OTU_618	Fungi	Basidiomycota	Agaricomycetes	Cantharellales	Ceratobasidiaceae			1
OTU_1574	Fungi	Ascomycota	Sordariomycetes	Glomerellales	Incertae sedis	Savoryella	Savoryella paucispora	0.91
OTU_1575	Fungi	Glomeromycota	Glomeromycetes	Glomerales	Glomeraceae	Glomus		1
OTU_1572	Fungi							1
OTU_1573	Fungi	Ascomycota	Eurotiomycetes	Onygenales	Onygenaceae	Auxarthron	Auxarthron umbrinum	1
OTU_1570	Fungi	Basidiomycota	Agaricomycetes	Agaricales	Bolbitiaceae	Conocybe		0.91
OTU_625	Fungi	Ascomycota	Pezizomycetes	Pezizales				0.93
OTU_611	Fungi							1
OTU_610	Fungi	Basidiomycota	Pucciniomycetes	Platygloeales	Eocronartiaceae	Eocronartium	Eocronartium sp	0.97
OTU_613	Fungi	Ascomycota	Dothideomycetes	Pleosporales	Incertae sedis	Dictyosporium	Dictyosporium strelitziae	1
OTU_612	Fungi	Ascomycota						0.91
OTU_615	Fungi							0.99
OTU_614	Fungi	Ascomycota	Sordariomycetes	Xylariales	unidentified	unidentified	Xylariales sp	1
OTU_617	Fungi	Chytridiomycota	Chytridiomycetes	Spizellomycetales	Spizellomycetaceae	Powellomyces	Powellomyces sp	0.83
OTU_616	Fungi	Basidiomycota	Agaricomycetes	Cantharellales	Ceratobasidiaceae			1
OTU_195	Fungi	Ascomycota	Sordariomycetes	Hypocreales	Hypocreaceae			1
OTU_192	Fungi	Basidiomycota	Microbotryomycetes	Leucosporidiales				0.95
OTU_193	Fungi	Ascomycota	Sordariomycetes	Microascales				1
OTU_299	Fungi							1
OTU_298	Fungi	Ascomycota	Dothideomycetes	Pleosporales				0.97
OTU_295	Fungi							1
OTU_294	Fungi	Zygomycota	Incertae sedis	Mortierellales	Mortierellaceae	Mortierella		1
OTU_297	Fungi	Basidiomycota	Agaricomycetes					0.89
OTU_296	Fungi	Ascomycota	Dothideomycetes	Dothideales	Dothioraceae	Aureobasidium	Aureobasidium pullulans	1
OTU_291	Fungi	Ascomycota						1
OTU_290	Fungi	Ascomycota	Leotiomycetes					0.86
OTU_293	Fungi	Chytridiomycota	Chytridiomycetes	Rhizophlyctidales	Rhizophlyctidaceae	Rhizophlyctis	Rhizophlyctis rosea	1
OTU_292	Fungi	Ascomycota	Eurotiomycetes	Eurotiales	Trichocomaceae			0.99
OTU_475	Fungi							1
OTU_474	Fungi							1
OTU_477	Fungi	Ascomycota	Leotiomycetes	Helotiales	Helotiaceae	Heyderia	Heyderia sp	1
OTU_476	Fungi	Ascomycota	Sordariomycetes					0.91
OTU_471	Fungi							1
OTU_470	Fungi	Ascomycota	Sordariomycetes	Hypocreales				0.94
OTU_473	Fungi							1
OTU_472	Fungi	Ascomycota	Sordariomycetes	Sordariales	Chaetomiaceae			1
OTU_1684	Fungi	Ascomycota	Incertae sedis	Incertae sedis	Pseudeurotiaceae	unidentified	Pseudeurotiaceae sp	1
OTU_1685	Fungi	Ascomycota	Lecanoromycetes					0.87
OTU_1686	Fungi							0.98
OTU_1687	Fungi							1
OTU_479	Fungi							1
OTU_478	Fungi	Ascomycota	Dothideomycetes	Pleosporales	Pleosporaceae	Chalastospora	Chalastospora ellipsoidea	0.88
OTU_1682	Fungi							1
OTU_1683	Fungi	Glomeromycota	Glomeromycetes	Glomerales	Glomeraceae	Septoglomus	Septoglomus jasnowskae	0.88
OTU_277	Fungi	Basidiomycota	Agaricomycetes	Agaricales	Psathyrellaceae	Coprinopsis	Coprinopsis semitalis	1
OTU_276	Fungi	Ascomycota	Sordariomycetes	Hypocreales	Nectriaceae	Fusarium	Fusarium sp NG	1
OTU_275	Fungi	Ascomycota	Sordariomycetes					1
OTU_274	Fungi							1
OTU_273	Fungi	Ascomycota						0.89
OTU_272	Fungi	Basidiomycota	Agaricomycetes	Agaricales	Psathyrellaceae	Coprinopsis	Coprinopsis sp	0.99
OTU_271	Fungi	Ascomycota	Leotiomycetes	Helotiales				0.97
OTU_270	Fungi	Ascomycota						0.86
OTU_1867	Fungi	Ascomycota	Dothideomycetes	Pleosporales	Montagnulaceae	unidentified	Montagnulaceae sp	0.84
OTU_279	Fungi	Ascomycota	Leotiomycetes	Helotiales				0.82
OTU_278	Fungi	Ascomycota	Sordariomycetes	Chaetosphaeriales	Chaetosphaeriaceae	Chaetosphaeria	Chaetosphaeria sp	0.85
OTU_1889	Fungi	Ascomycota	Leotiomycetes	Helotiales	Incertae sedis	Tetracladium	Tetracladium sp	0.95
OTU_1190	Fungi	Ascomycota						0.96
OTU_1191	Fungi	Ascomycota	Sordariomycetes	Hypocreales				0.81
OTU_1192	Fungi							1
OTU_1193	Fungi	Chytridiomycota	Chytridiomycetes	Rhizophydiales	Rhizophydiaceae	Rhizophydium		0.82
OTU_1194	Fungi	Chytridiomycota	Chytridiomycetes	Spizellomycetales	Spizellomycetaceae	Spizellomyces	Spizellomyces sp PL 078	1
OTU_1195	Fungi							1
OTU_1196	Fungi	Ascomycota	Sordariomycetes					1
OTU_1197	Fungi							1
OTU_1198	Fungi	Zygomycota	Incertae sedis	Mortierellales	Mortierellaceae	Mortierella	Mortierella ambigua	0.93
OTU_1199	Fungi							1
OTU_1408	Fungi	Glomeromycota	Glomeromycetes	Glomerales	Claroideoglomeraceae			0.95
OTU_871	Fungi	Ascomycota						1
OTU_870	Fungi	Ascomycota	Sordariomycetes	Sordariales				1
OTU_873	Fungi							1
OTU_872	Fungi							1
OTU_875	Fungi							1
OTU_874	Fungi	Ascomycota	Dothideomycetes	Pleosporales	Pleosporaceae	Pleospora	Pleospora halimiones	0.94
OTU_877	Fungi							1
OTU_876	Fungi							1
OTU_879	Fungi	Basidiomycota	Microbotryomycetes	Leucosporidiales	unidentified	unidentified	Leucosporidiales sp	0.81
OTU_878	Fungi	Ascomycota	Sordariomycetes	Hypocreales	Incertae sedis	Acremonium	Acremonium nepalense	0.81
OTU_1754	Fungi	Glomeromycota	Glomeromycetes	Archaeosporales	Archaeosporaceae	Archaeospora		0.92
OTU_1755	Fungi	Ascomycota	Sordariomycetes	Hypocreales	unidentified	unidentified	Hypocreales sp	0.96
OTU_1752	Fungi	Basidiomycota	Agaricomycetes	Agaricales	Psathyrellaceae	Coprinopsis	Coprinopsis patouillardii	0.8
OTU_1753	Fungi							1
OTU_1750	Fungi	Ascomycota	Sordariomycetes					0.99
OTU_1751	Fungi	Glomeromycota	Glomeromycetes	Glomerales	Glomeraceae	Funneliformis	Funneliformis sp	1
OTU_1409	Fungi							1
OTU_1571	Fungi	Basidiomycota	Tremellomycetes	Tremellales	Incertae sedis	Cryptococcus	Cryptococcus terreus	1
OTU_1369	Fungi	Ascomycota	Leotiomycetes	Incertae sedis	Myxotrichaceae	Pseudogymnoascus	Pseudogymnoascus roseus	1
OTU_1368	Fungi	Ascomycota	Sordariomycetes	Coniochaetales	Coniochaetaceae			0.87
OTU_1367	Fungi							1
OTU_1366	Fungi	Ascomycota						0.98
OTU_1365	Fungi	Ascomycota	Sordariomycetes	Hypocreales	Incertae sedis	Acremonium	Acremonium dichromosporum	0.97
OTU_1364	Fungi	Ascomycota	Sordariomycetes	Hypocreales				0.9
OTU_1363	Fungi							1
OTU_1362	Fungi	Ascomycota	Sordariomycetes	Hypocreales	Incertae sedis	Acremonium	Acremonium sp	1
OTU_1361	Fungi	Ascomycota	Leotiomycetes	Helotiales	Incertae sedis	Helicodendron	Helicodendron triglitziense	1
OTU_1360	Fungi	Basidiomycota	Agaricomycetes	Agaricales	Psathyrellaceae	Coprinopsis		0.97
OTU_1819	Fungi	Ascomycota	Sordariomycetes					0.8
OTU_1213	Fungi	Ascomycota	Dothideomycetes	Pleosporales	Pleosporaceae	Pleospora	Pleospora herbarum	1
OTU_1212	Fungi							1
OTU_1211	Fungi	Basidiomycota	Microbotryomycetes	Sporidiobolales	Incertae sedis	Rhodotorula	Rhodotorula aurantiaca	0.98
OTU_1210	Fungi							1
OTU_1217	Fungi	Basidiomycota	Agaricomycetes	Agaricales	Bolbitiaceae	Conocybe		1
OTU_1216	Fungi							1
OTU_1215	Fungi	Ascomycota						0.91
OTU_1214	Fungi	Ascomycota						0.81
OTU_1219	Fungi	Ascomycota	Leotiomycetes	Helotiales	Incertae sedis	Tetracladium	Tetracladium sp	0.99
OTU_1218	Fungi	Ascomycota	Leotiomycetes	Helotiales	Hyaloscyphaceae	Albotricha	Albotricha sp AU	0.86
OTU_1969	Fungi							1
OTU_1968	Fungi							1
OTU_1989	Fungi	Ascomycota						0.95
OTU_1988	Fungi	Ascomycota	Dothideomycetes	Pleosporales				1
OTU_1983	Fungi	Glomeromycota	Glomeromycetes	Glomerales	Glomeraceae	Rhizophagus	Rhizophagus sp	1
OTU_1982	Fungi	Ascomycota	Dothideomycetes	Pleosporales	unidentified	unidentified	Pleosporales sp	0.93
OTU_1981	Fungi	Basidiomycota	Tremellomycetes	Cystofilobasidiales	Cystofilobasidiaceae	Cystofilobasidium	Cystofilobasidium capitatum	1
OTU_1980	Fungi	Basidiomycota	Agaricomycetes	Cantharellales	Ceratobasidiaceae	Thanatephorus	Thanatephorus cucumeris	1
OTU_1987	Fungi	Basidiomycota	Tremellomycetes	Cystofilobasidiales	unidentified	unidentified	Cystofilobasidiales sp	0.95
OTU_1986	Fungi							1
OTU_1985	Fungi	Zygomycota	Incertae sedis	Mucorales	Mucoraceae	Mucor	Mucor circinelloides f. circinelloides	1
OTU_1984	Fungi	Ascomycota	Eurotiomycetes	Eurotiales	Trichocomaceae	Paecilomyces	Paecilomyces lilacinus	0.95
OTU_518	Fungi	Basidiomycota	Microbotryomycetes	Microbotryales	Microbotryaceae	unidentified	Microbotryaceae sp	1
OTU_519	Fungi	Zygomycota	Incertae sedis	Mortierellales	Mortierellaceae	Mortierella	Mortierella sp	1
OTU_512	Fungi	Basidiomycota	Agaricomycetes					0.85
OTU_513	Fungi							1
OTU_510	Fungi	Chytridiomycota	unidentified	unidentified	unidentified	unidentified	Chytridiomycota sp	1
OTU_511	Fungi							1
OTU_516	Fungi	Ascomycota	Leotiomycetes	Helotiales	Helotiaceae	Neobulgaria	Neobulgaria sp	1
OTU_517	Fungi	Basidiomycota	Agaricomycetes	Agaricales	Psathyrellaceae	Coprinopsis	Coprinopsis patouillardii	0.97
OTU_514	Fungi	Basidiomycota	Agaricomycetes	Agaricales	Psathyrellaceae			1
OTU_515	Fungi							1
OTU_21	Fungi	Ascomycota	Dothideomycetes	Pleosporales	Pleomassariaceae	unidentified	Pleomassariaceae sp	0.94
OTU_20	Fungi	Ascomycota	Pezizomycetes	Pezizales	Pyronemataceae	Pseudaleuria	Pseudaleuria sp	1
OTU_23	Fungi	Ascomycota	Sordariomycetes	Hypocreales	Bionectriaceae	Clonostachys	Clonostachys rosea f. catenulata	1
OTU_22	Fungi	Ascomycota	Dothideomycetes	Pleosporales				0.96
OTU_25	Fungi	Ascomycota	Dothideomycetes	Pleosporales	Sporormiaceae	Preussia	Preussia flanaganii	1
OTU_24	Fungi	Basidiomycota	Tremellomycetes	Tremellales	Incertae sedis	Cryptococcus	Cryptococcus terreus	1
OTU_27	Fungi	Ascomycota	Sordariomycetes	Xylariales	Incertae sedis	Microdochium	Microdochium bolleyi	0.99
OTU_26	Fungi	Ascomycota	Leotiomycetes	Helotiales	Incertae sedis	Tetracladium		1
OTU_29	Fungi							1
OTU_28	Fungi	Ascomycota	Dothideomycetes	Pleosporales				0.95
OTU_606	Fungi							1
OTU_607	Fungi	Ascomycota						0.96
OTU_604	Fungi							1
OTU_605	Fungi	Ascomycota	Sordariomycetes	Hypocreales	Hypocreaceae			1
OTU_602	Fungi	Basidiomycota	Agaricomycetes	Cantharellales	Ceratobasidiaceae			1
OTU_603	Fungi							1
OTU_600	Fungi	Basidiomycota	Agaricomycetes	Cantharellales	Hydnaceae	Sistotrema	Sistotrema sp	1
OTU_601	Fungi	Ascomycota	Sordariomycetes	Xylariales	Incertae sedis	Dinemasporium		1
OTU_1561	Fungi	Zygomycota	Incertae sedis	Mortierellales	Mortierellaceae	Mortierella		0.81
OTU_1560	Fungi	Chytridiomycota						0.86
OTU_1563	Fungi	Ascomycota	Dothideomycetes	Tubeufiales	Tubeufiaceae	unidentified	Tubeufiaceae sp	0.96
OTU_1562	Fungi	Basidiomycota						0.94
OTU_1565	Fungi	Ascomycota	Sordariomycetes	Xylariales	Incertae sedis			0.84
OTU_1564	Fungi							1
OTU_608	Fungi							1
OTU_609	Fungi	Basidiomycota	Agaricomycetes	Auriculariales	unidentified	unidentified	Auriculariales sp	0.82
OTU_288	Fungi	Zygomycota	Incertae sedis	Mortierellales	Mortierellaceae	Mortierella	Mortierella bisporalis	0.99
OTU_289	Fungi	Basidiomycota	Agaricomycetes	Agaricales	Entolomataceae	Clitopilus		0.98
OTU_282	Fungi	Basidiomycota	Microbotryomycetes	Sporidiobolales	Incertae sedis			0.88
OTU_283	Fungi	Ascomycota	Sordariomycetes					0.8
OTU_280	Fungi							1
OTU_281	Fungi	Ascomycota	Sordariomycetes					0.91
OTU_286	Fungi	Basidiomycota	Tremellomycetes	Cystofilobasidiales	Cystofilobasidiaceae	Mrakia	Mrakia frigida	0.92
OTU_287	Fungi							1
OTU_284	Fungi	Basidiomycota	Agaricomycetes	Corticiales				1
OTU_285	Fungi	Ascomycota	Pezizomycetes	Pezizales	Pyronemataceae	unidentified	Pyronemataceae sp	1
OTU_462	Fungi	Basidiomycota	Agaricomycetes					0.84
OTU_463	Fungi							1
OTU_460	Fungi	Basidiomycota	Agaricomycetes	Sebacinales	Sebacinales Group B	Serendipita	Serendipita sp MAFF 305839	0.98
OTU_461	Fungi	Ascomycota	Dothideomycetes	Pleosporales	Phaeosphaeriaceae	unidentified	Phaeosphaeriaceae sp	0.93
OTU_466	Fungi							1
OTU_467	Fungi	Ascomycota	Saccharomycetes	Saccharomycetales	Incertae sedis	Cyberlindnera	Cyberlindnera sargentensis	1
OTU_464	Fungi	Basidiomycota	Agaricomycetes					0.83
OTU_465	Fungi							1
OTU_1697	Fungi							1
OTU_1696	Fungi							1
OTU_468	Fungi							1
OTU_469	Fungi	Ascomycota						1
OTU_1693	Fungi							1
OTU_1692	Fungi	Ascomycota						0.99
OTU_1691	Fungi							1
OTU_1690								1
OTU_264	Fungi	Ascomycota	Pezizomycetes	Pezizales	Pezizaceae	Peziza	Peziza sp MAB	1
OTU_265	Fungi	Ascomycota						0.93
OTU_266	Fungi							1
OTU_267	Fungi	Ascomycota	Eurotiomycetes	Chaetothyriales	Herpotrichiellaceae	Exophiala		1
OTU_260	Fungi	Ascomycota	Dothideomycetes	Capnodiales	Teratosphaeriaceae	Devriesia	Devriesia sp	1
OTU_261	Fungi	Ascomycota	Dothideomycetes	Pleosporales	Sporormiaceae	Preussia		0.96
OTU_262	Fungi	Ascomycota	Eurotiomycetes	Chaetothyriales	Herpotrichiellaceae	Exophiala		1
OTU_263	Fungi	Basidiomycota	Tremellomycetes	Cystofilobasidiales	Cystofilobasidiaceae	Guehomyces	Guehomyces pullulans	1
OTU_268	Fungi							1
OTU_269	Fungi							1
OTU_1438	Fungi	Glomeromycota	Glomeromycetes	Archaeosporales	Ambisporaceae	Ambispora	Ambispora sp	0.96
OTU_1183	Fungi							1
OTU_1182	Fungi	Ascomycota						0.98
OTU_1181	Fungi							1
OTU_1180	Fungi	Basidiomycota	Agaricomycetes	Trechisporales	Hydnodontaceae	Trechispora	Trechispora sp	1
OTU_1187	Fungi	Ascomycota	Leotiomycetes	Helotiales				0.83
OTU_1186	Fungi	Ascomycota	Pezizomycetes	Pezizales				1
OTU_1185	Fungi							1
OTU_1184	Fungi	Basidiomycota	Agaricomycetes					0.94
OTU_1189	Fungi							1
OTU_1188	Fungi	Ascomycota						1
OTU_1741	Fungi	Ascomycota	Sordariomycetes	Hypocreales	Incertae sedis	Acremonium	Acremonium sp	1
OTU_1740	Fungi							1
OTU_1743	Fungi	Ascomycota	Sordariomycetes	Xylariales	Hyponectriaceae	unidentified	Hyponectriaceae sp	0.99
OTU_1742	Fungi	Basidiomycota	Agaricomycetes	Agaricales	Mycenaceae	Mycena	Mycena sp	0.87
OTU_1745	Fungi							1
OTU_1744	Fungi							0.95
OTU_868	Fungi	Basidiomycota	Tremellomycetes	Trichosporonales	Trichosporonaceae	Trichosporon		1
OTU_869	Fungi	Ascomycota	Leotiomycetes					0.99
OTU_866	Fungi							0.99
OTU_867	Fungi	Ascomycota	Sordariomycetes	Diaporthales	Diaporthaceae			1
OTU_864	Fungi							1
OTU_865	Fungi	Basidiomycota	Agaricomycetes	Agaricales				0.95
OTU_862	Fungi	Zygomycota	Incertae sedis	Mucorales	Mucoraceae	Mucor	Mucor hiemalis	0.99
OTU_863	Plantae	Anthophyta	Monocotyledonae	Poales	Poaceae	unidentified	Poaceae sp	1
OTU_860	Fungi	Glomeromycota	Glomeromycetes	Glomerales	Claroideoglomeraceae	Claroideoglomus		1
OTU_861	Fungi	Chytridiomycota						0.8
OTU_1536	Fungi	Basidiomycota	Agaricomycetes	Agaricales	Bolbitiaceae	Conocybe		0.99
OTU_1537	Fungi							1
OTU_1534	Fungi							0.97
OTU_1535	Fungi	Ascomycota	Sordariomycetes	Sordariales	Lasiosphaeriaceae			1
OTU_655	Fungi	Basidiomycota	Exobasidiomycetes	Entylomatales	unidentified	unidentified	Entylomatales sp	1
OTU_654	Fungi							1
OTU_657	Fungi	Ascomycota	Sordariomycetes	Hypocreales	Hypocreaceae			1
OTU_124	Fungi	Basidiomycota						0.83
OTU_123	Fungi	Ascomycota	Dothideomycetes	Tubeufiales	Tubeufiaceae			0.82
OTU_1606	Fungi	Ascomycota	Dothideomycetes	Capnodiales	Mycosphaerellaceae	Ramichloridium	Ramichloridium indicum	1
OTU_650	Fungi							1
OTU_1352	Fungi							1
OTU_1353	Fungi	Basidiomycota	Agaricomycetes	Polyporales	Ganodermataceae	Ganoderma	Ganoderma adspersum	0.99
OTU_1350	Fungi							1
OTU_1351	Fungi							0.93
OTU_1356	Fungi							1
OTU_1357	Fungi	Zygomycota	Incertae sedis	Mortierellales	Mortierellaceae	Mortierella		0.98
OTU_1354	Fungi	Glomeromycota	Glomeromycetes	Archaeosporales				1
OTU_1355	Fungi	Ascomycota	Pezizomycetes	Pezizales	Pyronemataceae			0.83
OTU_1358	Fungi							1
OTU_1359	Fungi	Ascomycota						0.99
OTU_725	Fungi							1
OTU_724	Fungi	Ascomycota	Sordariomycetes					0.96
OTU_1760	Fungi							1
OTU_1608	Fungi	Ascomycota						0.98
OTU_1609	Fungi	Basidiomycota	Agaricomycetes	Agaricales				0.82
OTU_1226	Fungi	Basidiomycota	Agaricomycetes	Agaricales				0.8
OTU_1227	Fungi							1
OTU_1224	Fungi	Ascomycota						1
OTU_1225	Fungi	Ascomycota	Dothideomycetes	Pleosporales	Phaeosphaeriaceae	Phaeosphaeria	Phaeosphaeria juncicola	0.86
OTU_1222	Fungi							1
OTU_1223	Fungi							1
OTU_1220	Fungi							1
OTU_1221								1
OTU_1228	Fungi							1
OTU_1229	Fungi	Basidiomycota	Agaricomycetes	Agaricales	Pluteaceae	Pluteus		1
OTU_1549	Fungi	Zygomycota	Incertae sedis	Mortierellales	Mortierellaceae	Mortierella		1
OTU_1420	Fungi	Zygomycota	Incertae sedis	Kickxellales	Kickxellaceae	Ramicandelaber		1
OTU_1548	Fungi	Glomeromycota	Glomeromycetes	Glomerales	Glomeraceae	Septoglomus	Septoglomus jasnowskae	0.98
OTU_1421	Fungi							1
OTU_1639	Fungi							1
OTU_152	Fungi	Ascomycota						0.91
OTU_153	Fungi	Ascomycota	Leotiomycetes					0.94
OTU_150	Fungi	Chytridiomycota	Chytridiomycetes	Rhizophlyctidales	Rhizophlyctidaceae	Rhizophlyctis	Rhizophlyctis rosea	1
OTU_151	Fungi	Basidiomycota	Tremellomycetes	Trichosporonales	Trichosporonaceae	Trichosporon	Trichosporon domesticum	0.84
OTU_18	Fungi	Ascomycota	Dothideomycetes	Pleosporales	Pleosporaceae	Chalastospora	Chalastospora ellipsoidea	0.96
OTU_19	Fungi	Basidiomycota	Agaricomycetes	Agaricales				0.99
OTU_14	Fungi	Ascomycota	Leotiomycetes	Helotiales	Incertae sedis	Tetracladium	Tetracladium sp	0.96
OTU_15	Fungi	Ascomycota	Leotiomycetes	Helotiales	Incertae sedis	Tetracladium	Tetracladium sp	1
OTU_16	Fungi	Ascomycota	Dothideomycetes	Pleosporales				0.92
OTU_17	Fungi	Ascomycota						1
OTU_10	Fungi	Ascomycota	Sordariomycetes	Hypocreales	Nectriaceae			1
OTU_11	Fungi	Ascomycota						1
OTU_12	Fungi	Zygomycota	Incertae sedis	Mortierellales	Mortierellaceae	Mortierella	Mortierella humilis	1
OTU_13	Fungi	Ascomycota	Sordariomycetes	Sordariales	Lasiosphaeriaceae	Zopfiella	Zopfiella sp	0.99
OTU_154	Fungi	Ascomycota	Leotiomycetes					0.95
OTU_155	Fungi	Ascomycota	Dothideomycetes	Pleosporales				0.96
OTU_673	Fungi	Ascomycota						1
OTU_332	Fungi	Ascomycota	Sordariomycetes					0.98
OTU_671	Fungi							1
OTU_670	Fungi	Ascomycota	Dothideomycetes	Pleosporales				1
OTU_677	Fungi							1
OTU_676	Fungi	Ascomycota						1
OTU_675	Fungi							1
OTU_333	Fungi							1
OTU_1426	Fungi							1
OTU_1515	Fungi							1
OTU_679	Fungi							1
OTU_678	Fungi	Ascomycota						0.93
OTU_1510	Fungi							1
OTU_330	Fungi	Ascomycota						1
OTU_1512	Fungi	Chytridiomycota	Chytridiomycetes	Rhizophydiales				0.8
OTU_1513	Fungi	Basidiomycota	Agaricomycetes	Agaricales	Psathyrellaceae	Coprinopsis	Coprinopsis krieglsteineri	1
OTU_331	Fungi	Ascomycota	Sordariomycetes	Sordariales	Lasiosphaeriaceae	Schizothecium	Schizothecium carpinicola	0.93
OTU_884	Fungi							1
OTU_337	Fungi	Zygomycota	Incertae sedis	Mortierellales	Mortierellaceae	Mortierella		1
OTU_886	Fungi							1
OTU_1427	Fungi	Ascomycota						1
OTU_887	Fungi							1
OTU_1900	Fungi	Ascomycota						0.95
OTU_1428	Fungi							1
OTU_499	Fungi							1
OTU_498	Fungi	Ascomycota	Sordariomycetes	Microascales				1
OTU_497	Fungi	Glomeromycota	Glomeromycetes	Glomerales	Glomeraceae	Glomus	Glomus sp 7 SUN	1
OTU_496	Fungi	Ascomycota						0.95
OTU_495	Fungi	Ascomycota	Pezizomycetes	Pezizales	Pyronemataceae	Scutellinia		1
OTU_494	Fungi							1
OTU_493	Fungi	Ascomycota	Eurotiomycetes	Eurotiales	Trichocomaceae			0.86
OTU_492	Fungi	Ascomycota						0.87
OTU_491	Fungi	Zygomycota	Incertae sedis	Mortierellales	Mortierellaceae	Mortierella		1
OTU_490	Fungi	Zygomycota	Incertae sedis	Mortierellales	Mortierellaceae	Mortierella	Mortierella fatshederae	1
OTU_251	Fungi							0.99
OTU_250	Fungi	Zygomycota	Incertae sedis	Mortierellales	Mortierellaceae	Mortierella		1
OTU_253	Fungi	Ascomycota	Sordariomycetes	Sordariales	Chaetomiaceae	Chaetomium	Chaetomium erectum	1
OTU_252	Fungi							1
OTU_255	Fungi	Ascomycota	Leotiomycetes	Erysiphales	Erysiphaceae	Blumeria	Blumeria graminis	1
OTU_254	Fungi	Ascomycota	Dothideomycetes	Pleosporales	unidentified	unidentified	Pleosporales sp	0.93
OTU_709	Fungi							1
OTU_708	Fungi	Ascomycota	Dothideomycetes	Pleosporales	Incertae sedis	Phoma		0.88
OTU_259	Fungi	Ascomycota	Eurotiomycetes	Verrucariales	Verrucariaceae			0.83
OTU_258	Fungi	Ascomycota	Leotiomycetes	Helotiales	Incertae sedis	Tetracladium		0.96
OTU_705	Fungi	Ascomycota						0.98
OTU_704	Fungi	Ascomycota	Sordariomycetes	Hypocreales	Nectriaceae			1
OTU_703	Fungi	Ascomycota	Dothideomycetes	Pleosporales	Pleosporaceae	Edenia	Edenia sp	0.84
OTU_702	Fungi	Ascomycota	Dothideomycetes	Pleosporales				0.92
OTU_701	Fungi	Ascomycota	Sordariomycetes	Magnaporthales	Magnaporthaceae	Magnaporthe	Magnaporthe griffinii	0.8
OTU_700	Fungi	Basidiomycota	Tremellomycetes	Tremellales	Incertae sedis	Cryptococcus	Cryptococcus arrabidensis	0.98
OTU_1406	Fungi	Ascomycota						0.92
OTU_1429	Fungi	Basidiomycota	Agaricomycetes	Agaricales	Psathyrellaceae	Psathyrella	Psathyrella candolleana	1
OTU_1407	Fungi							1
OTU_1404	Fungi	Ascomycota	Sordariomycetes	Sordariales				0.99
OTU_383	Fungi	Ascomycota	Dothideomycetes	Pleosporales	Phaeosphaeriaceae			0.97
OTU_382	Fungi							1
OTU_381	Fungi							1
OTU_380	Fungi	Basidiomycota	Tremellomycetes	Tremellales				0.82
OTU_387	Fungi							1
OTU_386	Fungi							1
OTU_385	Fungi							1
OTU_384	Fungi	Ascomycota	Dothideomycetes	Pleosporales				1
OTU_389	Fungi	Ascomycota	Sordariomycetes	Sordariales	Lasiosphaeriaceae	Schizothecium	Schizothecium dakotense	1
OTU_388	Fungi	Ascomycota	Sordariomycetes	Microascales	Microascaceae	unidentified	Microascaceae sp	1
OTU_1637	Fungi							1
OTU_721	Fungi	Ascomycota	Sordariomycetes	Hypocreales	Clavicipitaceae	Claviceps	Claviceps purpurea var phalaridis	0.91
OTU_720	Fungi	Ascomycota	Sordariomycetes	Sordariales	Lasiosphaeriaceae	Cladorrhinum	Cladorrhinum phialophoroides	1
OTU_723	Fungi							1
OTU_1734	Fungi							1
OTU_1735	Fungi	Ascomycota	Leotiomycetes	Helotiales				0.87
OTU_819	Fungi	Ascomycota	Eurotiomycetes					0.8
OTU_722	Fungi	Basidiomycota	Agaricomycetes	Sebacinales	Sebacinales Group B	Serendipita		0.92
OTU_1730	Fungi	Basidiomycota	Microbotryomycetes	Leucosporidiales	Leucosporidiaceae			0.87
OTU_1731								1
OTU_1732	Fungi	Ascomycota	Pezizomycetes	Pezizales	Pyronemataceae	Geopora	Geopora clausa	0.89
OTU_1733	Fungi							1
OTU_813	Fungi							1
OTU_812	Fungi	Ascomycota	Sordariomycetes	Sordariales				0.83
OTU_811	Fungi	Ascomycota	Dothideomycetes	Incertae sedis	Incertae sedis	Leptospora	Leptospora rubella	0.94
OTU_810	Fungi	Ascomycota	Sordariomycetes	Hypocreales				0.96
OTU_817	Fungi	Basidiomycota	Agaricomycetes	Agaricales	Agaricaceae	Lycoperdon		0.99
OTU_816	Fungi	Basidiomycota						0.95
OTU_815	Fungi							1
OTU_814	Fungi							1
OTU_727	Fungi	Chytridiomycota	Chytridiomycetes	Spizellomycetales	Spizellomycetaceae			0.86
OTU_726	Fungi	Ascomycota	Sordariomycetes	Hypocreales				1
OTU_927	Fungi	Basidiomycota	Microbotryomycetes	Sporidiobolales	Incertae sedis	Rhodotorula		0.93
OTU_926	Fungi	Glomeromycota	Glomeromycetes	Glomerales	Claroideoglomeraceae	Claroideoglomus		1
OTU_925	Fungi							1
OTU_924	Fungi	Ascomycota	Sordariomycetes	Hypocreales				0.85
OTU_923	Fungi							1
OTU_922	Fungi	Basidiomycota	Agaricomycetes					1
OTU_921	Fungi							1
OTU_920	Fungi	Ascomycota	Sordariomycetes	Sordariales	Lasiosphaeriaceae			1
OTU_1640	Fungi	Ascomycota						0.82
OTU_1641	Fungi	Basidiomycota	Pucciniomycetes	Pucciniales	Melampsoraceae			1
OTU_1642	Protista	Ciliophora	unidentified	unidentified	unidentified	unidentified	Ciliophora sp	0.98
OTU_1643	Fungi	Ascomycota	Leotiomycetes	Helotiales				0.9
OTU_1644	Fungi	Ascomycota	Sordariomycetes	Hypocreales	Nectriaceae	unidentified	Nectriaceae sp	0.82
OTU_1645	Fungi							1
OTU_929	Fungi	Ascomycota	Dothideomycetes	Incertae sedis	Incertae sedis	Leptospora	Leptospora rubella	1
OTU_928	Fungi	Basidiomycota	Tremellomycetes	Tremellales	Incertae sedis			0.99
OTU_1709	Fungi							1
OTU_1345	Fungi	Zygomycota	Incertae sedis	Mortierellales	Mortierellaceae	Mortierella		1
OTU_1344	Fungi							1
OTU_1347	Fungi	Ascomycota	Leotiomycetes	Helotiales	Incertae sedis	Tetracladium	Tetracladium sp	1
OTU_1346	Fungi							1
OTU_1341	Fungi							1
OTU_1340	Fungi	Chytridiomycota	Chytridiomycetes	Spizellomycetales	Spizellomycetaceae	Spizellomyces	Spizellomyces dolichospermus	0.99
OTU_1343	Fungi							1
OTU_1342	Fungi	Ascomycota	Dothideomycetes	Pleosporales	Incertae sedis	Phoma		0.89
OTU_1349	Fungi							1
OTU_1348	Fungi	Basidiomycota	Agaricomycetes	Agaricales	Strophariaceae	Stropharia	Stropharia aeruginosa	0.95
OTU_1708	Fungi	Ascomycota	Sordariomycetes	Coniochaetales	Coniochaetaceae	Lecythophora	Lecythophora sp	0.81
OTU_1539	Fungi							1
OTU_1556	Fungi	Ascomycota	Dothideomycetes	Capnodiales	Mycosphaerellaceae	Dissoconium	Dissoconium proteae	0.89
OTU_1239	Fungi	Ascomycota	Dothideomycetes	Pleosporales	Phaeosphaeriaceae	Ophiosphaerella		0.91
OTU_1238	Fungi	Basidiomycota	Agaricomycetes	Sebacinales	Sebacinaceae	Sebacina	Sebacina sp Rr35	0.84
OTU_1231	Fungi	Basidiomycota	Agaricomycetes					0.97
OTU_1230	Plantae	Anthophyta	Monocotyledonae	Poales	Poaceae	unidentified	Poaceae sp	1
OTU_1233	Fungi							1
OTU_1232	Fungi							1
OTU_1235	Fungi							1
OTU_1234	Fungi	Glomeromycota	Glomeromycetes	Paraglomerales	Paraglomeraceae	Paraglomus		1
OTU_1237	Fungi							1
OTU_1236	Fungi							1
OTU_1558	Fungi							1
OTU_1559	Fungi							1
OTU_1707	Fungi							1
OTU_1727	Fungi	Basidiomycota	Agaricomycetes	Boletales	Paxillaceae	Paxillus	Paxillus involutus	1
OTU_1706	Fungi	Zygomycota	Incertae sedis	Mortierellales	Mortierellaceae	Mortierella		0.99
OTU_835	Fungi							1
OTU_834	Fungi	Ascomycota	Lecanoromycetes					0.87
OTU_837	Fungi	Ascomycota						0.99
OTU_836	Fungi	Ascomycota	Sordariomycetes	Microascales				1
OTU_1701	Fungi	Basidiomycota	Agaricomycetes	Agaricales	Psathyrellaceae			0.99
OTU_831	Fungi	Basidiomycota	Tremellomycetes					1
OTU_830	Fungi	Ascomycota	Eurotiomycetes					0.83
OTU_1628	Fungi	Ascomycota	Dothideomycetes	Pleosporales	Sporormiaceae	Preussia	Preussia flanaganii	0.97
OTU_833	Fungi							0.99
OTU_832	Fungi	Chytridiomycota	Chytridiomycetes	unidentified	unidentified	unidentified	Chytridiomycetes sp	1
OTU_624	Fungi	Chytridiomycota	Chytridiomycetes	unidentified	unidentified	unidentified	Chytridiomycetes sp	0.84
OTU_1700	Fungi	Chytridiomycota	Chytridiomycetes	unidentified	unidentified	unidentified	Chytridiomycetes sp	1
OTU_1629	Fungi	Ascomycota	Sordariomycetes	Microascales	Microascaceae			1
OTU_1716	Fungi	Ascomycota	Leotiomycetes					0.93
OTU_1717								1
OTU_1714	Fungi	Glomeromycota	Glomeromycetes	Diversisporales	Diversisporaceae	Diversispora	Diversispora sp	0.89
OTU_1715	Fungi	Basidiomycota	Agaricomycetes					0.96
OTU_660	Fungi	Ascomycota	Sordariomycetes	Sordariales	Chaetomiaceae	Chaetomium	Chaetomium sp 8444	1
OTU_661	Fungi	Basidiomycota	Microbotryomycetes	Sporidiobolales	Incertae sedis	Sporobolomyces	Sporobolomyces oryzicola	1
OTU_662	Fungi	Ascomycota	Dothideomycetes	Pleosporales	Phaeosphaeriaceae			0.99
OTU_663	Fungi	Basidiomycota	Agaricomycetes	Sebacinales	unidentified	unidentified	Sebacinales sp	0.91
OTU_664	Fungi	Ascomycota						0.92
OTU_665	Fungi	Ascomycota						1
OTU_666	Fungi	Basidiomycota	Tremellomycetes	Tremellales	Incertae sedis	Cryptococcus	Cryptococcus laurentii	0.81
OTU_667	Fungi	Ascomycota	Dothideomycetes	Tubeufiales	Tubeufiaceae	Helicosporium	Helicosporium pallidum	0.81
OTU_668	Fungi	Basidiomycota	Agaricomycetes	Agaricales	Psathyrellaceae	Psathyrella		0.99
OTU_669	Fungi	Ascomycota	Sordariomycetes	Sordariales	Lasiosphaeriaceae	Apodus	Apodus sp	1
OTU_1505	Fungi	Glomeromycota	Glomeromycetes	Glomerales	Glomeraceae	Glomus	Glomus sp SOV	1
OTU_1504	Fungi	Ascomycota	Lecanoromycetes	Candelariales	Candelariaceae			0.96
OTU_1503	Fungi	Ascomycota						0.98
OTU_1502	Fungi							0.98
OTU_1501	Fungi	Ascomycota	Sordariomycetes	Xylariales				0.8
OTU_1500	Fungi	Ascomycota	Dothideomycetes	Pleosporales	Pleosporaceae	Drechslera	Drechslera sp BAFC 3419	1
OTU_1726	Fungi	Basidiomycota	Agaricomycetes	Agaricales	Psathyrellaceae			1
OTU_1495	Fungi	Ascomycota	Eurotiomycetes					0.81
OTU_488	Fungi	Chytridiomycota	Chytridiomycetes	Rhizophydiales	Rhizophydiaceae	Rhizophydium	Rhizophydium sp	1
OTU_489	Fungi							1
OTU_484	Fungi	Ascomycota	Dothideomycetes	Pleosporales	Phaeosphaeriaceae	Ophiosphaerella	Ophiosphaerella sp	0.99
OTU_485	Fungi	Basidiomycota	Microbotryomycetes	Sporidiobolales	Incertae sedis	Rhodotorula	Rhodotorula lamellibrachiae	0.85
OTU_486	Fungi	Ascomycota						1
OTU_487	Fungi	Ascomycota	Sordariomycetes	Sordariales	Chaetomiaceae			0.86
OTU_480	Fungi	Basidiomycota	Agaricostilbomycetes	Agaricostilbales	Chionosphaeraceae	Kurtzmanomyces	Kurtzmanomyces sp	1
OTU_481	Fungi							1
OTU_482	Fungi							1
OTU_483	Fungi	Glomeromycota	Glomeromycetes	Glomerales	Claroideoglomeraceae	unidentified	uncultured Claroideoglomus	0.95
OTU_1433	Fungi	Glomeromycota	Glomeromycetes	Glomerales	Glomeraceae			1
OTU_1432	Fungi	Ascomycota						1
OTU_1431	Fungi							1
OTU_1430	Fungi							1
OTU_718	Fungi	Ascomycota	Sordariomycetes	Xylariales	Xylariaceae			0.97
OTU_719	Fungi	Ascomycota						0.81
OTU_248	Fungi	Ascomycota						1
OTU_249	Fungi	Ascomycota	Eurotiomycetes	Chaetothyriales	Herpotrichiellaceae	Exophiala	Exophiala opportunistica	0.99
OTU_246	Fungi							1
OTU_247	Fungi	Ascomycota	Leotiomycetes					0.85
OTU_244	Fungi	Ascomycota	Dothideomycetes	Pleosporales	Phaeosphaeriaceae	Stagonospora		0.81
OTU_245	Fungi	Glomeromycota	Glomeromycetes	Glomerales	Claroideoglomeraceae	Claroideoglomus	Claroideoglomus sp	1
OTU_242	Fungi							1
OTU_243	Fungi	Ascomycota	Sordariomycetes	Hypocreales	Incertae sedis	Acremonium		0.84
OTU_240	Fungi	Ascomycota	Sordariomycetes	Xylariales	unidentified	unidentified	Xylariales sp	1
OTU_241	Fungi	Basidiomycota	Microbotryomycetes	Leucosporidiales	Leucosporidiaceae	Mastigobasidium	Mastigobasidium intermedium	0.87
OTU_390	Fungi	Ascomycota	Dothideomycetes	Pleosporales	unidentified	unidentified	Pleosporales sp	0.86
OTU_391	Fungi	Basidiomycota	Agaricomycetes	Hymenochaetales	Schizoporaceae			0.93
OTU_392	Fungi							1
OTU_393	Fungi							1
OTU_394	Fungi	Basidiomycota	Agaricomycetes	Sebacinales	Sebacinales Group B	Piriformospora	Piriformospora indica	0.95
OTU_395	Fungi	Basidiomycota	Agaricomycetes	Agaricales	Psathyrellaceae	Coprinellus		0.94
OTU_396	Fungi							1
OTU_397	Fungi	Basidiomycota	Tremellomycetes	Tremellales	Incertae sedis	Cryptococcus	Cryptococcus podzolicus	1
OTU_398	Fungi	Ascomycota	Dothideomycetes	Pleosporales				0.92
OTU_399	Fungi	Ascomycota	Sordariomycetes	Xylariales				0.87
OTU_808	Fungi	Glomeromycota	Glomeromycetes	Archaeosporales	Archaeosporaceae	Archaeospora		0.97
OTU_809	Fungi							1
OTU_1725	Fungi	Ascomycota						0.97
OTU_1724	Fungi							0.99
OTU_1723	Fungi							1
OTU_1722	Fungi	Basidiomycota	Microbotryomycetes	Sporidiobolales	Incertae sedis	Rhodotorula		0.85
OTU_1721	Fungi							1
OTU_1720	Fungi	Chytridiomycota	Chytridiomycetes	Spizellomycetales	Spizellomycetaceae			0.89
OTU_800	Fungi	Ascomycota	Sordariomycetes	Glomerellales	Glomerellaceae	Colletotrichum		0.82
OTU_801	Fungi							1
OTU_802	Fungi							1
OTU_803	Fungi	Basidiomycota	Microbotryomycetes					1
OTU_804	Fungi							1
OTU_805	Fungi	Ascomycota						0.92
OTU_806	Fungi							0.97
OTU_807	Protista	Cercozoa	unidentified	unidentified	unidentified	unidentified	Cercozoa sp	0.99
OTU_934	Fungi							1
OTU_935	Fungi	Basidiomycota	Tremellomycetes	Tremellales	Incertae sedis	Cryptococcus	Cryptococcus terrestris	0.84
OTU_936	Fungi							1
OTU_937	Fungi	Zygomycota	Incertae sedis	Mortierellales	Mortierellaceae	Mortierella	Mortierella chienii	0.99
OTU_930	Fungi	Basidiomycota	Tremellomycetes	Tremellales	Incertae sedis			1
OTU_931	Fungi	Ascomycota						0.92
OTU_932	Fungi							1
OTU_933	Fungi	Ascomycota						0.9
OTU_1653	Fungi	Ascomycota	Dothideomycetes	Pleosporales	Phaeosphaeriaceae	Stagonospora	Stagonospora perfecta	0.89
OTU_1652	Fungi	Ascomycota	Dothideomycetes	Pleosporales	Pleosporaceae			1
OTU_1651	Fungi	Ascomycota	Dothideomycetes	Capnodiales	Incertae sedis	Rachicladosporium		0.88
OTU_1650	Fungi	Ascomycota	Sordariomycetes					0.95
OTU_938	Fungi							0.99
OTU_939	Fungi	Ascomycota	Sordariomycetes	Coniochaetales	Coniochaetaceae			0.97
OTU_1655	Fungi	Ascomycota	Leotiomycetes					1
OTU_1654	Fungi							1
OTU_1718	Fungi	Ascomycota	Sordariomycetes	Xylariales	Diatrypaceae	unidentified	Diatrypaceae sp	0.89
OTU_1972	Fungi	Ascomycota	Sordariomycetes	Sordariales				0.86
OTU_1973	Fungi							1
OTU_1970	Fungi	Ascomycota	Sordariomycetes	Xylariales	Xylariaceae	Nemania		0.95
OTU_1971	Fungi	Ascomycota	Dothideomycetes	Pleosporales	Sporormiaceae			0.93
OTU_1719	Fungi							1
OTU_1976	Fungi	Ascomycota	Eurotiomycetes	Chaetothyriales	Herpotrichiellaceae			0.98
OTU_1977	Fungi	Basidiomycota	Agaricomycetes	Agaricales	Agaricaceae	unidentified	Agaricaceae sp	0.99
OTU_1974	Fungi	Chytridiomycota	Chytridiomycetes					0.87
OTU_1975	Fungi	Glomeromycota	Glomeromycetes	Diversisporales	Diversisporaceae	Diversispora	Diversispora sp	1
OTU_672	Fungi	Ascomycota	Sordariomycetes	Hypocreales	Incertae sedis	Stachybotrys	Stachybotrys chartarum	0.97
OTU_1457	Fungi	Ascomycota						0.99
OTU_1456	Fungi	Glomeromycota	Glomeromycetes	Glomerales	Claroideoglomeraceae	Claroideoglomus	Claroideoglomus sp	0.92
OTU_1248	Fungi							1
OTU_1249	Fungi	Basidiomycota	Agaricomycetes	Agaricales	Entolomataceae	Entoloma		0.8
OTU_1244	Fungi	Ascomycota	Saccharomycetes	Saccharomycetales				1
OTU_1245	Fungi	Basidiomycota	Agaricomycetes	Agaricales	Tricholomataceae	unidentified	Tricholomataceae sp	0.97
OTU_1246	Fungi	Glomeromycota	Glomeromycetes	Archaeosporales	Ambisporaceae	Ambispora	Ambispora fennica	1
OTU_1247	Fungi							1
OTU_1240	Fungi							1
OTU_1241	Fungi	Glomeromycota	Glomeromycetes	Diversisporales	Diversisporaceae			1
OTU_1242	Fungi	Ascomycota	Leotiomycetes	Helotiales				0.85
OTU_1243	Fungi	Ascomycota	Sordariomycetes	Hypocreales				0.85
OTU_1088	Fungi	Chytridiomycota	Chytridiomycetes	Spizellomycetales	Spizellomycetaceae	Powellomyces		0.81
OTU_1089	Fungi	Chytridiomycota						0.96
OTU_1082	Fungi	Chytridiomycota	Chytridiomycetes	Spizellomycetales	Spizellomycetaceae	Spizellomyces	Spizellomyces dolichospermus	0.95
OTU_1083	Fungi							1
OTU_1080	Fungi	Ascomycota	Pezizomycetes	Pezizales	Pezizaceae	unidentified	Pezizaceae sp	1
OTU_1081	Fungi							1
OTU_1086	Fungi							1
OTU_1087	Fungi							1
OTU_1084	Fungi	Ascomycota						0.89
OTU_1085	Fungi	Ascomycota	Leotiomycetes	Helotiales	unidentified	unidentified	Helotiales sp	0.92
OTU_1514	Fungi	Ascomycota						0.94
OTU_1516	Fungi							1
OTU_1517	Fungi							1
OTU_1459	Fungi							1
OTU_1458	Fungi							1
OTU_1882	Fungi							0.99
OTU_1883	Fungi							1
OTU_1880	Fungi							1
OTU_1881	Fungi							1
OTU_1886	Fungi							1
OTU_1668	Fungi	Ascomycota	Pezizomycetes	Pezizales	Pyronemataceae			0.92
OTU_1884	Fungi	Ascomycota	Sordariomycetes					0.95
OTU_1885	Fungi	Ascomycota						0.97
OTU_1888	Fungi	Basidiomycota	Cystobasidiomycetes	Cystobasidiales	Cystobasidiaceae	Cystobasidium	Cystobasidium slooffiae	0.98
OTU_1669	Fungi	Ascomycota	Sordariomycetes	Sordariales	Lasiosphaeriaceae			1
OTU_1666	Fungi	Basidiomycota	Agaricomycetes	Agaricales				0.88
OTU_1398	Fungi							1
OTU_1399	Fungi							1
OTU_1396	Fungi	Basidiomycota	Agaricomycetes	Agaricales	Entolomataceae	Entoloma		0.98
OTU_1397	Fungi	Basidiomycota	Ustilaginomycetes	Urocystidales	Urocystidaceae	Urocystis	Urocystis agropyri	1
OTU_1394	Fungi							1
OTU_1395	Fungi	Zygomycota	Incertae sedis	Kickxellales	Kickxellaceae	Ramicandelaber		1
OTU_1392	Fungi							0.99
OTU_1393	Fungi	Basidiomycota	Agaricomycetes	Agaricales	Bolbitiaceae	Conocybe		0.96
OTU_1390	Fungi	Ascomycota	Leotiomycetes					1
OTU_1391	Fungi	Ascomycota	Dothideomycetes	Pleosporales	Leptosphaeriaceae	Leptosphaeria		0.99
OTU_1868	Protista	Cercozoa	unidentified	unidentified	unidentified	unidentified	Cercozoa sp	1
OTU_1869	Fungi							0.98
OTU_1860	Fungi	Ascomycota	Eurotiomycetes	Chaetothyriales	Incertae sedis	Coniosporium		1
OTU_1861	Fungi	Ascomycota	Sordariomycetes	Sordariales				0.89
OTU_1862	Fungi	Ascomycota	Dothideomycetes	Capnodiales				0.8
OTU_1863	Fungi							0.99
OTU_1864	Fungi	Ascomycota	Leotiomycetes	Helotiales	Helotiaceae	Articulospora		0.95
OTU_1865	Fungi	Basidiomycota	Agaricomycetes	Agaricales	Psathyrellaceae	Psathyrella	Psathyrella cf friesii P4	1
OTU_1866	Fungi							1
OTU_1663	Fungi	Zygomycota	Incertae sedis	Mortierellales	Mortierellaceae	Mortierella	Mortierella sp 04M 158	0.97
OTU_1532	Fungi	Ascomycota	Dothideomycetes	Pleosporales	Pleosporaceae			1
OTU_1533	Fungi	Basidiomycota	Agaricomycetes	Boletales	Suillaceae	Suillus	Suillus granulatus	0.99
OTU_1530	Fungi	Basidiomycota	Microbotryomycetes	Sporidiobolales	Incertae sedis	Rhodotorula	Rhodotorula lamellibrachiae	0.91
OTU_1531	Fungi	Ascomycota	Dothideomycetes	Pleosporales	Pleosporaceae	unidentified	Pleosporaceae sp	1
OTU_659	Fungi	Ascomycota	Sordariomycetes	Hypocreales	Hypocreaceae	Acrostalagmus	Acrostalagmus luteoalbus	1
OTU_658	Fungi							1
OTU_129	Fungi	Basidiomycota	Agaricomycetes	Agaricales	Bolbitiaceae	Conocybe	Conocybe crispella	1
OTU_128	Fungi	Ascomycota	Sordariomycetes	Sordariales				0.99
OTU_127	Fungi	Ascomycota	Sordariomycetes	Hypocreales	Nectriaceae	Fusarium		0.87
OTU_126	Fungi	Basidiomycota	Agaricomycetes	Agaricales	Psathyrellaceae	Parasola		0.92
OTU_125	Fungi	Basidiomycota	Tremellomycetes	Cystofilobasidiales	Cystofilobasidiaceae	Udeniomyces	Udeniomyces pannonicus	1
OTU_656	Fungi							1
OTU_651	Fungi							1
OTU_122	Fungi	Ascomycota						0.97
OTU_653	Fungi	Ascomycota						0.97
OTU_120	Fungi	Ascomycota	Dothideomycetes	Pleosporales	Cucurbitariaceae	Pyrenochaetopsis	Pyrenochaetopsis leptospora	1
OTU_170	Fungi	Ascomycota	Eurotiomycetes	Onygenales	unidentified	unidentified	Onygenales sp	1
OTU_171	Fungi	Zygomycota	Incertae sedis	Mortierellales	Mortierellaceae	Mortierella	Mortierella sp	0.99
OTU_172	Fungi							1
OTU_173	Fungi	Ascomycota	Sordariomycetes	Hypocreales				1
OTU_87	Fungi	Ascomycota	Dothideomycetes	Pleosporales				1
OTU_157	Fungi	Ascomycota	Sordariomycetes	Sordariales				0.99
OTU_86	Fungi	Basidiomycota	Agaricomycetes	Agaricales	Psathyrellaceae	Psathyrella	Psathyrella stercoraria	0.89
OTU_85	Fungi							1
OTU_177	Fungi	Basidiomycota	Agaricomycetes	Agaricales	Incertae sedis	unidentified	Agaricales sp	1
OTU_729	Fungi	Ascomycota	Sordariomycetes	Sordariales	Chaetomiaceae	unidentified	Chaetomiaceae sp	1
OTU_728	Fungi	Glomeromycota	Glomeromycetes	Archaeosporales	Archaeosporaceae	unidentified	Archaeosporaceae sp	0.98
OTU_239	Fungi	Basidiomycota	Tremellomycetes	Trichosporonales	Trichosporonaceae	Trichosporon		1
OTU_238	Fungi	Basidiomycota	Agaricomycetes	Auriculariales				0.85
OTU_1402	Fungi	Basidiomycota	Agaricomycetes	Agaricales	Agaricaceae	Agaricus		1
OTU_1403	Fungi							1
OTU_1400	Fungi	Ascomycota						0.94
OTU_1401	Fungi							1
OTU_233	Fungi	Basidiomycota	Tremellomycetes	Tremellales	Incertae sedis	Cryptococcus		0.99
OTU_232	Fungi	Ascomycota	Sordariomycetes	Hypocreales	Nectriaceae	Nectria	Nectria ramulariae	1
OTU_231	Fungi							1
OTU_230	Fungi							1
OTU_237	Fungi	Ascomycota	Sordariomycetes	Hypocreales	Incertae sedis	Myrothecium	Myrothecium tongaense	0.99
OTU_236	Fungi	Basidiomycota	Agaricomycetes	Agaricales	Psathyrellaceae	Coprinopsis	Coprinopsis lagopus	0.87
OTU_235	Fungi	Ascomycota	Pezizomycetes	Pezizales				0.83
OTU_234	Fungi	Ascomycota	Pezizomycetes	Pezizales	Pyronemataceae	Scutellinia	Scutellinia torrentis	0.95
OTU_347	Fungi	Basidiomycota	Tremellomycetes	Tremellales	Incertae sedis	Bullera	Bullera globospora	1
OTU_346	Fungi							1
OTU_345	Fungi	Ascomycota						0.98
OTU_344	Fungi							1
OTU_343	Fungi	Ascomycota						1
OTU_342	Fungi	Glomeromycota	Glomeromycetes	Glomerales	Claroideoglomeraceae	Claroideoglomus	Claroideoglomus etunicatum	0.84
OTU_341	Fungi	Ascomycota	Leotiomycetes	Helotiales	Helotiaceae			0.81
OTU_340	Fungi	Ascomycota	Sordariomycetes	Hypocreales	Incertae sedis			1
OTU_1712	Fungi							1
OTU_1713	Fungi	Ascomycota						1
OTU_1710	Fungi							0.99
OTU_1711	Fungi							0.98
OTU_839	Fungi							1
OTU_838	Fungi	Glomeromycota	Glomeromycetes	Glomerales	Claroideoglomeraceae	Claroideoglomus	Claroideoglomus walkeri	1
OTU_349	Fungi	Ascomycota						0.89
OTU_348	Fungi							1
OTU_901	Fungi	Glomeromycota	Glomeromycetes	Glomerales	Claroideoglomeraceae	Claroideoglomus		1
OTU_900	Fungi	Ascomycota	Sordariomycetes	Hypocreales				0.8
OTU_903	Fungi	Chytridiomycota	Chytridiomycetes	Spizellomycetales	Spizellomycetaceae	Powellomyces	Powellomyces sp	1
OTU_902	Fungi							1
OTU_905	Fungi	Ascomycota						1
OTU_904	Fungi							1
OTU_907	Fungi	Basidiomycota	Agaricomycetes	Agaricales	Psathyrellaceae	Coprinellus	Coprinellus disseminatus	1
OTU_906	Fungi	Glomeromycota	Glomeromycetes	Glomerales	Claroideoglomeraceae	Claroideoglomus	Claroideoglomus sp	0.98
OTU_909	Fungi	Basidiomycota	Agaricomycetes	Agaricales				0.91
OTU_908	Fungi	Ascomycota	Sordariomycetes	Hypocreales	Incertae sedis	Acremonium	Acremonium dichromosporum	1
OTU_1664	Fungi							1
OTU_1665	Fungi	Glomeromycota	Glomeromycetes	Archaeosporales	Archaeosporaceae	Archaeospora		0.99
OTU_1662	Fungi	Basidiomycota	Agaricomycetes	Sebacinales	Sebacinaceae	Sebacina	Sebacina sp	1
OTU_1422	Fungi	Basidiomycota						0.94
OTU_1660	Fungi							1
OTU_1661	Fungi							1
OTU_1423	Fungi							1
OTU_943	Fungi	Ascomycota	Sordariomycetes	Hypocreales	Incertae sedis	Myrothecium	Myrothecium sp E2	0.97
OTU_1424	Fungi	Ascomycota	Dothideomycetes	Tubeufiales	Tubeufiaceae	Tubeufia	Tubeufia cerea	0.81
OTU_1425	Fungi	Ascomycota	Dothideomycetes	Pleosporales				0.95
OTU_257	Fungi	Chytridiomycota	Chytridiomycetes	Rhizophydiales				0.87
OTU_256	Fungi							1
OTU_707	Fungi							1
OTU_706	Fungi	Chytridiomycota	Chytridiomycetes	Olpidiales	Olpidiaceae	Olpidium	Olpidium brassicae	1
OTU_61	Fungi	Basidiomycota	Agaricomycetes	Agaricales	Incertae sedis	unidentified	Agaricales sp	0.93
OTU_1259	Fungi	Ascomycota	Dothideomycetes	Pleosporales	Pleosporaceae	Pyrenophora	Pyrenophora tritici	1
OTU_1258	Fungi	Ascomycota	Pezizomycetes	Pezizales	Pyronemataceae	Scutellinia		0.99
OTU_1257	Fungi	Basidiomycota	Agaricomycetes	Agaricales	Strophariaceae	Psilocybe	Psilocybe cf subviscida/crobula X	1
OTU_1256	Fungi	Ascomycota						1
OTU_1255	Fungi	Ascomycota	Dothideomycetes	Pleosporales	Incertae sedis	Periconia	Periconia sp CY137	0.82
OTU_1254	Fungi	Ascomycota	Leotiomycetes	Erysiphales	Erysiphaceae	Erysiphe	Erysiphe sp	0.92
OTU_1253	Fungi	Chytridiomycota	Chytridiomycetes	Spizellomycetales	Spizellomycetaceae	Powellomyces	Powellomyces sp	0.99
OTU_1252	Fungi							1
OTU_1251	Fungi	Basidiomycota	Microbotryomycetes	Sporidiobolales	Incertae sedis			0.97
OTU_1250	Fungi	Glomeromycota	Glomeromycetes	Paraglomerales	Paraglomeraceae	Paraglomus	Paraglomus laccatum	1
OTU_1099	Fungi	Ascomycota						0.99
OTU_1098	Fungi	Ascomycota	Pezizomycetes	Pezizales	Ascobolaceae			0.96
OTU_1095	Fungi							1
OTU_1094	Fungi	Ascomycota	Sordariomycetes	Chaetosphaeriales	Chaetosphaeriaceae	Chloridium	Chloridium sp	0.99
OTU_1097	Fungi							1
OTU_1096	Fungi	Ascomycota	Dothideomycetes	Pleosporales				0.81
OTU_1091	Fungi	Zygomycota	Incertae sedis	Mortierellales	Mortierellaceae	Mortierella		1
OTU_1090	Fungi	Ascomycota	Dothideomycetes	Pleosporales	Incertae sedis	Setomelanomma	Setomelanomma sp	0.92
OTU_1093	Fungi							1
OTU_1092	Fungi							1
OTU_1895	Fungi							0.99
OTU_1894	Fungi							1
OTU_1897	Fungi	Ascomycota	Dothideomycetes	Tubeufiales	Tubeufiaceae	Helicosporium	Helicosporium pallidum	0.83
OTU_1896	Fungi							1
OTU_1891	Fungi							0.96
OTU_1890	Fungi							1
OTU_1893	Fungi	Ascomycota	Dothideomycetes	Pleosporales				0.99
OTU_1892	Fungi	Basidiomycota	Agaricomycetes	Agaricales	Psathyrellaceae	Psathyrella	Psathyrella multipedata	1
OTU_1899	Fungi							1
OTU_1898	Fungi	Ascomycota	Sordariomycetes					0.92
OTU_1381	Fungi	Chytridiomycota						0.81
OTU_1380	Fungi	Basidiomycota	Agaricomycetes	Agaricales	Mycenaceae	Mycena	Mycena sp	0.93
OTU_1383	Fungi	Ascomycota	Orbiliomycetes	Orbiliales	Orbiliaceae			1
OTU_1382	Fungi							1
OTU_1385	Fungi	Ascomycota						0.97
OTU_1384	Fungi	Basidiomycota	Agaricomycetes	Agaricales	Strophariaceae	Pholiota	Pholiota squarrosa	1
OTU_1387	Fungi							1
OTU_1386	Fungi							1
OTU_1389	Fungi							1
OTU_1388	Fungi	Ascomycota						0.94
OTU_1879	Fungi							1
OTU_1878	Fungi	Ascomycota	Sordariomycetes	Xylariales	Xylariaceae			1
OTU_1873	Fungi	Ascomycota						0.91
OTU_1872	Fungi							1
OTU_1871	Fungi	Ascomycota	Dothideomycetes	Capnodiales	Mycosphaerellaceae			1
OTU_1870	Fungi							1
OTU_1877	Fungi							1
OTU_1876	Fungi	Glomeromycota	Glomeromycetes	Diversisporales	Diversisporaceae			1
OTU_1875	Fungi							1
OTU_1874	Fungi	Glomeromycota	Glomeromycetes	Diversisporales	Diversisporaceae			1
OTU_145	Fungi	Ascomycota	Sordariomycetes	Incertae sedis	Incertae sedis	Eucasphaeria	Eucasphaeria capensis	0.85
OTU_2014	Fungi	Ascomycota	Eurotiomycetes	Chaetothyriales	unidentified	unidentified	Chaetothyriales sp	0.98
OTU_2015	Protista	Ciliophora	unidentified	unidentified	unidentified	unidentified	Ciliophora sp	0.86
OTU_2016	Fungi	Ascomycota	Eurotiomycetes	Eurotiales	Trichocomaceae	Penicillium	Penicillium polonicum	0.97
OTU_2017	Fungi	Ascomycota	Eurotiomycetes	Onygenales				0.82
OTU_2010	Fungi	Ascomycota						0.87
OTU_2011	Fungi	Ascomycota	Incertae sedis	Incertae sedis	Incertae sedis	Knufia	Knufia sp	1
OTU_2012	Fungi	Zygomycota	Incertae sedis	Mortierellales	Mortierellaceae	Mortierella		1
OTU_2013	Fungi							1
OTU_2018	Fungi	Ascomycota	Saccharomycetes	Saccharomycetales	Saccharomycetaceae	Saccharomyces	Saccharomyces cerevisiae	1
OTU_2019								1
OTU_1525	Fungi	Glomeromycota	Glomeromycetes	Archaeosporales	Archaeosporaceae	Archaeospora		0.82
OTU_1524	Fungi							1
OTU_648	Fungi	Ascomycota	Leotiomycetes	Helotiales	Hyaloscyphaceae	Lachnum	Lachnum sp	0.89
OTU_649	Fungi	Ascomycota						0.99
OTU_138	Fungi							1
OTU_139	Fungi	Basidiomycota	Tremellomycetes	Tremellales	Incertae sedis	Cryptococcus	Cryptococcus terricola	1
OTU_1523	Fungi							1
OTU_1522	Fungi							1
OTU_642	Fungi							1
OTU_643	Fungi							0.99
OTU_136	Fungi	Basidiomycota	Tremellomycetes	Cystofilobasidiales	Cystofilobasidiaceae	Cystofilobasidium		0.87
OTU_137	Fungi	Ascomycota	Incertae sedis	Incertae sedis	Pseudeurotiaceae	Pseudeurotium	Pseudeurotium hygrophilum	0.95
OTU_646	Fungi	Ascomycota						0.94
OTU_647	Fungi							1
OTU_644	Fungi	Glomeromycota	Glomeromycetes	Archaeosporales	Archaeosporaceae	unidentified	Archaeosporaceae sp	0.82
OTU_645	Fungi	Basidiomycota	Microbotryomycetes					1
OTU_147	Fungi	Ascomycota	Dothideomycetes	Pleosporales	Incertae sedis	Pyrenochaeta	Pyrenochaeta inflorescentiae	0.98
OTU_404	Fungi	Basidiomycota	Agaricomycetes	Agaricales	Strophariaceae	Hypholoma	Hypholoma fasciculare	1
OTU_405	Fungi	Ascomycota	Dothideomycetes	Pleosporales	Incertae sedis	unidentified	Pleosporales sp	1
OTU_406	Fungi	Ascomycota	Leotiomycetes	Helotiales				0.86
OTU_407	Fungi	Ascomycota	Leotiomycetes	Helotiales	Helotiaceae	Articulospora	Articulospora proliferata	0.94
OTU_400	Fungi	Ascomycota	Sordariomycetes	Hypocreales	Nectriaceae			1
OTU_401	Fungi	Ascomycota	Sordariomycetes	Sordariales				0.91
OTU_736	Fungi	Ascomycota	Orbiliomycetes	Orbiliales	Orbiliaceae			0.99
OTU_737	Fungi							1
OTU_734	Fungi							1
OTU_735	Fungi	Ascomycota	Leotiomycetes	Helotiales	Sclerotiniaceae	Botrytis	Botrytis caroliniana	0.93
OTU_732	Fungi	Chytridiomycota	Chytridiomycetes					0.82
OTU_733	Fungi	Ascomycota	Pezizomycetes	Pezizales	Pezizaceae	unidentified	Pezizaceae sp	1
OTU_730	Fungi							1
OTU_731	Fungi	Basidiomycota	Tremellomycetes	Cystofilobasidiales	Cystofilobasidiaceae	Itersonilia	Itersonilia perplexans	1
OTU_1411	Fungi	Ascomycota	Dothideomycetes	Pleosporales	Leptosphaeriaceae	Leptosphaeria	Leptosphaeria rubefaciens	1
OTU_1410	Fungi							1
OTU_1413	Fungi	Basidiomycota	Agaricomycetes					0.92
OTU_403								1
OTU_1415	Fungi	Glomeromycota	Glomeromycetes	Diversisporales	Diversisporaceae			1
OTU_1414	Fungi	Glomeromycota	Glomeromycetes	Diversisporales	Diversisporaceae	unidentified	Diversisporaceae sp	0.88
OTU_738	Fungi	Ascomycota						0.94
OTU_739	Fungi	Basidiomycota	Agaricomycetes	Cantharellales	Ceratobasidiaceae			0.97
OTU_228	Fungi							1
OTU_229	Fungi							1
OTU_220	Fungi	Ascomycota	Dothideomycetes	Pleosporales				0.9
OTU_221	Fungi	Ascomycota	Leotiomycetes	Helotiales	Helotiaceae			0.89
OTU_222	Fungi							1
OTU_223	Fungi	Ascomycota	Sordariomycetes					0.89
OTU_224	Fungi	Ascomycota	Leotiomycetes	Helotiales				0.8
OTU_225	Fungi							0.98
OTU_226	Fungi	Basidiomycota	Agaricomycetes	Cantharellales	Incertae sedis	Minimedusa	Minimedusa sp	1
OTU_227	Fungi	Ascomycota	Sordariomycetes	Hypocreales	unidentified	unidentified	Hypocreales sp	0.99
OTU_1636	Fungi	Ascomycota	Dothideomycetes	Pleosporales	Pleosporaceae			1
OTU_1631	Fungi	Ascomycota	Leotiomycetes	Helotiales	Sclerotiniaceae	Mycopappus	Mycopappus sp	0.83
OTU_1630								1
OTU_143	Fungi	Basidiomycota	Microbotryomycetes	Leucosporidiales	Leucosporidiaceae			0.9
OTU_1736	Fungi							1
OTU_354	Fungi	Ascomycota	Pezizomycetes	Pezizales	Ascobolaceae			0.93
OTU_355	Fungi							1
OTU_820	Fungi	Ascomycota	Eurotiomycetes	Chaetothyriales				0.9
OTU_357	Fungi	Chytridiomycota	Chytridiomycetes	Rhizophydiales	Rhizophydiaceae	Rhizophydium	Rhizophydium sp	1
OTU_350	Fungi	Chytridiomycota	Chytridiomycetes	Rhizophlyctidales	Rhizophlyctidaceae	Rhizophlyctis	Rhizophlyctis rosea	0.84
OTU_351	Fungi	Ascomycota	Sordariomycetes	Hypocreales	Nectriaceae	Fusarium		0.93
OTU_352	Fungi	Ascomycota	Sordariomycetes	Xylariales	Incertae sedis	Microdochium	Microdochium sp	0.99
OTU_353	Fungi							1
OTU_1705	Fungi							1
OTU_1704	Fungi							1
OTU_828	Fungi	Ascomycota						0.99
OTU_829	Fungi	Ascomycota						1
OTU_358	Fungi							1
OTU_359	Fungi							1
OTU_1703	Fungi	Ascomycota						0.97
OTU_1702	Fungi	Basidiomycota	Agaricomycetes					0.83
OTU_142	Fungi	Basidiomycota	Agaricomycetes	Sebacinales	Sebacinales Group B	Piriformospora	Piriformospora indica	0.84
OTU_1738	Fungi	Basidiomycota	Agaricomycetes	Agaricales	Strophariaceae	Hebeloma		1
OTU_1739	Fungi							1
OTU_1671	Fungi							1
OTU_1670	Fungi	Ascomycota	Lecanoromycetes	Ostropales	Stictidaceae			0.91
OTU_1673	Fungi	Ascomycota	Leotiomycetes	Helotiales	Helotiaceae	Neobulgaria		1
OTU_1672	Fungi							1
OTU_1675	Fungi							1
OTU_1674	Fungi							1
OTU_918	Fungi	Ascomycota						0.95
OTU_919	Fungi							1
OTU_916	Fungi							1
OTU_917	Fungi							1
OTU_914	Fungi	Ascomycota	Pezizomycetes	Pezizales				0.8
OTU_915	Fungi	Ascomycota	Sordariomycetes	Sordariales	Chaetomiaceae	Chaetomium	Chaetomium sp	0.99
OTU_912	Fungi							1
OTU_913	Fungi	Chytridiomycota	Chytridiomycetes	Spizellomycetales	Spizellomycetaceae			0.94
OTU_910	Fungi	Ascomycota	Sordariomycetes					0.96
OTU_911	Fungi							1
OTU_74	Fungi							1
OTU_1262	Fungi							1
OTU_1263	Protista	Cercozoa	unidentified	unidentified	unidentified	unidentified	Cercozoa sp	1
OTU_1260	Fungi							1
OTU_1261	Fungi	Ascomycota						1
OTU_1266	Fungi	Rozellomycota	unidentified	unidentified	unidentified	unidentified	Rozellomycota sp	0.98
OTU_1267	Fungi	Ascomycota	Eurotiomycetes	Onygenales				0.94
OTU_1264	Fungi							1
OTU_1265	Fungi	Ascomycota	Leotiomycetes	Helotiales	Incertae sedis	unidentified	Helotiales sp	0.97
OTU_1268	Fungi	Basidiomycota	Agaricomycetes	Polyporales	Meruliaceae	Hypochnicium	Hypochnicium lundellii	1
OTU_1269	Fungi							1
OTU_1060	Fungi	Ascomycota	Sordariomycetes	Hypocreales	Incertae sedis	Acremonium		0.89
OTU_1061	Fungi	Ascomycota	Leotiomycetes	Erysiphales	Erysiphaceae	Podosphaera	Podosphaera sp	0.99
OTU_1062	Fungi	Ascomycota	Taphrinomycetes	Taphrinales	Protomycetaceae	Protomyces	Protomyces inouyei	1
OTU_1063	Fungi	Ascomycota						0.88
OTU_1064	Fungi	Ascomycota	Sordariomycetes	Incertae sedis	Incertae sedis	Eucasphaeria	Eucasphaeria capensis	0.9
OTU_1065	Fungi	Glomeromycota	Glomeromycetes	Archaeosporales	Archaeosporaceae	unidentified	Archaeosporaceae sp	0.99
OTU_1066	Fungi							1
OTU_1067	Fungi	Ascomycota	Sordariomycetes	Hypocreales	Cordycipitaceae	Cordyceps	Cordyceps bassiana	0.98
OTU_1068	Fungi							1
OTU_1069	Fungi							1
OTU_750	Fungi	Ascomycota						0.97
OTU_1848	Fungi							1
OTU_751	Fungi	Ascomycota	Sordariomycetes	Sordariales	Chaetomiaceae			1
OTU_1846	Fungi							1
OTU_1847	Fungi							1
OTU_1844	Fungi							1
OTU_1845	Fungi	Ascomycota	Sordariomycetes	Sordariales	Lasiosphaeriaceae	Podospora	Podospora sp	0.88
OTU_1842	Fungi							1
OTU_752	Fungi	Ascomycota	Sordariomycetes	Microascales	Halosphaeriaceae	unidentified	Halosphaeriaceae sp	1
OTU_1840	Fungi	Ascomycota	Eurotiomycetes					0.91
OTU_1841	Fungi							1
OTU_753	Fungi							0.99
OTU_754	Fungi							1
OTU_755	Fungi							1
OTU_756	Fungi							1
OTU_757	Fungi							1
OTU_1288	Fungi	Basidiomycota	Agaricomycetes	Hymenochaetales	Schizoporaceae			0.95
OTU_1289	Fungi							1
OTU_1476	Fungi							1
OTU_1280	Fungi	Ascomycota	Leotiomycetes	Helotiales	Vibrisseaceae	Myxocephala	Myxocephala albida	0.98
OTU_1281	Fungi	Ascomycota	Leotiomycetes					0.94
OTU_121	Fungi							0.98
OTU_1283	Fungi	Glomeromycota	Glomeromycetes	Glomerales	Glomeraceae			0.88
OTU_1284	Fungi	Basidiomycota	Cystobasidiomycetes	Cystobasidiales	Cystobasidiaceae	Occultifur	Occultifur externus	0.96
OTU_1285	Fungi							1
OTU_1286	Fungi	Ascomycota	Sordariomycetes	Glomerellales	Annulatascaceae	Conlarium	Conlarium duplumascospora	1
OTU_1287	Fungi	Ascomycota						0.96
OTU_1648	Fungi							1
OTU_1474	Fungi	Zygomycota	Incertae sedis	Mortierellales	Mortierellaceae	Mortierella		1
OTU_1649	Fungi							1
OTU_1607	Fungi	Basidiomycota	Agaricomycetes	Agaricales	Tricholomataceae	Lepista	Lepista inversa	1
OTU_1576	Protista	Cercozoa	unidentified	unidentified	unidentified	unidentified	Cercozoa sp	0.96
OTU_1577	Fungi	Ascomycota						1
OTU_2007	Fungi							1
OTU_2006	Fungi							1
OTU_2005	Fungi							1
OTU_2004	Fungi	Basidiomycota	Agaricomycetes	Polyporales	Meruliaceae	Bjerkandera	Bjerkandera fumosa	0.99
OTU_2003	Fungi	Ascomycota	Dothideomycetes	Pleosporales	Phaeosphaeriaceae			0.97
OTU_2002	Fungi	Basidiomycota	Agaricomycetes	Atheliales	Atheliaceae	unidentified	Atheliaceae sp	0.9
OTU_2001	Fungi	Ascomycota	Dothideomycetes	Pleosporales				0.95
OTU_2000	Fungi	Ascomycota	Saccharomycetes	Saccharomycetales	Incertae sedis	Debaryomyces		0.93
OTU_2009	Fungi	Basidiomycota	Agaricomycetes					0.95
OTU_2008	Fungi	Ascomycota	Sordariomycetes	Diaporthales	Valsaceae	unidentified	Valsaceae sp	1
OTU_109	Fungi	Ascomycota	Sordariomycetes	Hypocreales	Nectriaceae	Cylindrocarpon	Cylindrocarpon sp	1
OTU_108	Fungi	Basidiomycota	Tremellomycetes	Tremellales	Incertae sedis	Cryptococcus	Cryptococcus victoriae	1
OTU_101	Fungi							1
OTU_100	Fungi	Ascomycota	Dothideomycetes	Pleosporales	Phaeosphaeriaceae	Phaeosphaeria	Phaeosphaeria sp	1
OTU_103	Fungi	Ascomycota						1
OTU_102	Fungi	Ascomycota	Sordariomycetes	Sordariales				1
OTU_105	Fungi	Ascomycota	Eurotiomycetes	Eurotiales	Trichocomaceae	Talaromyces	Talaromyces marneffei	0.89
OTU_104	Fungi	Ascomycota	Sordariomycetes	Sordariales	Lasiosphaeriaceae	unidentified	Lasiosphaeriaceae sp	0.94
OTU_107	Fungi	Zygomycota	Incertae sedis	Mortierellales	Mortierellaceae	Mortierella		1
OTU_106	Fungi	Ascomycota	Dothideomycetes	Pleosporales				0.96
OTU_1646	Fungi	Basidiomycota	Microbotryomycetes	Sporidiobolales	Incertae sedis	Rhodotorula	Rhodotorula hordea	1
OTU_1647	Fungi							1
OTU_1578	Fungi							1
OTU_1579	Fungi	Ascomycota	Eurotiomycetes	Onygenales	Onygenaceae	Chrysosporium	Chrysosporium lobatum	0.99
OTU_743	Fungi	Basidiomycota	Microbotryomycetes					0.91
OTU_742	Plantae	Anthophyta	Monocotyledonae	Poales	Poaceae	unidentified	Poaceae sp	0.9
OTU_741	Fungi	Ascomycota	Leotiomycetes					0.8
OTU_740	Fungi	Glomeromycota	Glomeromycetes	Diversisporales	Diversisporaceae	Diversispora	Diversispora sp	0.84
OTU_747	Fungi	Basidiomycota	Tremellomycetes	Tremellales	Incertae sedis	Cryptococcus	Cryptococcus laurentii	1
OTU_210	Fungi	Ascomycota	Leotiomycetes	Helotiales				0.85
OTU_745	Fungi							1
OTU_744	Fungi							1
OTU_1464	Fungi	Glomeromycota	Glomeromycetes	Archaeosporales	unidentified	unidentified		0.82
OTU_1465	Fungi	Ascomycota						1
OTU_749	Fungi	Ascomycota	Sordariomycetes	Hypocreales				0.9
OTU_748	Fungi	Zygomycota	Incertae sedis	Mortierellales				1
OTU_219	Fungi	Ascomycota	Eurotiomycetes	Chaetothyriales	Chaetothyriaceae	Cyphellophora	Cyphellophora laciniata	0.85
OTU_218	Fungi	Basidiomycota	Ustilaginomycetes	Ustilaginales	Ustilaginaceae	Ustilago	Ustilago maydis	1
OTU_1462	Fungi							1
OTU_1463	Fungi	Chytridiomycota	Chytridiomycetes	Spizellomycetales	Spizellomycetaceae	Powellomyces	Powellomyces sp	1
OTU_585	Fungi							1
OTU_584	Fungi	Ascomycota	Dothideomycetes	Pleosporales	Pleosporaceae			1
OTU_587	Fungi	Basidiomycota	Agaricomycetes	Agaricales	Agaricaceae	Cyathus	Cyathus stercoreus	1
OTU_586	Fungi							1
OTU_581	Fungi							1
OTU_580	Fungi	Ascomycota	Taphrinomycetes	Taphrinales	Protomycetaceae	Protomyces	Protomyces inouyei	1
OTU_583	Fungi	Ascomycota	Sordariomycetes	Hypocreales				1
OTU_582	Fungi	Zygomycota	Incertae sedis	Mortierellales	Mortierellaceae	Mortierella		1
OTU_589	Fungi	Ascomycota	Dothideomycetes	Pleosporales	Incertae sedis	Letendraea	Letendraea sp	0.98
OTU_588	Fungi	Ascomycota	Incertae sedis	Incertae sedis	Pseudeurotiaceae	Pseudeurotium	Pseudeurotium hygrophilum	0.8
OTU_361	Fungi							1
OTU_360	Fungi	Basidiomycota	Agaricostilbomycetes	Agaricostilbales				0.82
OTU_363	Fungi							0.98
OTU_362	Fungi	Ascomycota	Sordariomycetes	Hypocreales	Bionectriaceae	unidentified	Bionectriaceae sp	0.98
OTU_365	Fungi	Chytridiomycota	Chytridiomycetes	Spizellomycetales	Spizellomycetaceae	Powellomyces	Powellomyces sp	1
OTU_364	Fungi							1
OTU_367	Fungi	Chytridiomycota	Chytridiomycetes	Rhizophydiales				0.82
OTU_366	Fungi	Ascomycota	Dothideomycetes	Pleosporales				1
OTU_369	Fungi							1
OTU_368	Fungi	Ascomycota	Incertae sedis	Incertae sedis	Incertae sedis	Torula	Torula caligans	0.95
OTU_691	Fungi							1
OTU_690	Fungi	Chytridiomycota	Chytridiomycetes	Rhizophydiales	Rhizophydiaceae	Rhizophydium	Rhizophydium sp	1
OTU_693	Fungi	Ascomycota	Eurotiomycetes	Chaetothyriales	Chaetothyriaceae	Cyphellophora	Cyphellophora sp	0.98
OTU_692	Fungi	Glomeromycota	Glomeromycetes	Glomerales	Glomeraceae			1
OTU_695	Fungi							1
OTU_694	Fungi	Zygomycota	Incertae sedis	Mortierellales	Mortierellaceae	Mortierella		1
OTU_697	Fungi							1
OTU_696	Fungi							1
OTU_699	Fungi	Glomeromycota	Glomeromycetes	Glomerales	Glomeraceae	Glomus	Glomus sp 7 SUN	0.81
OTU_698								1
OTU_1604	Fungi							1
OTU_1605	Fungi							0.89
OTU_969	Fungi	Ascomycota	Dothideomycetes	Pleosporales				0.92
OTU_968	Fungi	Chytridiomycota	Chytridiomycetes	Spizellomycetales	Spizellomycetaceae			0.87
OTU_1600	Fungi	Ascomycota	Dothideomycetes	Pleosporales				0.87
OTU_1601	Fungi	Ascomycota	Sordariomycetes	Coniochaetales	Coniochaetaceae	Lecythophora	Lecythophora sp	0.96
OTU_1602	Fungi	Ascomycota	Sordariomycetes	Hypocreales	Hypocreaceae	unidentified	Hypocreaceae sp	0.97
OTU_1603	Fungi	Glomeromycota	Glomeromycetes	Glomerales	Claroideoglomeraceae	Claroideoglomus		0.94
OTU_963	Fungi	Ascomycota	Dothideomycetes	Pleosporales				1
OTU_962	Fungi	Ascomycota	Dothideomycetes	Pleosporales	Phaeosphaeriaceae			0.97
OTU_961	Fungi	Ascomycota						0.91
OTU_960								1
OTU_967	Fungi							0.98
OTU_966	Fungi							1
OTU_965	Fungi							1
OTU_964	Fungi	Ascomycota	Sordariomycetes	Hypocreales				0.89
OTU_1737	Fungi	Basidiomycota	Agaricomycetes	Boletales	Suillaceae	Suillus		1
OTU_1767	Fungi	Basidiomycota	Agaricomycetes					0.8
OTU_1688	Fungi	Basidiomycota	Microbotryomycetes	Sporidiobolales	Incertae sedis	Rhodotorula		0.9
OTU_1689	Fungi	Ascomycota	Sordariomycetes	Hypocreales				0.84
OTU_1118	Fungi	Chytridiomycota	Chytridiomycetes	Spizellomycetales	Spizellomycetaceae			0.88
OTU_1119	Fungi							1
OTU_1110	Fungi	Basidiomycota						0.87
OTU_1111	Fungi							1
OTU_1112	Fungi							1
OTU_1113	Fungi							1
OTU_1114	Fungi	Chytridiomycota	Chytridiomycetes	Spizellomycetales	Spizellomycetaceae	Spizellomyces	Spizellomyces dolichospermus	0.95
OTU_1115	Fungi	Ascomycota	Sordariomycetes					0.88
OTU_1116	Fungi							0.99
OTU_1117	Fungi							1
OTU_1680	Fungi	Ascomycota	Leotiomycetes	Incertae sedis				0.83
OTU_1681	Protista	Cercozoa	unidentified	unidentified	unidentified	unidentified	Cercozoa sp	0.86
OTU_1275	Fungi							1
OTU_1274	Fungi							1
OTU_1277	Fungi	Glomeromycota	Glomeromycetes	Archaeosporales	Archaeosporaceae	unidentified	Archaeosporaceae sp	0.96
OTU_1276	Fungi	Ascomycota	Orbiliomycetes	Orbiliales	Orbiliaceae			1
OTU_1271	Fungi							1
OTU_1270	Fungi	Basidiomycota	Agaricomycetes	Agaricales	Pluteaceae	Pluteus	Pluteus brunneidiscus	1
OTU_1273	Fungi	Ascomycota	Sordariomycetes	Hypocreales				0.81
OTU_1272	Fungi	Basidiomycota	Agaricomycetes	Agaricales	Entolomataceae	Entoloma	Entoloma graphitipes f. cystidiatum	0.98
OTU_1279	Fungi	Basidiomycota	Agaricomycetes	Agaricales	Strophariaceae	Hypholoma	Hypholoma lateritium	1
OTU_1278	Fungi	Ascomycota						1
OTU_1073	Fungi							1
OTU_1072	Fungi	Basidiomycota	Agaricomycetes	Corticiales	Corticiaceae	Waitea	Waitea circinata	1
OTU_1071	Fungi	Ascomycota	Sordariomycetes	Hypocreales	Incertae sedis	Myrothecium	Myrothecium sp	0.84
OTU_1070	Fungi	Basidiomycota	Agaricomycetes					0.82
OTU_1077	Fungi							1
OTU_1076	Fungi	Ascomycota	Sordariomycetes	Xylariales	Xylariaceae			1
OTU_1075	Protista	Cercozoa	unidentified	unidentified	unidentified	unidentified	Cercozoa sp	1
OTU_1074	Fungi	Ascomycota						1
OTU_1079	Fungi	Basidiomycota						0.81
OTU_1078								1
OTU_1728								1
OTU_1766	Fungi	Ascomycota	Taphrinomycetes	Taphrinales	Taphrinaceae	Lalaria	Lalaria carpini	1
OTU_1851	Fungi							1
OTU_1850	Fungi	Ascomycota	Leotiomycetes	Helotiales				0.81
OTU_1853	Fungi	Basidiomycota						1
OTU_1852	Fungi							1
OTU_1855	Fungi	Ascomycota	Pezizomycetes	Pezizales	Pyronemataceae	unidentified	Pyronemataceae sp	0.84
OTU_1854	Fungi	Ascomycota	Dothideomycetes					0.86
OTU_1857	Fungi	Basidiomycota	Agaricomycetes	Russulales	Stephanosporaceae	unidentified	Stephanosporaceae sp	0.96
OTU_1856	Fungi	Ascomycota	Eurotiomycetes	Onygenales	Onygenaceae	Auxarthron		0.91
OTU_1859	Fungi	Ascomycota						1
OTU_1858	Fungi	Glomeromycota	Glomeromycetes	Glomerales	Glomeraceae	Septoglomus		0.92
OTU_1299	Fungi	Ascomycota						1
OTU_1298	Fungi							1
OTU_1293								1
OTU_1292	Fungi							0.99
OTU_1291	Fungi	Basidiomycota	Tremellomycetes	Tremellales	Incertae sedis	Cryptococcus		1
OTU_1290	Fungi	Ascomycota	Sordariomycetes	Hypocreales				0.86
OTU_1297	Fungi							1
OTU_1296	Fungi	Ascomycota	Sordariomycetes	Hypocreales	Nectriaceae			0.95
OTU_1295	Fungi							1
OTU_1294	Fungi							1
OTU_8	Fungi	Ascomycota	Sordariomycetes					1
OTU_9	Fungi	Ascomycota	Dothideomycetes	Pleosporales	Incertae sedis	Phoma		0.83
OTU_2	Fungi	Ascomycota	Sordariomycetes	Xylariales	Incertae sedis			1
OTU_3	Fungi	Ascomycota	Sordariomycetes	Sordariales	Lasiosphaeriaceae	Schizothecium	Schizothecium carpinicola	1
OTU_1	Fungi	Ascomycota	Dothideomycetes	Capnodiales	Davidiellaceae	Davidiella	Davidiella tassiana	0.91
OTU_6	Fungi	Ascomycota	Leotiomycetes	Helotiales				0.87
OTU_7	Fungi	Ascomycota						0.81
OTU_4	Fungi	Ascomycota	Leotiomycetes	Helotiales	Helotiaceae	Articulospora		1
OTU_5	Fungi	Ascomycota	Leotiomycetes					0.86
OTU_202	Fungi	Basidiomycota	Tremellomycetes	Tremellales	Incertae sedis	Dioszegia		0.96
OTU_203	Fungi	Ascomycota	Sordariomycetes	Hypocreales	Incertae sedis	Acremonium		0.87
OTU_200	Fungi	Ascomycota	Leotiomycetes	Helotiales	Incertae sedis	Tetracladium	Tetracladium sp	0.91
OTU_201	Fungi							0.98
OTU_206	Fungi	Ascomycota	Pezizomycetes	unidentified	unidentified	unidentified	Pezizomycetes sp	1
OTU_207	Fungi	Chytridiomycota	Chytridiomycetes	Olpidiales	Olpidiaceae	Olpidium	Olpidium brassicae	1
OTU_204	Fungi	Ascomycota	Dothideomycetes	Pleosporales				0.97
OTU_205	Fungi	Ascomycota	Dothideomycetes	Pleosporales	Incertae sedis	Periconia	Periconia sp	0.95
OTU_758	Fungi	Basidiomycota	Agaricomycetes	Russulales	Bondarzewiaceae	Heterobasidion	Heterobasidion annosum	1
OTU_759	Fungi	Glomeromycota	Glomeromycetes	Glomerales	Glomeraceae	Septoglomus	Septoglomus sp	0.84
OTU_208	Fungi							1
OTU_209	Fungi	Basidiomycota	Agaricomycetes	Agaricales	Agaricaceae	Cyathus	Cyathus olla	1
OTU_1473	Fungi	Zygomycota	Incertae sedis	Kickxellales	Kickxellaceae	Ramicandelaber		1
OTU_1472	Fungi	Ascomycota	Leotiomycetes	Helotiales	Incertae sedis	Tetracladium	Tetracladium sp	0.84
OTU_1471	Fungi							1
OTU_1470	Fungi							1
OTU_592	Fungi	Ascomycota						0.99
OTU_593	Fungi	Ascomycota	Leotiomycetes	Helotiales	Helotiaceae	Articulospora	Articulospora proliferata	0.91
OTU_590	Fungi	Ascomycota	Dothideomycetes	Pleosporales	Incertae sedis	Periconia	Periconia sp	1
OTU_591	Fungi							1
OTU_596	Fungi							1
OTU_597	Fungi	Ascomycota	Sordariomycetes	Hypocreales	Nectriaceae	Volutella	Volutella sp SJ	1
OTU_594	Fungi	Ascomycota	Sordariomycetes	Hypocreales	Hypocreaceae			1
OTU_595	Fungi	Ascomycota	Dothideomycetes	Pleosporales	Incertae sedis	Letendraea	Letendraea sp	0.94
OTU_598	Fungi	Ascomycota						0.95
OTU_599	Fungi							1
OTU_1677	Fungi	Zygomycota	Incertae sedis	Mortierellales	Mortierellaceae	Mortierella		1
OTU_116	Fungi	Ascomycota	Pezizomycetes	Pezizales	Ascobolaceae	Ascobolus	Ascobolus sp	1
OTU_117	Fungi	Ascomycota	Sordariomycetes	Xylariales	Amphisphaeriaceae	unidentified	Amphisphaeriaceae sp	1
OTU_114	Fungi	Ascomycota	Sordariomycetes	Sordariales	Lasiosphaeriaceae	Schizothecium	Schizothecium glutinans	0.94
OTU_115	Fungi	Basidiomycota	Agaricomycetes	Sebacinales	Sebacinales Group B	unidentified	Sebacinales Group B sp	0.99
OTU_112	Fungi	Ascomycota	Dothideomycetes	Pleosporales				0.8
OTU_113	Fungi	Ascomycota	Pezizomycetes	Pezizales	Ascobolaceae	Ascobolus		0.99
OTU_110	Fungi	Ascomycota	Sordariomycetes	Sordariales	Lasiosphaeriaceae	Cladorrhinum	Cladorrhinum sp	1
OTU_111	Fungi	Ascomycota	Sordariomycetes	Sordariales	Lasiosphaeriaceae	Lasiosphaeris	Lasiosphaeris hispida	0.98
OTU_118	Fungi	Ascomycota	Leotiomycetes	Helotiales	Incertae sedis	Tetracladium		0.98
OTU_119	Plantae	unidentified	unidentified	unidentified	unidentified	unidentified	Plantae sp	0.99
OTU_378	Fungi							1
OTU_379	Fungi	Chytridiomycota	Chytridiomycetes	Spizellomycetales	Spizellomycetaceae			0.8
OTU_376	Fungi	Ascomycota	Leotiomycetes	Helotiales	Vibrisseaceae	Phialocephala	Phialocephala humicola	0.99
OTU_377	Fungi							0.99
OTU_374	Fungi	Basidiomycota	Tremellomycetes	Tremellales	Incertae sedis	Bullera	Bullera globospora	1
OTU_375	Fungi	Ascomycota	Dothideomycetes	Pleosporales	Phaeosphaeriaceae	unidentified	Phaeosphaeriaceae sp	0.84
OTU_372	Fungi	Basidiomycota	Tremellomycetes					1
OTU_373	Fungi	Ascomycota	Pezizomycetes	Pezizales	Pyronemataceae			1
OTU_370	Fungi	Ascomycota	Eurotiomycetes	Eurotiales	Trichocomaceae	Paecilomyces	Paecilomyces marquandii	1
OTU_371	Fungi	Ascomycota	Eurotiomycetes	Eurotiales	Trichocomaceae	Paecilomyces		1
OTU_688	Fungi	Ascomycota						0.95
OTU_689	Fungi	Ascomycota	Pezizomycetes	Pezizales	Pyronemataceae			0.86
OTU_686								1
OTU_687	Fungi	Ascomycota	Sordariomycetes	Sordariales				0.94
OTU_684	Fungi	Ascomycota	Sordariomycetes	Hypocreales	Nectriaceae	Cylindrocarpon	Cylindrocarpon ianthothele var ianthothele	1
OTU_685	Fungi	Ascomycota	Dothideomycetes					1
OTU_682	Fungi	Basidiomycota	Agaricomycetes	Cantharellales	Ceratobasidiaceae			1
OTU_683	Fungi	Ascomycota	Saccharomycetes	Saccharomycetales				0.84
OTU_680	Fungi	Ascomycota						0.99
OTU_681	Fungi							1
OTU_1527	Fungi							1
OTU_1526	Fungi							1
OTU_1521	Fungi	Ascomycota	Eurotiomycetes	Eurotiales	Incertae sedis	Thermomyces	Thermomyces lanuginosus	1
OTU_1520	Fungi							1
OTU_978	Fungi	Ascomycota	Leotiomycetes	Helotiales	Helotiaceae	Crocicreas	Crocicreas sp	0.8
OTU_979	Protista	Cercozoa	unidentified	unidentified	unidentified	unidentified	Cercozoa sp	1
OTU_1615	Fungi	Basidiomycota	Agaricomycetes					0.85
OTU_1614	Fungi	Ascomycota						1
OTU_1613	Fungi	Ascomycota	Sordariomycetes	Hypocreales	Nectriaceae	unidentified	Nectriaceae sp	0.8
OTU_1612	Fungi	Ascomycota						1
OTU_1611	Fungi	Ascomycota	Sordariomycetes	Hypocreales				0.99
OTU_1610	Fungi	Ascomycota	Dothideomycetes	Pleosporales	Lophiostomataceae	Lophiostoma		0.97
OTU_970	Fungi	Basidiomycota	Agaricomycetes	Phallales	Phallaceae	Phallus	Phallus impudicus	1
OTU_971	Fungi	Ascomycota	Sordariomycetes	Glomerellales	Glomerellaceae			1
OTU_972	Fungi							1
OTU_973	Fungi	Ascomycota	Sordariomycetes	Xylariales	unidentified	unidentified	Xylariales sp	0.83
OTU_974	Fungi	Ascomycota	Sordariomycetes	Incertae sedis	Incertae sedis	Myrmecridium	Myrmecridium schulzeri	0.94
OTU_975	Fungi	Ascomycota	Sordariomycetes					0.98
OTU_976	Fungi	Ascomycota	Leotiomycetes	Helotiales				1
OTU_977	Fungi	Glomeromycota	Glomeromycetes	Glomerales	Glomeraceae	Funneliformis	Funneliformis mosseae	0.99
OTU_134	Fungi							0.99
OTU_135	Fungi	Ascomycota	Leotiomycetes					0.98
OTU_640	Fungi	Ascomycota	Pezizomycetes	Pezizales	Pyronemataceae	Pseudaleuria	Pseudaleuria sp	0.89
OTU_1617	Fungi							1
OTU_641	Fungi	Ascomycota	Sordariomycetes	Sordariales				0.99
OTU_1616	Fungi							0.98
OTU_130	Fungi	Basidiomycota	Agaricomycetes	Cantharellales	Ceratobasidiaceae	Ceratobasidium		0.95
OTU_131	Fungi							1
OTU_132	Fungi	Basidiomycota	Agaricomycetes	Agaricales	Psathyrellaceae	Psathyrella		0.98
OTU_133	Fungi	Ascomycota						0.94
OTU_1109	Fungi							1
OTU_1108	Fungi	Basidiomycota	Agaricomycetes	Trechisporales				0.89
OTU_1758	Fungi	Basidiomycota	Tremellomycetes	Tremellales	Incertae sedis			1
OTU_1103	Fungi	Ascomycota	Sordariomycetes	Melanosporales	Ceratostomataceae	Harzia	Harzia acremonioides	0.99
OTU_1102	Fungi							1
OTU_1101	Fungi	Ascomycota	Sordariomycetes	Hypocreales				0.94
OTU_1100	Fungi							1
OTU_1107	Fungi	Chytridiomycota	Chytridiomycetes	Spizellomycetales	Spizellomycetaceae	Powellomyces	Powellomyces sp	0.83
OTU_1106	Fungi	Ascomycota	Leotiomycetes					0.89
OTU_1105	Fungi							1
OTU_1104	Fungi	Ascomycota	Dothideomycetes	Pleosporales	Phaeosphaeriaceae	Phaeosphaeria	Phaeosphaeria sp	1
OTU_1756	Fungi							1
OTU_190	Fungi	Basidiomycota	Agaricomycetes	Agaricales	Psathyrellaceae	Psathyrella		0.83
OTU_1757	Fungi	Ascomycota	Leotiomycetes	Incertae sedis				0.83
OTU_1619	Fungi							1
OTU_1618	Fungi	Basidiomycota	Agaricomycetes	Agaricales	Strophariaceae	Psilocybe		0.95
OTU_1046	Fungi							1
OTU_1047	Fungi	Glomeromycota	Glomeromycetes	Glomerales	Claroideoglomeraceae	Claroideoglomus	Claroideoglomus drummondii	1
OTU_1044	Fungi	Ascomycota	Sordariomycetes	Sordariales	Sordariaceae	Sordaria	Sordaria sp SS	1
OTU_1045	Fungi	Ascomycota						0.94
OTU_1042	Fungi	Basidiomycota	Agaricomycetes	Thelephorales	Thelephoraceae			0.98
OTU_1043	Fungi	Ascomycota	Sordariomycetes	Xylariales	Xylariaceae			0.95
OTU_1040	Fungi							0.98
OTU_1041	Fungi	Ascomycota	Incertae sedis	Incertae sedis	Incertae sedis	Scolecobasidium	Scolecobasidium constrictum	1
OTU_1048	Fungi	Glomeromycota	Glomeromycetes	Glomerales	Claroideoglomeraceae	Claroideoglomus		0.95
OTU_1049	Fungi	Ascomycota	Leotiomycetes	Helotiales	Hyaloscyphaceae	Lachnum	Lachnum sp	0.96
OTU_1747	Fungi	Ascomycota						0.99
OTU_1475	Fungi							1
OTU_1824	Fungi							1
OTU_1825	Fungi							1
OTU_1826	Fungi							1
OTU_1827								1
OTU_1820	Fungi	Basidiomycota	Tremellomycetes	Tremellales	Incertae sedis			0.97
OTU_1821	Fungi							1
OTU_1822	Fungi	Ascomycota	Dothideomycetes	Pleosporales				0.97
OTU_1823	Fungi							1
OTU_1828	Fungi	Chytridiomycota	Chytridiomycetes	Spizellomycetales	Spizellomycetaceae			0.87
OTU_1829	Fungi							1
OTU_818	Fungi							1
OTU_1910	Fungi							1
OTU_1911								1
OTU_1912	Fungi	Basidiomycota	Agaricomycetes	Agaricales	Strophariaceae	Kuehneromyces	Kuehneromyces sp	1
OTU_1913	Fungi	Ascomycota	Sordariomycetes	Xylariales	Diatrypaceae	Cryptosphaeria	Cryptosphaeria eunomia var eunomia	1
OTU_1914	Fungi	Ascomycota	Pezizomycetes	Pezizales	Pyronemataceae			0.99
OTU_1915	Fungi							1
OTU_1916	Fungi							0.99
OTU_1917	Fungi							1
OTU_1918	Fungi	Ascomycota	Incertae sedis	Incertae sedis	Incertae sedis	Torula	Torula caligans	0.92
OTU_1919	Fungi							1
OTU_2021	Fungi							1
OTU_2020	Fungi							1
OTU_2023	Fungi	Ascomycota	Lecanoromycetes	Lecanorales	Ramalinaceae			1
OTU_2022	Fungi	Basidiomycota	Agaricomycetes	Polyporales	Phanerochaetaceae			0.83
OTU_1439	Fungi	Ascomycota	Sordariomycetes					0.86
OTU_1419	Fungi							0.98
OTU_1418	Fungi							1
OTU_1798	Fungi							1
OTU_1442	Fungi	Zygomycota	Incertae sedis	Mortierellales	Mortierellaceae	Mortierella		1
OTU_1443	Fungi	Ascomycota	Sordariomycetes	Sordariales				1
OTU_1440	Fungi							1
OTU_1412	Fungi	Ascomycota	Dothideomycetes	Pleosporales				0.99
OTU_769	Fungi							1
OTU_768	Fungi	Basidiomycota	Tremellomycetes					0.96
OTU_1444	Fungi							1
OTU_1445	Fungi	Basidiomycota	Incertae sedis	Malasseziales	Malasseziaceae	Malassezia	Malassezia globosa	1
OTU_765	Fungi	Ascomycota	Leotiomycetes	Helotiales	Incertae sedis	Naevala	Naevala sp	1
OTU_764	Fungi	Ascomycota	Sordariomycetes	Hypocreales	Nectriaceae	unidentified	Nectriaceae sp	0.98
OTU_767	Fungi	Basidiomycota	Microbotryomycetes	Leucosporidiales				0.8
OTU_766	Fungi							0.98
OTU_761	Fungi	Ascomycota	Dothideomycetes	Pleosporales	Incertae sedis			1
OTU_760	Fungi							1
OTU_763	Fungi	Ascomycota	Leotiomycetes	Helotiales				0.81
OTU_762	Fungi							1
OTU_1417	Fungi							1
OTU_569	Fungi	Basidiomycota	Cystobasidiomycetes	Cystobasidiales	Cystobasidiaceae	Occultifur	Occultifur externus	1
OTU_568	Fungi	Ascomycota	Sordariomycetes					1
OTU_567	Fungi	Basidiomycota	Agaricomycetes	Agaricales	Entolomataceae	Entoloma		0.87
OTU_566	Fungi							1
OTU_565	Fungi	Ascomycota						0.91
OTU_564	Fungi							1
OTU_563	Fungi	Ascomycota	Sordariomycetes	Sordariales	Lasiosphaeriaceae	Podospora	Podospora decipiens	1
OTU_562	Fungi	Ascomycota						1
OTU_561	Fungi							1
OTU_560	Fungi	Ascomycota	Dothideomycetes	Pleosporales				1
OTU_1550	Fungi	Ascomycota	Dothideomycetes	Pleosporales	Incertae sedis	Ascochyta	Ascochyta sp	1
OTU_1551	Fungi							1
OTU_1552	Fungi	Ascomycota	Pezizomycetes	Pezizales	Ascobolaceae	Ascobolus	Ascobolus sp	0.83
OTU_163	Fungi	Ascomycota	Sordariomycetes	Sordariales	Lasiosphaeriaceae	Podospora		0.81
OTU_95	Fungi	Ascomycota	Dothideomycetes	Pleosporales	Didymosphaeriaceae	Roussoella	Roussoella japanensis	0.96
OTU_96	Fungi	Zygomycota	Incertae sedis	Mortierellales	Mortierellaceae	Mortierella	Mortierella exigua	1
OTU_160	Fungi	Ascomycota	Pezizomycetes	Pezizales	Pyronemataceae	unidentified	Pyronemataceae sp	1
OTU_167	Fungi	Ascomycota	Dothideomycetes	Pleosporales	Incertae sedis	Ascochyta	Ascochyta sp	0.93
OTU_166	Fungi							1
OTU_165	Fungi							0.99
OTU_164	Fungi	Ascomycota						0.92
OTU_1554	Fungi							1
OTU_169	Fungi	Ascomycota	Sordariomycetes	Sordariales	Lasiosphaeriaceae			0.87
OTU_168	Fungi							0.99
OTU_98	Fungi	Ascomycota	Leotiomycetes					0.8
OTU_99	Fungi	Ascomycota	Dothideomycetes	Pleosporales	Pleosporaceae	Dendryphion	Dendryphion sp	1
OTU_1555								1
OTU_187	Fungi	Basidiomycota	Agaricomycetes	Agaricales	Psathyrellaceae	Coprinopsis	Coprinopsis krieglsteineri	1
OTU_186	Fungi	Ascomycota	Sordariomycetes	Sordariales	Lasiosphaeriaceae	Podospora		1
OTU_189	Fungi							1
OTU_309	Fungi							0.99
OTU_308	Fungi	Ascomycota	Sordariomycetes	Sordariales	Lasiosphaeriaceae			0.96
OTU_188	Fungi	Ascomycota	Dothideomycetes	Pleosporales				0.98
OTU_303	Fungi							1
OTU_302	Fungi	Basidiomycota	Agaricomycetes	Agaricales	Psathyrellaceae	Coprinopsis	Coprinopsis pachyderma	0.9
OTU_301	Fungi	Ascomycota	Dothideomycetes	Pleosporales	unidentified	unidentified	Pleosporales sp	0.81
OTU_300	Fungi							1
OTU_307	Fungi	Basidiomycota	Agaricomycetes	Agaricales	Marasmiaceae	Calyptella	Calyptella capula	0.86
OTU_306	Fungi	Basidiomycota	Agaricomycetes	Corticiales	Corticiaceae	unidentified	Corticiaceae sp	1
OTU_305	Fungi	Ascomycota						0.93
OTU_304	Fungi							1
OTU_1594	Fungi	Zygomycota	Incertae sedis	Basidiobolales	Basidiobolaceae	Basidiobolus	Basidiobolus magnus	0.99
OTU_1595								1
OTU_1596	Fungi	Glomeromycota	Glomeromycetes	Glomerales	Glomeraceae	Rhizophagus	Rhizophagus sp	1
OTU_1597	Fungi	Ascomycota	Leotiomycetes	Erysiphales	Erysiphaceae	Erysiphe		1
OTU_1590	Fungi	Ascomycota	Sordariomycetes	Hypocreales				0.88
OTU_1591	Fungi	Ascomycota	Sordariomycetes					0.95
OTU_1592	Fungi	Basidiomycota	Incertae sedis	Malasseziales	unidentified	unidentified	Malasseziales sp	1
OTU_1593	Fungi	Ascomycota	Dothideomycetes	Pleosporales	Pleosporaceae	Chalastospora	Chalastospora ellipsoidea	0.87
OTU_1598	Fungi	Ascomycota	Sordariomycetes	Glomerellales	Glomerellaceae	Colletotrichum	Colletotrichum eleusines	0.96
OTU_1599	Fungi	Ascomycota						0.96
OTU_417	Fungi	Ascomycota	Sordariomycetes	Chaetosphaeriales	Chaetosphaeriaceae	Chloridium	Chloridium sp	0.96
OTU_944	Fungi							1
OTU_415	Fungi	Ascomycota						0.9
OTU_414	Fungi	Basidiomycota	Agaricomycetes					0.83
OTU_413	Fungi	Ascomycota	Sordariomycetes	Hypocreales	Incertae sedis	Stachybotrys	Stachybotrys elegans	1
OTU_412	Fungi	Ascomycota						1
OTU_411	Fungi	Basidiomycota	Agaricomycetes	Agaricales	Agaricaceae	Lycoperdon	Lycoperdon pratense	1
OTU_942	Fungi	Basidiomycota	Agaricomycetes					0.81
OTU_1622	Fungi	Ascomycota	Sordariomycetes	Sordariales	Lasiosphaeriaceae			0.96
OTU_1623	Fungi							1
OTU_1620	Fungi							1
OTU_1621	Fungi							1
OTU_949	Fungi	Rozellomycota	unidentified	unidentified	unidentified	unidentified	Rozellomycota sp	0.95
OTU_948	Fungi	Chytridiomycota	Chytridiomycetes	Spizellomycetales	Spizellomycetaceae	Spizellomyces		0.97
OTU_419	Fungi	Ascomycota	Dothideomycetes	Pleosporales	Pleomassariaceae	unidentified	Pleomassariaceae sp	0.97
OTU_418	Fungi							1
OTU_787	Fungi	Basidiomycota	Agaricomycetes	Auriculariales				0.89
OTU_786	Fungi	Basidiomycota	Agaricomycetes					0.89
OTU_785	Fungi	Basidiomycota	Agaricomycetes	Agaricales	Psathyrellaceae	Psathyrella		0.98
OTU_784	Fungi	Basidiomycota	Agaricostilbomycetes	Agaricostilbales	Chionosphaeraceae	Kurtzmanomyces		0.82
OTU_783	Fungi	Ascomycota	Dothideomycetes	Pleosporales	Phaeosphaeriaceae			0.87
OTU_782	Fungi	Ascomycota	Saccharomycetes	Saccharomycetales	Incertae sedis	Schwanniomyces	Schwanniomyces yamadae	0.99
OTU_781	Fungi							0.97
OTU_780	Fungi							1
OTU_1667	Fungi	Basidiomycota	Pucciniomycetes	Platygloeales	Eocronartiaceae	Eocronartium	Eocronartium sp	0.9
OTU_789	Fungi	Glomeromycota	Glomeromycetes	Glomerales	Glomeraceae			0.99
OTU_788	Fungi	Ascomycota	Sordariomycetes	Microascales	Halosphaeriaceae	unidentified	Halosphaeriaceae sp	1
OTU_1138	Fungi	Ascomycota	Eurotiomycetes	Chaetothyriales	Chaetothyriaceae	Cyphellophora		0.94
OTU_1139	Fungi	Basidiomycota	Agaricomycetes					0.93
OTU_1136	Fungi	Basidiomycota	Agaricomycetes	Agaricales	Pluteaceae	Pluteus		0.97
OTU_1137	Fungi	Ascomycota	Sordariomycetes	Sordariales	Lasiosphaeriaceae	Podospora		1
OTU_1134	Fungi	Ascomycota						0.94
OTU_1135	Fungi							0.97
OTU_1132	Fungi	Ascomycota	Sordariomycetes	Microascales	Microascaceae	unidentified	Microascaceae sp	1
OTU_1133	Fungi							1
OTU_1130	Fungi	Basidiomycota	Incertae sedis	Malasseziales	Malasseziaceae	Malassezia	Malassezia sympodialis	1
OTU_1131	Fungi	Ascomycota	Sordariomycetes					0.98
OTU_1963	Fungi							1
OTU_1059	Fungi							1
OTU_1058	Fungi	Basidiomycota	Agaricomycetes	Trechisporales	unidentified	unidentified	Trechisporales sp	1
OTU_1051	Fungi							1
OTU_1050	Fungi	Glomeromycota	Glomeromycetes	Glomerales	Glomeraceae	Glomus	Glomus sp	1
OTU_1053	Fungi	Chytridiomycota	Chytridiomycetes	Rhizophydiales	Protrudomycetaceae	Protrudomyces	Protrudomyces lateralis	0.87
OTU_1052	Fungi							0.98
OTU_1055	Fungi							1
OTU_1054	Fungi							1
OTU_1057	Plantae	Anthophyta	Monocotyledonae	Poales	Poaceae	unidentified	Poaceae sp	0.98
OTU_1056	Fungi	Ascomycota	Dothideomycetes	Pleosporales	Leptosphaeriaceae			1
OTU_1529	Fungi							1
OTU_1528	Fungi	Ascomycota	Leotiomycetes	Helotiales	Helotiaceae	Articulospora		0.83
OTU_1837	Fungi	Ascomycota	Pezizomycetes	Pezizales	Ascobolaceae			0.97
OTU_1836	Fungi	Ascomycota	Dothideomycetes	Capnodiales	Mycosphaerellaceae	Ramularia	Ramularia cynarae	0.92
OTU_1835	Fungi	Ascomycota	Sordariomycetes	Hypocreales	Cordycipitaceae	Lecanicillium		0.91
OTU_1834	Fungi							1
OTU_1833	Fungi	Ascomycota	Sordariomycetes	Sordariales				1
OTU_1832	Fungi	Glomeromycota	Glomeromycetes	Glomerales	Glomeraceae	Glomus	Glomus sp SOV	1
OTU_1831	Fungi	Basidiomycota	Agaricomycetes	Agaricales	Clavariaceae	Clavaria	Clavaria californica	1
OTU_1830	Fungi							1
OTU_1839	Fungi	Ascomycota	Sordariomycetes	Xylariales				1
OTU_1838	Fungi							1
OTU_822	Fungi	Ascomycota	Pezizomycetes	Pezizales	Pezizaceae	Peziza	Peziza sp KH	0.99
OTU_1759	Fungi	Basidiomycota	Tremellomycetes	Tremellales	Incertae sedis	Cryptococcus	Cryptococcus gastricus	1
OTU_823	Fungi	Ascomycota	Sordariomycetes	Sordariales	Lasiosphaeriaceae	Cercophora	Cercophora sp	0.81
OTU_356	Fungi	Ascomycota						0.99
OTU_1903	Fungi							1
OTU_1902	Fungi							1
OTU_1901	Fungi	Ascomycota						1
OTU_821	Fungi	Ascomycota	Dothideomycetes	Pleosporales				1
OTU_1907	Fungi	Ascomycota	Sordariomycetes	Hypocreales	Nectriaceae			0.98
OTU_1906	Fungi							1
OTU_1905	Fungi							0.98
OTU_1904	Fungi	Basidiomycota	Agaricostilbomycetes	Agaricostilbales				0.87
OTU_826	Fungi							1
OTU_1909	Fungi	Ascomycota	Dothideomycetes	Pleosporales				1
OTU_1908	Protista	Ciliophora	unidentified	unidentified	unidentified	unidentified	Ciliophora sp	0.98
OTU_827	Fungi							1
OTU_824	Fungi							1
OTU_825	Fungi	Ascomycota	Sordariomycetes	Hypocreales	Incertae sedis	Stachybotrys	Stachybotrys eucylindrospora	1
OTU_981	Fungi							1
OTU_1699	Fungi							1
OTU_980	Fungi	Glomeromycota	Glomeromycetes	Diversisporales	Diversisporaceae	Diversispora	Diversispora sp	1
OTU_451	Fungi	Ascomycota	Dothideomycetes	Pleosporales	Phaeosphaeriaceae			0.91
OTU_450	Fungi							1
OTU_457	Fungi	Ascomycota	Dothideomycetes	Pleosporales	Sporormiaceae	Preussia	Preussia terricola	0.99
OTU_984	Fungi	Ascomycota	Dothideomycetes	Pleosporales				1
OTU_987	Fungi	Basidiomycota	Agaricomycetes					1
OTU_986	Fungi	Ascomycota	Incertae sedis	Incertae sedis	Incertae sedis	Ochroconis	Ochroconis tshawytschae	1
OTU_1638	Fungi	Ascomycota	Pezizomycetes	Pezizales	Sarcoscyphaceae			0.98
OTU_1455	Fungi	Zygomycota	Incertae sedis	Kickxellales	Kickxellaceae	Ramicandelaber		1
OTU_1454	Fungi	Ascomycota	Leotiomycetes	Helotiales	Hyaloscyphaceae	Trichopeziza	Trichopeziza mollissima	0.95
OTU_778	Fungi							1
OTU_779	Fungi							1
OTU_1451	Fungi	Basidiomycota						0.91
OTU_1450	Fungi							1
OTU_1453	Fungi							1
OTU_1452	Fungi							1
OTU_772	Fungi	Ascomycota						0.97
OTU_773	Fungi	Ascomycota	Pezizomycetes	Pezizales	Pyronemataceae	Scutellinia	Scutellinia sp	1
OTU_770	Fungi	Ascomycota						0.8
OTU_771	Fungi	Ascomycota	Leotiomycetes	Helotiales				0.97
OTU_776	Fungi							1
OTU_777	Fungi	Basidiomycota	Incertae sedis	Malasseziales	Malasseziaceae	Malassezia	Malassezia restricta	1
OTU_774	Fungi	Rozellomycota	unidentified	unidentified	unidentified	unidentified	Rozellomycota sp	0.9
OTU_775	Protista	Cercozoa	unidentified	unidentified	unidentified	unidentified	Cercozoa sp	0.96
OTU_578	Fungi	Ascomycota	Pezizomycetes	Pezizales	Pyronemataceae			0.85
OTU_579	Fungi	Ascomycota	Dothideomycetes	Pleosporales				0.88
OTU_574	Fungi	Zygomycota	Incertae sedis	Mortierellales	Mortierellaceae	Mortierella	Mortierella turficola	0.86
OTU_575	Fungi	Ascomycota	Dothideomycetes	Pleosporales	Pleomassariaceae			0.87
OTU_576	Fungi	Ascomycota	Sordariomycetes	Hypocreales	Clavicipitaceae			0.98
OTU_577	Fungi	Basidiomycota	Agaricomycetes	Auriculariales				0.99
OTU_570	Fungi	Basidiomycota	Exobasidiomycetes	unidentified	unidentified	unidentified	Exobasidiomycetes sp	0.98
OTU_571	Fungi	Basidiomycota	Tremellomycetes	Tremellales	Incertae sedis	Cryptococcus	Cryptococcus wieringae	1
OTU_572	Fungi	Ascomycota	Sordariomycetes	Coniochaetales	Coniochaetaceae			0.91
OTU_573	Fungi							1
OTU_1658	Fungi	Ascomycota	Sordariomycetes					0.91
OTU_83	Fungi	Ascomycota	Sordariomycetes	Magnaporthales	Magnaporthaceae	Buergenerula	Buergenerula spartinae	0.86
OTU_82	Fungi	Ascomycota	Sordariomycetes	Sordariales	Lasiosphaeriaceae	unidentified	Lasiosphaeriaceae sp	0.82
OTU_81	Fungi	Ascomycota	Sordariomycetes	Hypocreales	Incertae sedis	Acremonium	Acremonium rutilum	1
OTU_80	Fungi	Ascomycota	Sordariomycetes	Sordariales	Lasiosphaeriaceae	Cercophora	Cercophora sp	0.92
OTU_174	Fungi							1
OTU_175	Fungi	Ascomycota	Sordariomycetes	Hypocreales	Clavicipitaceae	Metarhizium	Metarhizium pinghaense	0.98
OTU_176	Fungi	Basidiomycota	Microbotryomycetes	Sporidiobolales	Incertae sedis			0.82
OTU_84	Fungi	Ascomycota	Sordariomycetes	Xylariales	Incertae sedis	Monographella	Monographella cucumerina	0.99
OTU_178	Fungi	Basidiomycota	Agaricomycetes	Agaricales	Niaceae	Lachnella		0.97
OTU_179	Fungi	Ascomycota	Sordariomycetes	Coniochaetales	Coniochaetaceae			0.99
OTU_89	Fungi	Ascomycota	Leotiomycetes	Helotiales				0.84
OTU_88	Fungi	Ascomycota	Dothideomycetes	Capnodiales	Mycosphaerellaceae	Septoria	Septoria sp	1
OTU_318	Fungi	Basidiomycota	Microbotryomycetes	Leucosporidiales	Leucosporidiaceae			0.9
OTU_319	Fungi	Ascomycota	Dothideomycetes	Pleosporales				1
OTU_310	Fungi	Ascomycota	Leotiomycetes	Helotiales	Incertae sedis	Cadophora	Cadophora sp	0.8
OTU_311	Fungi							1
OTU_312	Fungi							1
OTU_313	Fungi	Ascomycota						0.98
OTU_314	Fungi	Ascomycota	Leotiomycetes	Helotiales	Incertae sedis	Tetracladium	Tetracladium sp	0.99
OTU_315	Fungi	Ascomycota	Dothideomycetes	Tubeufiales	Tubeufiaceae	Helicosporium	Helicosporium pallidum	0.83
OTU_316	Fungi	Ascomycota	Sordariomycetes	Hypocreales	Nectriaceae			1
OTU_317	Fungi	Ascomycota	Sordariomycetes	Sordariales				0.84
OTU_1587	Fungi	Ascomycota	Dothideomycetes	Pleosporales	Sporormiaceae	Preussia	Preussia terricola	0.85
OTU_1586	Fungi	Basidiomycota	Agaricomycetes	Agaricales	Psathyrellaceae	Coprinellus		0.94
OTU_1585								1
OTU_1584	Fungi							1
OTU_1583	Fungi							1
OTU_1582	Fungi							0.97
OTU_1581	Fungi							1
OTU_1580	Fungi							1
OTU_1589	Fungi	Chytridiomycota	Chytridiomycetes	Rhizophydiales	Protrudomycetaceae	Protrudomyces	Protrudomyces lateralis	0.82
OTU_1588	Protista	Cercozoa	unidentified	unidentified	unidentified	unidentified	Cercozoa sp	0.94
OTU_952	Fungi	Basidiomycota	Tremellomycetes	Tremellales	Incertae sedis	Dioszegia	Dioszegia sp	0.99
OTU_953	Fungi	Ascomycota	Leotiomycetes	Helotiales				0.88
OTU_950	Fungi	Chytridiomycota	Chytridiomycetes	Olpidiales	Olpidiaceae	Olpidium	Olpidium brassicae	1
OTU_951	Fungi	Ascomycota	Incertae sedis	Incertae sedis	Incertae sedis	Remersonia	Remersonia sp	1
OTU_956	Fungi	Basidiomycota	Agaricomycetes	Agaricales	Strophariaceae	Hypholoma	Hypholoma capnoides	1
OTU_957	Fungi	Basidiomycota	Microbotryomycetes	Sporidiobolales	Incertae sedis			0.83
OTU_954	Fungi	Ascomycota	Sordariomycetes	Incertae sedis	Plectosphaerellaceae	Lectera	Lectera longa	1
OTU_955	Fungi	Ascomycota	Leotiomycetes	Helotiales	Hyaloscyphaceae	Lachnum		0.93
OTU_1635	Fungi							1
OTU_1634	Fungi	Glomeromycota	Glomeromycetes	Glomerales	Glomeraceae	Funneliformis	Funneliformis sp	0.98
OTU_958	Fungi	Glomeromycota	Glomeromycetes	Glomerales	Glomeraceae			1
OTU_959	Fungi	Glomeromycota	Glomeromycetes	Glomerales	Glomeraceae	Funneliformis	Funneliformis sp	0.82
OTU_408	Fungi							1
OTU_409	Fungi	Basidiomycota	Agaricomycetes	Polyporales	Ganodermataceae			0.8
OTU_1633								1
OTU_1632	Fungi	Ascomycota	Leotiomycetes	Helotiales	Rutstroemiaceae	unidentified	Rutstroemiaceae sp	0.98
OTU_794	Fungi	Ascomycota	Leotiomycetes	Helotiales	Helotiaceae	Articulospora		0.87
OTU_795	Fungi							1
OTU_796	Fungi	Basidiomycota	Microbotryomycetes	Sporidiobolales	Incertae sedis			0.96
OTU_797	Fungi	Ascomycota						0.97
OTU_790	Fungi	Ascomycota	Leotiomycetes					0.87
OTU_791	Fungi	Basidiomycota	Tremellomycetes	Cystofilobasidiales	Cystofilobasidiaceae	Udeniomyces	Udeniomyces pyricola	1
OTU_792	Fungi							1
OTU_793	Fungi	Basidiomycota	Agaricomycetes	Agaricales	Pluteaceae	Volvariella	Volvariella murinella	0.83
OTU_798	Fungi							1
OTU_799	Fungi	Basidiomycota	Tremellomycetes					1
OTU_1965	Fungi	Chytridiomycota	Chytridiomycetes	Rhizophydiales				0.8
OTU_1964	Fungi							1
OTU_1967	Protista	Cercozoa	unidentified	unidentified	unidentified	unidentified	Cercozoa sp	0.87
OTU_1966	Fungi							1
OTU_1961	Fungi							1
OTU_1960	Fungi	Ascomycota						0.98
OTU_1121	Fungi							1
OTU_1120	Fungi	Basidiomycota	Agaricomycetes					0.96
OTU_1123	Fungi	Ascomycota						0.85
OTU_1122	Fungi	Ascomycota	Dothideomycetes					0.8
OTU_1125	Fungi	Basidiomycota	Microbotryomycetes	Sporidiobolales	unidentified	unidentified	Sporidiobolales sp	1
OTU_1124	Fungi	Ascomycota	Eurotiomycetes	Chaetothyriales				0.83
OTU_1127	Fungi	Basidiomycota	Agaricomycetes	Agaricales	Strophariaceae	Psilocybe		0.95
OTU_1126	Fungi	Ascomycota	Dothideomycetes	Pleosporales	Leptosphaeriaceae	unidentified	Leptosphaeriaceae sp	0.98
OTU_1129	Fungi	Basidiomycota	Agaricomycetes	Polyporales	Meripilaceae	Meripilus	Meripilus giganteus	1
OTU_1128	Fungi	Ascomycota	Dothideomycetes	Pleosporales	Phaeosphaeriaceae			0.98
OTU_1962	Fungi	Ascomycota	Pezizomycetes	Pezizales				0.97
OTU_1028	Fungi	Ascomycota	Sordariomycetes	Coniochaetales				1
OTU_1029	Fungi							1
OTU_1024	Fungi	Ascomycota	Pezizomycetes	Pezizales	Incertae sedis	Pulvinula	Pulvinula sp	0.93
OTU_1025	Fungi	Ascomycota						0.96
OTU_1026	Fungi	Glomeromycota	Glomeromycetes	Archaeosporales	Archaeosporaceae	unidentified	Archaeosporaceae sp	0.95
OTU_1027	Fungi	Glomeromycota	Glomeromycetes	Glomerales	Glomeraceae	Glomus	Glomus sp 7 SUN	0.97
OTU_1020	Fungi	Basidiomycota	Agaricomycetes	Russulales	Stephanosporaceae			0.93
OTU_1021	Fungi							1
OTU_1022	Fungi							1
OTU_1023	Fungi	Ascomycota						1
OTU_1509	Fungi							1
OTU_1508	Fungi							1
OTU_1507	Fungi							1
OTU_1506	Fungi	Basidiomycota						0.88
OTU_1769	Fungi							1
OTU_1778	Fungi	Basidiomycota	Agaricomycetes	Agaricales	Psathyrellaceae	Psathyrella		0.88
OTU_1538	Fungi	Basidiomycota	Agaricomycetes	Auriculariales	Incertae sedis			0.85
OTU_1779	Fungi							1
OTU_1768	Fungi	Basidiomycota	Agaricomycetes	Agaricales	Bolbitiaceae	Conocybe		0.93
OTU_1330	Fungi	Ascomycota	Eurotiomycetes					0.87
OTU_1331	Fungi							0.99
OTU_1332	Fungi							1
OTU_1333	Fungi	Ascomycota	Dothideomycetes	Pleosporales				0.94
OTU_1334	Fungi	Ascomycota	Dothideomycetes	Tubeufiales	Tubeufiaceae	unidentified	Tubeufiaceae sp	0.91
OTU_1335	Fungi	Ascomycota	Sordariomycetes	Chaetosphaeriales	Chaetosphaeriaceae			0.8
OTU_1336	Fungi	Chytridiomycota	Chytridiomycetes	Rhizophydiales	Incertae sedis	Operculomyces	Operculomyces laminatus	1
OTU_1337	Fungi	Ascomycota	Leotiomycetes	Helotiales	Incertae sedis	Tetracladium		0.93
OTU_1338	Fungi	Basidiomycota	Ustilaginomycetes	Ustilaginales	Ustilaginaceae	unidentified	Ustilaginaceae sp	0.98
OTU_1339	Fungi							1
OTU_1676	Fungi	Glomeromycota	Glomeromycetes	Glomerales	Glomeraceae	Glomus	Glomus sp	0.8
OTU_1679	Fungi							1
OTU_1678	Fungi							1
OTU_1773	Fungi							1
OTU_1776	Fungi	Ascomycota	Orbiliomycetes	Orbiliales	Orbiliaceae	Dactylella	Dactylella oxyspora	1
OTU_1777	Fungi							1
OTU_1936	Fungi	Basidiomycota	Agaricostilbomycetes	Agaricostilbales	Chionosphaeraceae	Kurtzmanomyces	Kurtzmanomyces tardus	1
OTU_1937	Fungi							1
OTU_1934	Fungi							1
OTU_1935	Plantae	Anthophyta	Monocotyledonae	Poales	Poaceae	unidentified	Poaceae sp	0.9
OTU_1932	Fungi	Ascomycota	Dothideomycetes	Pleosporales				0.95
OTU_1933	Fungi							1
OTU_1930	Fungi							1
OTU_1931	Fungi	Ascomycota	Sordariomycetes	Magnaporthales	Magnaporthaceae			0.89
OTU_1938	Fungi							1
OTU_1939	Fungi	Ascomycota						0.94
OTU_1808	Fungi							1
OTU_1809	Fungi	Chytridiomycota						0.85
OTU_1802	Fungi	Ascomycota	Dothideomycetes	Pleosporales	Pleomassariaceae			0.96
OTU_1803	Fungi	Basidiomycota	Agaricomycetes	Agaricales				0.88
OTU_1800	Fungi	Basidiomycota	Agaricomycetes					0.91
OTU_1801	Fungi							1
OTU_1806	Fungi	Ascomycota	Lecanoromycetes	Teloschistales	Physciaceae	Buellia	Buellia griseovirens	1
OTU_1807	Fungi	Ascomycota	Dothideomycetes	Pleosporales				0.94
OTU_1804	Fungi	Basidiomycota	Agaricomycetes	Boletales	Boletaceae	Boletus		1
OTU_1805	Fungi	Basidiomycota	Agaricomycetes	Corticiales	Corticiaceae	Waitea	Waitea circinata	1
OTU_1479	Fungi							1
OTU_1478	Fungi	Ascomycota	Dothideomycetes	Pleosporales				1
OTU_1477	Fungi	Ascomycota						0.97
OTU_549	Fungi	Basidiomycota	Agaricomycetes	Corticiales	Corticiaceae	Waitea	Waitea circinata	1
OTU_548	Fungi	Ascomycota	Dothideomycetes	Pleosporales	Incertae sedis	Periconia	Periconia sp	1
OTU_144	Fungi	Ascomycota	Dothideomycetes	Pleosporales	Incertae sedis			1
OTU_541	Fungi	Basidiomycota	Agaricomycetes	Agaricales	Psathyrellaceae	Psathyrella	Psathyrella merdicola	0.97
OTU_540	Fungi							1
OTU_543	Fungi	Ascomycota	Sordariomycetes	Hypocreales	Incertae sedis	Myrothecium	Myrothecium cinctum	0.98
OTU_542	Fungi	Ascomycota	Sordariomycetes	Coniochaetales	Coniochaetaceae	Lecythophora	Lecythophora sp	0.9
OTU_545	Fungi							1
OTU_544	Fungi	Basidiomycota						0.84
OTU_547	Fungi	Basidiomycota						0.8
OTU_546	Fungi	Zygomycota	Incertae sedis	Mortierellales	Mortierellaceae	Mortierella		1
OTU_146	Fungi	Ascomycota	Eurotiomycetes	Chaetothyriales	Herpotrichiellaceae	Exophiala	Exophiala opportunistica	0.8
OTU_141	Fungi	Basidiomycota	Agaricomycetes	Auriculariales	unidentified	unidentified	Auriculariales sp	0.95
OTU_140	Fungi	Ascomycota	Leotiomycetes	Helotiales				0.87
OTU_149	Fungi	Zygomycota	Incertae sedis	Mortierellales	Mortierellaceae	Mortierella		1
OTU_148	Fungi	Basidiomycota	Agaricomycetes	Agaricales	Bolbitiaceae	Conocybe	Conocybe pseudocrispa	1
OTU_78	Fungi	Basidiomycota	Agaricomycetes	Cantharellales	Ceratobasidiaceae			1
OTU_79	Fungi	Ascomycota	Sordariomycetes	Sordariales	Lasiosphaeriaceae			1
OTU_76	Fungi	Basidiomycota	Agaricomycetes	Agaricales	Psathyrellaceae	Coprinellus		0.88
OTU_77	Fungi	Ascomycota	Sordariomycetes	Hypocreales	Incertae sedis	Ilyonectria	Ilyonectria macrodidyma	1
OTU_626	Fungi	Ascomycota						0.96
OTU_75	Fungi	Ascomycota	Leotiomycetes	Helotiales	Incertae sedis	Spirosphaera	Spirosphaera cupreorufescens	0.85
OTU_72	Fungi	Ascomycota	Leotiomycetes	Incertae sedis	Incertae sedis	Geniculospora	Geniculospora grandis	0.91
OTU_73	Fungi							1
OTU_70	Fungi	Ascomycota	Leotiomycetes	Helotiales				0.85
OTU_71	Fungi	Ascomycota	Sordariomycetes	Chaetosphaeriales	Chaetosphaeriaceae			0.93
