# Supplementary material for: Cropping practices manipulate abundance patterns of root and soil microbiome members paving the way to smart farming
Source: Microbiome. 2018 Jan 16;6:14. doi: 10.1186/s40168-017-0389-9 (PMC5771023; doi:10.1186/s40168-017-0389-9)
Supplement: Supplementary file 4 — A zip archive comprising the command line code and necessary input files needed to replicate bioinformatic analysis. (ZIP 628 kb) [file 40168_2017_389_MOESM4_ESM.zip › R_Input/FAST_ITS_OTU_ab2_id97.txt]

	15_C_NT_R	15_C_NT_S	20_O_IT_R	20_O_IT_S	22_C_NT_R	22_C_NT_S	27_C_IT_R	27_C_IT_S	29_O_RT_R	29_O_RT_S	2_C_IT_R	2_C_IT_S	35_C_NT_R	35_C_NT_S	40_O_IT_R	40_O_IT_S	42_O_RT_R	42_O_RT_S	46_C_IT_R	46_C_IT_S	51_O_RT_R	51_O_RT_S	53_C_IT_R	53_C_IT_S	58_C_NT_R	58_C_NT_S	64_O_IT_R	64_O_IT_S	8_O_RT_R	8_O_RT_S	9_O_IT_R	9_O_IT_S
OTU_61	2009	67	4	4	3	1	0	0	3	1	8	0	130	18	42	4	0	0	8	0	3	0	0	2	8	0	0	0	1	1	267	2
OTU_1	3773	3305	161	1214	466	1465	516	3599	786	877	768	1095	133	11444	227	1132	171	1360	291	1695	199	675	280	13199	524	1773	793	1007	203	1092	1911	1226
OTU_48	2846	0	22	0	99	9	3	0	4	0	5	1	3	11	21	0	294	0	7	0	2	1	3	0	9	1	2	0	4	0	5	0
OTU_63	150	111	7	5	70	451	3	8	21	39	7	4	20	622	28	7	15	101	5	16	32	28	1	9	306	25	25	6	8	10	17	446
OTU_3	695	1596	48	84	1132	581	1052	130	5969	284	225	24	56	15	116	11	4319	2770	11651	731	10504	749	61	15	2525	337	280	35	1085	109	398	56
OTU_103	120	21	2	1	84	71	13	10	47	10	2	3	128	336	9	9	23	52	8	1	6	6	2	26	272	88	2	2	2	6	3	0
OTU_16	1219	615	335	45	1353	162	285	92	943	94	272	28	235	116	128	62	625	516	1352	369	101	49	92	41	1451	108	198	39	618	106	595	74
OTU_28	775	354	3	3	489	211	6	7	125	298	2	3	308	129	6	2	17	13	9	104	102	68	3	3	1755	46	11	0	15	12	6	2
OTU_37	1314	39	17	38	96	62	298	122	215	28	170	62	14	96	19	56	3	16	42	419	6	19	83	281	29	17	15	16	105	78	187	46
OTU_366	6	3	0	0	1	0	0	1	0	0	1	1	0	1	0	0	0	108	0	0	3	0	0	0	0	0	3	0	0	0	1	0
OTU_106	533	57	2	4	166	4	224	9	172	1	220	2	1	9	17	12	0	1	7	20	15	6	27	10	19	9	65	9	66	12	139	5
OTU_811	4	17	0	0	1	0	0	0	0	0	0	0	0	0	0	0	0	0	0	0	0	0	0	0	1	3	0	0	1	0	0	0
OTU_4	828	731	452	90	783	194	539	283	2543	160	1367	122	1609	221	1915	353	1022	122	2019	185	661	163	677	314	4697	74	5261	275	4032	322	2756	264
OTU_100	218	29	6	13	65	5	134	21	100	7	91	8	1	12	20	7	10	10	4	13	16	2	23	51	9	14	244	21	95	8	186	3
OTU_90	305	18	2	3	45	67	1	2	119	24	0	0	2	1	13	0	428	31	613	49	55	7	3	0	105	104	6	19	6	1	4	2
OTU_331	3877	140	18	9	949	1	85	2	817	23	118	4	22	26	22	1	264	171	148	1	306	16	10	1	5990	19	2062	18	14	22	1501	5
OTU_44	285	9	190	4	139	5	333	6	501	2	347	1	12	1	328	17	899	6	727	2	1004	27	124	6	952	1	572	12	200	12	200	8
OTU_157	56	98	2	2	1	18	0	21	15	18	0	17	0	1	1	2	2	7	12	88	1	56	0	3	1	16	7	65	9	32	9	18
OTU_5	522	10	6163	26	967	8	1999	21	303	15	962	6	122	9	1062	33	1096	19	3540	10	479	7	633	12	454	8	2633	11	1283	8	852	21
OTU_147	12	336	1	11	1	18	0	9	0	12	2	3	4	23	2	3	1	3	2	40	5	22	1	8	3	6	1	117	0	3	0	13
OTU_68	581	39	0	12	62	31	79	41	289	2	514	25	2	50	4	6	10	25	5	58	3	19	54	60	8	20	80	12	6	4	118	17
OTU_6	1455	33	110	24	155	4	23	2	1335	6	4681	6	191	22	66	1	487	29	52	27	8021	70	53	20	3276	34	638	6	41	20	3530	40
OTU_18	439	1390	167	80	181	181	141	347	327	301	95	72	19	2286	130	214	41	76	22	167	46	160	35	3165	275	179	318	137	102	129	494	119
OTU_21	227	313	66	8	1915	35	6	1	369	11	5	0	18	37	168	4	656	61	5	0	147	5	6	2	403	17	10	2	1248	10	210	11
OTU_89	494	31	8	4	7	6	47	1	115	13	123	4	94	11	5	1	6	0	12	35	25	1	14	1	1764	20	2205	12	8	2	240	10
OTU_110	1126	17	10	81	0	4	1	6	110	32	3	21	1	16	2	11	10	146	4	112	4	13	4	19	2	48	5	57	13	32	6	18
OTU_9	83	1203	76	1668	45	1397	74	993	108	555	82	1088	57	741	136	758	125	1531	108	1281	121	1479	47	998	139	1106	350	1689	146	2062	337	1057
OTU_77	60	201	45	127	23	240	82	177	40	70	113	73	66	217	16	69	45	104	76	116	59	125	11	106	187	186	40	178	58	121	46	174
OTU_108	111	76	16	76	63	54	16	109	17	18	44	60	26	160	21	27	17	49	19	77	14	11	54	85	40	34	25	45	14	46	289	107
OTU_87	121	103	8	4	83	53	11	3	115	18	0	1	36	26	17	8	6	896	17	18	23	18	11	4	108	9	11	3	96	149	18	23
OTU_121	53	1	38	38	44	4	41	2	45	0	122	2	37	7	39	1	50	0	65	6	106	2	15	4	36	19	49	6	28	4	39	3
OTU_118	123	189	351	208	60	412	1261	328	219	112	373	244	153	132	385	270	165	164	1099	236	304	307	174	225	405	217	692	345	736	329	204	314
OTU_82	336	16	19	162	21	13	33	81	183	121	14	63	5	10	22	23	47	48	9	168	30	13	53	3	552	9	2771	277	20	76	67	338
OTU_114	753	1555	219	21	34	59	11	29	26	22	219	5	12	9	19	19	16	89	2103	49	122	30	171	35	309	5	62	63	223	93	300	105
OTU_205	15	58	15	30	5	15	7	23	10	5	22	25	2	8	19	22	16	9	7	22	27	101	9	10	6	24	36	54	35	16	10	23
OTU_97	367	9	3	1	186	14	5	2	17	0	5	0	434	83	18	0	6	0	5	1	27	6	0	1	616	5	2	2	5	1	37	3
OTU_79	823	3	638	2	52	18	9	1	9	4	8	1	0	3	920	78	111	10	8	1	16	166	33	0	49	1	5	2	12	2	72	16
OTU_62	48	10	1940	24	248	19	1131	52	83	11	1044	17	2344	31	849	32	165	9	676	15	82	7	740	16	851	32	1104	35	208	7	219	21
OTU_399	96	5	0	0	0	0	0	0	0	0	0	0	0	0	0	0	0	0	0	0	0	0	0	0	0	0	0	0	0	0	1	0
OTU_54	105	2	102	2	12	23	4	1	180	4	45	7	8	2	27	1	124	15	17	2	283	3	2	1	33	21	250	15	1181	19	121	2
OTU_1196	4	424	1	73	2	131	2	129	0	85	0	69	1	31	1	86	1	164	4	193	0	33	1	30	10	205	1	181	2	112	1	145
OTU_549	19	0	0	0	0	0	13	0	0	0	0	0	1	0	1	2	28	0	0	6	0	0	0	0	2	0	0	0	0	0	0	0
OTU_43	280	197	1307	212	153	192	332	15	63	39	3132	33	3662	340	624	87	127	222	146	39	723	1132	617	141	2207	70	149	24	178	37	681	139
OTU_119	91	18	215	3	13	0	74	1	79	1	90	2	107	3	66	3	80	1	49	3	71	1	28	6	76	7	177	7	116	2	145	2
OTU_27	97	63	365	17	25	75	655	450	48	43	1313	67	173	137	145	133	207	165	459	58	248	132	79	261	295	86	507	127	363	83	202	55
OTU_81	2	228	2	131	3	258	2	201	1	66	2	57	5	27	6	147	1	235	1	73	1	30	2	108	4	248	5	134	56	144	4	222
OTU_2	36	15	676	50	190	54	257	47	779	106	5034	302	5588	63	1106	69	2394	95	1225	69	3977	268	1067	398	291	16	2231	52	106	61	5434	285
OTU_167	135	8	0	12	9	4	21	7	45	9	119	0	0	7	0	6	1	1	1	12	2	2	14	13	3	11	35	20	33	2	87	9
OTU_1593	34	5	1	2	0	1	0	5	0	6	0	3	2	21	6	4	1	4	0	1	12	5	0	4	9	11	5	5	0	7	6	0
OTU_75	28	47	4	2	35	26	0	7	2	2	0	0	78	1318	38	75	0	2	1	2	2	2	4	10	222	27	24	1	2	4	0	3
OTU_198	93	11	4	0	51	2	0	1	20	7	2	0	5	3	2	2	18	100	1	0	10	8	1	0	37	36	8	0	1	3	5	3
OTU_466	129	7	8	2	2	0	1	20	33	135	2	0	1	3	21	3	578	71	3583	0	301	39	2	0	6	47	0	0	7	7	5	7
OTU_241	4	44	1	18	1	30	0	2	1	25	1	0	1	6	2	5	4	54	7	4	1	1	0	0	4	19	0	4	1	35	0	8
OTU_39	163	109	83	32	32	83	62	124	137	48	423	22	164	143	105	97	1260	111	270	86	101	201	16	89	336	60	132	31	1173	119	17	71
OTU_307	177	0	0	0	0	0	0	0	0	0	0	0	1	0	55	0	0	0	0	0	6	0	0	0	1	0	4	0	1	0	0	0
OTU_304	6	20	2	21	0	16	0	1	0	20	0	3	2	12	3	34	0	14	0	1	0	1	0	3	0	12	3	4	1	11	1	7
OTU_115	1	23	95	22	0	0	0	0	0	0	0	0	0	0	825	145	0	0	1	1	1	0	0	10	6	7	0	0	3	1	0	4
OTU_67	6	0	350	6	636	8	4	0	17	1	82	0	1573	1	5	1	6	0	8	0	100	0	0	1	184	7	16	0	4	0	1201	0
OTU_141	166	180	9	32	3	2	1	0	3	0	14	1	0	4	2	0	38	1	5	3	17	69	5	7	38	0	149	74	0	1	1	0
OTU_125	16	178	2	96	4	36	2	28	5	10	10	19	8	81	4	34	4	60	4	51	1	30	2	78	4	30	49	21	3	28	14	41
OTU_261	5	4	3	0	1	16	4	0	11	0	4	0	19	94	3	0	13	7	2	0	2	1	2	0	3	1	26	0	2	2	2	8
OTU_45	26	372	38	320	14	404	13	228	34	100	40	222	110	420	25	233	19	170	46	169	120	132	11	242	58	231	22	205	36	300	29	301
OTU_162	18	49	19	9	213	36	10	3	23	6	7	35	37	43	45	33	19	27	14	3	43	1	6	20	146	10	70	1	61	6	10	48
OTU_395	91	4	0	0	1	0	0	0	3	0	0	0	0	0	1	0	68	0	0	0	145	0	1	0	0	0	1	0	0	0	1	2
OTU_1535	22	11	1	1	22	2	14	1	3	0	28	2	0	2	2	0	10	6	187	1	74	2	3	0	134	0	6	0	15	1	26	0
OTU_178	18	1	1	0	8	0	3	6	596	0	2	0	1	0	1	1	0	143	2	18	2	0	3	0	0	11	6	2	2	11	14	8
OTU_131	10	4	10	313	0	2	0	2	1	3	0	0	1	818	119	589	0	3	0	0	1	2	1	8	1	1	0	1	117	34	3	6
OTU_1864	4	0	2	0	3	0	1	2	6	0	4	0	10	0	8	2	9	3	12	0	0	1	2	1	14	0	13	0	10	1	8	6
OTU_122	14	3	6	0	1	7	0	1	3	1	7	0	23	11	3	1	30	1	3	0	5	21	2	3	9	0	664	49	6	0	2	3
OTU_53	168	2	532	0	18	2	175	1	1093	0	53	6	221	17	74	4	54	6	88	1	303	2	40	4	215	2	40	1	26	11	131	4
OTU_144	51	35	4	6	95	65	5	5	13	16	7	30	5	4	3	12	41	74	4	5	33	19	1	0	18	1	9	5	11	32	10	71
OTU_10	40	669	36	1268	29	1929	33	551	26	347	70	1279	101	1465	39	848	31	541	18	750	69	660	28	622	143	1675	16	837	28	1148	33	530
OTU_33	31	1035	23	252	17	445	52	643	62	156	23	122	139	99	74	228	33	286	248	396	37	189	25	375	207	546	650	857	28	211	176	206
OTU_436	31	17	0	0	0	0	0	3	0	0	0	0	0	1	0	0	0	0	0	0	0	0	0	0	10	14	0	13	0	0	0	4
OTU_765	1	2	6	6	1	1	1	1	3	0	0	0	0	0	2	3	0	7	2	1	1	1	1	0	0	0	5	5	0	2	5	0
OTU_451	20	5	0	1	0	1	12	7	0	0	3	0	10	0	0	0	1	0	1	2	0	0	4	1	4	0	0	0	0	0	12	0
OTU_332	6	24	0	0	1	16	0	0	27	0	15	0	2	2	1	0	2	0	2	0	8	3	0	0	3	1	0	0	2	1	2	0
OTU_1472	6	18	25	12	5	16	90	22	10	7	19	11	9	2	24	9	11	15	35	13	24	5	16	12	28	13	65	31	54	17	17	16
OTU_368	5	0	0	0	0	66	0	0	1	0	0	0	0	2	0	0	1	6	0	0	0	3	0	0	0	0	4	0	0	5	1	0
OTU_60	36	50	39	50	13	35	93	15	37	4	1654	31	2009	26	34	5	23	26	61	31	116	53	35	34	62	58	105	16	31	48	161	74
OTU_40	18	299	8	254	17	156	8	136	21	147	23	94	2	26	14	124	41	275	17	157	28	222	6	49	19	331	43	554	51	540	57	206
OTU_207	23	3	5	7	21	12	33	14	22	6	93	5	8	2	14	4	14	30	25	6	12	5	5	6	28	11	12	7	13	2	20	26
OTU_685	14	0	0	0	0	4	0	0	0	0	0	0	0	0	1	0	1	0	2	1	0	0	0	0	0	0	0	5	0	15	0	0
OTU_49	11	81	7	85	5	107	5	204	11	43	9	538	3	373	3	84	3	84	5	54	1	42	4	1051	16	92	20	16	3	89	7	78
OTU_184	80	22	0	1	66	111	1	2	46	22	1	1	1	12	7	2	21	4	11	4	330	140	3	5	8	14	2	19	18	47	0	4
OTU_98	9	2	480	2	13	26	23	19	19	28	1085	17	12	0	74	8	16	7	555	8	27	2	178	3	24	6	246	25	25	5	30	5
OTU_596	18	2	0	0	0	0	0	0	3	0	4	0	1	0	0	0	14	0	5	0	22	3	0	0	12	0	1	0	2	0	0	0
OTU_124	16	104	2	13	9	102	1	1	5	40	2	0	2	256	29	11	7	47	2	33	13	22	0	26	151	175	35	6	0	42	0	78
OTU_32	6	172	5	180	1	176	12	192	15	154	15	391	8	177	35	130	25	501	18	205	85	1356	4	91	9	142	37	667	25	846	13	329
OTU_135	34	163	8	18	26	113	145	57	11	29	421	35	7	4	13	12	3	7	53	61	1	23	6	15	17	5	631	73	19	39	101	31
OTU_14	10	1258	6	226	19	746	12	823	38	277	21	129	8	71	24	275	16	1137	84	991	12	80	28	313	111	1067	125	893	57	796	40	391
OTU_59	13	28	84	239	6	23	20	45	10	15	37	134	4	10	119	168	168	61	54	125	21	109	100	35	194	155	190	69	56	64	191	128
OTU_104	3	0	0	2	4	0	1	1	1	0	1	0	1	0	30	0	1285	0	1	0	3	7	0	0	1	0	1	0	1	0	1	1
OTU_219	13	112	2	1	11	29	0	1	4	4	1	2	32	28	0	0	6	2	0	1	3	4	0	6	24	10	0	0	2	1	2	0
OTU_11	23	92	43	24	88	23	128	37	273	5	109	34	1878	72	276	18	89	13	120	23	49	19	274	92	8740	22	57	11	57	52	217	48
OTU_203	45	4	0	0	0	29	0	3	153	29	0	0	0	0	0	0	2	105	0	0	1	0	0	0	0	0	0	0	0	0	0	0
OTU_464	2	8	0	0	0	13	1	4	1	4	1	7	0	0	0	3	4	9	0	11	0	1	0	22	3	5	2	8	0	2	5	15
OTU_542	42	0	0	0	0	5	0	2	4	0	0	0	0	0	0	0	0	0	1	0	0	0	0	0	0	0	0	1	0	0	0	1
OTU_69	74	6	71	0	12	7	1	0	3	2	1829	0	3	1	4	5	3	0	2	0	11	0	0	9	43	1	60	0	7	8	11	8
OTU_17	6	551	14	366	8	670	2	603	14	200	9	219	8	45	10	250	6	779	14	873	11	46	4	277	22	735	9	307	55	694	25	480
OTU_246	31	6	9	6	4	12	7	9	26	6	24	8	5	1	6	3	5	13	6	2	19	3	5	3	20	20	9	3	11	9	5	8
OTU_335	12	67	0	4	3	3	0	0	0	0	0	0	13	26	0	0	0	1	0	0	0	2	0	0	5	0	0	0	0	0	1	0
OTU_188	25	153	0	4	5	31	0	0	1	5	6	0	3	0	0	0	6	28	1	7	8	10	0	2	32	54	0	1	3	4	4	2
OTU_267	11	46	17	14	8	15	0	3	10	11	4	3	17	30	2	22	17	3	16	8	5	9	1	9	36	15	6	7	4	11	4	8
OTU_223	37	18	0	0	0	0	1	1	112	40	1	32	0	0	0	0	16	1	2	2	17	2	0	0	2	0	14	2	2	6	0	0
OTU_26	27	371	133	321	9	358	262	295	71	152	45	293	52	367	144	200	32	360	112	318	63	153	40	299	138	339	54	211	161	220	44	269
OTU_445	3	25	0	6	0	1	0	4	0	4	0	6	0	1	1	6	0	0	0	18	0	3	0	9	4	7	3	4	0	2	1	1
OTU_670	4	14	0	0	3	0	1	0	3	1	0	0	0	1	0	0	0	2	0	0	0	1	0	0	0	0	1	0	10	0	2	6
OTU_375	23	3	0	0	3	0	0	0	3	1	0	0	10	6	3	0	0	1	0	0	0	13	1	0	32	0	1	1	0	0	22	0
OTU_407	10	5	2	0	20	5	1	0	11	0	1	0	0	3	1	0	5	0	0	0	2	0	1	1	51	1	4	0	4	2	5	0
OTU_2003	18	0	0	0	1	0	0	0	1	0	0	0	0	1	0	0	0	0	0	0	0	0	0	0	0	0	0	0	1	0	0	0
OTU_47	20	109	116	702	85	240	244	117	17	1244	326	294	19	45	13	260	19	204	47	155	80	617	6	57	126	83	89	191	18	87	102	352
OTU_1167	5	0	0	0	0	0	0	0	0	0	0	0	0	0	0	0	0	0	0	0	0	1	0	0	0	2	0	0	0	0	0	0
OTU_93	4	67	4	156	0	67	6	208	3	14	6	130	9	91	5	110	3	84	5	111	0	9	3	230	2	57	0	21	2	65	3	188
OTU_112	8	7	10	23	2	54	14	382	2	1	15	18	69	203	5	63	0	10	47	61	2	9	66	518	29	10	7	2	1	20	5	12
OTU_94	3	1	149	5	4	0	459	4	4	7	3	0	5	0	2035	58	179	0	6	0	5	0	0	1	3	0	6	0	354	1	675	15
OTU_31	7	0	19	0	1	0	1	6	1470	12	2	1	4	0	67	1	4704	369	47	4	21	13	3	0	10	0	3	0	290	10	4	6
OTU_631	1	0	0	0	0	3	0	3	0	3	0	12	0	0	0	0	0	0	0	4	0	4	0	3	0	0	0	4	1	6	0	2
OTU_30	7	0	8513	0	6	1	330	11	14	2	12	3	9	0	1205	34	20	0	14	6	4	0	1090	0	31	0	10	0	57	0	13	7
OTU_136	9	135	0	41	3	67	0	61	6	35	2	12	11	17	8	112	4	63	1	72	6	22	3	27	1	29	57	47	2	34	49	30
OTU_227	2	0	0	0	1	0	0	0	0	6	1	9	0	1	0	0	0	17	2	93	106	34	0	0	1	0	1	4	0	0	2	1
OTU_347	5	3	1	26	0	1	0	5	1	1	0	0	19	7	2	14	0	0	10	5	0	0	1	8	4	0	0	0	1	0	19	6
OTU_315	60	72	2	0	1	1	3	1	6	1	3	11	19	117	0	1	0	0	4	0	2	0	0	1	94	1	0	1	13	2	1	1
OTU_78	6	1	4	0	1294	4	0	8	334	14	2	0	3	29	4	0	2	0	1758	2	5	0	3	0	436	31	2	0	4	2	3	0
OTU_1590	2	1	0	0	1	2	0	0	0	0	0	0	0	0	0	0	3	0	0	0	0	0	0	0	0	1	0	0	1	0	0	0
OTU_173	5	64	4	109	1	108	1	56	3	26	4	25	3	63	0	26	1	72	2	57	4	46	1	18	8	111	0	110	3	30	1	41
OTU_244	16	13	0	0	4	0	8	2	3	2	0	2	12	1	0	0	0	2	3	0	21	28	5	0	59	4	6	1	20	47	17	2
OTU_186	1	0	0	1	0	1	0	0	1	13	0	1	4	26	11	11	0	0	0	0	0	0	0	0	0	0	32	358	0	1	0	0
OTU_278	1	1	2	52	0	1	0	10	0	0	0	5	0	52	0	19	0	4	0	2	0	1	0	23	0	2	0	1	0	6	1	5
OTU_216	8	20	7	4	1	9	18	16	3	4	26	0	63	31	5	9	18	1	19	3	30	31	4	0	18	0	49	8	7	3	26	7
OTU_36	4	7	12	46	4	7	7	12	8	8	5	7	9	13	76	61	1551	133	2	8	31	164	1	12	7	9	2933	385	10	23	83	62
OTU_856	5	11	0	0	7	2	0	0	0	0	0	0	0	0	0	0	0	0	0	0	0	0	0	0	0	2	3	0	1	0	1	0
OTU_113	2	8	0	13	0	13	2	2	0	9	0	2	0	682	0	0	0	1	0	2	1	6	0	55	0	265	0	1	0	3	1	4
OTU_64	11	17	3	25	5	6	21	32	40	9	4	1710	4	28	11	20	6	47	3	14	3	24	3	19	6	9	6	26	2	33	222	53
OTU_484	4	1	0	0	1	1	5	1	3	11	3	0	0	0	0	0	2	2	5	8	4	3	1	2	13	2	4	0	3	0	1	2
OTU_202	13	60	4	25	15	4	2	24	5	7	5	19	4	26	0	13	2	10	2	39	2	9	4	20	10	14	15	12	5	18	25	18
OTU_383	5	10	1	0	13	5	5	1	7	1	3	0	0	35	0	2	1	1	0	0	2	0	3	6	5	2	8	1	3	1	9	4
OTU_662	11	9	0	0	1	0	0	0	0	0	1	0	0	0	1	0	0	2	0	0	4	0	1	0	0	0	1	2	7	0	6	0
OTU_29	4	400	6	440	0	495	2	546	3	136	2	335	4	307	4	247	4	393	9	330	0	193	0	204	13	540	1	366	5	291	5	464
OTU_318	9	1	4	30	7	4	1	5	2	2	1	1	9	5	9	16	3	19	1	32	2	0	2	3	4	1	2	6	3	11	16	11
OTU_534	5	21	1	2	0	1	20	0	4	0	0	3	2	0	9	0	0	0	0	0	1	0	0	0	0	0	0	0	0	0	1	1
OTU_380	2	2	0	0	2	0	0	0	1	0	0	0	1	7	2	0	0	0	0	0	0	0	1	0	105	2	0	0	0	0	0	0
OTU_72	9	4	0	4	0	4	0	2	0	5	0	1	5	1896	0	0	0	1	0	5	0	0	0	4	1	0	0	0	0	2	0	3
OTU_210	3	0	0	1	0	2	0	3	0	0	3	0	13	269	0	1	6	1	0	0	0	2	2	3	0	1	0	1	0	2	3	0
OTU_15	23	382	27	498	14	570	52	988	16	197	18	288	21	262	38	506	16	573	70	515	28	269	23	627	57	540	23	546	41	548	35	479
OTU_619	1	3	0	4	0	16	0	0	0	1	0	2	0	7	0	5	0	7	0	1	0	5	0	2	0	6	0	9	0	3	0	3
OTU_249	3	19	9	1	3	3	7	0	4	2	1	0	51	43	2	4	2	11	3	2	42	3	5	30	15	1	0	0	4	1	5	5
OTU_20	4	305	10	924	2	64	5	387	3	343	2	386	7	282	2	247	0	312	4	438	1	112	4	478	4	492	8	952	11	165	10	470
OTU_593	3	2	0	0	7	3	1	0	0	0	0	0	12	2	2	0	0	0	1	0	0	0	0	2	44	0	0	0	0	0	1	0
OTU_84	39	284	4	64	17	338	3	17	6	49	12	43	5	26	15	83	18	106	7	47	8	145	0	31	17	141	6	19	19	251	14	80
OTU_273	2	2	0	1	1	6	0	1	0	0	0	12	13	180	0	0	0	0	0	1	1	0	1	1	27	12	0	0	0	0	0	0
OTU_349	2	39	0	8	0	42	0	12	1	9	0	2	2	22	0	4	0	17	0	4	0	11	0	1	5	42	0	9	2	42	0	1
OTU_92	4	3	0	0	0	0	2	1	1470	58	2	0	1	0	2	0	3	3	1	10	2	0	1	1	5	1	3	0	5	8	2	0
OTU_143	8	26	1	40	7	2	2	12	17	22	6	5	0	6	2	23	9	162	3	60	17	40	1	6	7	5	10	35	11	27	106	82
OTU_101	1	205	4	381	2	311	0	229	0	75	1	175	3	267	5	222	0	123	1	82	1	66	0	137	1	162	1	91	1	121	11	292
OTU_230	1	22	1	6	0	17	0	14	1	1	1	18	1	15	1	4	1	22	0	25	2	20	0	21	0	9	7	50	1	11	3	19
OTU_863	2	0	1	0	0	0	1	0	1	0	3	0	4	0	1	0	0	0	0	0	2	0	0	0	1	0	6	0	3	0	5	0
OTU_91	26	239	3	59	19	330	1	58	6	35	3	14	24	47	3	71	29	138	12	35	3	32	2	17	43	133	6	24	6	68	8	59
OTU_185	6	69	4	42	12	23	4	13	1	32	12	20	1	3	1	11	2	2	1	7	4	0	0	4	10	1	5	10	4	58	0	55
OTU_177	4	2	0	0	0	0	0	3	0	0	1	0	1	0	0	0	1	0	490	0	1	0	0	0	2	0	0	0	1	0	0	0
OTU_1617	1	0	0	0	0	0	0	0	0	0	0	0	0	5	0	0	0	0	0	0	0	0	0	0	0	0	0	0	0	0	0	0
OTU_140	3	0	0	1	1	0	4	2	11	0	188	1	22	7	0	0	28	4	42	1	302	4	0	3	15	0	10	0	44	8	0	2
OTU_1574	1	0	0	0	0	0	0	0	0	0	0	0	0	2	0	0	0	1	0	2	0	0	0	0	0	0	0	0	0	0	0	0
OTU_669	1	0	80	74	0	0	0	0	0	0	0	0	2	8	1	35	1	1	0	0	0	0	1	0	1	0	0	1	1	1	2	2
OTU_127	3	58	2	104	0	163	0	75	0	13	0	41	3	77	1	56	4	34	3	67	1	127	1	58	3	128	1	146	1	61	1	82
OTU_50	3	0	1448	17	1	13	3	0	3	1	4	0	716	12	848	39	2	0	6	1	0	0	13	2	7	0	5	0	15	1	5	4
OTU_154	11	48	8	13	21	115	19	2	21	12	11	11	20	1	10	6	46	21	19	17	39	13	1	10	35	8	4	4	47	76	10	29
OTU_152	5	128	5	57	1	227	8	78	2	35	10	35	0	7	5	36	5	38	8	33	6	7	3	29	28	50	10	51	4	58	5	103
OTU_233	15	3	0	3	15	8	2	54	18	4	7	10	18	35	3	4	2	8	1	6	2	2	9	8	19	5	5	6	0	5	34	19
OTU_900	10	559	2	85	0	177	0	147	1	84	2	60	2	56	2	105	2	177	6	292	1	35	0	41	10	253	1	231	2	111	6	223
OTU_57	11	897	3	60	18	272	25	182	13	139	5	86	28	266	7	123	12	153	3	92	25	111	3	51	34	840	4	120	773	226	14	121
OTU_449	4	145	0	17	0	54	0	26	2	21	6	24	0	18	3	10	0	24	0	80	1	10	0	6	2	9	3	27	1	10	1	26
OTU_475	1	0	0	1	0	0	5	2	2	0	12	2	0	0	5	0	14	0	23	6	6	4	0	1	5	1	32	8	0	0	1	4
OTU_153	13	46	3	4	11	60	14	17	29	5	3	2	5	1	3	13	25	31	17	13	313	25	1	2	25	18	36	13	31	13	11	11
OTU_1059	4	0	0	0	0	0	0	0	1	0	0	0	0	0	0	0	2	0	6	0	9	0	0	0	1	0	0	0	0	0	0	0
OTU_211	12	155	4	18	13	20	5	33	10	1	8	25	5	36	2	13	2	7	4	13	11	6	16	45	9	12	56	6	3	12	15	5
OTU_12	5	341	13	902	2	1023	6	490	32	407	40	811	6	372	4	678	3	677	5	1122	10	357	1	384	7	466	10	1251	21	678	7	974
OTU_204	1	2	94	43	4	0	1	6	1	0	138	34	59	29	47	45	1	0	1	1	5	5	68	15	4	0	1	1	6	4	24	5
OTU_213	1	1	1	4	2	2	0	0	243	184	2	0	0	0	15	0	10	2	0	0	0	0	1	0	27	0	0	1	16	4	89	0
OTU_34	3	346	21	180	1	229	12	278	37	107	5	145	8	215	16	284	12	141	10	273	9	136	4	165	15	301	10	946	30	114	13	231
OTU_169	2	45	9	9	5	12	30	13	7	0	330	13	3	1	2	6	9	21	61	13	8	1	0	5	6	9	131	36	2	12	52	9
OTU_665	7	0	0	0	8	0	0	0	1	1	0	0	1	0	1	2	0	1	1	2	1	0	2	0	8	0	5	0	1	1	6	0
OTU_8	12	1416	20	883	8	1084	13	790	14	315	7	524	15	346	13	771	8	853	17	831	9	344	6	371	28	927	9	898	25	1489	29	702
OTU_1104	2	1	0	0	5	4	0	2	0	0	0	0	0	0	1	0	0	0	0	0	0	0	0	0	1	0	3	0	0	0	0	0
OTU_620	11	3	0	0	4	0	2	2	1	3	0	0	0	4	0	0	0	0	0	0	0	0	0	14	0	0	2	0	0	0	1	4
OTU_138	3	32	1	50	0	54	1	60	1	22	0	55	0	15	0	31	1	75	1	39	2	36	0	33	1	39	0	50	1	61	5	106
OTU_23	4	218	6	477	1	706	4	235	3	135	3	370	9	425	6	274	5	296	4	245	5	281	1	221	13	487	6	491	2	356	12	353
OTU_370	1	8	1	5	1	13	0	11	0	8	0	17	0	4	1	0	0	20	0	8	0	9	0	1	2	30	0	5	2	6	0	13
OTU_142	2	0	3	0	0	0	0	0	212	4	0	3	1	0	1149	197	1	1	0	0	0	0	3	0	5	0	0	0	2	2	6	5
OTU_763	3	0	12	0	0	0	1	0	7	0	16	0	0	0	2	0	30	0	1	0	15	1	2	0	0	0	71	1	0	0	9	0
OTU_736	1	3	0	0	1	0	0	0	0	0	0	0	1	1	0	0	0	0	0	0	0	0	0	1	24	1	0	0	0	0	1	0
OTU_146	18	337	10	14	8	30	6	8	8	6	3	1	65	64	13	9	5	9	14	4	49	5	7	14	88	44	5	0	5	3	13	7
OTU_13	11	447	160	364	7	1542	38	2378	9	166	54	528	23	58	229	375	61	300	138	541	27	179	15	149	25	331	837	1181	13	259	217	713
OTU_76	7	57	1511	79	590	96	6	9	660	4	0	6	6	3	7	15	133	8	8	0	969	11	1	2	26	11	120	3	626	17	1975	21
OTU_221	5	8	1	3	4	63	0	3	1	1	1	0	5	24	0	0	0	4	0	0	1	1	0	0	146	23	31	1	0	1	0	0
OTU_73	3	132	1	120	2	196	3	192	0	46	1	80	1	81	0	95	1	144	2	123	0	88	0	78	10	361	2	171	2	73	5	160
OTU_1031	4	0	0	1	0	0	0	0	0	0	0	0	0	0	0	0	0	0	0	0	0	0	0	0	0	0	0	0	0	0	9	0
OTU_584	1	0	1	4	0	9	0	1	1	0	1	8	0	3	0	1	1	3	0	0	0	7	0	3	0	3	20	12	0	21	0	1
OTU_999	1	2	0	0	0	14	0	0	0	0	0	0	0	0	0	0	0	0	0	3	0	0	0	0	0	0	0	0	0	0	0	0
OTU_46	5	57	4	564	1	240	5	306	4	80	2	254	4	179	2	670	5	190	3	130	5	130	3	193	3	184	5	214	3	166	7	210
OTU_66	2	112	1	161	3	377	145	78	1	30	4	91	2	29	1	50	0	86	3	141	0	146	2	41	5	286	7	218	0	129	7	92
OTU_379	3	3	0	1	2	27	0	0	0	0	0	0	0	1	0	1	0	9	1	1	0	2	0	1	3	25	1	9	1	12	0	8
OTU_99	17	153	7	35	8	179	5	43	7	17	36	29	13	40	7	44	5	137	49	21	15	39	2	7	25	84	43	48	9	48	21	84
OTU_821	1	0	0	0	0	0	0	0	0	0	1	0	0	0	0	0	0	0	0	0	2	9	0	0	0	3	0	0	0	3	1	0
OTU_217	1	0	0	0	0	1	0	0	3	0	0	0	288	14	0	0	0	1	0	0	1	0	0	0	2	0	2	0	1	1	0	0
OTU_417	1	1	0	0	0	0	0	0	2	1	0	25	2	43	0	0	0	0	0	0	3	1	0	0	2	2	0	0	1	8	1	9
OTU_130	3	0	4	3	1	0	1	0	1	0	2	0	1	0	1	0	3	0	2	1	1	0	0	0	2	0	0	0	1	0	884	10
OTU_1492	4	79	1	29	0	8	1	6	1	21	0	29	8	88	1	23	1	1	1	11	1	5	1	23	0	9	0	0	0	12	1	15
OTU_933	3	3	0	0	0	0	0	0	6	0	0	0	0	0	0	0	0	0	0	2	4	1	0	0	0	0	1	0	0	0	0	0
OTU_242	1	22	0	5	0	20	1	20	0	15	0	11	0	1	0	2	1	24	0	45	0	22	0	7	0	26	1	62	1	25	1	27
OTU_120	18	204	2	12	6	164	5	42	10	25	1	24	80	139	3	22	3	29	2	12	9	27	1	5	39	115	2	8	5	32	10	27
OTU_86	5	1	2	0	5	0	29	4	7	4	1	0	0	0	1	1	54	32	1	1	1187	68	1	0	5	0	70	2	1697	1	8	0
OTU_283	2	83	3	11	6	73	2	13	0	8	2	0	9	26	6	13	1	1	3	15	1	3	0	8	9	9	2	2	0	4	2	18
OTU_1782	3	2	3	0	2	0	16	0	5	0	10	8	3	3	2	0	0	0	2	0	0	0	5	0	4	0	175	3	1	1	13	0
OTU_180	7	14	3	3	4	33	1	6	21	14	116	3	1	1	10	8	20	42	20	29	272	147	7	5	13	5	34	13	132	93	60	16
OTU_159	3	5	0	3	0	0	0	44	1	3	0	1	0	4	0	322	2	14	2	0	0	70	0	1	1	14	2	167	0	0	0	1
OTU_1010	7	16	1	0	1	0	0	0	1	0	0	0	1	0	5	0	1	0	0	0	0	0	0	0	5	0	0	0	0	0	0	0
OTU_929	2	13	1	0	1	4	0	0	0	0	0	0	0	0	0	0	0	0	1	0	0	0	1	0	1	0	0	2	0	0	1	0
OTU_155	8	69	2	0	7	147	0	8	5	14	0	2	23	134	0	3	2	28	2	8	5	31	0	5	33	40	0	2	3	21	0	7
OTU_175	1	21	5	26	0	13	1	9	0	13	2	16	0	179	0	4	4	10	1	31	2	100	0	0	0	17	1	108	1	5	0	33
OTU_581	1	6	0	6	0	4	0	2	0	4	0	1	0	1	0	1	0	3	0	1	0	8	0	2	0	6	0	26	0	7	0	3
OTU_254	3	29	4	4	2	81	0	9	2	7	1	6	3	16	0	1	0	18	1	0	1	3	0	2	8	57	1	5	0	4	2	5
OTU_123	5	1429	2	1	7	11	0	2	2	5	3	1	110	357	1	1	0	4	0	0	165	3	1	1	100	2	0	1	0	2	2	1
OTU_907	1	0	0	0	0	5	0	2	0	1	0	1	0	0	0	0	0	0	0	0	0	3	0	0	0	0	0	1	0	1	0	2
OTU_621	5	1	0	1	1	0	0	0	0	2	0	2	0	2	0	0	1	12	0	0	4	9	0	1	0	0	0	14	1	0	0	0
OTU_52	4	11	2	4	0	12	0	4	1	3	6	1	0	6	1	2	105	8	1	1	18	2344	0	2	4	2	109	3	1	23	0	13
OTU_179	3	215	0	24	2	70	0	11	0	9	0	27	4	40	1	26	0	31	0	188	1	16	0	13	3	43	1	35	1	17	0	39
OTU_1850	2	0	412	1	5	0	3	2	3	0	489	6	6	1	164	1	3	0	10	1	9	0	147	3	7	0	3	0	7	0	1	0
OTU_425	3	2	1	1	0	8	1	0	0	0	0	5	4	101	16	25	0	0	0	0	0	0	1	4	15	1	0	0	0	0	0	0
OTU_117	2	8	5	280	2	3	2	5	1	4	2	118	3	124	1	26	0	136	0	6	0	17	0	50	4	139	0	11	0	22	5	62
OTU_680	5	3	1	1	1	1	0	0	4	0	50	0	7	2	7	8	2	0	0	0	8	0	2	0	12	3	0	0	1	0	3	0
OTU_1150	1	0	0	0	0	0	0	0	0	0	0	0	0	0	0	0	0	0	0	0	0	0	0	0	0	3	0	2	0	0	0	6
OTU_35	8	1	2062	849	618	10	8	0	15	0	4	0	5	0	27	15	718	27	7	0	916	6	2	0	11	2	689	12	5	1	24	5
OTU_1033	5	1	27	0	6	0	244	2	4	1	3	0	2	0	960	7	3	1	1	4	4	0	1026	0	499	0	2	0	47	0	2	1
OTU_350	1	125	0	0	0	0	0	0	0	1	0	0	0	3	0	0	0	0	0	0	0	1	0	0	0	19	0	0	0	0	0	1
OTU_269	3	21	2	13	0	38	0	11	1	4	0	2	3	24	3	27	1	32	0	5	0	9	0	9	1	26	2	9	7	13	3	5
OTU_693	2	7	1	0	2	5	0	0	0	3	0	0	0	0	0	0	1	0	0	0	0	0	0	0	3	0	0	0	0	1	0	0
OTU_172	1	34	1	35	1	53	2	31	0	25	0	68	2	38	0	10	0	40	0	12	1	30	0	10	0	33	0	30	1	96	0	36
OTU_1225	3	2	2	0	1	0	0	1	1	0	0	0	0	0	0	0	0	0	0	1	1	0	0	0	3	0	0	0	0	0	0	0
OTU_1109	2	1	0	0	0	4	0	0	0	0	0	0	0	2	0	0	0	0	0	0	0	0	0	1	2	7	0	0	0	0	0	0
OTU_187	1	0	0	0	0	0	2	0	1	0	0	0	0	0	5	0	347	68	0	0	0	0	0	0	0	0	1	0	1	1	0	1
OTU_348	1	13	0	2	1	31	0	1	2	11	0	15	1	13	1	23	0	35	0	4	1	29	0	3	2	2	0	28	23	16	2	14
OTU_384	1	1	41	83	0	1	0	0	0	0	2	11	63	96	12	20	0	1	0	0	0	0	5	7	0	0	0	0	0	0	3	1
OTU_1566	2	4	0	0	0	0	0	0	0	0	0	0	0	0	0	0	0	0	0	0	1	0	0	0	0	0	0	0	0	0	0	0
OTU_981	1	8	0	0	0	2	0	1	0	0	0	1	0	5	0	3	0	1	0	1	0	4	0	10	1	7	0	5	0	2	0	1
OTU_1095	1	0	0	3	0	0	0	1	0	0	0	0	0	0	0	5	0	0	0	4	1	3	0	4	0	1	0	0	0	0	0	5
OTU_96	5	66	1	181	0	106	1	114	2	45	1	79	5	199	2	174	2	88	2	128	2	52	0	94	1	86	2	89	5	100	0	144
OTU_170	2	94	2	33	0	26	0	14	2	15	1	58	0	25	1	16	0	4	1	19	0	19	0	14	1	3	0	65	2	29	0	68
OTU_648	1	7	19	0	0	0	4	1	3	0	7	1	0	1	0	12	1	12	1	0	3	0	0	9	7	0	1	1	6	6	0	1
OTU_240	2	3	1	2	2	11	0	4	2	37	0	1	0	0	0	0	4	1	12	11	19	39	0	0	4	2	23	76	1	0	1	3
OTU_1372	3	0	0	0	1	0	0	0	0	0	0	0	1	0	0	0	0	0	0	0	0	0	0	0	15	0	0	0	0	0	0	0
OTU_894	2	0	0	7	0	0	1	0	0	0	0	0	0	0	1	0	0	0	0	0	0	0	0	0	0	0	0	0	0	1	0	1
OTU_1766	1	0	0	0	0	0	0	0	0	0	0	0	0	0	0	0	1	0	0	0	0	0	0	0	0	1	0	0	0	0	0	2
OTU_1218	2	0	0	0	0	0	0	2	0	0	0	1	0	1	0	0	0	0	2	0	0	0	0	0	0	0	0	0	0	0	0	0
OTU_194	1	0	40	136	0	0	0	1	0	1	0	0	3	183	7	4	0	1	0	2	0	0	0	6	0	0	0	1	0	0	1	1
OTU_412	3	3	1	0	1	0	0	0	5	0	0	0	0	3	0	1	15	0	0	0	9	9	1	8	31	2	1	0	0	0	15	0
OTU_25	4	389	5	930	2	33	2	71	7	798	1	70	1	29	4	158	16	1033	2	64	10	1170	2	14	5	47	18	502	5	227	63	324
OTU_174	1	112	0	18	0	56	0	2	0	10	0	2	1	275	0	3	0	3	0	2	0	1	0	5	2	40	0	1	0	1	0	5
OTU_600	1	0	1	6	0	0	1	1	0	1	0	1	0	11	0	3	0	5	0	0	0	7	2	2	0	2	0	0	0	0	0	0
OTU_655	2	12	1	1	1	1	1	4	0	0	1	0	0	3	0	8	2	0	0	0	0	0	0	24	0	2	2	2	0	1	1	0
OTU_1263	2	0	0	0	0	0	0	0	4	0	0	0	0	0	0	0	0	0	0	0	0	0	0	0	1	0	0	0	0	0	1	1
OTU_1669	1	29	2	28	2	36	20	41	0	22	28	85	1	4	4	15	2	19	3	105	2	36	2	23	2	41	14	76	4	29	49	51
OTU_344	1	36	0	4	1	15	0	8	1	0	4	7	2	7	0	0	1	3	0	16	0	4	0	0	0	0	0	12	1	8	1	8
OTU_41	4	384	6	67	4	182	43	330	37	45	35	108	16	45	39	177	14	176	80	241	9	80	42	272	34	200	164	545	27	214	74	389
OTU_164	2	22	6	4	0	6	3	0	16	0	433	3	2	0	5	0	56	2	2	1	18	12	6	3	48	2	26	4	559	36	80	1
OTU_1528	1	0	0	0	1	0	0	0	0	0	0	0	0	0	0	0	0	2	0	0	0	0	0	0	0	0	0	0	0	0	0	0
OTU_486	2	15	2	0	6	1	0	0	2	1	0	0	1	3	0	6	1	5	1	0	0	2	1	0	1	0	3	4	0	2	8	0
OTU_562	1	8	0	8	0	8	0	10	0	2	2	7	0	0	1	3	1	9	1	6	0	7	0	1	0	2	1	22	0	22	2	55
OTU_325	1	11	0	3	0	13	1	16	0	7	0	5	0	8	0	17	0	8	1	6	0	2	0	10	0	12	1	8	0	40	0	6
OTU_330	12	3	1	0	8	29	0	0	0	0	0	0	0	12	1	0	1	1	0	0	0	0	0	0	54	10	2	0	1	0	2	0
OTU_88	16	18	25	6	210	228	4	4	155	72	0	0	13	2	16	8	62	365	9	6	35	22	5	20	223	66	17	1	61	44	17	3
OTU_345	1	19	0	2	0	54	0	0	0	1	0	2	0	0	0	6	0	7	0	0	0	7	0	1	0	0	0	2	1	9	0	14
OTU_295	1	16	0	6	0	15	0	11	0	1	0	23	0	9	1	10	2	5	0	12	0	6	0	13	0	18	3	23	1	10	1	17
OTU_134	2	70	1	73	0	88	0	66	0	33	0	88	0	66	0	112	0	109	1	61	2	68	0	34	0	35	0	52	1	59	1	69
OTU_1230	1	0	0	0	0	0	0	0	2	0	0	0	2	0	0	0	1	0	1	0	0	0	0	0	0	0	2	0	1	0	0	0
OTU_19	4	3	35	18	2	1	4	36	12	8	4	1	9	1	28	1	461	1116	5782	77	34	4	4	2	11	1	5	0	985	57	2399	37
OTU_145	1	32	0	41	0	34	7	39	1	34	1	65	5	49	0	25	2	24	0	89	1	69	0	25	0	28	0	99	0	102	2	37
OTU_1318	1	1	0	2	0	0	0	0	0	0	0	0	0	3	0	0	0	0	0	0	0	0	0	0	1	1	0	0	0	1	0	0
OTU_480	5	3	1	0	0	10	0	0	1	0	7	0	62	6	1	0	0	0	0	0	3	0	0	0	32	0	3	1	0	0	1	0
OTU_195	1	95	2	45	0	22	0	82	0	8	0	39	0	6	0	19	1	16	3	44	1	12	0	22	2	45	0	44	0	23	0	35
OTU_1391	2	0	0	0	0	0	0	0	0	0	0	0	0	0	0	0	0	0	0	0	0	0	0	0	0	0	2	0	0	0	2	1
OTU_352	1	5	2	1	1	0	3	10	3	4	24	0	2	0	0	8	3	0	16	3	4	1	2	6	2	3	8	7	3	6	6	1
OTU_372	6	3	4	3	3	2	0	6	9	7	1	4	14	7	0	2	13	27	1	48	5	6	1	0	5	6	4	2	3	5	28	19
OTU_262	2	0	0	0	0	3	0	1	0	218	0	2	0	5	0	0	0	1	0	2	0	3	0	4	0	0	0	0	3	0	0	0
OTU_22	3	54	28	1188	3	133	10	568	5	36	5	315	21	316	10	414	10	644	8	66	23	73	3	573	13	164	7	58	10	149	40	559
OTU_455	2	1	0	0	4	5	2	0	0	0	0	0	30	26	0	0	1	10	0	0	0	10	0	0	1	2	0	0	0	0	0	1
OTU_42	6	253	13	165	3	271	7	70	7	47	10	147	8	186	1704	44	7	60	11	202	13	44	4	437	21	54	5	44	7	125	13	94
OTU_374	3	22	0	2	1	3	1	18	1	0	1	0	3	1	1	0	0	0	0	26	1	5	1	15	0	1	1	3	0	3	1	0
OTU_717	2	0	0	0	0	0	0	0	5	0	0	0	3	0	0	0	0	11	4	0	3	0	0	0	1	0	2	0	0	0	1	0
OTU_71	1	13	5	296	1	17	6	172	0	5	3	363	10	397	1	374	1	8	2	67	0	5	2	277	1	22	3	4	2	20	1	39
OTU_1480	1	4	3	0	6	2	19	18	0	2	38	7	8	2	8	2	1	6	9	13	1	0	18	0	1	8	3	11	5	3	40	3
OTU_287	1	10	0	12	0	12	0	22	0	8	0	5	0	4	0	7	0	27	0	28	0	7	0	11	0	19	0	2	1	14	0	5
OTU_524	2	7	0	0	11	14	0	1	8	0	1	0	8	4	0	0	0	1	1	1	0	0	7	12	8	2	0	0	0	1	1	0
OTU_85	1	370	3	92	0	183	0	14	1	43	0	49	13	693	1	25	1	58	0	9	1	19	1	18	8	154	0	14	2	55	1	56
OTU_7	4	2	10	0	4	1	7	0	14067	61	2	0	7	0	8	5	7	1	3	3	7	8	4	3	14	0	4	5	9	42	5	9
OTU_1224	1	0	1	0	0	0	0	0	3	0	0	0	0	0	0	0	2	0	0	0	1	0	0	0	0	0	0	0	1	0	0	0
OTU_940	1	0	0	0	0	0	0	0	0	0	0	0	4	23	0	0	0	1	0	0	0	5	0	0	0	0	0	1	1	2	0	0
OTU_360	1	9	0	1	0	3	0	9	0	3	0	1	0	3	0	9	0	11	0	13	0	2	0	0	0	53	0	11	0	7	0	3
OTU_550	1	2	1	2	0	2	1	1	5	0	2	1	4	2	0	7	1	2	1	1	1	2	0	8	3	1	10	5	0	5	1	2
OTU_255	2	9	0	0	1	1	0	1	0	6	1	4	0	185	0	0	0	0	0	4	0	2	7	7	0	6	0	0	0	0	0	0
OTU_1861	1	0	0	1	0	0	0	0	0	0	0	0	0	0	0	0	0	0	0	1	0	0	0	0	0	0	0	0	0	0	0	0
OTU_676	4	97	25	21	3	7	21	18	5	5	31	6	31	41	25	5	2	4	3	1	4	8	12	6	142	0	1	2	2	1	59	14
OTU_1600	4	0	0	0	0	0	0	0	0	0	0	0	0	0	0	0	0	0	0	0	0	0	0	0	0	0	0	0	0	0	0	0
OTU_1239	1	0	0	0	0	0	0	0	0	0	0	0	1	4	0	0	0	0	0	0	3	0	0	0	0	0	0	0	0	0	0	0
OTU_532	1	13	0	1	0	10	0	7	0	5	0	0	0	0	0	2	0	5	0	7	0	11	0	0	1	0	0	6	0	6	0	6
OTU_420	1	15	0	0	1	10	0	0	2	3	0	0	13	10	0	0	0	0	0	2	1	4	1	1	19	14	0	1	3	1	0	1
OTU_132	1	1	2	1	1	2	0	0	1	0	1	0	0	0	4	0	2	3	1	0	1041	1	0	19	285	0	3	0	1	0	2	0
OTU_893	2	0	0	15	0	0	0	5	12	6	0	5	0	0	0	2	2	2	1	15	0	0	0	1	3	0	81	31	0	2	1	16
OTU_1835	2	0	0	0	0	0	0	0	0	0	0	0	0	2	0	0	0	0	0	0	0	0	0	0	0	0	0	0	0	0	0	0
OTU_56	3	446	7	799	4	530	1	575	2	166	6	429	20	713	8	478	8	344	6	264	5	194	1	282	6	577	2	221	9	317	13	615
OTU_95	1	149	8	84	2	246	6	62	3	45	5	107	4	108	1	29	13	35	3	53	7	47	0	81	8	93	3	73	3	45	4	87
OTU_1221	1	0	1	0	0	0	0	0	0	0	0	0	0	0	2	0	0	0	0	0	4	0	0	0	0	0	0	1	0	1	2	0
OTU_1022	1	3	0	0	0	4	0	0	0	0	0	0	0	0	0	0	0	0	0	0	0	0	0	0	1	2	0	0	0	0	0	0
OTU_481	1	2	3	0	4	1	0	3	3	0	10	3	9	0	0	0	13	1	1	3	27	0	0	1	18	0	1	0	2	0	11	0
OTU_485	1	6	1	0	0	7	0	3	0	0	0	0	0	3	1	6	0	0	0	23	0	4	0	2	0	8	1	5	1	28	0	11
OTU_461	2	5	2	0	2	0	0	4	0	0	1	3	6	5	0	4	0	0	0	4	0	0	1	0	22	21	1	3	0	5	0	0
OTU_443	1	0	21	9	0	0	0	0	0	0	0	0	22	13	0	0	0	0	1	0	1	0	0	2	0	0	0	0	0	0	0	0
OTU_1147	2	1	0	0	0	0	0	0	0	0	0	1	0	2	0	1	0	0	0	0	0	0	0	0	0	0	0	0	0	9	0	1
OTU_1607	2	2	0	0	0	0	0	0	0	0	0	0	0	0	0	0	0	0	0	1	0	0	0	0	0	0	0	0	0	0	0	0
OTU_367	1	3	0	0	0	60	1	46	0	0	1	6	0	0	1	11	0	0	0	0	0	0	0	0	0	0	0	1	0	0	0	0
OTU_225	1	48	1	18	0	1	0	70	0	4	5	56	0	0	1	1	0	1	4	69	0	0	1	15	4	4	0	6	0	0	1	1
OTU_1045	2	0	0	0	2	0	0	0	1	1	1	0	1	0	0	1	0	1	0	1	1	0	0	2	6	0	0	0	0	0	0	2
OTU_743	1	0	0	0	0	0	0	0	0	0	0	0	43	6	0	0	0	0	1	0	0	0	0	0	2	0	0	0	0	0	0	0
OTU_1261	1	0	0	0	0	0	0	5	0	0	0	0	0	0	0	0	0	0	0	0	0	2	0	0	0	2	0	2	0	0	0	0
OTU_343	1	1	2	0	2	3	4	2	5	0	23	0	1	0	0	0	13	1	19	7	9	0	0	2	2	0	33	11	2	1	0	0
OTU_1601	1	0	0	1	0	0	0	0	0	0	0	0	0	1	0	1	0	0	0	0	0	0	0	0	0	0	0	0	0	0	0	0
OTU_176	1	80	0	15	3	27	1	18	0	22	1	20	1	19	2	16	0	10	0	11	1	0	0	10	3	241	1	20	0	6	2	11
OTU_952	1	12	0	0	2	0	0	0	0	0	0	0	1	1	0	0	0	0	1	0	0	0	2	0	0	0	0	0	1	0	0	3
OTU_729	1	1	0	16	0	0	0	0	0	0	0	0	1	7	0	2	0	0	0	0	0	0	0	1	0	0	0	0	0	0	0	2
OTU_1151	1	0	0	0	0	0	0	0	0	0	0	0	0	0	0	0	0	0	0	0	0	9	0	0	0	0	1	0	0	0	0	0
OTU_477	1	0	0	0	0	0	0	0	0	0	3	0	0	0	29	0	0	0	0	0	0	0	20	8	0	0	0	0	7	0	0	3
OTU_988	1	0	0	0	5	0	4	0	2	0	0	0	0	0	0	1	0	0	0	0	3	0	0	2	0	0	0	0	0	0	3	0
OTU_739	1	7	5	5	0	3	0	4	0	0	0	0	0	2	0	0	0	17	0	0	0	1	1	0	1	0	0	1	0	5	0	18
OTU_70	2	0	5	0	3	10	1	2	4	0	4	0	2160	12	3	0	3	1	6	0	307	0	1	1	8	0	0	0	0	0	2	0
OTU_632	2	152	6	244	0	209	2	272	0	59	0	163	2	102	0	164	1	248	1	168	2	141	0	100	1	157	1	530	3	147	2	234
OTU_529	1	0	0	0	0	0	0	0	0	45	0	0	0	0	0	0	0	1	0	0	0	2	0	0	0	0	0	0	1	0	0	0
OTU_296	1	7	2	3	0	8	1	27	0	0	0	4	2	11	0	10	1	15	0	1	0	0	1	66	0	12	0	8	0	17	0	5
OTU_885	2	7	1	0	0	6	0	0	0	0	0	2	0	0	0	0	0	1	0	0	0	0	0	2	6	0	0	1	0	0	0	3
OTU_1556	1	0	0	0	1	0	0	0	0	0	0	0	0	1	0	0	0	0	0	0	0	0	0	0	0	0	0	0	3	0	1	0
OTU_649	1	0	0	0	1	0	0	0	2	0	1	0	0	0	0	0	4	8	0	0	3	0	0	0	4	0	1	0	1	0	2	13
OTU_857	1	0	1	0	0	5	0	1	0	1	0	9	0	1	0	1	0	0	0	0	0	0	0	0	0	0	0	0	2	5	0	12
OTU_357	1	59	0	0	0	9	0	2	0	4	0	6	0	0	0	0	0	25	3	65	0	3	1	0	1	16	0	7	0	16	0	28
OTU_290	1	1	50	13	0	0	1	1	0	0	20	0	5	2	70	19	0	0	0	0	0	0	6	3	1	0	1	0	1	0	4	1
OTU_105	3	84	4	39	2	84	1	92	2	25	0	16	9	183	2	51	4	138	2	72	0	43	1	46	7	77	3	136	2	42	3	57
OTU_949	1	2	0	0	0	0	0	0	0	0	0	1	0	0	0	0	0	0	0	0	0	2	0	0	1	6	0	0	0	1	0	6
OTU_570	1	0	0	1	0	4	0	0	0	0	0	0	0	1	0	0	1	1	0	0	0	3	0	23	0	1	0	3	0	1	1	2
OTU_700	1	9	0	0	0	6	0	0	0	0	0	0	0	1	0	0	0	10	0	0	0	0	0	0	2	12	0	0	0	0	0	0
OTU_869	1	0	0	1	1	0	0	1	4	2	1	0	3	0	0	0	0	0	1	0	1	13	0	0	0	0	0	10	1	0	0	0
OTU_973	1	1	0	0	0	0	1	2	0	0	1	4	0	2	1	0	1	0	1	0	1	0	0	0	7	0	1	1	0	1	0	0
OTU_722	2	0	0	0	0	0	0	0	4	2	0	0	0	0	0	0	2	11	0	1	0	3	0	0	0	17	0	9	0	0	0	0
OTU_797	1	1	2	25	0	0	0	0	0	0	2	5	0	8	1	2	0	0	0	0	0	0	0	0	1	0	0	0	0	0	0	0
OTU_515	1	11	0	1	0	38	0	2	0	5	0	1	0	3	0	4	0	14	1	3	0	12	0	3	0	21	0	6	0	10	0	2
OTU_667	2	13	0	0	0	1	1	0	1	0	0	0	0	0	1	0	0	3	0	0	41	4	0	1	3	0	2	1	0	2	0	0
OTU_401	1	0	0	3	2	1	1	6	1	0	6	1	1	1	2	0	18	3	1	3	13	8	0	0	3	0	11	2	46	5	2	1
OTU_150	1	87	0	112	1	9	0	4	2	12	0	30	1	63	0	32	1	46	1	4	3	21	0	6	1	216	0	110	0	115	4	121
OTU_804	1	8	0	7	0	9	0	15	0	2	0	8	0	2	0	2	0	2	0	10	0	3	0	7	0	16	0	9	0	10	0	20
OTU_794	1	1	0	0	2	0	1	0	0	0	0	0	0	0	0	0	0	3	0	0	1	0	0	0	22	0	1	0	0	0	0	0
OTU_128	1	0	238	13	10	0	1	1	12	0	7	7	1	0	8	0	539	58	7	2	105	11	4	1	2	0	4	1	2	2	1	3
OTU_161	1	25	0	6	0	51	0	75	0	1	1	3	1	2	0	34	0	18	1	34	0	5	0	92	1	49	5	86	0	31	1	16
OTU_978	1	15	0	0	0	0	0	0	0	0	0	0	0	0	0	0	0	0	0	0	0	0	0	0	0	0	0	0	0	1	0	0
OTU_796	2	1	2	2	2	0	1	0	1	0	1	0	0	3	1	8	1	1	4	2	0	0	0	0	4	0	0	4	0	0	6	1
OTU_1128	1	0	0	1	0	0	0	0	0	0	0	0	0	0	0	0	0	0	0	0	0	0	0	0	5	0	0	0	0	0	0	2
OTU_637	1	0	0	0	0	2	0	1	0	0	0	0	1	5	0	0	1	0	0	0	0	14	0	1	0	10	0	2	0	1	0	0
OTU_404	1	19	0	7	0	11	0	4	0	6	0	2	1	8	0	3	0	6	1	13	0	7	0	5	0	21	0	11	0	4	0	9
OTU_1342	2	27	0	5	0	12	1	3	1	2	2	14	1	7	0	6	0	15	2	11	1	4	0	4	2	23	2	9	3	8	4	6
OTU_843	1	4	0	1	0	3	0	2	0	1	0	0	0	1	0	0	0	1	0	1	0	2	0	0	0	3	0	2	0	0	0	3
OTU_218	1	64	1	7	0	15	0	18	0	14	0	6	0	17	0	6	0	11	0	17	0	5	0	11	0	185	0	15	1	9	4	8
OTU_1424	1	2	0	0	0	0	0	0	0	0	0	0	0	0	0	0	0	0	0	0	0	0	0	0	2	0	0	0	0	0	0	0
OTU_80	1	15	4	21	10	83	7	8	39	27	157	3	6	19	10	1	126	104	5	10	274	15	2	7	611	8	24	778	29	58	44	23
OTU_1833	1	0	0	0	0	0	0	0	0	0	0	0	0	0	0	0	0	0	1	0	0	0	0	0	0	0	0	0	0	0	0	0
OTU_1138	1	9	0	0	0	0	0	0	0	0	0	0	1	0	0	0	0	1	0	0	0	0	0	0	1	0	0	0	0	0	0	1
OTU_725	1	0	0	0	0	0	0	0	0	0	0	1	0	37	0	0	0	0	0	0	0	0	0	0	0	0	0	0	0	0	0	0
OTU_191	1	129	2	41	0	99	0	72	2	39	0	52	1	39	0	17	0	86	1	80	0	36	0	24	2	59	2	96	1	54	3	83
OTU_38	0	2913	1	2	4	13	0	2	3	1	2	3	3	1	9	3	341	52	1	1	1566	10	0	1	48	1	8	1	3	1	1	11
OTU_74	0	2010	0	4	0	4	0	0	0	3	1	2	0	1	0	1	2	5	1	0	0	0	5	1	7	0	0	3	1	5	0	3
OTU_413	0	11	0	3	0	27	10	11	0	2	12	7	1	1	0	12	0	3	0	15	0	10	1	2	0	9	0	19	1	5	0	6
OTU_265	0	143	0	0	0	2	0	0	0	2	0	0	5	82	0	0	0	1	0	0	0	0	0	3	0	0	0	0	0	1	0	1
OTU_1628	0	37	38	715	2	24	0	52	4	120	0	16	0	17	21	572	16	364	3	31	7	303	0	4	3	5	36	289	4	65	50	147
OTU_168	0	40	0	7	0	56	0	17	0	36	1	35	0	2	0	7	1	62	0	20	2	69	0	3	4	39	0	25	0	49	0	38
OTU_129	0	216	426	26	11	0	62	238	248	5	7	33	3	2	52	47	222	20	26	24	2	6	2	1	232	15	158	6	12	9	170	43
OTU_58	0	118	4	146	0	12	0	62	2	97	1	22	1	6	3	231	9	339	0	51	20	300	1	23	1	132	33	385	1	310	4	198
OTU_326	0	18	0	10	0	4	0	33	1	3	0	12	0	10	0	6	0	19	0	27	0	8	0	5	0	18	0	19	0	11	0	9
OTU_556	0	17	0	4	0	10	0	12	0	2	0	1	0	0	0	8	0	9	0	11	0	5	0	14	0	6	0	15	0	37	0	17
OTU_107	0	231	2	186	2	296	1	312	0	61	6	119	2	90	2	80	8	240	4	217	3	135	1	117	6	336	1	333	3	232	0	196
OTU_281	0	17	0	0	0	17	0	7	0	0	0	4	0	0	0	0	0	0	0	4	0	1	0	0	0	5	0	0	0	97	0	23
OTU_206	0	30	0	20	0	32	1	30	0	0	0	97	0	0	0	5	0	63	0	4	0	4	0	1	1	139	0	0	0	4	0	4
OTU_311	0	43	0	2	0	24	0	0	0	4	0	11	0	0	0	0	0	2	0	6	0	0	0	2	2	13	0	27	0	12	0	16
OTU_378	0	21	0	0	0	45	0	3	0	0	0	0	0	11	0	1	0	0	0	1	0	0	0	0	4	32	0	0	0	1	0	0
OTU_606	0	28	0	3	0	0	0	0	0	0	0	0	0	0	0	0	0	4	0	0	0	1	0	0	0	0	0	0	0	0	0	16
OTU_24	0	144	3	821	0	364	2	419	8	189	2	353	4	225	5	469	1	422	3	324	5	227	0	251	7	404	6	482	7	354	10	573
OTU_1360	0	4	0	0	0	0	0	1	0	0	0	0	0	0	0	0	0	0	0	0	0	0	0	0	0	0	0	0	0	0	0	0
OTU_398	0	14	0	9	0	13	1	3	0	0	0	0	0	7	0	0	0	4	0	3	0	1	0	8	1	8	0	10	0	5	1	2
OTU_972	0	3	0	0	0	3	0	2	0	0	0	0	0	1	0	0	0	2	0	1	0	0	0	2	0	6	0	0	0	2	0	1
OTU_904	0	2	0	1	0	0	0	4	0	0	0	2	0	0	0	0	0	1	0	6	0	1	1	1	0	0	0	2	0	0	0	4
OTU_257	0	21	0	25	0	13	0	13	0	1	0	6	0	1	1	45	0	35	1	7	1	0	0	10	0	10	0	0	0	9	0	22
OTU_1686	0	1	0	1	0	0	0	0	0	0	0	0	0	0	0	0	0	0	0	0	0	0	0	1	0	0	0	0	0	0	0	0
OTU_149	0	96	3	117	0	38	0	23	0	41	0	49	3	190	2	82	1	52	1	97	1	46	0	31	2	45	1	47	3	109	2	118
OTU_338	0	47	0	10	0	6	0	0	0	7	1	2	2	12	0	1	0	0	0	2	0	12	0	0	0	0	0	7	0	2	0	16
OTU_574	0	44	0	6	0	0	0	33	0	0	0	2	0	0	0	1	0	0	0	1	0	2	0	1	0	0	0	2	0	51	1	1
OTU_860	0	4	0	0	0	14	0	0	0	2	0	1	0	0	0	1	0	24	1	1	0	1	0	2	0	21	0	6	0	17	0	3
OTU_181	0	31	2	22	0	56	1	25	1	4	6	12	0	6	1	8	4	11	15	17	13	17	2	17	0	31	63	48	1	8	6	21
OTU_160	0	7	0	1	0	0	0	86	0	9	1	9	0	8	0	17	0	7	0	17	0	10	0	16	1	41	2	249	0	0	0	123
OTU_689	0	7	0	2	0	1	0	0	0	0	0	17	0	0	0	2	0	4	0	5	0	0	0	2	0	8	0	3	0	5	0	2
OTU_133	0	34	0	58	0	39	1	70	1	18	1	44	0	7	2	31	0	21	1	88	0	32	1	35	0	44	2	151	1	44	4	224
OTU_830	0	1	0	0	0	0	0	4	0	0	0	0	0	0	0	0	0	9	0	0	0	0	0	1	0	0	0	0	0	2	0	2
OTU_245	0	45	1	35	0	6	0	11	1	8	0	1	0	17	0	55	0	31	0	23	1	37	1	11	1	14	0	34	0	19	0	44
OTU_666	0	26	0	0	0	0	0	0	0	0	0	0	0	1	0	0	0	0	0	0	0	1	0	0	0	0	0	0	1	0	0	0
OTU_1323	0	3	0	0	0	0	0	0	0	0	0	0	0	0	0	0	0	0	0	4	0	0	0	0	0	0	0	0	0	0	0	0
OTU_546	0	53	0	0	0	2	0	0	0	0	0	0	0	0	0	0	0	0	0	0	1	3	0	0	1	2	0	0	1	2	0	0
OTU_382	0	13	1	20	1	10	0	4	0	3	0	6	0	12	1	16	0	14	0	2	0	7	0	5	1	14	0	3	3	22	0	12
OTU_196	0	32	1	13	0	53	0	33	1	25	0	17	0	12	0	6	1	42	0	12	0	15	0	7	1	44	0	22	1	55	1	43
OTU_647	0	40	0	4	0	10	0	2	0	0	0	0	0	30	0	5	0	0	0	1	0	0	0	1	1	3	0	1	0	0	0	2
OTU_250	0	23	1	25	1	22	2	63	0	18	1	41	1	3	0	7	1	79	0	21	1	130	0	12	1	38	3	200	4	119	2	63
OTU_199	0	20	0	59	0	43	3	61	2	17	1	52	1	3	0	24	19	26	2	64	3	19	0	8	0	26	8	185	0	38	2	64
OTU_1510	0	3	0	1	0	0	0	0	0	1	0	0	0	0	0	1	0	0	0	0	0	0	0	0	0	0	0	0	0	0	0	0
OTU_192	0	24	3	76	0	76	1	77	1	31	1	66	1	50	1	68	0	47	2	81	2	40	1	46	3	149	0	120	0	43	2	62
OTU_1884	0	3	0	0	0	0	0	0	0	0	0	0	0	0	0	0	0	0	0	0	0	0	0	0	0	0	0	0	0	0	0	0
OTU_585	0	3	0	3	0	10	0	0	0	4	0	2	0	3	0	4	0	9	0	1	0	3	0	6	0	17	0	0	0	0	0	3
OTU_1336	0	2	0	1	0	1	0	0	0	1	0	1	0	0	0	1	0	1	0	0	0	0	0	0	0	1	0	0	0	0	0	3
OTU_934	0	13	0	0	0	0	0	0	0	0	0	0	0	0	0	0	0	0	0	0	0	0	0	0	0	0	0	0	0	1	0	0
OTU_341	0	22	8	1	0	0	1	0	0	0	1	0	77	35	34	4	1	0	0	0	0	0	53	0	21	0	1	24	1	1	1	0
OTU_231	0	17	1	34	3	19	0	21	2	6	1	32	7	5	1	27	1	3	0	11	0	14	0	9	2	18	17	17	0	27	1	29
OTU_111	0	31	8	199	0	6	2	29	0	14	0	105	0	1	5	245	0	1	5	208	1	0	1	46	4	34	6	66	0	23	3	21
OTU_1552	0	26	2	220	1	6	0	45	0	0	2	11	0	43	1	64	0	2	1	0	1	3	0	6	0	3	0	2	0	3	1	0
OTU_346	0	36	0	0	0	41	0	0	1	16	0	0	0	0	0	0	0	1	0	10	0	5	0	2	3	3	0	10	0	0	0	5
OTU_200	0	79	0	4	1	95	0	29	0	36	1	4	0	0	1	7	0	45	1	25	0	5	0	0	21	9	0	15	1	26	1	14
OTU_439	0	8	0	5	0	16	0	4	0	5	0	8	0	1	0	6	0	0	0	2	0	7	0	2	1	3	0	5	0	0	0	12
OTU_280	0	16	0	9	1	27	0	37	3	20	0	31	2	5	0	13	2	66	0	30	0	35	0	3	0	27	0	41	2	23	0	62
OTU_1541	0	1	0	0	0	0	0	0	0	0	0	0	0	0	0	0	0	0	0	0	0	0	0	3	0	0	0	0	0	0	0	1
OTU_1008	0	2	0	0	0	0	0	2	0	0	0	1	0	0	0	0	0	0	0	1	0	5	0	0	0	1	0	0	0	1	0	0
OTU_301	0	10	2	6	0	15	3	16	1	2	1	14	0	7	1	1	2	29	0	19	3	32	0	0	0	13	0	27	0	2	0	10
OTU_607	0	14	0	0	0	8	0	1	1	7	0	1	0	24	0	0	0	0	0	0	0	0	0	0	5	0	0	0	0	1	1	0
OTU_1912	0	3	0	0	0	1	0	1	0	0	0	0	0	0	0	0	0	0	0	1	0	0	0	0	0	0	0	1	0	1	0	0
OTU_1489	0	3	0	0	0	0	0	0	0	0	0	0	0	0	0	0	0	0	0	0	0	0	0	0	0	0	0	0	0	0	0	0
OTU_734	0	18	0	5	0	18	0	15	0	14	0	4	0	5	0	5	1	16	0	19	0	19	0	14	0	23	0	40	0	9	1	14
OTU_116	0	57	4	92	0	34	1	45	0	52	2	104	0	16	3	136	3	134	2	114	9	360	1	15	1	301	4	56	1	295	3	127
OTU_409	0	6	0	1	0	13	0	7	0	1	0	10	0	2	0	6	0	11	0	8	0	6	0	10	0	5	0	10	0	11	0	9
OTU_785	0	28	0	0	0	0	0	0	0	0	0	0	0	0	0	0	0	0	0	0	0	0	0	0	0	0	0	0	0	0	0	0
OTU_317	0	16	0	8	1	16	0	17	0	0	0	0	1	1	0	12	0	14	0	11	0	0	0	2	1	15	0	12	0	10	0	8
OTU_151	0	71	12	84	2	36	1	219	1	93	0	46	4	71	0	84	2	46	1	106	1	40	0	58	0	16	4	76	2	15	2	106
OTU_1517	0	1	0	0	0	0	0	0	0	0	0	2	0	2	0	1	0	0	0	0	0	0	0	0	0	0	0	0	0	1	0	1
OTU_369	0	63	0	0	0	53	0	17	1	0	0	0	0	0	0	0	0	0	0	2	0	0	0	0	0	0	0	0	0	0	0	6
OTU_232	0	12	1	13	0	3	32	23	3	7	1	21	1	7	2	9	4	10	0	17	0	7	8	12	1	8	0	40	18	11	1	23
OTU_609	0	31	2	13	0	0	0	0	0	0	1	0	0	0	0	0	0	0	0	0	0	0	0	1	0	10	0	1	0	0	5	62
OTU_298	0	6	0	0	3	156	0	0	0	0	0	0	1	0	0	0	0	0	0	0	0	0	0	0	0	0	0	0	0	0	0	0
OTU_560	0	1	0	0	0	0	0	0	0	0	0	0	0	1	0	0	0	0	0	0	0	0	0	0	43	3	1	0	1	0	0	0
OTU_479	0	5	1	2	0	1	0	19	0	0	0	3	0	0	0	8	0	5	0	3	1	1	0	0	0	4	0	13	0	0	1	1
OTU_268	0	51	0	18	0	77	0	0	0	27	0	9	0	0	0	8	0	2	0	12	0	0	0	8	0	2	1	8	0	20	0	12
OTU_2011	0	3	0	0	0	0	0	0	0	0	0	0	0	0	0	0	0	0	0	0	0	0	0	0	1	0	0	0	0	0	0	0
OTU_947	0	2	0	1	0	0	0	0	0	0	0	3	0	6	0	2	0	0	0	0	0	0	0	12	0	0	0	0	0	0	0	1
OTU_239	0	19	1	45	0	5	0	4	0	2	0	3	2	3	0	3	1	11	1	9	1	146	0	3	0	0	0	2	0	1	0	1
OTU_201	0	3	2	112	0	6	1	16	0	5	0	20	0	127	1	47	0	7	0	0	0	1	0	28	0	0	1	0	0	9	0	8
OTU_259	0	10	0	18	0	17	2	6	0	3	0	45	0	54	3	9	0	8	0	7	2	7	0	93	0	7	0	5	0	8	0	3
OTU_189	0	24	0	8	1	8	2	11	1	12	2	22	1	0	0	2	9	195	1	28	2	20	0	18	0	53	3	27	0	6	1	30
OTU_193	0	31	2	81	0	34	0	43	0	16	2	23	1	2	0	52	0	32	1	28	0	41	0	29	0	50	1	79	0	34	3	93
OTU_1357	0	2	0	0	0	0	0	0	0	0	0	0	0	1	0	0	0	1	0	0	0	0	0	0	0	4	0	1	0	0	0	0
OTU_1481	0	6	0	0	0	1	0	0	0	0	1	0	0	0	0	0	0	0	0	0	0	0	0	0	0	4	0	0	0	0	0	0
OTU_468	0	29	0	0	2	19	0	0	0	5	0	0	0	0	0	0	0	0	0	0	0	0	0	0	0	13	0	0	0	10	0	0
OTU_109	0	56	2	73	2	103	2	100	0	38	2	115	3	28	0	30	2	101	2	95	3	97	0	29	3	96	3	189	4	64	0	144
OTU_408	0	11	1	5	0	10	0	1	1	4	0	0	0	0	0	3	0	39	0	2	0	14	0	4	0	1	0	7	1	26	0	7
OTU_633	0	6	0	1	0	2	0	15	0	0	0	0	0	0	0	0	0	0	0	10	0	0	0	5	0	3	0	0	0	1	0	0
OTU_1887	0	3	0	0	0	0	0	0	0	0	0	2	0	0	0	0	0	0	0	0	0	0	0	0	0	0	0	0	0	0	0	0
OTU_2016	0	4	0	0	0	0	0	0	0	0	0	0	0	0	0	0	1	0	0	0	0	0	0	0	0	0	0	0	0	1	0	0
OTU_256	0	45	1	14	0	30	0	16	0	27	0	8	0	0	0	8	0	21	0	15	4	22	0	4	0	55	2	52	0	10	1	41
OTU_750	0	6	0	0	2	0	1	0	0	0	1	0	2	7	0	0	0	0	1	0	0	0	0	3	19	0	0	0	0	0	0	0
OTU_1642	0	3	0	0	0	0	0	0	0	0	0	0	0	0	0	0	0	0	0	0	0	0	0	0	0	0	0	0	0	0	0	0
OTU_793	0	6	0	7	0	3	0	0	0	0	0	0	0	0	0	0	0	0	0	0	0	0	0	0	0	4	0	0	0	30	0	0
OTU_757	0	1	0	0	0	13	0	5	0	0	0	2	0	0	0	1	0	0	0	0	0	0	0	1	0	0	0	3	0	0	0	0
OTU_229	0	29	0	17	0	28	0	26	1	19	0	18	0	18	0	18	0	16	1	16	0	22	0	6	0	13	0	31	1	13	0	28
OTU_285	0	5	0	1	0	0	0	0	0	6	0	2	0	1	0	0	0	0	0	174	0	0	0	0	0	1	0	2	0	0	0	1
OTU_418	0	46	1	34	0	76	0	36	0	19	2	29	2	33	0	29	0	34	0	24	1	10	0	22	0	31	0	25	2	23	2	34
OTU_1352	0	1	0	0	0	0	0	0	0	1	0	3	0	4	0	2	0	6	0	1	0	7	0	0	0	0	0	0	0	1	0	1
OTU_652	0	2	0	0	0	0	0	0	0	6	0	14	0	0	0	0	0	0	0	12	0	8	0	0	0	0	0	2	0	1	0	3
OTU_430	0	7	0	28	0	3	0	4	0	0	0	5	0	3	1	7	0	11	0	5	0	0	0	4	0	5	0	4	0	1	0	4
OTU_959	0	25	0	1	1	0	0	4	0	0	0	0	0	0	0	3	0	0	0	3	0	2	0	0	0	4	0	5	0	3	0	5
OTU_355	0	3	0	12	0	2	1	27	0	3	0	24	0	0	1	6	1	42	2	37	0	20	0	5	0	4	0	23	1	12	0	39
OTU_182	0	24	0	72	0	26	0	30	1	29	0	16	0	30	0	28	3	118	0	35	1	132	1	21	0	34	4	180	0	116	1	49
OTU_322	0	13	0	9	0	7	0	11	1	1	0	6	2	33	1	24	0	10	0	2	1	2	0	7	0	9	0	7	0	7	0	14
OTU_958	0	6	0	0	0	3	0	1	0	4	0	0	0	0	0	1	0	0	0	6	0	0	0	0	0	0	0	4	0	2	0	2
OTU_850	0	3	0	0	0	0	0	0	0	0	1	0	5	0	0	0	0	0	0	0	0	0	0	0	1	0	5	0	2	0	0	0
OTU_1579	0	3	0	2	0	0	0	1	0	0	0	0	0	1	0	0	0	2	0	4	0	0	0	0	0	0	0	0	0	0	0	0
OTU_547	0	1	1	14	0	4	0	1	0	0	0	5	5	14	1	14	0	0	0	0	0	0	0	16	1	2	0	0	0	1	0	0
OTU_321	0	2	0	0	0	2	0	0	0	2	0	0	18	141	0	0	0	0	0	0	0	0	0	0	1	0	0	0	0	0	0	0
OTU_756	0	1	0	2	0	5	0	0	0	0	0	6	0	2	0	8	0	0	0	2	0	1	0	2	0	0	0	3	0	0	0	0
OTU_751	0	1	0	9	0	1	0	1	0	0	0	2	0	5	0	5	0	1	0	1	0	0	0	4	0	2	0	14	0	0	0	1
OTU_165	0	42	0	19	0	75	0	32	0	26	0	24	1	23	0	22	0	47	0	36	0	37	0	30	0	78	0	49	0	31	0	30
OTU_303	0	28	0	1	0	44	0	3	1	7	0	5	1	17	0	7	0	11	0	0	0	19	0	3	2	15	0	11	0	9	1	4
OTU_396	0	10	0	6	0	14	0	4	0	0	0	7	0	1	0	1	0	8	0	18	0	3	0	0	0	0	0	6	0	8	1	18
OTU_342	0	17	1	6	1	31	1	25	0	9	3	26	0	0	0	3	0	92	0	29	0	13	0	6	1	12	1	7	2	32	1	23
OTU_323	0	69	1	59	0	16	0	19	0	0	1	24	0	19	4	53	0	41	0	42	3	51	0	18	1	24	3	60	0	22	0	101
OTU_987	0	5	1	0	0	2	0	2	0	0	0	0	0	0	0	5	0	0	0	2	0	0	0	0	0	5	0	0	0	0	0	2
OTU_558	0	17	1	9	0	21	0	13	0	3	0	5	0	14	0	24	0	19	0	9	0	5	0	44	0	12	0	10	0	11	0	10
OTU_702	0	8	0	0	0	0	0	7	0	15	0	0	0	0	0	0	1	5	0	1	0	0	0	0	0	0	0	0	0	0	0	0
OTU_901	0	15	0	0	0	0	0	0	0	1	0	4	0	0	0	0	0	0	0	3	0	0	0	0	0	0	0	0	0	0	0	0
OTU_1284	0	6	0	0	0	0	0	0	0	0	0	0	0	0	0	0	0	0	0	0	0	0	0	0	0	0	0	0	0	0	0	0
OTU_483	0	6	0	18	0	11	0	2	0	2	0	0	0	12	0	14	0	0	0	14	0	13	0	5	0	12	0	18	0	5	0	13
OTU_1726	0	3	0	0	0	0	0	0	0	0	0	0	0	1	0	0	0	1	0	0	0	0	0	0	0	0	0	0	0	0	0	0
OTU_789	0	22	0	0	0	21	0	0	0	5	0	0	0	0	0	0	0	0	0	1	0	0	0	0	0	0	0	3	1	3	0	1
OTU_228	0	9	0	3	0	60	0	54	0	89	0	3	1	0	0	2	0	2	0	2	0	18	0	0	0	0	0	2	1	54	0	13
OTU_496	0	13	0	2	0	12	1	0	1	8	0	3	0	5	1	0	0	0	0	4	0	0	0	4	0	9	0	1	1	2	0	9
OTU_1469	0	4	4	257	0	5	0	7	0	3	1	11	0	23	0	51	0	9	1	82	0	0	1	4	0	1	0	8	1	9	0	24
OTU_190	0	8	2	132	0	43	0	31	0	0	0	14	2	184	0	0	0	1	0	5	0	7	0	10	0	5	0	0	0	6	0	6
OTU_1730	0	2	0	0	0	0	0	0	0	0	0	0	0	0	0	0	0	1	0	1	0	0	0	0	0	0	0	0	0	0	0	0
OTU_1311	0	7	0	0	1	3	0	0	0	0	0	0	0	0	0	0	0	0	0	0	0	0	0	0	0	0	0	0	0	0	0	0
OTU_538	0	7	0	7	0	0	1	3	1	11	0	7	0	0	0	0	0	15	1	3	0	1	0	1	3	22	0	4	0	1	1	5
OTU_286	0	4	112	1	0	3	1	13	0	4	2	5	2	10	3	7	0	0	1	7	0	1	0	31	1	5	0	4	0	1	1	7
OTU_453	0	8	2	20	0	0	0	7	0	2	1	9	0	6	0	7	1	1	0	2	2	0	0	5	2	0	0	3	3	2	1	10
OTU_841	0	1	0	1	0	1	0	1	0	2	0	0	0	1	0	0	0	2	1	3	0	3	0	0	0	0	0	0	0	0	0	1
OTU_377	0	31	0	0	0	41	0	6	0	6	0	1	0	0	0	0	0	0	0	3	0	0	0	3	0	4	0	16	0	0	0	0
OTU_1369	0	1	1	0	0	0	1	0	0	0	0	2	0	2	0	0	0	0	0	0	0	0	0	0	0	1	0	0	0	1	0	0
OTU_473	0	7	1	2	0	2	0	5	0	3	1	7	0	0	0	12	0	8	0	5	0	3	0	2	0	2	0	7	0	11	0	10
OTU_386	0	16	0	1	0	13	0	10	1	2	0	2	1	9	0	0	0	3	0	1	0	2	0	6	0	21	0	1	0	1	0	4
OTU_807	0	2	0	1	0	1	0	0	0	0	0	4	0	1	0	0	0	2	0	0	0	1	0	0	0	4	0	0	1	1	0	6
OTU_994	0	20	0	0	0	1	0	0	0	0	0	0	0	0	0	0	0	0	0	0	0	0	0	0	0	0	0	0	0	1	0	0
OTU_316	0	4	3	24	0	11	0	27	0	6	1	19	2	14	0	26	0	14	0	13	0	2	0	23	3	10	0	7	0	6	1	9
OTU_555	0	9	0	0	0	5	0	1	0	0	0	0	0	9	0	3	0	2	0	2	0	7	0	0	0	1	0	0	0	4	0	0
OTU_563	0	2	0	4	0	0	0	0	0	0	0	0	0	0	1	14	0	10	0	1	0	23	0	0	1	0	13	13	0	2	0	3
OTU_282	0	6	1	6	0	7	2	23	0	4	0	15	0	1	2	42	0	11	3	18	0	6	0	13	6	25	140	45	1	1	2	11
OTU_314	0	12	0	15	0	30	0	22	1	32	1	21	0	0	0	5	0	29	2	22	0	14	1	11	4	8	4	58	0	28	2	51
OTU_838	0	18	0	0	0	0	0	0	0	9	0	0	0	0	0	0	0	9	0	0	0	1	0	0	0	1	0	17	0	0	0	0
OTU_837	0	6	0	4	0	0	0	0	0	3	0	1	0	0	0	0	0	0	0	0	0	0	0	0	0	0	0	0	0	4	0	7
OTU_713	0	8	0	0	0	0	0	1	0	0	0	0	0	0	0	0	0	7	0	5	0	0	0	0	0	0	0	8	0	0	0	3
OTU_1094	0	10	0	0	0	0	0	0	0	0	0	0	0	0	0	0	0	0	0	0	0	0	0	0	0	0	0	0	0	0	0	0
OTU_1714	0	4	0	0	0	0	0	0	0	0	0	0	0	0	0	2	0	0	0	0	0	0	0	0	0	0	0	0	0	1	0	0
OTU_1771	0	2	0	1	0	0	0	0	0	1	0	0	0	1	0	0	0	2	0	2	0	0	0	1	0	1	0	0	0	1	0	1
OTU_1524	0	4	0	0	0	0	0	0	0	0	0	0	0	6	0	0	0	0	0	0	0	0	0	0	0	0	0	0	0	0	0	0
OTU_428	0	6	0	5	1	38	1	13	0	4	0	7	0	2	0	0	0	10	0	5	1	9	0	4	1	0	0	17	0	28	0	15
OTU_222	0	8	2	48	0	30	1	33	0	7	2	20	2	12	1	44	0	16	0	20	0	5	1	19	0	19	0	0	1	8	0	26
OTU_635	0	7	0	49	0	0	0	6	0	1	0	1	0	1	0	10	0	37	0	3	0	3	0	3	0	0	0	60	0	47	0	6
OTU_416	0	4	1	4	0	4	0	8	0	4	0	10	0	9	0	12	0	3	0	8	0	5	0	5	0	5	0	5	0	5	0	24
OTU_391	0	3	0	15	0	8	0	58	0	1	1	0	0	0	0	7	0	18	0	11	0	11	0	13	0	10	0	7	0	8	0	3
OTU_266	0	27	0	0	0	38	0	4	0	11	0	0	0	0	0	1	0	8	0	5	0	14	0	2	0	54	0	90	0	16	0	7
OTU_1403	0	1	0	0	0	0	0	0	1	1	0	0	0	4	0	0	0	1	0	0	0	1	0	0	0	0	0	0	0	0	0	0
OTU_541	0	3	0	2	0	1	0	9	0	8	0	5	0	6	0	2	0	10	0	11	1	4	0	2	0	0	0	0	1	4	0	14
OTU_1168	0	2	0	0	0	4	0	0	0	0	0	0	0	0	0	1	0	0	0	0	0	0	0	0	0	0	0	0	0	1	0	0
OTU_604	0	8	0	0	0	24	0	0	0	3	0	0	0	0	0	0	0	2	0	0	0	0	0	0	0	6	0	0	0	1	0	1
OTU_65	0	3	13	66	0	4	0	32	0	8	0	10	0	2	6	3229	0	20	3	49	0	6	1	18	0	33	0	43	0	3	2	7
OTU_1434	0	1	0	0	0	0	0	0	0	0	0	1	0	0	0	0	0	1	0	1	0	3	0	1	0	6	0	1	0	0	0	0
OTU_137	0	14	21	324	2	24	6	159	11	6	4	70	9	77	7	413	0	76	3	74	3	23	2	123	6	134	5	95	4	21	11	96
OTU_376	0	10	0	11	0	0	2	6	0	6	0	2	1	6	0	4	0	9	2	9	0	1	0	2	0	3	1	22	0	4	0	4
OTU_454	0	18	0	1	0	12	0	2	0	11	0	10	0	2	0	4	0	3	0	10	0	0	0	9	0	25	0	14	0	3	0	1
OTU_320	0	14	2	41	0	27	1	26	1	11	0	34	1	29	1	8	0	20	0	53	0	34	0	15	1	35	0	66	2	19	1	11
OTU_197	0	16	0	21	1	37	1	50	0	15	0	14	1	23	1	22	0	56	0	39	0	17	1	34	1	28	0	31	0	39	0	28
OTU_626	0	12	0	3	1	0	0	0	0	0	0	0	0	0	0	0	0	0	0	0	0	0	0	0	0	0	0	0	0	11	0	10
OTU_1892	0	1	0	0	0	0	0	0	0	0	0	0	0	0	0	1	0	1	0	0	0	0	0	0	0	0	0	0	0	0	0	0
OTU_671	0	4	0	4	0	4	0	6	0	7	0	6	0	3	0	3	0	6	0	3	0	9	0	3	0	6	0	7	0	3	0	2
OTU_760	0	6	0	2	0	7	0	7	0	0	0	1	0	0	0	0	0	4	0	4	0	6	0	2	0	8	0	2	0	2	0	4
OTU_1175	0	7	0	0	0	0	0	0	0	0	0	0	0	0	0	0	0	0	0	2	0	0	0	0	0	1	0	0	0	0	0	0
OTU_312	0	14	0	19	0	18	1	7	0	10	1	5	0	1	0	14	0	5	0	12	0	2	0	5	0	11	0	12	0	22	0	28
OTU_158	0	8	2	3	0	8	32	10	2	8	1	5	3	0	13	5	0	2	3	6	2	0	0	9	3	17	375	30	2	5	10	11
OTU_977	0	7	0	0	0	3	0	3	0	0	1	0	0	0	0	0	0	0	0	0	0	0	0	0	0	1	0	0	0	0	0	1
OTU_497	0	7	0	14	0	0	0	8	0	2	0	2	0	5	0	0	0	4	0	3	0	8	0	0	0	2	1	19	0	6	0	8
OTU_510	0	8	0	7	0	7	0	8	0	1	0	0	0	0	0	0	0	9	0	3	0	6	0	4	0	36	0	2	0	0	0	0
OTU_1283	0	8	0	0	0	4	0	0	0	0	0	0	0	0	0	0	0	0	0	2	0	0	0	0	0	0	0	0	0	0	0	0
OTU_566	0	2	1	16	0	8	1	0	0	1	0	0	1	7	2	40	0	4	0	0	0	0	0	7	0	2	0	0	0	7	1	8
OTU_677	0	9	0	10	0	9	0	1	0	3	0	0	0	5	0	4	0	1	0	0	0	0	0	3	0	12	0	1	0	2	0	4
OTU_467	0	11	0	4	0	17	0	20	0	1	0	4	0	6	0	16	0	2	1	5	0	4	0	6	0	8	0	4	0	10	0	2
OTU_171	0	33	4	56	0	63	0	62	2	38	0	81	0	55	3	63	0	58	1	66	4	51	1	38	1	79	0	119	0	87	1	129
OTU_982	0	1	0	0	0	1	0	0	0	1	0	0	0	1	0	1	0	0	0	1	0	7	0	1	0	2	0	0	0	0	0	8
OTU_1016	0	12	0	0	0	0	0	0	0	0	0	0	0	0	0	0	0	0	0	0	0	0	0	0	0	0	0	0	0	0	0	0
OTU_471	0	19	0	4	0	1	0	1	0	1	0	0	0	0	0	3	0	6	0	0	0	0	0	1	0	21	0	2	0	1	0	1
OTU_1305	0	5	0	1	0	2	0	2	0	0	1	2	0	0	1	0	1	0	0	1	0	0	0	1	0	0	0	0	0	0	0	1
OTU_507	0	4	0	14	0	0	0	9	0	3	0	4	0	0	0	0	0	6	2	6	0	14	0	4	0	3	0	13	0	4	0	6
OTU_1551	0	2	0	0	0	0	0	0	0	0	0	0	0	0	0	0	0	0	0	0	0	1	0	0	0	2	0	0	0	0	0	0
OTU_503	0	7	0	3	0	6	0	5	0	0	1	8	0	0	2	2	0	2	0	12	0	3	0	3	0	15	0	12	1	2	0	15
OTU_881	0	2	0	3	2	391	0	34	0	2	0	3	3	88	0	0	0	195	1	1	0	4	0	0	0	0	0	2	0	26	0	3
OTU_683	0	10	1	17	0	0	0	6	0	0	0	5	0	4	0	11	0	0	0	0	0	0	0	3	0	0	0	0	0	0	0	3
OTU_715	0	7	0	3	0	4	0	0	0	2	0	0	1	4	0	0	0	2	0	4	0	2	0	1	0	5	0	0	0	4	0	2
OTU_548	0	32	0	3	0	0	0	1	0	0	1	0	0	0	0	0	1	0	0	2	0	3	0	1	0	4	1	3	0	0	0	0
OTU_523	0	11	0	5	0	12	0	3	0	6	0	8	0	0	0	1	0	5	0	4	0	1	0	2	0	3	0	10	0	4	0	4
OTU_148	0	4	0	0	0	0	0	0	0	135	0	1	0	1	0	1	14	500	0	3	2	2	0	2	2	10	0	1	0	8	1	8
OTU_598	0	8	0	1	0	3	0	2	0	4	0	1	0	0	0	0	0	0	1	0	0	0	0	1	0	0	0	8	0	6	0	13
OTU_340	0	11	0	3	0	20	0	7	0	1	0	5	10	9	0	0	0	7	0	6	1	5	0	1	2	1	0	19	0	2	0	5
OTU_698	0	9	0	0	0	4	0	5	0	4	0	0	0	0	0	0	0	4	0	7	1	7	0	1	0	6	0	3	0	9	0	0
OTU_263	0	5	0	21	0	7	1	11	0	5	3	43	0	8	0	28	0	4	0	36	3	8	1	27	0	11	0	18	1	6	0	41
OTU_535	0	2	0	7	0	18	0	4	0	0	0	0	0	0	0	0	0	4	0	0	0	4	0	0	0	2	0	1	0	1	0	5
OTU_1117	0	1	0	1	0	0	0	1	0	1	0	2	0	3	0	0	0	0	0	0	0	0	0	1	0	0	0	3	0	0	0	2
OTU_1428	0	3	0	0	0	0	0	0	0	0	0	2	0	0	0	0	0	0	0	0	0	0	0	0	0	0	0	0	0	0	0	0
OTU_1062	0	1	0	0	0	0	0	2	0	0	0	0	0	0	0	0	0	1	0	3	0	0	1	0	0	0	0	0	0	2	5	0
OTU_506	0	2	0	4	0	0	0	0	1	7	2	2	0	1	0	0	0	1	0	0	0	3	0	1	0	0	0	9	0	15	1	2
OTU_156	0	10	1	59	1	69	0	31	0	4	0	21	4	149	1	49	0	27	0	46	0	3	0	49	1	16	1	15	0	30	1	20
OTU_297	0	7	0	83	0	4	0	0	0	5	0	1	0	0	0	1	0	2	0	5	0	95	0	0	0	12	0	19	0	6	1	43
OTU_491	0	8	0	0	0	4	0	5	0	3	1	3	0	0	0	0	0	3	1	5	0	19	0	2	1	13	0	2	0	2	0	8
OTU_1778	0	3	0	0	0	0	0	0	0	0	0	0	0	0	0	0	0	0	0	0	0	0	0	0	0	0	0	0	0	0	0	0
OTU_1154	0	5	1	0	0	3	0	0	0	2	0	0	0	1	0	0	1	0	0	2	0	1	0	0	0	0	0	3	0	2	0	1
OTU_781	0	7	1	11	0	7	0	8	0	3	0	8	0	10	1	23	0	12	0	4	0	6	0	11	1	12	0	7	2	7	0	7
OTU_1740	0	1	0	0	0	0	0	0	0	0	0	0	0	0	0	0	0	0	0	0	0	0	0	0	0	1	0	0	0	1	0	0
OTU_166	0	2	0	1	3	32	0	0	0	76	0	0	2	0	0	0	0	49	0	0	1	79	0	5	4	262	0	0	4	303	1	214
OTU_779	0	4	0	3	0	3	0	5	0	4	0	1	0	2	0	7	0	2	0	0	0	0	0	2	0	3	0	1	0	4	0	0
OTU_592	0	9	1	2	1	8	0	0	0	0	0	0	0	2	0	0	0	6	0	3	0	0	0	0	16	0	1	0	0	0	0	3
OTU_288	0	3	0	15	0	2	0	29	0	9	0	5	0	8	0	3	0	52	0	22	1	15	0	6	0	37	0	10	0	11	1	6
OTU_1930	0	1	0	0	0	0	0	0	0	0	0	0	0	0	0	0	0	0	0	0	0	0	0	0	0	0	0	0	0	2	0	0
OTU_766	0	9	0	0	0	4	0	7	0	4	0	0	0	0	0	0	0	1	0	1	0	0	0	0	0	4	0	0	0	0	0	0
OTU_381	0	7	0	13	0	3	0	6	0	1	0	1	1	25	0	11	0	1	1	3	0	0	0	4	1	14	0	0	0	0	0	5
OTU_492	0	3	0	11	0	1	0	0	0	0	0	0	17	44	0	16	0	0	0	0	1	0	0	0	1	0	0	0	0	0	0	0
OTU_965	0	7	0	0	0	4	0	0	0	5	0	3	0	3	0	0	0	6	0	1	1	3	0	0	0	2	0	5	0	5	0	0
OTU_983	0	1	0	0	0	0	0	0	0	0	0	0	0	0	0	0	0	0	0	0	0	1	0	0	1	16	0	0	0	0	0	0
OTU_896	0	2	0	0	0	6	0	0	0	0	0	3	1	0	0	0	0	1	0	0	0	0	0	0	0	6	0	0	0	3	0	0
OTU_1573	0	2	0	0	0	0	0	0	0	0	0	0	0	0	0	0	0	1	0	0	0	0	0	0	0	0	0	2	0	0	0	1
OTU_1409	0	2	0	0	0	0	0	0	0	0	0	0	0	1	0	0	0	0	0	0	0	1	0	1	0	0	0	0	0	0	0	0
OTU_1942	0	2	0	0	0	0	0	0	0	0	0	0	0	0	0	0	0	0	0	0	0	0	0	0	0	0	0	0	0	0	0	1
OTU_1082	0	4	0	0	0	0	0	1	0	0	0	0	0	0	0	1	0	4	0	1	0	3	0	0	0	0	0	5	0	0	1	0
OTU_447	0	7	0	2	0	16	0	1	0	4	0	3	1	5	0	3	0	12	0	1	0	7	0	0	0	24	0	0	0	3	0	9
OTU_516	0	1	1	11	0	0	1	2	0	0	0	5	0	5	4	17	0	2	0	0	0	2	0	8	0	0	0	3	0	0	0	3
OTU_1272	0	1	0	0	0	0	0	0	0	0	0	0	0	5	0	2	0	0	0	0	0	0	0	1	0	0	0	0	0	1	0	0
OTU_985	0	2	0	0	0	0	0	0	0	0	0	0	0	0	0	0	0	5	0	5	0	0	0	2	0	0	0	2	0	4	0	9
OTU_403	0	6	1	19	0	1	0	3	0	1	0	4	0	26	0	12	0	1	0	3	0	0	0	5	0	15	0	0	0	5	0	7
OTU_329	0	13	0	7	0	17	0	7	0	5	0	5	0	8	0	9	0	21	0	6	0	10	0	0	0	12	0	11	1	7	0	13
OTU_208	0	15	1	93	0	34	2	73	0	12	0	31	0	44	0	75	1	20	0	9	0	14	0	36	3	30	0	14	3	31	0	32
OTU_387	0	2	0	1	0	6	2	5	0	12	0	1	0	1	0	1	0	9	0	4	0	2	0	4	0	8	0	8	0	19	0	13
OTU_520	0	14	0	9	0	5	0	0	0	0	0	5	0	0	0	0	0	3	0	1	0	0	0	1	0	0	0	16	0	5	0	0
OTU_928	0	2	0	0	0	0	0	0	0	0	0	0	0	0	0	0	0	0	0	0	0	0	0	0	0	0	0	0	0	5	0	4
OTU_679	0	1	0	0	0	3	0	6	0	3	0	1	0	0	0	3	0	1	0	5	0	2	0	2	0	0	0	0	0	7	0	0
OTU_389	0	1	1	102	0	1	0	2	0	0	4	0	0	21	0	11	0	1	0	1	0	1	0	3	0	1	0	1	0	2	3	4
OTU_718	0	1	0	4	0	0	0	0	0	2	0	1	0	0	0	13	0	0	0	2	0	0	0	0	1	3	0	6	0	0	0	4
OTU_405	0	3	1	2	2	3	0	4	1	0	0	2	12	5	0	0	1	3	0	0	0	3	0	0	50	7	0	0	0	0	3	0
OTU_1554	0	1	0	1	0	0	0	3	0	0	0	2	0	0	0	0	0	0	0	0	0	0	0	0	0	0	0	0	0	0	0	5
OTU_385	0	6	0	0	0	18	0	15	0	1	2	1	0	31	0	3	0	4	0	18	0	1	0	15	0	6	0	1	0	7	0	10
OTU_699	0	6	1	6	0	2	0	1	0	3	0	0	0	0	1	4	0	10	0	4	0	0	0	2	0	29	0	11	0	6	2	14
OTU_551	0	9	0	0	0	22	0	0	1	0	0	1	1	17	0	0	0	1	0	1	1	2	0	5	2	17	0	0	0	1	0	0
OTU_726	0	14	0	1	0	0	0	0	0	0	0	1	1	3	0	0	1	1	0	0	0	1	0	0	16	0	0	0	0	0	0	0
OTU_611	0	6	0	2	0	6	0	1	0	8	0	0	0	0	0	0	0	7	0	3	1	2	0	0	0	2	1	2	0	7	0	1
OTU_642	0	2	0	1	0	3	0	2	0	0	0	4	0	0	0	0	0	7	0	16	0	1	0	3	0	9	0	18	0	3	0	4
OTU_243	0	10	0	52	0	12	2	13	0	4	0	6	0	10	0	33	0	11	0	11	0	9	0	15	1	23	0	23	0	9	1	18
OTU_692	0	1	0	8	0	0	0	0	0	0	0	2	0	4	0	3	0	2	0	4	0	5	0	0	0	2	0	5	0	5	0	1
OTU_444	0	6	0	5	0	13	0	8	0	2	0	3	0	2	0	5	0	5	0	8	0	3	0	1	0	10	1	6	0	4	0	5
OTU_51	0	10	5	8	0	6	1	8	1	3	0	2	0	2	17	7	13	4	0	5	71	30	0	4	10	6	54	2	0	7	0	2929
OTU_411	0	4	0	3	0	3	0	0	0	4	0	34	0	3	1	6	0	5	0	3	2	0	0	2	0	3	0	4	0	1	0	28
OTU_568	0	8	0	2	0	1	0	7	0	16	0	3	0	2	0	0	0	2	0	2	0	1	0	0	0	7	0	2	1	3	1	16
OTU_339	0	3	0	9	0	2	0	3	0	10	0	3	0	0	0	1	0	9	0	6	0	8	0	4	0	36	1	17	0	12	1	22
OTU_365	0	11	0	3	0	20	0	28	0	4	1	1	0	1	0	5	0	3	1	5	0	3	0	1	0	4	0	12	3	2	0	12
OTU_289	0	2	0	2	0	2	0	0	0	1	1	314	0	14	2	133	0	0	0	1	0	0	0	9	0	1	0	1	0	2	0	3
OTU_833	0	3	0	0	0	4	0	0	0	2	0	0	0	0	0	3	0	1	0	8	0	0	0	2	0	1	0	0	0	3	0	2
OTU_521	0	4	0	0	0	1	0	4	0	5	0	1	0	1	0	0	0	18	0	9	0	1	0	1	0	7	2	10	0	3	0	4
OTU_435	0	2	0	5	9	4	2	5	2	0	4	3	3	29	0	12	0	0	0	2	0	2	0	6	13	1	1	2	0	2	14	3
OTU_351	0	4	0	15	0	0	0	9	0	0	0	3	1	6	0	9	0	6	0	0	0	3	2	1	17	60	0	0	0	5	0	0
OTU_1266	0	1	0	2	0	0	0	0	0	0	0	0	0	1	0	3	0	0	0	0	0	0	0	1	0	0	0	0	0	0	0	0
OTU_899	0	5	0	0	1	1	0	0	0	0	0	0	1	11	0	0	0	0	0	0	0	0	0	0	0	0	0	0	0	1	0	0
OTU_458	0	6	1	4	0	3	0	3	0	9	1	5	0	5	0	1	0	2	0	6	0	7	0	2	1	4	2	1	1	4	0	12
OTU_1691	0	1	0	0	0	2	0	0	0	0	0	2	0	0	0	0	0	0	0	0	0	0	0	0	0	0	0	0	0	0	0	2
OTU_1563	0	1	0	0	0	0	0	0	0	0	0	0	2	0	0	0	0	0	0	0	0	0	0	0	0	0	0	0	0	0	0	0
OTU_276	0	8	0	6	1	5	0	17	0	0	0	3	0	1	0	11	3	22	2	27	0	6	2	4	0	36	1	30	0	4	0	6
OTU_764	0	3	0	7	0	3	0	4	0	0	0	1	0	1	0	0	0	0	0	1	0	2	0	0	1	2	0	9	0	3	0	0
OTU_472	0	5	0	2	0	14	0	8	0	0	0	8	0	1	1	5	0	5	0	2	0	2	0	0	0	4	0	12	0	7	1	3
OTU_292	0	1	0	1	0	0	0	10	0	1	0	0	0	0	0	35	0	39	0	4	0	3	1	4	3	35	1	20	0	2	1	16
OTU_1750	0	2	0	1	0	0	0	0	0	0	0	0	0	0	0	2	0	0	0	0	0	0	0	0	0	0	0	0	0	0	0	0
OTU_489	0	3	1	0	2	29	0	0	0	2	0	0	0	1	0	0	0	0	0	0	0	6	0	0	0	20	0	0	0	0	0	0
OTU_1028	0	2	0	3	0	0	0	0	0	0	0	4	0	8	0	7	0	0	0	2	0	2	0	2	0	0	0	1	0	0	0	0
OTU_926	0	1	0	7	0	3	0	3	0	5	0	3	0	7	0	11	0	0	0	3	0	8	0	4	0	10	0	0	0	1	0	0
OTU_1273	0	1	0	0	0	0	0	0	0	3	0	0	0	1	0	0	0	1	0	1	0	0	0	0	0	0	0	0	0	0	0	0
OTU_927	0	1	0	0	0	8	0	2	0	1	0	0	0	0	0	0	0	0	0	0	0	0	0	0	0	1	0	0	0	6	0	3
OTU_709	0	1	0	2	2	7	0	1	0	1	0	0	0	1	1	4	0	11	0	9	0	0	0	4	0	0	0	0	0	0	2	14
OTU_1077	0	1	0	0	0	6	0	0	0	0	0	0	0	1	0	0	0	0	0	1	0	0	0	0	0	2	0	1	0	2	0	1
OTU_944	0	1	0	0	0	3	0	1	0	1	0	0	0	0	0	0	0	0	0	1	0	0	0	1	0	0	1	5	0	2	0	0
OTU_716	0	4	0	2	0	0	0	0	0	0	0	0	0	0	0	1	1	9	0	6	0	18	0	0	0	1	0	2	0	0	0	5
OTU_183	0	23	0	12	0	62	0	60	0	11	2	46	0	2	0	13	1	44	2	37	1	23	0	36	2	49	0	55	0	20	2	60
OTU_1613	0	2	0	0	0	0	0	0	0	0	0	0	0	0	0	0	0	1	0	0	0	0	0	0	0	0	0	0	0	0	0	0
OTU_1670	0	1	0	0	0	0	0	0	0	0	0	0	0	2	0	0	0	0	0	0	0	0	0	0	1	0	0	0	0	0	0	0
OTU_704	0	1	0	6	0	0	0	1	0	0	2	7	0	0	0	0	0	4	0	1	0	2	0	2	0	0	0	0	0	6	0	0
OTU_1886	0	2	0	0	0	0	0	0	0	0	0	0	0	1	0	0	0	0	0	0	0	0	0	0	0	0	0	0	0	0	0	0
OTU_767	0	2	0	12	0	0	0	1	0	0	0	2	0	0	1	6	0	8	0	6	0	0	0	1	0	0	0	9	1	2	0	0
OTU_661	0	1	1	9	1	2	0	1	0	1	0	1	0	3	0	1	0	2	0	0	0	5	0	1	1	0	3	1	0	1	0	1
OTU_614	0	2	0	0	0	5	1	0	0	3	0	0	0	0	0	0	1	2	1	5	0	0	0	1	1	5	1	6	1	1	0	2
OTU_805	0	3	1	7	0	0	0	2	0	0	0	1	0	5	1	1	0	0	0	0	6	0	0	3	1	3	1	0	0	0	1	0
OTU_695	0	1	0	0	0	13	0	0	0	0	0	0	0	12	0	0	0	0	0	0	0	0	0	0	0	4	0	0	0	0	0	2
OTU_493	0	3	0	16	0	0	1	19	0	0	0	4	0	18	0	18	0	4	0	0	0	3	0	13	0	10	0	0	1	2	0	1
OTU_906	0	1	0	2	0	2	0	0	0	0	0	0	0	5	0	0	0	0	0	1	0	4	0	0	0	0	0	0	0	0	0	2
OTU_1956	0	2	0	5	0	6	0	7	0	1	0	9	0	1	0	0	0	0	0	11	0	5	0	1	0	8	0	12	0	6	0	6
OTU_653	0	1	2	3	0	1	0	1	1	0	0	1	0	8	0	0	0	15	2	0	0	15	0	2	0	13	0	3	0	13	1	0
OTU_659	0	1	0	2	0	2	0	0	0	5	0	1	0	1	0	0	0	1	0	5	0	3	0	0	0	0	0	10	0	1	0	3
OTU_248	0	2	0	33	0	7	0	24	1	7	0	12	0	22	2	37	0	12	0	3	0	16	0	11	0	33	1	62	0	12	2	26
OTU_1219	0	2	3	9	1	9	2	2	0	3	0	6	5	19	1	6	1	1	0	3	1	1	0	0	2	0	1	0	1	6	1	1
OTU_333	0	7	0	22	0	28	1	8	0	1	0	2	0	6	0	5	0	3	0	7	0	0	0	5	2	23	0	11	0	2	0	2
OTU_817	0	4	0	1	0	5	0	3	0	0	0	2	0	3	1	2	0	2	0	3	0	5	0	1	0	1	0	1	0	4	0	3
OTU_499	0	3	0	6	0	3	1	4	0	2	0	10	0	3	0	9	0	8	0	0	0	2	0	1	0	3	0	1	0	3	0	4
OTU_1241	0	1	0	0	0	1	0	0	0	0	0	0	0	0	0	0	0	3	0	0	0	4	0	0	0	2	0	4	0	1	0	0
OTU_820	0	2	0	0	0	12	0	0	0	0	0	0	15	0	0	0	0	0	0	0	0	0	0	1	2	0	0	0	0	0	0	0
OTU_1058	0	4	0	0	0	0	0	0	0	0	0	0	0	0	0	0	0	3	0	0	0	0	0	0	0	2	0	0	0	0	0	0
OTU_672	0	3	0	0	0	1	0	4	0	0	0	6	0	0	0	0	0	2	0	8	0	0	0	0	1	8	0	2	0	0	0	0
OTU_531	0	1	0	15	0	0	1	7	0	0	0	3	0	16	0	0	0	1	0	0	0	10	0	0	1	1	0	0	0	1	0	0
OTU_327	0	8	0	0	8	2	0	0	1	0	0	0	91	8	0	1	1	0	1	0	1	7	0	0	0	1	0	0	1	1	21	1
OTU_299	0	4	0	11	0	38	1	6	1	1	1	39	0	0	3	71	0	30	0	6	0	8	0	7	0	0	0	14	0	20	1	3
OTU_738	0	10	0	20	0	0	0	0	0	0	0	0	0	32	1	0	0	0	0	2	0	33	0	3	0	0	0	0	0	0	0	0
OTU_1029	0	1	0	9	0	0	0	0	0	0	0	3	0	0	0	0	0	0	0	0	0	0	0	2	0	0	0	0	0	0	0	0
OTU_1350	0	5	0	0	0	0	0	0	0	0	0	0	0	0	0	0	0	1	0	0	0	0	0	0	0	0	0	2	0	0	0	0
OTU_1576	0	1	0	0	0	0	0	1	0	0	0	0	0	0	0	0	0	0	0	1	0	0	0	0	0	0	0	0	0	0	0	0
OTU_139	0	6	5	343	0	8	1	14	2	11	0	19	1	176	0	116	3	12	1	5	2	2	1	33	0	9	0	4	3	8	1	10
OTU_583	0	15	1	7	0	6	0	0	0	0	1	0	1	2	0	3	0	0	0	3	2	7	0	2	10	0	1	3	0	6	0	5
OTU_410	0	1	0	0	0	0	2	0	1	3	1	50	0	4	0	0	0	0	0	0	0	0	0	0	1	1	0	0	1	1	0	27
OTU_1549	0	2	0	0	0	0	0	1	0	0	0	0	1	0	0	0	0	0	0	2	0	0	0	0	0	0	0	0	0	0	0	0
OTU_258	0	5	1	11	0	70	2	18	0	9	13	44	0	0	0	0	0	5	1	17	0	11	0	7	3	3	1	23	1	12	2	23
OTU_967	0	5	0	0	0	3	0	0	0	0	0	0	0	2	0	0	0	0	0	0	0	4	0	0	0	2	0	0	0	0	0	0
OTU_638	0	5	0	0	0	2	0	1	1	0	0	3	0	6	0	1	0	3	0	1	0	0	0	1	0	5	0	0	0	2	0	1
OTU_539	0	1	0	7	0	0	0	2	0	6	0	5	0	0	0	0	0	6	0	2	0	0	0	0	0	4	0	11	0	4	0	6
OTU_1339	0	2	0	2	0	4	0	4	0	1	0	0	0	0	0	0	0	0	0	0	0	0	0	1	0	1	0	1	0	1	0	1
OTU_792	0	11	1	1	0	8	0	0	0	1	0	2	1	9	0	2	0	2	0	0	0	8	0	1	0	1	0	1	0	5	0	2
OTU_362	0	5	0	1	0	8	0	4	0	2	0	7	0	1	0	0	0	3	0	5	0	12	0	0	0	24	0	40	0	7	0	3
OTU_1105	0	1	0	9	0	1	0	12	0	0	0	17	0	8	0	12	0	1	0	2	0	0	0	5	0	1	0	0	0	1	0	8
OTU_724	0	7	1	3	0	0	0	6	0	1	0	7	0	0	0	0	0	0	0	1	0	5	0	2	0	0	0	5	0	0	0	3
OTU_884	0	5	0	0	0	1	0	0	0	0	0	0	0	2	0	4	0	6	0	1	0	0	0	2	0	3	0	1	0	2	0	2
OTU_163	0	3	3	305	0	1	4	53	0	0	0	1	2	18	5	125	1	44	0	0	0	6	0	41	0	79	3	62	0	6	3	19
OTU_605	0	2	0	2	0	1	0	0	0	6	0	4	0	0	0	5	0	1	0	3	0	2	0	0	0	13	0	0	0	0	0	3
OTU_293	0	12	0	71	0	0	0	0	0	7	0	0	0	0	1	0	0	12	0	0	0	17	0	0	0	0	0	48	0	6	0	7
OTU_437	0	7	0	1	0	11	0	6	0	0	0	26	1	0	0	0	0	9	0	6	2	8	0	0	1	15	0	3	0	6	0	14
OTU_1024	0	9	0	0	0	0	0	0	0	0	0	0	0	0	0	0	0	12	0	0	0	0	0	0	0	1	0	0	0	4	0	0
OTU_361	0	9	0	11	0	12	0	5	0	11	0	6	1	15	0	8	0	2	0	11	0	10	0	2	0	11	0	23	0	2	0	12
OTU_1511	0	2	0	0	0	7	0	0	0	0	0	5	0	0	0	0	0	0	0	2	0	0	0	1	0	0	0	0	0	0	0	1
OTU_745	0	3	0	6	1	59	0	1	0	6	0	4	0	0	1	16	0	0	0	1	0	0	0	16	0	0	0	1	0	1	0	0
OTU_1720	0	1	0	0	0	0	0	0	0	0	0	0	0	0	0	0	0	0	0	1	0	0	0	0	0	0	0	0	0	0	0	0
OTU_1630	0	1	0	0	0	0	0	0	0	0	0	0	0	0	0	0	0	0	0	1	0	0	0	0	0	2	0	0	0	0	0	0
OTU_487	0	6	0	0	0	2	0	4	0	0	0	0	0	0	0	1	0	9	0	17	0	9	0	2	0	4	0	3	0	0	0	8
OTU_753	0	4	0	1	0	0	0	0	0	2	0	2	0	2	0	1	0	0	0	1	0	1	0	0	0	0	0	3	0	2	0	4
OTU_1819	0	1	0	1	0	0	0	1	0	0	0	0	0	0	0	0	0	0	0	1	0	0	0	0	0	0	0	0	0	2	0	0
OTU_364	0	3	0	2	0	8	0	1	0	1	0	1	0	1	0	0	0	0	0	1	0	0	0	99	0	1	2	0	0	1	0	0
OTU_1264	0	2	0	0	0	0	0	0	0	0	0	0	0	0	0	0	0	0	0	0	0	4	0	0	0	0	0	0	0	0	0	0
OTU_1190	0	6	0	0	0	0	0	0	0	0	0	0	0	0	0	0	0	0	0	0	0	0	0	0	0	0	0	0	0	0	0	0
OTU_755	0	3	0	7	0	1	0	1	0	0	0	2	0	3	0	1	0	1	0	0	0	0	0	0	0	0	0	0	0	1	0	2
OTU_956	0	3	0	0	0	0	0	0	0	0	0	0	0	0	0	4	0	5	0	0	0	0	0	2	0	3	0	0	0	2	0	0
OTU_482	0	3	0	0	0	1	0	7	0	7	0	1	0	0	0	5	0	6	0	7	0	3	0	2	0	11	0	7	0	2	0	12
OTU_540	0	1	0	7	0	1	1	5	0	0	0	0	3	9	0	12	0	2	0	0	0	1	0	25	0	0	0	1	0	0	2	6
OTU_234	0	2	1	84	0	10	0	35	0	0	0	24	0	7	1	162	1	13	0	36	0	1	1	13	0	20	0	26	2	11	1	22
OTU_824	0	5	0	0	0	14	0	0	0	0	0	0	0	1	0	0	0	17	0	0	0	0	0	1	0	0	0	11	1	5	0	10
OTU_851	0	4	0	0	2	2	0	0	0	0	0	0	0	0	0	0	6	0	0	1	3	0	0	0	0	0	0	0	0	0	0	0
OTU_741	0	1	0	3	0	3	0	0	0	0	0	3	1	5	1	0	0	1	0	0	0	0	0	1	0	0	0	1	0	0	0	3
OTU_1026	0	4	0	14	0	0	0	0	0	0	0	0	0	4	0	1	0	0	0	0	0	0	0	1	0	0	0	0	0	8	0	0
OTU_501	0	1	0	1	0	6	0	2	1	1	1	3	0	1	0	1	0	11	0	5	1	4	0	2	0	3	0	9	0	2	0	2
OTU_429	0	5	0	2	1	5	0	3	1	0	1	1	0	30	0	0	0	6	0	4	1	1	0	22	0	3	0	0	0	4	0	4
OTU_936	0	6	0	2	0	5	0	0	0	0	0	0	0	2	1	3	1	5	0	0	0	0	0	1	0	3	0	0	0	2	2	0
OTU_1313	0	4	0	0	0	0	0	1	0	0	0	3	0	0	0	0	0	0	0	0	0	0	0	0	0	0	0	0	0	0	0	0
OTU_212	0	5	0	32	1	10	0	8	2	29	0	44	2	27	0	47	1	60	0	5	1	33	0	8	0	24	0	5	1	17	1	36
OTU_814	0	3	0	2	0	4	0	5	0	3	0	2	0	1	0	2	0	1	0	5	0	0	0	2	1	6	0	1	0	3	0	4
OTU_735	0	2	0	5	0	0	0	3	1	0	0	0	0	1	0	7	0	0	0	0	0	0	0	1	0	2	0	3	0	2	0	5
OTU_2008	0	2	0	0	0	0	0	0	0	0	0	0	0	0	0	0	0	1	0	0	0	0	0	0	0	0	0	0	0	0	0	0
OTU_723	0	7	0	1	0	9	0	1	0	2	0	2	0	1	0	2	0	3	0	0	0	0	0	1	0	2	0	2	0	0	0	3
OTU_474	0	3	0	1	1	30	0	5	0	1	0	1	0	0	0	0	0	1	0	8	0	0	0	1	0	0	0	1	0	13	0	9
OTU_728	0	1	0	15	0	0	0	1	0	1	0	0	0	0	0	7	0	8	0	0	0	1	0	0	0	1	0	26	0	30	0	3
OTU_1561	0	4	0	0	0	0	0	0	0	0	0	0	0	0	0	0	0	0	0	0	1	0	0	0	0	1	0	0	0	0	0	0
OTU_624	0	2	0	5	0	1	0	0	0	1	0	0	0	0	0	0	0	1	0	2	0	13	0	0	0	0	0	22	0	0	0	0
OTU_1267	0	3	0	1	0	0	0	0	0	0	0	0	0	0	0	2	0	0	0	0	0	0	0	0	0	0	0	0	0	0	0	1
OTU_488	0	1	0	6	0	3	0	2	0	0	0	3	0	20	0	10	0	0	0	0	0	0	0	18	0	6	0	0	0	0	0	0
OTU_1891	0	2	0	0	0	0	0	0	0	0	0	0	0	0	0	0	0	0	0	1	0	0	0	0	0	0	0	0	0	0	0	0
OTU_754	0	2	0	14	0	3	0	0	0	0	0	0	0	1	0	0	0	1	0	0	0	0	0	0	0	0	0	1	0	0	0	0
OTU_448	0	3	0	18	0	6	0	7	1	0	1	0	0	20	0	13	0	1	0	0	0	1	0	1	0	2	0	0	1	4	1	12
OTU_1537	0	1	0	0	0	1	0	0	0	0	0	0	0	0	0	0	0	0	0	0	0	0	0	0	0	2	0	0	0	0	0	0
OTU_1145	0	2	0	0	0	0	0	0	0	0	0	0	0	0	0	1	0	0	1	1	0	0	0	0	0	0	1	3	0	0	0	0
OTU_1486	0	4	0	0	0	0	0	1	0	0	0	0	0	0	0	0	0	0	0	0	0	0	0	0	0	0	0	0	0	0	0	0
OTU_502	0	1	1	32	0	21	0	14	0	3	0	1	0	20	0	12	0	30	0	7	2	6	0	11	0	23	0	3	0	5	0	5
OTU_337	0	1	1	25	0	9	0	7	0	1	0	17	3	23	0	15	0	2	0	0	0	0	0	24	0	1	0	0	0	2	0	14
OTU_537	0	7	0	3	0	9	0	2	0	0	0	1	0	0	0	7	0	0	0	1	0	5	0	2	0	0	0	14	0	3	0	3
OTU_744	0	6	0	3	0	6	0	1	0	2	0	2	0	1	0	0	0	3	0	3	0	4	0	0	0	4	0	5	0	1	0	3
OTU_426	0	7	2	10	0	11	0	22	1	8	0	19	0	3	0	25	0	23	0	19	0	9	0	11	2	17	0	17	1	8	1	19
OTU_775	0	3	0	2	0	7	0	2	2	1	0	0	0	0	0	0	0	0	0	0	0	0	0	1	0	0	2	1	0	2	0	0
OTU_714	0	1	0	0	0	0	0	2	0	26	0	0	0	0	0	0	0	7	0	9	0	6	0	0	0	0	0	2	0	4	0	2
OTU_623	0	2	0	1	0	2	0	8	0	2	0	2	0	5	0	4	0	2	0	2	0	1	0	1	0	2	0	7	0	2	0	0
OTU_1911	0	1	0	0	0	0	0	0	0	0	0	0	0	0	0	0	0	0	0	0	0	0	0	0	0	0	0	0	0	0	0	1
OTU_423	0	1	0	4	1	1	0	2	0	6	0	4	0	1	0	8	1	2	0	8	14	2	0	3	0	18	0	17	0	0	0	7
OTU_1661	0	2	0	0	0	0	0	0	0	0	0	0	0	0	0	0	0	0	0	0	0	0	0	0	0	0	0	0	0	0	0	0
OTU_393	0	1	0	7	0	1	0	10	0	0	0	0	0	3	0	6	0	29	0	9	0	5	0	2	0	11	0	34	0	5	1	1
OTU_707	0	1	0	2	0	4	0	1	0	0	0	0	0	2	0	8	0	0	0	0	0	0	0	1	0	0	4	4	0	0	0	1
OTU_564	0	7	0	4	0	8	0	0	0	3	0	0	0	3	0	1	0	11	0	3	0	10	0	0	0	3	0	0	0	9	0	1
OTU_1581	0	2	0	0	0	1	0	0	0	0	0	0	0	0	0	0	0	0	0	0	0	0	0	0	0	0	0	0	0	0	0	0
OTU_710	0	1	0	0	0	2	0	0	0	0	0	0	0	0	0	0	0	3	0	0	0	11	0	0	0	0	0	11	0	0	0	0
OTU_237	0	1	1	21	0	87	1	10	0	11	0	5	3	5	0	23	3	36	0	6	2	22	0	12	1	0	26	20	0	74	0	13
OTU_778	0	1	0	0	0	0	0	0	0	3	0	0	0	0	0	3	0	3	0	1	0	6	0	0	0	0	0	1	0	4	0	2
OTU_302	0	2	3	1	0	0	32	0	1	0	0	0	0	0	1	0	3	0	0	0	2	2	0	0	2	0	152	1	11	0	0	6
OTU_427	0	4	0	3	0	15	0	16	0	7	0	5	0	2	0	1	0	11	0	3	0	1	0	6	0	11	0	9	0	4	0	4
OTU_1066	0	1	0	4	0	0	0	2	0	0	0	0	0	1	0	0	0	3	0	0	0	0	0	0	0	0	0	11	0	0	0	2
OTU_839	0	2	0	1	0	1	0	1	0	1	0	0	0	3	0	0	0	1	0	3	0	1	0	24	0	0	0	0	0	0	0	2
OTU_658	0	1	0	1	0	17	0	0	0	0	0	0	0	0	0	0	0	0	0	10	0	0	0	0	0	0	0	4	0	2	0	2
OTU_353	0	3	0	26	0	1	0	3	0	1	0	9	1	13	0	21	0	3	0	0	0	6	0	3	0	0	0	9	0	21	1	11
OTU_513	0	4	0	8	0	13	0	15	0	7	0	9	0	0	0	4	0	7	0	8	0	3	0	5	1	13	0	7	0	3	0	7
OTU_627	0	4	3	0	1	4	0	0	0	2	1	0	0	2	15	0	1	0	0	7	1	0	12	0	1	10	0	4	1	5	1	4
OTU_1201	0	1	6	11	0	0	0	0	0	1	2	8	0	6	1	37	0	0	0	0	0	0	0	2	0	3	0	0	0	0	4	10
OTU_1977	0	2	0	0	0	0	0	0	0	0	0	0	0	0	0	0	0	0	0	0	0	0	0	0	0	0	0	0	0	0	0	0
OTU_1640	0	2	0	0	0	0	0	0	0	0	0	0	0	0	0	0	0	0	0	0	0	0	0	0	0	0	0	1	0	0	0	0
OTU_1521	0	5	0	0	0	0	0	0	0	0	0	0	0	0	0	0	0	0	0	0	0	0	0	0	0	1	0	0	0	0	0	2
OTU_675	0	3	0	0	0	14	0	1	0	0	0	1	0	6	0	0	0	0	0	0	0	4	0	0	0	4	0	0	0	4	0	0
OTU_363	0	5	0	7	0	7	0	9	0	5	0	10	0	0	0	0	0	4	0	7	0	12	0	2	0	11	0	19	0	7	0	14
OTU_1896	0	2	0	0	0	1	0	0	0	0	0	0	0	2	0	0	0	0	0	0	0	0	0	0	0	0	0	0	0	0	0	0
OTU_306	0	2	0	0	0	0	0	0	0	0	0	0	20	0	0	0	0	0	1	0	0	0	0	0	275	0	3	39	1	0	1	0
OTU_530	0	2	0	0	0	2	0	0	0	2	0	0	0	0	0	0	1	2	0	1	8	37	0	2	0	0	0	4	0	1	1	1
OTU_1356	0	2	0	0	0	0	0	1	0	0	0	0	0	0	0	0	0	0	0	1	0	0	0	1	0	0	0	1	0	0	0	2
OTU_791	0	1	0	0	0	5	0	0	2	0	0	0	1	7	0	1	0	0	0	0	1	0	0	2	0	0	7	0	0	1	0	0
OTU_1043	0	2	0	0	0	9	0	0	0	0	0	0	0	0	0	0	0	0	0	2	0	0	0	0	0	0	0	0	0	0	0	0
OTU_431	0	2	0	2	0	5	0	7	0	0	0	4	0	2	0	8	0	10	0	3	3	6	0	1	0	10	0	5	1	2	0	5
OTU_463	0	2	0	27	0	5	0	6	0	1	0	3	0	5	0	14	0	5	0	0	0	2	0	2	0	2	0	1	0	0	0	8
OTU_615	0	2	0	1	0	1	0	0	0	1	0	4	0	12	1	3	0	5	0	1	0	5	0	1	0	1	0	0	0	3	0	0
OTU_1344	0	3	0	0	0	0	0	0	0	0	0	0	0	0	0	0	0	0	0	1	0	0	0	1	0	1	0	0	0	0	0	0
OTU_1048	0	3	0	0	0	2	0	0	0	1	0	6	0	0	0	0	0	0	0	1	0	2	0	2	0	1	0	20	0	2	0	0
OTU_932	0	3	0	0	0	5	0	4	0	0	0	0	0	0	0	0	0	0	0	1	0	0	0	3	0	0	0	0	0	0	0	0
OTU_252	0	3	4	32	0	3	0	40	0	5	0	13	1	27	1	25	1	9	1	6	0	5	0	45	0	10	2	14	0	12	2	22
OTU_643	0	3	0	0	0	6	0	0	0	10	0	3	0	0	0	0	0	0	0	0	0	2	0	0	0	0	1	4	1	7	0	3
OTU_908	0	2	0	0	0	3	0	3	0	0	0	1	0	2	0	1	0	0	0	1	0	2	0	0	0	1	0	2	0	0	0	0
OTU_1067	0	2	1	1	0	0	2	0	0	1	0	0	0	0	0	3	0	0	0	0	0	5	0	0	1	0	0	0	0	0	0	0
OTU_528	0	2	0	5	0	20	0	14	1	4	0	10	0	10	0	10	0	3	1	9	0	5	0	9	0	16	0	8	0	5	0	10
OTU_478	0	1	0	0	1	0	0	0	0	0	2	0	0	1	0	0	0	0	0	0	0	0	0	63	0	0	0	0	0	0	0	0
OTU_925	0	3	0	4	0	2	0	2	0	1	0	2	0	3	1	1	0	3	0	2	0	0	0	0	0	1	0	3	0	5	0	3
OTU_1214	0	2	0	0	1	0	0	0	0	0	0	5	0	2	0	0	0	0	0	2	2	1	0	0	0	0	0	0	0	4	0	0
OTU_721	0	1	0	1	0	5	0	0	3	2	0	0	0	0	0	0	0	11	1	0	0	3	0	0	0	0	0	0	0	1	0	3
OTU_834	0	1	1	4	0	0	0	1	0	0	0	0	1	1	0	10	0	0	0	0	1	0	0	1	0	1	0	0	0	0	0	0
OTU_220	0	4	1	18	0	5	0	13	0	16	0	8	1	1	4	27	0	13	0	0	0	73	0	6	0	31	3	44	0	16	1	47
OTU_1694	0	1	0	0	0	0	0	0	0	0	0	0	0	0	0	0	0	0	0	0	0	0	0	0	0	0	0	0	0	1	0	0
OTU_1242	0	2	0	1	0	0	0	0	0	4	0	0	0	0	0	0	0	0	0	0	0	0	0	0	0	0	1	0	0	0	0	1
OTU_1913	0	1	0	0	0	0	0	0	0	0	0	0	0	2	0	0	0	0	0	0	0	0	0	0	0	0	0	0	0	0	0	0
OTU_253	0	1	1	0	0	11	2	0	0	3	0	202	0	2	0	2	0	5	0	1	0	0	0	9	0	0	0	7	0	5	0	5
OTU_1487	0	2	0	0	0	0	0	3	0	0	0	0	0	0	0	0	0	0	0	0	0	2	0	0	0	0	0	0	0	0	0	0
OTU_688	0	2	0	2	0	0	0	0	0	0	0	1	1	0	0	1	1	0	0	0	0	21	0	2	0	1	0	9	0	6	1	0
OTU_1610	0	3	0	0	0	0	0	0	0	0	0	0	0	0	0	0	0	0	0	0	0	0	0	0	0	0	0	0	0	0	0	0
OTU_1255	0	2	0	0	0	0	0	0	0	0	0	0	0	0	0	0	0	0	0	0	0	0	0	4	0	0	0	0	0	0	0	0
OTU_612	0	2	0	4	0	0	0	2	0	0	0	8	0	0	0	11	0	1	0	2	0	2	0	1	0	4	0	4	0	3	0	9
OTU_519	0	2	0	0	0	8	0	12	0	2	0	0	0	1	0	2	0	16	0	2	0	4	0	1	0	0	0	9	0	4	0	17
OTU_909	0	1	0	0	0	0	0	0	0	0	1	2	0	0	0	0	0	0	0	0	0	1	0	4	0	18	0	0	0	0	1	0
OTU_875	0	1	0	0	0	0	0	19	0	1	0	3	0	0	0	2	0	1	0	0	0	0	0	0	0	0	0	0	0	0	0	0
OTU_1194	0	1	0	1	0	0	0	0	0	0	0	5	0	0	0	0	0	0	0	0	0	0	0	0	0	0	0	0	0	0	0	1
OTU_861	0	1	0	0	0	4	0	1	0	0	0	0	0	0	0	2	0	0	0	1	0	7	0	2	0	1	0	11	0	1	0	0
OTU_1260	0	1	0	1	0	1	0	3	0	0	0	0	0	0	0	0	0	4	0	0	0	0	0	0	0	0	0	0	0	0	0	1
OTU_284	0	1	1	0	0	0	0	0	0	0	0	0	4	5	0	0	0	0	0	0	0	0	0	0	199	1	0	0	0	0	0	0
OTU_740	0	1	0	8	0	6	0	0	0	0	0	0	0	0	0	3	0	1	0	4	0	4	0	2	0	1	0	5	0	2	0	7
OTU_1457	0	1	0	0	0	0	0	0	0	0	0	0	0	0	0	0	0	1	0	2	2	2	0	0	0	2	0	0	0	0	0	0
OTU_371	0	1	0	11	0	6	1	7	0	2	0	37	0	23	0	4	0	2	0	1	0	0	0	0	1	0	0	0	0	1	1	16
OTU_979	0	2	0	1	0	2	1	0	0	1	0	1	0	1	0	0	0	1	0	1	0	0	0	1	1	0	0	0	0	4	0	0
OTU_889	0	1	1	4	0	9	0	6	0	0	0	2	0	1	0	3	0	0	0	12	2	5	0	1	0	6	0	5	0	1	0	4
OTU_1853	0	2	0	0	1	0	0	0	0	0	0	0	0	0	0	0	0	0	0	2	0	0	0	0	0	0	0	0	0	0	0	0
OTU_1004	0	1	0	10	0	0	0	1	0	0	0	0	0	1	0	16	0	0	0	0	0	0	0	0	0	15	0	0	1	26	0	2
OTU_862	0	2	0	0	0	2	0	1	0	2	0	1	0	3	0	1	0	6	0	3	0	0	0	0	0	1	0	1	0	4	0	2
OTU_1872	0	2	0	0	0	1	0	1	0	0	0	0	0	0	0	3	0	0	0	1	0	0	0	0	0	2	0	0	0	0	0	0
OTU_334	0	2	0	379	0	2	0	6	1	1	0	3	0	4	0	6	0	3	0	1	0	15	0	1	0	12	0	7	0	4	1	16
OTU_706	0	1	0	2	0	5	0	9	0	1	1	5	0	1	0	2	0	0	0	9	1	1	0	3	0	6	0	8	0	0	1	7
OTU_919	0	2	0	1	0	4	0	1	0	2	0	2	0	0	0	1	0	0	0	5	0	0	0	2	0	2	0	2	0	2	0	1
OTU_1382	0	1	0	1	0	0	0	0	0	0	0	1	0	0	0	0	0	0	0	0	0	0	0	0	0	4	0	0	0	1	0	0
OTU_971	0	1	0	0	0	9	0	0	2	0	0	0	0	1	0	1	0	0	0	0	0	0	0	0	0	0	0	0	0	0	0	0
OTU_572	0	1	0	4	0	2	0	1	0	0	0	7	0	1	1	3	1	0	0	10	0	1	0	5	0	0	0	7	0	4	0	0
OTU_1748	0	1	0	0	0	0	0	0	0	0	0	0	0	0	0	0	0	0	0	1	0	0	0	0	0	0	0	0	0	0	0	1
OTU_1020	0	1	0	0	0	2	0	2	0	0	0	2	0	0	0	0	0	0	0	1	0	0	0	2	0	1	0	1	0	2	1	3
OTU_1363	0	1	0	0	0	0	0	0	0	0	0	1	0	0	0	1	0	0	0	0	0	1	0	0	0	0	0	1	0	0	0	0
OTU_1926	0	3	0	0	0	0	0	0	0	0	0	0	0	0	0	0	0	0	0	0	0	0	0	0	0	0	0	0	0	0	0	0
OTU_438	0	2	0	0	0	1	0	0	0	6	0	0	0	0	0	0	0	0	0	3	0	11	0	1	1	14	0	46	0	0	0	10
OTU_1265	0	2	0	0	0	0	0	0	0	0	0	0	0	0	0	0	0	0	0	0	0	0	0	0	0	0	0	0	0	0	0	2
OTU_1312	0	2	0	0	0	1	0	0	0	0	0	0	0	0	0	1	0	1	0	4	0	0	0	0	0	4	0	0	0	1	0	0
OTU_215	0	3	1	2	0	0	0	3	0	0	1	0	0	1	0	0	0	197	0	0	2	0	0	0	0	0	0	0	6	148	0	1
OTU_1418	0	3	0	0	0	0	0	0	0	0	0	0	0	0	0	0	0	2	0	0	0	0	0	0	0	0	0	0	0	0	0	0
OTU_711	0	1	0	1	0	0	0	6	0	0	0	1	0	5	0	1	0	0	0	0	0	0	0	10	0	4	0	0	0	1	0	4
OTU_826	0	1	0	21	0	0	0	0	0	0	0	0	0	0	0	0	0	0	0	0	0	0	0	0	0	0	0	0	0	0	0	0
OTU_2022	0	2	0	0	0	0	0	0	0	0	0	0	0	0	0	0	0	0	0	0	0	0	0	0	0	0	0	0	0	0	0	0
OTU_845	0	1	0	2	0	5	0	0	0	0	0	0	0	2	0	1	0	3	0	0	0	0	0	0	0	7	0	0	0	0	0	4
OTU_1651	0	2	0	0	0	0	0	0	0	0	0	0	0	0	0	0	0	0	0	0	0	0	0	0	0	0	0	0	0	0	0	0
OTU_769	0	2	0	0	0	0	0	0	0	0	0	0	0	0	0	0	0	9	0	0	0	11	0	0	0	2	0	0	0	2	0	0
OTU_1271	0	2	0	0	0	0	0	2	0	1	0	0	0	0	0	0	0	1	0	1	0	0	0	0	0	0	0	0	0	0	0	0
OTU_1602	0	2	0	3	0	0	0	7	0	0	0	0	0	0	0	4	0	0	0	2	1	3	1	2	0	7	1	27	0	0	0	2
OTU_1792	0	2	0	0	0	0	0	0	0	0	0	0	0	1	0	1	0	0	0	1	0	0	0	0	0	0	0	0	0	0	0	0
OTU_1917	0	1	0	0	0	0	0	0	0	0	0	0	0	0	0	0	0	0	0	1	0	0	0	0	0	2	0	3	0	0	0	2
OTU_657	0	1	0	5	0	0	0	9	0	0	1	4	0	10	0	11	0	1	0	0	0	0	0	1	0	0	0	0	1	2	0	1
OTU_759	0	2	0	0	0	7	0	0	0	3	0	4	0	0	0	0	0	1	0	2	0	10	0	0	0	0	0	1	0	0	0	0
OTU_1247	0	1	0	0	0	0	0	0	0	0	0	0	0	0	0	0	0	0	0	1	0	1	0	0	0	1	0	2	0	1	0	0
OTU_960	0	2	0	2	0	0	0	1	0	0	0	1	0	0	0	0	0	1	0	2	0	0	0	1	0	3	0	2	0	0	0	1
OTU_732	0	1	0	0	0	1	0	0	0	4	0	1	0	0	0	0	0	5	0	14	0	1	1	0	0	1	0	1	0	11	0	3
OTU_1426	0	1	0	0	0	0	0	0	0	0	0	0	0	0	0	0	0	2	0	2	0	0	0	0	0	1	0	0	0	1	0	0
OTU_1639	0	2	0	0	0	0	0	0	0	0	0	0	0	4	0	0	0	0	0	0	0	0	0	0	0	0	0	0	0	0	0	0
OTU_892	0	4	0	0	0	0	0	7	0	0	0	2	0	0	0	3	0	0	0	2	0	1	0	1	0	0	0	11	0	0	0	4
OTU_397	0	1	2	43	1	3	0	0	0	2	1	6	6	7	0	1	0	0	0	0	0	0	0	3	1	2	0	0	0	0	1	10
OTU_1785	0	1	0	0	0	0	0	0	0	0	0	1	0	0	0	0	0	0	0	0	0	0	0	0	0	0	0	0	0	0	0	0
OTU_1003	0	4	0	0	0	0	0	0	0	0	0	0	0	0	0	0	0	0	0	0	0	11	0	0	0	5	0	0	0	2	0	0
OTU_1192	0	2	0	0	0	0	0	0	0	0	0	0	0	0	0	0	0	3	0	0	0	1	0	0	0	0	0	5	0	0	0	0
OTU_235	0	1	1	0	0	0	1	0	0	0	1	306	0	0	2	0	1	0	0	2	0	0	0	0	0	0	0	1	1	1	0	0
OTU_1867	0	1	0	0	0	0	0	0	0	0	0	0	0	0	0	0	0	0	0	1	0	0	0	0	0	0	0	4	0	0	0	0
OTU_1015	0	3	0	0	0	4	0	0	0	3	0	0	0	6	0	0	0	1	0	0	0	1	0	1	0	1	0	0	0	0	0	0
OTU_505	0	1	0	9	0	14	0	12	0	1	0	18	0	0	0	4	0	45	0	36	0	11	0	13	0	39	0	49	0	11	0	69
OTU_1131	0	1	0	0	0	0	0	0	0	0	0	1	0	0	0	0	0	9	0	0	0	2	0	0	0	0	0	0	0	0	0	0
OTU_545	0	1	1	1	0	18	0	18	0	4	0	7	0	1	0	3	0	6	1	1	2	2	0	1	1	9	0	9	0	0	1	10
OTU_275	0	1	1	55	0	29	0	20	1	0	0	29	0	12	3	54	0	15	0	5	0	29	0	0	0	18	7	69	0	12	0	21
OTU_1294	0	1	0	0	0	0	0	1	0	0	0	0	0	0	0	0	0	2	0	0	0	0	0	0	0	1	0	0	0	0	0	0
OTU_1781	0	3	0	1	0	0	0	0	0	0	0	0	0	0	0	0	0	1	0	0	0	3	0	0	0	0	0	0	0	0	0	0
OTU_400	0	2	3	0	0	0	0	0	0	0	0	0	0	0	0	1	0	0	0	0	0	0	0	0	73	0	0	0	0	0	0	0
OTU_774	0	1	0	5	0	0	0	0	0	0	0	0	0	0	0	8	0	4	0	2	0	0	0	1	0	3	0	11	0	1	0	2
OTU_1400	0	1	0	7	0	0	0	0	0	0	0	0	0	0	0	0	0	0	0	0	0	0	0	0	0	0	0	1	0	0	0	7
OTU_1875	0	2	0	0	0	2	0	0	0	0	0	0	0	3	0	0	0	0	0	1	0	0	0	0	0	1	0	0	0	3	0	0
OTU_1226	0	1	0	0	0	1	0	0	0	0	0	0	0	0	0	0	0	0	0	0	0	0	0	0	0	20	0	0	0	2	0	0
OTU_582	0	2	0	2	0	7	0	8	0	8	0	6	0	0	0	0	0	23	0	8	1	20	0	0	0	8	0	16	0	8	0	18
OTU_569	0	2	0	1	0	2	0	0	0	0	1	1	0	0	0	0	1	0	0	4	74	2	8	3	2	3	0	2	0	2	0	0
OTU_264	0	1	0	0	0	0	0	1	0	244	0	0	0	0	0	0	0	0	0	0	0	0	0	0	0	0	0	0	3	0	0	0
OTU_1295	0	1	0	2	0	0	0	1	0	0	0	0	0	0	0	5	0	0	0	3	0	0	0	1	0	1	0	0	0	0	0	0
OTU_1119	0	1	0	1	0	0	0	1	0	0	0	0	0	0	0	6	0	0	0	2	0	0	0	0	0	0	0	0	0	0	0	1
OTU_1158	0	1	0	0	0	0	0	1	0	0	0	1	0	0	1	0	0	0	0	1	0	9	0	2	1	0	0	13	0	0	1	0
OTU_504	0	1	0	9	0	0	0	10	0	3	0	6	1	3	0	14	0	0	0	2	0	0	1	1	0	5	0	0	0	2	0	4
OTU_1900	0	2	0	0	0	0	0	0	0	0	0	0	0	0	0	0	0	0	0	0	0	0	0	0	0	0	0	0	0	0	0	0
OTU_2015	0	1	0	0	0	0	0	0	0	0	0	0	0	0	0	0	0	2	0	0	0	0	0	0	0	0	0	0	0	0	0	0
OTU_422	0	1	20	4	7	1	2	10	3	1	0	2	0	0	0	0	14	1	2	0	0	0	1	4	44	2	3	1	80	1	20	0
OTU_673	0	1	9	3	0	0	0	0	0	0	0	2	0	1	0	5	0	0	0	0	0	0	0	12	0	0	0	0	0	0	0	0
OTU_968	0	1	0	2	0	6	0	0	0	0	0	0	0	1	0	2	0	2	0	0	0	0	0	0	2	2	0	0	0	1	0	0
OTU_864	0	1	0	0	0	1	0	0	0	0	0	0	0	0	0	0	0	0	0	3	0	1	0	1	0	0	1	2	0	0	0	6
OTU_1051	0	1	0	0	0	0	0	0	0	0	0	0	0	10	0	0	0	0	0	0	0	0	0	0	0	0	0	0	0	0	0	0
OTU_388	0	1	0	14	0	6	0	10	0	5	0	7	0	1	0	8	0	10	0	16	0	15	0	10	0	4	0	25	0	8	0	15
OTU_668	0	2	0	0	0	0	0	0	0	0	0	0	0	0	0	1	0	4	0	2	0	6	0	0	0	6	0	0	0	0	0	8
OTU_1124	0	1	0	1	0	5	0	0	0	0	0	0	3	0	0	1	0	0	0	0	0	0	0	0	0	0	0	0	0	0	1	0
OTU_1011	0	1	0	0	0	0	0	1	0	0	0	2	0	0	0	0	0	0	0	2	0	0	0	3	0	5	0	3	0	0	0	0
OTU_517	0	1	0	0	0	0	0	1	1	0	0	0	0	0	0	0	0	0	0	1	2	12	0	0	0	0	0	1	19	25	0	0
OTU_877	0	1	2	8	0	0	0	0	0	0	0	0	0	0	1	0	0	3	0	0	0	0	1	2	0	1	0	1	0	0	0	0
OTU_1433	0	2	0	0	0	8	0	0	0	3	0	1	0	0	0	0	0	0	0	1	0	4	0	0	0	0	0	1	0	1	0	1
OTU_897	0	1	2	0	0	2	0	0	1	0	1	0	3	0	1	0	1	0	0	0	0	0	0	0	2	0	5	0	0	0	1	2
OTU_2019	0	1	0	1	0	0	0	0	0	0	0	1	0	0	0	0	0	0	0	0	0	0	0	0	0	0	0	0	0	0	0	0
OTU_1808	0	1	0	0	0	0	0	0	0	0	0	0	0	0	0	0	0	0	0	0	0	0	0	0	0	2	0	0	0	0	0	0
OTU_1227	0	1	0	0	0	0	0	0	0	0	0	1	0	3	0	0	0	0	0	0	0	0	0	0	0	0	0	0	0	0	0	0
OTU_890	0	1	0	4	1	2	0	5	0	4	0	0	0	0	0	0	0	4	0	3	0	4	0	4	1	1	0	0	0	0	0	0
OTU_608	0	1	0	1	0	2	0	0	1	0	0	0	0	6	0	4	0	3	0	0	0	1	0	2	1	9	0	2	0	10	0	3
OTU_1954	0	2	0	0	0	1	0	0	0	0	0	0	0	0	0	0	0	0	0	0	0	0	0	0	0	0	0	0	0	0	0	0
OTU_731	0	2	0	4	0	6	0	1	0	0	0	0	0	0	1	3	0	3	0	0	0	0	0	0	1	0	0	2	0	0	1	1
OTU_1856	0	1	0	0	0	0	0	0	0	0	0	1	0	0	0	0	0	0	0	1	0	0	0	0	0	0	0	2	0	1	0	2
OTU_883	0	1	0	0	0	0	0	3	0	2	0	1	0	0	0	0	0	0	0	1	1	6	0	0	0	0	0	5	0	2	0	0
OTU_1965	0	1	0	1	0	1	0	0	0	1	0	0	0	3	0	0	0	0	0	0	0	0	0	0	0	1	0	0	0	0	0	0
OTU_1717	0	1	0	2	0	1	0	0	0	0	0	0	0	0	0	0	0	0	0	1	0	0	0	0	0	0	0	1	0	2	0	0
OTU_373	0	1	0	44	0	0	0	14	0	0	0	3	0	0	1	48	0	0	0	0	0	0	0	0	0	3	0	0	0	1	0	0
OTU_526	0	1	0	2	0	1	0	1	0	0	0	4	0	0	0	0	0	7	0	12	0	0	0	0	0	10	0	12	0	2	0	2
OTU_402	0	1	3	6	0	4	1	9	0	1	1	1	3	46	0	4	1	1	0	0	1	2	0	1	0	10	0	2	0	3	0	8
OTU_1804	0	2	0	0	0	0	0	0	0	0	0	0	0	0	0	0	0	0	0	0	0	0	0	0	0	0	0	0	0	0	0	0
OTU_1075	0	1	0	1	0	3	0	1	0	0	0	1	0	1	0	0	0	2	0	0	0	1	0	1	0	1	0	0	0	1	0	2
OTU_1092	0	2	0	0	0	0	0	0	0	1	0	0	0	0	0	0	0	0	0	0	0	1	0	0	0	2	0	2	0	4	0	1
OTU_1597	0	1	0	0	0	0	0	0	0	0	0	0	0	0	0	0	0	0	0	0	0	0	0	0	0	0	0	3	0	0	0	0
OTU_1163	0	1	0	0	0	0	0	5	0	0	0	0	0	0	0	1	0	0	0	0	0	0	0	1	0	0	0	0	0	0	0	0
OTU_629	0	1	0	0	0	0	0	0	19	1	0	0	1	0	0	1	1	0	0	0	0	0	0	0	0	0	0	0	0	13	0	0
OTU_1966	0	1	0	0	0	0	0	0	0	0	0	0	0	2	0	0	0	0	0	0	0	0	0	0	0	0	0	0	0	0	0	0
OTU_1870	0	1	0	0	0	0	0	2	0	0	0	0	0	0	0	0	0	0	0	0	0	0	0	1	0	0	0	0	0	0	0	0
OTU_651	0	1	0	2	0	0	0	12	0	2	0	1	0	1	0	0	0	5	0	3	0	2	0	2	0	11	0	1	0	3	0	4
OTU_1719	0	1	0	1	0	0	0	0	0	0	0	0	0	4	0	0	0	0	0	0	0	0	0	0	0	0	0	0	0	0	0	0
OTU_1180	0	1	0	0	0	2	0	0	0	0	0	0	1	0	0	0	0	0	1	0	0	0	0	0	0	2	0	0	0	2	0	0
OTU_1823	0	1	0	0	0	0	0	0	0	0	0	1	0	0	0	0	0	0	0	0	0	0	0	0	0	1	0	1	0	0	0	0
OTU_1933	0	1	0	0	0	0	0	0	0	0	0	0	0	0	0	0	0	0	0	0	0	0	0	0	2	5	0	0	0	0	0	0
OTU_309	0	1	0	0	0	1	0	0	0	0	0	0	0	1	0	172	0	0	0	0	0	0	0	0	0	0	0	0	0	0	0	1
OTU_1603	0	1	0	0	0	2	0	2	0	0	0	2	0	0	0	0	0	0	0	0	0	0	0	1	0	6	0	2	0	2	0	0
OTU_1212	0	1	0	1	0	1	0	0	0	0	0	0	0	0	0	0	0	1	0	0	0	0	0	0	0	0	0	0	0	2	0	0
OTU_319	0	1	5	6	1	9	1	7	2	0	15	0	1	0	0	0	1	2	0	2	17	21	0	1	2	10	4	21	14	20	4	6
OTU_1458	0	1	0	0	0	0	0	0	0	0	0	0	0	0	0	0	0	0	0	0	0	0	0	0	0	0	0	4	0	0	0	1
OTU_616	0	0	23	2	0	0	0	0	1	0	0	1	0	0	0	0	0	0	14	8	0	0	0	0	2	0	0	0	0	0	0	0
OTU_102	0	0	1260	5	0	0	1	0	2	0	0	0	1	5	1	11	0	0	1	1	0	0	0	0	3	0	0	0	1	0	1	0
OTU_236	0	0	270	62	0	9	0	0	0	2	0	0	0	0	0	0	0	6	1	0	0	0	0	0	0	0	3	0	1	0	1	1
OTU_126	0	0	568	39	0	0	2	0	2	0	4	18	1	0	21	4	0	2	0	1	225	5	0	0	72	41	2	0	0	5	6	26
OTU_1137	0	0	18	4	0	0	0	0	1	0	3	0	5	14	4	7	0	2	0	0	0	0	0	1	0	0	0	0	0	4	0	0
OTU_1143	0	0	1	0	0	2	0	0	0	0	0	0	3	0	0	1	0	0	0	0	0	0	0	0	0	0	0	0	0	0	0	1
OTU_1795	0	0	5	0	0	0	0	0	0	0	0	0	0	0	0	0	0	0	0	0	0	0	0	0	0	0	0	0	0	0	0	0
OTU_271	0	0	1	43	0	9	0	29	1	0	0	35	0	7	1	32	0	14	4	20	0	5	0	19	1	32	0	7	0	13	1	4
OTU_226	0	0	1	11	0	0	1	25	3	16	1	41	1	23	0	24	20	16	0	20	0	28	2	17	0	39	0	4	0	88	1	13
OTU_1025	0	0	7	0	0	0	0	0	0	0	1	0	0	0	0	6	0	0	0	0	0	0	0	1	0	0	1	1	0	0	0	0
OTU_308	0	0	81	106	0	1	0	1	0	0	0	0	2	0	1	3	0	1	0	0	0	1	1	1	0	3	5	0	0	1	3	1
OTU_1587	0	0	2	0	0	0	0	0	0	0	0	0	0	0	0	2	0	0	0	0	0	0	0	0	0	0	1	0	0	0	0	0
OTU_879	0	0	1	7	0	1	0	0	0	0	0	3	1	2	0	2	0	0	0	2	0	0	0	1	0	2	0	1	0	1	0	1
OTU_565	0	0	3	17	0	4	1	0	1	0	1	1	3	55	2	15	0	0	0	1	0	8	2	1	1	0	0	1	0	2	0	2
OTU_950	0	0	4	5	0	1	0	0	0	0	0	1	0	0	0	0	0	1	0	0	1	1	0	1	0	0	4	1	0	0	0	3
OTU_663	0	0	7	1	0	0	0	0	4	0	0	0	0	0	0	0	7	18	1	19	2	2	0	0	1	0	5	4	0	17	1	0
OTU_597	0	0	2	32	0	0	0	0	0	0	0	0	0	5	0	0	0	0	0	0	0	0	0	0	0	0	0	0	0	0	0	0
OTU_251	0	0	11	1	0	0	1	0	2	0	2	0	233	3	7	0	0	0	0	0	0	0	0	0	1	0	0	0	0	0	0	1
OTU_514	0	0	1	0	0	0	0	0	0	0	0	0	0	70	0	0	0	0	0	0	0	0	0	0	0	0	0	0	0	0	0	4
OTU_1586	0	0	7	0	11	0	1	0	59	0	0	0	0	0	0	0	3	0	0	0	6	0	0	0	1	0	2	0	0	2	40	1
OTU_442	0	0	6	10	2	4	0	0	2	0	2	2	4	6	5	10	2	3	2	3	0	0	1	1	1	0	0	1	1	0	0	8
OTU_328	0	0	1	1	0	0	0	1	0	0	0	0	0	9	0	163	0	0	0	0	0	0	0	2	0	0	0	1	0	1	0	0
OTU_1057	0	0	17	0	0	0	0	0	0	0	0	0	0	0	0	0	1	7	0	0	6	3	0	0	0	0	0	0	0	1	0	0
OTU_441	0	0	5	0	0	0	0	0	0	0	0	0	130	4	3	0	0	0	0	0	1	0	2	0	0	0	0	0	0	0	0	0
OTU_920	0	0	3	2	0	0	1	0	0	0	1	1	4	1	11	0	1	1	0	0	0	0	1	1	1	2	3	0	1	2	10	6
OTU_518	0	0	1	59	0	0	0	0	0	0	0	0	0	0	0	0	0	0	0	0	0	0	0	0	0	0	0	0	0	0	0	0
OTU_1384	0	0	1	1	0	1	0	1	0	0	0	0	0	0	0	0	0	0	0	1	0	0	0	0	0	0	0	2	0	0	0	0
OTU_577	0	0	8	42	0	0	0	0	0	0	2	0	6	16	0	0	0	0	0	0	0	1	0	0	0	0	4	2	0	0	1	0
OTU_687	0	0	6	0	0	0	0	0	0	10	1	0	0	0	0	0	0	0	20	2	0	0	0	0	1	0	0	0	1	5	0	0
OTU_1243	0	0	1	5	0	0	0	0	0	0	1	0	0	0	4	0	0	0	0	0	0	0	1	0	1	0	0	0	0	0	0	3
OTU_83	0	0	2	0	0	0	1	0	3	0	0	0	0	1	2	0	0	7	2	0	1650	2	0	0	3	0	93	0	2	0	0	0
OTU_1063	0	0	3	1	0	0	0	0	0	0	0	0	0	1	1	2	0	0	0	0	0	0	0	0	0	0	0	0	0	0	0	0
OTU_1359	0	0	1	0	0	0	0	0	0	0	0	0	0	0	0	5	0	0	0	0	0	0	0	0	0	0	0	0	0	0	0	0
OTU_844	0	0	1	10	0	0	0	0	0	0	0	0	0	0	0	1	0	0	0	0	0	12	0	0	0	0	0	0	0	0	0	5
OTU_682	0	0	3	0	0	0	0	0	2	0	0	0	0	4	0	0	10	2	1	0	11	1	0	0	1	0	0	0	0	0	0	3
OTU_1055	0	0	1	0	0	1	0	0	0	5	0	0	0	0	0	6	0	0	0	0	0	8	0	0	0	0	0	0	0	1	0	1
OTU_294	0	0	1	129	0	0	1	0	0	0	0	5	0	50	0	1	0	0	0	0	0	0	0	0	0	0	0	0	0	1	0	3
OTU_247	0	0	1	49	0	2	0	16	0	8	2	14	0	4	4	43	0	7	0	4	0	2	0	14	0	8	0	36	0	17	2	25
OTU_1171	0	0	1	4	0	0	0	0	0	0	0	0	2	3	0	7	0	0	0	0	0	0	0	1	0	0	0	0	0	0	0	0
OTU_260	0	0	1	58	0	6	0	8	0	0	0	7	6	84	1	35	2	7	0	0	1	3	0	10	0	0	0	0	0	0	2	1
OTU_1859	0	0	1	0	1	0	0	0	0	0	0	0	0	0	0	0	0	0	0	1	0	0	0	0	0	0	0	0	0	0	0	0
OTU_1715	0	0	1	0	0	1	0	0	1	0	0	0	0	0	0	0	0	0	0	0	0	0	0	0	0	0	0	0	0	0	0	0
OTU_1569	0	0	1	0	0	0	0	0	1	0	0	0	0	0	0	0	0	0	1	0	0	0	0	0	1	0	1	0	1	0	1	0
OTU_823	0	0	1	0	0	8	0	0	0	0	4	0	3	1	2	4	0	0	0	0	0	0	2	0	0	0	0	0	0	0	1	0
OTU_291	0	0	2	201	0	2	0	1	0	0	0	3	0	2	0	16	0	0	0	2	0	3	0	1	0	0	1	6	4	6	7	2
OTU_1982	0	0	3	0	0	0	0	0	0	0	0	0	0	0	0	0	0	0	0	0	0	0	0	0	1	0	0	0	0	0	0	0
OTU_494	0	0	2	15	0	0	0	2	0	0	0	2	0	14	0	13	0	0	0	0	0	0	0	3	0	1	0	0	0	1	0	2
OTU_630	0	0	1	0	0	8	0	5	0	0	0	1	0	0	0	2	0	6	0	13	0	0	0	3	1	9	0	2	0	2	0	1
OTU_55	0	0	2	0	0	0	2790	0	3	0	0	19	4	0	5	0	1	0	3	0	1	0	2	0	3	1	3	0	0	0	1	0
OTU_354	0	0	1	19	0	0	0	0	0	1	0	5	0	2	0	14	0	2	0	7	0	0	0	5	0	130	0	0	0	2	0	0
OTU_1609	0	0	1	10	0	0	0	0	0	0	0	0	0	0	0	0	0	1	0	0	0	0	0	3	0	0	0	0	0	1	0	0
OTU_1955	0	0	4	3	0	0	0	0	0	0	0	0	0	0	0	0	0	0	0	0	0	0	0	0	0	0	1	0	0	1	0	0
OTU_490	0	0	1	12	0	1	0	0	0	0	0	1	3	48	1	0	0	0	0	0	0	1	0	0	0	1	0	1	0	1	0	0
OTU_1793	0	0	1	1	0	0	0	0	0	0	0	0	1	0	0	0	0	0	0	0	0	0	0	0	0	0	0	0	0	0	0	0
OTU_975	0	0	2	0	1	0	0	0	0	0	0	0	0	0	0	0	0	0	1	3	1	0	0	0	0	0	0	3	0	0	0	2
OTU_1818	0	0	1	2	0	0	0	0	0	0	0	2	0	0	0	0	1	0	0	0	0	0	0	0	0	0	0	0	0	0	0	0
OTU_1000	0	0	1	3	1	3	0	3	0	0	0	0	0	6	1	0	0	0	0	2	0	2	0	5	0	0	0	0	0	1	0	0
OTU_476	0	0	1	0	2	6	13	1	0	0	10	1	0	0	3	0	4	8	2	1	14	1	0	0	10	0	51	2	3	0	5	7
OTU_815	0	0	1	0	0	0	0	2	0	0	0	0	0	13	0	7	0	0	0	0	0	0	0	0	0	0	0	0	0	0	0	0
OTU_930	0	0	1	0	0	0	0	0	0	0	0	0	0	0	0	16	0	0	0	0	0	0	0	0	0	0	0	0	0	0	0	0
OTU_2002	0	0	1	0	0	0	0	0	0	0	0	0	1	0	0	3	0	0	0	0	0	0	0	0	0	0	0	0	0	0	0	0
OTU_742	0	0	1	0	0	0	0	0	1	0	0	0	0	0	0	0	0	0	0	0	0	0	0	0	0	0	24	1	2	1	0	0
OTU_937	0	0	1	0	0	0	0	0	0	0	0	0	0	0	0	0	0	0	0	2	0	0	0	5	0	1	0	3	0	1	0	0
OTU_1949	0	0	1	0	0	0	0	0	0	0	0	3	0	0	0	1	0	0	0	0	0	0	0	0	0	0	0	0	0	0	0	1
OTU_1584	0	0	1	1	0	0	0	0	0	0	0	0	0	0	0	2	0	0	0	0	0	0	0	0	0	0	0	0	0	0	0	0
OTU_446	0	0	1	17	0	0	0	2	0	0	0	0	1	17	0	22	0	3	0	1	1	0	0	4	0	2	0	0	0	0	0	0
OTU_527	0	0	1	2	0	0	0	0	0	0	0	0	0	0	0	11	0	7	0	1	0	6	9	0	1	2	0	7	1	57	0	1
OTU_522	0	0	1	14	0	1	2	13	0	0	0	4	0	0	0	6	1	5	2	8	0	2	0	4	0	1	0	3	0	1	0	0
OTU_1090	0	0	2	5	0	0	0	0	0	0	0	3	0	0	0	0	1	1	2	0	0	0	0	0	0	0	0	0	0	0	0	1
OTU_1909	0	0	1	0	0	0	0	0	0	0	0	0	0	0	0	2	0	0	0	0	0	0	0	0	0	0	0	0	0	0	0	1
OTU_1115	0	0	1	0	0	0	0	0	0	1	0	0	0	3	1	0	0	0	0	0	0	0	0	0	1	0	0	0	0	0	0	0
OTU_272	0	0	2	0	0	0	0	0	222	3	0	0	0	0	1	0	0	0	0	0	1	0	0	0	0	0	0	0	1	1	0	0
OTU_1182	0	0	1	0	7	0	1	0	1	0	3	0	0	0	0	0	0	0	0	0	0	0	0	0	2	0	0	0	0	0	1	0
OTU_432	0	0	2	3	0	0	0	2	1	1	0	2	0	60	0	3	0	0	0	0	0	0	0	1	0	0	0	1	0	3	0	3
OTU_1623	0	0	1	0	0	0	0	0	0	0	0	0	0	3	0	0	0	0	0	0	0	0	0	2	0	0	0	0	0	0	0	0
OTU_870	0	0	1	0	0	0	0	1	0	0	3	0	0	0	0	0	1	0	0	0	12	5	0	1	9	1	0	0	1	0	0	0
OTU_1012	0	0	1	8	0	0	0	2	0	0	0	0	0	0	0	4	0	0	0	0	0	0	0	0	0	0	0	0	0	0	0	0
OTU_681	0	0	0	3	0	0	0	0	0	0	0	8	0	10	0	3	0	1	0	0	0	0	0	1	0	0	0	0	0	0	0	5
OTU_787	0	0	0	25	0	0	0	0	0	0	0	0	0	0	0	1	0	0	0	0	0	0	0	0	0	1	0	0	0	0	1	0
OTU_1081	0	0	0	8	0	0	0	0	0	0	1	11	0	0	0	0	0	0	0	0	0	0	0	0	0	0	0	0	0	0	0	0
OTU_1306	0	0	0	2	0	0	0	1	0	0	0	0	0	0	0	1	0	0	0	2	0	0	0	0	0	0	0	0	0	0	0	2
OTU_1404	0	0	0	3	0	0	0	0	0	0	0	1	0	0	0	0	0	1	0	0	0	0	0	2	0	3	0	3	0	0	0	0
OTU_1452	0	0	0	4	0	0	0	0	0	0	0	2	0	0	0	0	0	0	0	0	0	0	0	0	0	0	0	0	0	0	0	1
OTU_641	0	0	0	16	0	0	1	0	0	0	0	4	0	4	1	2	0	0	0	0	0	0	0	3	0	0	0	0	0	0	2	0
OTU_414	0	0	0	90	0	0	0	0	0	1	0	6	0	0	0	0	0	2	0	0	0	0	0	0	0	26	0	5	0	0	0	2
OTU_277	0	0	0	108	0	3	0	16	0	0	0	11	0	1	0	19	0	7	0	9	0	1	0	10	0	4	0	19	0	1	0	12
OTU_300	0	0	0	32	0	1	0	14	0	0	0	4	0	15	0	44	0	3	0	2	0	10	0	19	1	1	0	16	0	5	1	3
OTU_561	0	0	0	29	0	48	0	3	0	0	0	0	0	0	0	14	0	3	0	0	2	1	0	0	0	8	0	0	0	1	1	0
OTU_969	0	0	0	20	0	1	0	0	0	0	0	0	0	2	0	3	0	0	0	1	0	0	0	0	0	0	0	0	0	0	0	0
OTU_324	0	0	0	164	0	0	0	2	0	0	0	0	0	0	0	0	0	4	0	1	0	12	0	0	0	1	0	4	0	1	0	3
OTU_1198	0	0	0	2	0	0	0	0	0	0	0	0	0	0	0	1	0	0	0	0	0	0	0	2	0	0	0	0	0	0	0	2
OTU_1149	0	0	0	9	0	0	0	0	0	0	0	2	0	0	0	1	0	0	0	0	0	0	0	0	0	0	0	0	0	0	0	0
OTU_495	0	0	0	61	0	0	0	0	0	0	0	0	0	0	1	0	0	0	0	0	0	0	0	0	0	0	0	0	0	0	0	0
OTU_1571	0	0	0	3	0	0	0	0	0	0	0	0	0	0	0	0	0	0	0	0	0	0	0	0	0	0	0	0	0	0	0	0
OTU_1281	0	0	0	7	0	0	0	0	0	0	0	0	0	0	0	0	0	0	0	0	0	0	0	0	0	0	0	0	0	0	0	0
OTU_1838	0	0	0	4	0	0	0	0	0	0	0	0	0	0	0	0	0	0	0	0	0	0	0	0	0	0	0	0	0	0	0	0
OTU_866	0	0	0	7	0	3	0	0	0	2	0	10	1	5	0	0	0	0	0	0	0	8	0	1	1	0	0	10	0	1	0	3
OTU_588	0	0	0	5	0	4	0	2	1	0	0	0	0	3	0	3	0	3	1	6	0	5	0	2	0	2	0	0	0	1	0	4
OTU_575	0	0	0	14	0	0	0	1	0	1	2	5	0	20	0	2	0	0	0	1	1	2	0	0	0	2	0	0	0	0	0	2
OTU_1388	0	0	0	1	0	4	0	0	0	0	0	0	0	0	0	0	0	0	0	0	0	0	0	0	1	0	0	0	0	0	0	0
OTU_942	0	0	0	18	0	0	0	0	0	0	0	0	0	0	0	1	0	0	0	0	0	0	0	1	0	0	0	0	0	0	0	0
OTU_1019	0	0	0	3	0	0	0	0	1	2	0	3	0	3	0	0	0	3	0	1	0	0	0	2	0	1	0	0	0	1	0	0
OTU_636	0	0	0	1	0	1	0	0	0	0	2	27	0	0	0	0	0	0	0	0	0	0	0	0	0	0	0	0	0	0	0	0
OTU_1069	0	0	0	11	0	0	0	1	0	0	0	0	0	0	0	0	0	5	0	0	0	0	0	0	0	0	0	0	0	0	0	0
OTU_1159	0	0	0	2	0	0	0	4	0	2	0	0	0	0	0	0	0	1	0	0	0	1	0	6	0	3	0	1	0	0	0	0
OTU_1542	0	0	0	5	0	0	0	0	0	0	0	0	0	0	0	0	0	5	0	0	0	0	0	0	0	0	0	0	0	2	0	0
OTU_898	0	0	0	15	0	0	0	0	0	0	0	0	0	0	0	0	0	0	0	0	0	0	0	0	0	0	0	0	0	0	0	0
OTU_1036	0	0	0	9	0	0	0	0	0	0	0	0	1	0	0	1	0	1	0	0	0	0	0	0	0	0	0	0	0	0	0	0
OTU_1014	0	0	0	1	1	0	0	0	0	0	1	0	1	1	2	0	2	0	0	6	0	1	0	0	0	0	0	0	0	0	0	0
OTU_1065	0	0	0	1	0	0	0	0	0	0	0	0	0	0	0	0	0	0	0	0	0	0	0	0	0	0	0	11	0	8	0	0
OTU_1947	0	0	0	1	0	0	0	0	0	0	0	0	0	0	0	0	0	1	0	0	0	0	0	0	0	0	0	0	0	2	0	0
OTU_450	0	0	0	25	0	0	0	11	0	1	1	8	1	9	0	33	0	0	0	0	0	0	0	5	0	1	0	0	0	1	0	7
OTU_1993	0	0	0	2	0	0	0	0	0	0	0	0	0	0	0	0	0	1	0	0	0	0	0	0	0	0	0	0	0	0	0	0
OTU_1079	0	0	0	13	0	0	0	0	0	0	0	0	0	6	0	0	0	0	0	0	0	0	0	0	0	0	0	0	0	0	0	0
OTU_1042	0	0	0	13	0	0	0	0	0	0	0	0	0	0	0	0	0	0	0	0	0	0	0	0	0	0	0	0	0	0	1	0
OTU_313	0	0	0	1	0	0	1	0	0	0	11	0	0	1	3	15	1	5	0	0	76	0	0	0	0	0	0	0	0	0	1	122
OTU_553	0	0	0	5	0	0	1	3	0	0	0	1	0	14	0	12	1	0	0	1	0	0	0	5	2	5	0	0	0	0	0	4
OTU_758	0	0	0	3	0	5	0	2	0	0	0	0	0	3	0	3	0	0	0	2	0	3	0	2	0	3	0	0	0	4	0	1
OTU_1246	0	0	0	6	0	0	0	0	0	0	0	0	0	0	0	0	0	0	0	0	0	0	0	0	0	0	0	0	0	0	0	0
OTU_705	0	0	0	2	0	0	0	1	0	2	0	0	0	0	0	2	1	1	0	0	0	0	0	0	0	0	0	2	2	8	0	8
OTU_533	0	0	0	5	0	5	0	5	0	3	0	2	0	1	0	2	0	21	1	17	1	7	0	0	0	4	1	5	1	1	0	6
OTU_1238	0	0	0	6	0	0	0	0	0	0	0	0	0	0	0	0	0	0	0	0	0	0	0	0	0	0	0	1	0	0	0	0
OTU_1885	0	0	0	2	0	0	0	0	0	0	0	0	0	0	0	0	0	0	0	0	0	0	0	0	0	0	0	0	0	0	0	0
OTU_599	0	0	0	2	0	14	0	33	0	0	0	0	0	6	0	4	0	2	0	8	0	1	0	1	0	0	0	0	0	0	0	0
OTU_770	0	0	0	3	0	0	0	9	0	0	0	0	0	2	0	0	0	0	0	0	0	0	0	9	0	1	0	0	0	0	0	0
OTU_691	0	0	0	8	0	4	0	3	0	0	0	1	0	6	0	9	0	0	0	1	0	0	0	0	0	1	0	0	0	0	0	2
OTU_578	0	0	0	6	0	1	0	3	0	0	0	0	0	0	0	0	0	0	0	1	0	1	0	0	0	0	0	33	0	0	0	0
OTU_828	0	0	0	3	0	0	0	7	1	0	0	2	1	1	0	3	0	0	0	0	0	0	0	1	1	2	0	0	0	0	0	0
OTU_1234	0	0	0	5	0	0	0	0	0	0	0	0	0	26	0	1	0	0	0	0	0	0	0	0	0	0	0	0	0	0	0	0
OTU_511	0	0	0	15	0	2	0	2	1	3	0	2	0	24	0	3	1	0	0	2	1	0	0	1	0	2	0	0	0	1	0	3
OTU_358	0	0	0	13	0	1	0	5	0	0	0	1	0	26	0	13	0	8	1	14	0	31	0	15	1	15	0	0	0	0	0	2
OTU_1848	0	0	0	2	0	0	0	0	0	0	0	0	0	1	0	0	0	1	0	0	0	0	0	0	0	0	0	0	0	0	0	0
OTU_961	0	0	0	5	0	0	0	0	0	0	0	0	0	0	0	0	0	0	0	2	0	2	0	1	0	0	0	0	0	1	0	5
OTU_462	0	0	0	15	0	1	0	6	0	9	0	1	0	0	0	0	0	0	0	4	0	10	0	0	0	20	0	3	0	3	0	2
OTU_645	0	0	0	1	0	9	1	5	0	1	0	5	0	0	0	0	0	1	0	5	0	0	0	0	0	0	0	9	0	3	0	1
OTU_1251	0	0	0	4	0	0	0	0	0	0	0	0	0	0	0	0	0	0	0	0	0	0	0	0	0	0	0	0	0	0	0	4
OTU_1340	0	0	0	3	0	0	0	0	0	0	0	0	0	2	0	0	0	0	0	0	0	0	0	0	0	0	0	0	0	0	0	0
OTU_270	0	0	0	16	0	0	0	0	1	1	0	0	0	0	2	11	45	31	0	1	0	8	0	1	0	0	14	13	1	72	0	10
OTU_1068	0	0	0	1	0	0	0	0	0	0	0	0	0	9	0	0	0	0	0	0	0	0	0	0	0	0	0	0	0	0	0	0
OTU_617	0	0	0	38	0	0	0	0	0	0	0	0	1	0	0	9	0	0	0	0	0	0	0	3	0	0	0	0	0	2	0	4
OTU_854	0	0	0	3	0	1	0	0	0	0	0	6	0	0	0	2	0	0	0	6	0	2	0	0	0	0	0	3	0	3	0	6
OTU_1871	0	0	0	1	0	0	0	0	0	0	0	0	0	0	0	0	0	0	0	0	0	0	0	0	0	0	0	0	0	1	0	0
OTU_1530	0	0	0	2	0	0	0	0	0	0	0	0	0	3	0	0	0	0	0	5	1	1	0	0	0	0	0	0	0	0	0	0
OTU_1455	0	0	0	5	0	0	0	0	0	0	0	0	0	0	0	0	0	0	0	0	0	0	0	0	0	0	0	0	0	0	0	0
OTU_806	0	0	0	14	0	0	0	1	0	0	0	4	0	0	0	0	0	0	0	0	0	0	0	2	0	0	0	0	0	1	0	3
OTU_980	0	0	0	11	0	0	0	0	0	0	0	0	0	1	0	1	0	1	0	0	0	0	0	0	0	2	0	3	0	2	0	5
OTU_1705	0	0	0	4	0	0	0	0	0	0	0	0	0	0	0	0	0	0	0	0	0	0	0	0	0	0	0	1	0	0	0	0
OTU_1416	0	0	0	3	0	0	0	1	0	0	0	1	0	0	0	0	0	1	0	3	0	0	0	0	0	1	0	0	0	0	0	1
OTU_891	0	0	0	4	0	0	0	2	0	0	0	0	0	0	0	14	0	0	0	5	0	3	0	0	0	2	0	3	0	0	0	0
OTU_945	0	0	0	26	0	0	0	0	0	0	0	0	0	1	0	0	0	0	0	0	0	0	0	0	0	0	0	0	0	0	0	0
OTU_512	0	0	0	15	0	8	0	5	0	0	0	0	0	5	0	9	0	0	0	12	0	0	0	6	0	4	0	12	0	1	0	12
OTU_813	0	0	0	4	0	0	0	1	0	0	0	1	0	3	1	12	0	1	0	0	0	0	0	1	0	0	0	0	0	0	0	0
OTU_1674	0	0	0	3	0	0	0	0	0	0	0	0	0	1	0	0	0	0	0	0	0	0	0	0	0	0	0	0	0	0	0	0
OTU_1621	0	0	0	3	0	0	0	0	0	0	0	3	0	0	0	0	0	0	0	0	0	0	0	0	0	0	0	0	0	0	0	0
OTU_1466	0	0	0	3	0	0	0	1	0	0	0	0	0	0	0	0	0	0	0	0	0	1	0	0	0	0	0	0	0	0	0	0
OTU_1132	0	0	0	6	0	0	0	0	0	0	0	0	0	0	0	0	0	0	0	0	0	0	0	0	0	0	0	0	0	0	0	1
OTU_536	0	0	0	21	0	0	1	19	0	0	0	0	0	8	0	11	0	4	0	1	0	4	0	21	0	4	1	0	0	1	0	0
OTU_1866	0	0	0	6	0	2	0	4	0	0	0	5	0	0	0	6	0	0	0	1	0	0	0	0	0	2	0	0	0	0	0	0
OTU_1049	0	0	0	13	0	0	0	0	0	0	0	0	3	0	0	1	0	0	0	0	0	0	0	0	0	0	0	0	0	0	0	0
OTU_1080	0	0	0	6	0	0	0	0	0	0	0	0	0	0	2	31	0	0	0	0	0	0	0	8	0	0	0	0	0	0	0	0
OTU_1021	0	0	0	1	0	4	0	0	0	0	0	0	0	1	0	0	0	0	1	0	0	0	0	0	3	0	0	0	0	0	0	0
OTU_1612	0	0	0	3	0	1	0	0	0	0	0	0	0	0	0	0	0	0	0	0	0	0	0	0	0	0	0	0	0	0	0	0
OTU_918	0	0	0	1	0	0	0	1	0	4	0	0	0	0	1	5	0	0	0	0	0	1	0	0	0	3	0	0	0	0	0	15
OTU_790	0	0	0	5	0	0	0	8	0	1	0	0	0	2	0	4	0	4	0	1	0	0	0	2	0	0	0	2	0	0	0	3
OTU_1282	0	0	0	2	0	1	0	3	0	0	0	4	0	0	0	2	0	0	0	1	0	0	0	1	0	0	0	1	0	0	0	1
OTU_782	0	0	0	1	0	9	0	2	0	0	0	4	0	0	0	0	0	0	0	0	0	2	0	0	0	0	0	0	0	3	0	1
OTU_836	0	0	0	2	0	0	0	2	0	0	0	0	0	0	0	1	0	17	0	3	0	0	0	0	0	6	0	2	0	0	0	0
OTU_963	0	0	0	3	0	0	0	1	0	0	0	2	0	6	0	0	1	0	0	0	0	0	1	0	2	0	0	0	0	1	0	0
OTU_1208	0	0	0	3	1	0	0	0	0	0	0	0	0	0	0	0	0	1	0	2	0	2	0	0	0	1	0	7	0	4	0	5
OTU_1995	0	0	0	3	0	0	0	0	0	0	0	0	0	0	0	0	0	0	0	0	0	0	0	0	0	0	0	0	0	0	0	0
OTU_846	0	0	0	5	0	0	0	3	0	0	0	1	0	1	0	13	0	1	0	0	0	0	0	0	0	0	0	0	0	1	0	2
OTU_1122	0	0	0	1	0	0	0	1	0	0	0	0	3	1	0	0	0	0	0	0	0	0	0	0	1	0	0	0	1	0	3	1
OTU_737	0	0	0	5	0	0	0	6	0	0	0	5	0	4	0	6	0	0	0	0	0	0	0	1	0	0	0	0	0	0	0	0
OTU_801	0	0	0	18	0	3	0	6	0	1	0	1	0	3	0	4	0	2	0	2	0	0	0	1	0	1	1	1	0	1	0	1
OTU_1245	0	0	0	1	0	0	0	0	0	0	0	0	0	1	0	5	0	0	0	0	0	0	0	1	0	1	0	2	0	2	0	3
OTU_1303	0	0	0	1	0	0	0	0	0	0	0	0	0	0	0	0	0	4	0	0	0	0	0	0	0	0	0	2	0	0	0	0
OTU_1110	0	0	0	8	0	0	0	0	0	0	0	0	0	1	0	0	0	0	0	1	0	0	0	0	0	0	0	0	0	0	0	0
OTU_1361	0	0	0	5	0	0	0	0	0	0	0	0	0	0	0	0	0	0	0	0	0	0	0	0	0	0	0	0	0	0	0	0
OTU_613	0	0	0	8	0	12	0	0	0	1	0	4	1	13	0	2	0	0	0	1	0	0	0	0	0	0	0	0	0	0	0	3
OTU_992	0	0	0	3	0	0	0	0	0	0	0	0	0	11	0	1	0	0	0	0	0	0	0	0	0	0	0	0	0	0	0	0
OTU_1347	0	0	0	1	0	0	0	0	0	0	0	1	0	0	0	0	0	0	0	1	0	0	0	0	0	2	0	1	0	0	0	0
OTU_1817	0	0	0	1	0	2	0	0	0	0	0	0	0	0	0	0	0	0	0	0	0	0	0	0	0	0	0	0	0	0	0	0
OTU_1153	0	0	0	7	0	2	0	0	0	1	0	1	0	0	0	0	0	4	0	4	0	3	0	2	0	1	0	5	0	0	0	5
OTU_1473	0	0	0	1	0	1	0	0	0	0	0	0	0	0	0	0	0	0	0	0	0	0	0	0	0	0	0	1	0	0	0	7
OTU_1298	0	0	0	1	0	5	0	3	0	0	0	0	0	0	0	0	0	0	0	4	0	4	0	5	0	0	0	0	0	1	0	0
OTU_941	0	0	0	1	0	2	0	5	0	0	0	3	0	0	0	1	0	1	0	2	0	0	0	3	0	2	0	6	0	0	0	4
OTU_1098	0	0	0	13	0	0	0	0	0	0	0	1	0	0	0	0	0	1	0	0	0	0	0	0	0	0	0	0	0	1	0	0
OTU_654	0	0	0	1	0	18	0	0	1	0	0	0	1	15	0	0	0	0	0	0	0	0	0	6	1	5	0	0	0	0	0	0
OTU_1164	0	0	0	3	0	0	0	1	0	0	0	0	0	0	0	0	0	4	0	0	0	0	0	0	0	0	0	17	0	8	0	1
OTU_1321	0	0	0	6	0	0	0	0	0	0	0	0	0	0	0	0	1	0	0	0	0	0	0	1	0	1	0	3	0	1	0	0
OTU_1091	0	0	0	10	0	0	0	1	0	0	0	0	0	1	0	3	0	0	0	0	0	0	0	0	0	0	0	0	0	0	0	0
OTU_808	0	0	0	4	0	0	0	3	0	0	0	2	0	1	0	8	0	0	0	1	0	0	0	8	0	0	0	0	0	1	0	5
OTU_701	0	0	0	8	0	0	0	0	1	0	0	6	2	11	0	5	1	0	0	0	0	0	0	0	0	0	0	0	0	1	0	0
OTU_639	0	0	0	16	0	0	0	5	0	0	1	0	0	0	1	7	0	6	2	2	0	4	0	7	0	2	0	2	0	2	1	12
OTU_733	0	0	0	5	0	0	0	0	0	0	0	0	0	0	0	0	0	9	0	0	0	0	0	1	0	22	0	0	0	3	1	0
OTU_603	0	0	0	1	0	9	0	2	0	4	0	3	0	0	0	3	0	5	0	1	0	2	0	0	0	13	0	6	0	3	0	1
OTU_1162	0	0	0	5	0	0	0	0	0	0	0	1	0	0	0	0	0	0	0	0	0	0	0	0	0	0	0	1	0	1	0	1
OTU_1135	0	0	0	7	0	0	0	0	0	1	0	2	0	0	0	0	0	0	0	0	0	0	0	0	0	0	0	0	0	0	0	0
OTU_1106	0	0	0	1	0	9	0	0	0	0	0	0	0	0	0	0	0	0	0	1	0	0	0	0	0	0	0	0	0	0	0	0
OTU_1953	0	0	0	3	0	0	0	0	0	0	0	1	0	0	0	0	0	0	0	0	0	0	0	0	0	0	0	0	0	0	0	2
OTU_786	0	0	0	5	0	0	0	0	0	0	0	0	0	0	0	6	0	0	0	0	0	0	0	0	0	18	0	0	0	0	0	0
OTU_829	0	0	0	1	5	0	0	4	0	0	0	0	0	0	0	0	0	0	8	0	0	0	0	0	1	9	1	0	0	0	2	0
OTU_970	0	0	0	2	0	0	0	6	0	2	0	0	0	0	0	0	0	0	0	0	1	0	0	0	0	0	0	0	0	0	0	4
OTU_660	0	0	0	3	0	6	0	0	0	0	0	5	1	5	0	2	0	0	0	3	0	0	0	0	0	0	0	6	0	0	0	2
OTU_1432	0	0	0	5	0	0	0	0	0	0	0	0	0	0	0	0	0	0	0	0	0	0	0	0	0	0	0	0	0	0	0	0
OTU_1379	0	0	0	5	0	0	0	0	0	0	0	0	0	0	0	1	0	0	0	0	0	0	0	0	0	0	0	0	0	0	0	0
OTU_1299	0	0	0	2	0	2	0	0	0	1	0	0	0	0	0	1	0	0	0	9	0	0	0	0	1	7	0	1	0	1	0	5
OTU_580	0	0	0	3	1	1	0	4	0	0	0	0	0	3	4	0	1	8	1	11	0	2	2	1	0	0	2	0	2	0	10	4
OTU_1041	0	0	0	2	0	0	0	0	0	0	0	0	0	0	0	6	0	0	0	0	0	0	0	4	0	0	0	0	0	0	0	0
OTU_1620	0	0	0	3	0	0	0	0	0	0	0	0	0	0	0	0	0	0	0	0	0	0	0	0	0	0	0	0	0	0	0	0
OTU_1619	0	0	0	3	0	0	0	0	0	0	0	0	0	0	0	0	0	0	0	0	1	0	0	0	0	0	0	0	0	0	0	0
OTU_1093	0	0	0	1	0	0	0	2	0	0	0	0	0	0	0	1	0	0	0	11	0	0	0	0	0	1	0	0	0	0	0	0
OTU_1107	0	0	0	3	0	0	0	0	0	0	0	0	0	1	0	4	0	0	0	0	0	0	0	1	0	0	0	0	0	0	0	0
OTU_650	0	0	0	6	0	3	0	0	0	2	0	2	1	13	0	0	0	0	0	0	0	0	0	0	0	0	0	1	1	1	0	2
OTU_1747	0	0	0	2	0	0	0	0	0	0	0	0	0	0	0	0	0	0	0	0	0	0	0	0	0	0	0	0	0	0	0	1
OTU_1144	0	0	0	1	0	3	0	0	0	0	0	0	0	8	0	0	0	0	0	0	0	0	0	1	0	0	0	0	0	0	0	0
OTU_1805	0	0	0	1	0	0	0	0	0	0	0	0	0	0	0	0	0	0	0	0	0	3	0	0	0	0	0	0	0	0	0	0
OTU_1509	0	0	0	1	0	0	0	0	0	0	0	0	0	0	0	0	0	0	0	1	0	0	0	0	0	0	0	0	0	0	0	1
OTU_1174	0	0	0	6	0	3	0	0	0	0	0	1	0	0	0	4	0	0	0	0	0	0	0	6	0	0	0	0	0	2	0	0
OTU_1626	0	0	0	1	0	0	0	0	0	0	0	0	0	0	0	0	0	0	0	0	0	2	0	2	0	0	0	0	0	0	0	0
OTU_509	0	0	0	11	0	0	0	0	1	0	0	21	0	0	0	0	1	72	0	0	0	3	0	0	1	5	0	0	0	0	0	0
OTU_1663	0	0	0	2	0	0	0	0	0	1	0	1	0	0	0	1	0	0	0	0	0	0	0	0	0	0	0	2	0	0	0	0
OTU_1754	0	0	0	1	0	0	0	0	0	0	0	0	0	6	0	0	0	0	0	0	0	0	0	0	0	0	0	0	0	0	0	0
OTU_914	0	0	0	2	0	0	0	3	0	0	0	0	0	0	0	2	0	0	0	1	0	0	0	5	0	0	0	0	0	0	0	0
OTU_1349	0	0	0	3	0	0	0	0	0	0	0	0	0	1	0	0	0	0	0	1	0	0	0	2	0	0	0	0	0	0	0	0
OTU_771	0	0	0	4	0	0	0	0	0	0	0	0	3	11	0	0	0	0	0	0	0	0	0	6	0	0	0	0	0	0	0	0
OTU_1544	0	0	0	1	0	0	0	0	0	0	0	0	0	8	0	1	0	0	0	0	0	0	0	0	0	0	0	0	0	0	0	0
OTU_1071	0	0	0	1	0	0	0	0	0	1	0	0	0	0	0	4	0	0	0	0	0	0	0	0	0	0	0	0	0	1	0	3
OTU_1710	0	0	0	3	0	0	0	0	0	0	0	0	0	0	0	0	0	0	0	0	0	0	0	0	0	0	0	0	0	0	0	0
OTU_1589	0	0	0	2	0	0	0	0	0	0	0	0	0	0	0	0	0	0	0	0	0	1	0	0	0	1	0	0	0	0	0	0
OTU_457	0	0	0	1	0	6	0	5	0	0	0	0	0	0	0	0	0	1	0	5	0	4	0	3	0	0	1	8	0	3	0	32
OTU_1371	0	0	0	2	0	0	1	0	0	0	0	1	0	0	0	0	0	0	0	0	0	0	0	0	0	0	0	0	0	4	0	0
OTU_1546	0	0	0	2	0	0	0	0	0	0	0	0	0	0	0	8	0	0	0	0	0	0	0	0	0	0	0	0	0	0	0	0
OTU_1800	0	0	0	3	0	0	0	0	0	0	0	0	0	0	0	3	0	0	0	0	0	0	0	0	0	0	0	0	0	0	0	0
OTU_878	0	0	0	5	0	2	0	0	0	0	0	0	0	0	0	0	0	12	0	0	0	4	0	0	1	0	0	2	0	5	0	4
OTU_1309	0	0	0	6	0	0	0	0	0	0	0	0	0	0	0	2	0	0	0	0	0	0	0	0	0	0	0	0	0	1	0	0
OTU_2000	0	0	0	2	0	0	0	0	0	0	0	0	0	0	0	0	0	2	0	0	0	0	0	0	0	0	0	0	0	1	0	0
OTU_470	0	0	0	10	0	0	0	1	0	0	0	1	0	0	0	1	0	0	0	6	0	8	0	6	1	4	0	6	0	0	0	12
OTU_1431	0	0	0	3	0	0	0	0	0	0	0	0	0	0	0	0	0	0	0	0	0	0	0	0	0	0	0	0	0	0	0	0
OTU_544	0	0	0	5	0	10	0	0	0	0	0	0	0	0	0	0	0	0	0	0	0	41	0	2	1	4	0	8	0	0	0	6
OTU_772	0	0	0	2	1	0	0	3	0	0	0	3	0	1	0	1	1	6	0	0	0	0	0	1	0	2	0	7	0	2	0	4
OTU_674	0	0	0	8	0	0	0	1	0	0	0	0	0	2	0	7	0	7	0	1	0	0	0	0	0	0	0	13	0	25	0	3
OTU_656	0	0	0	3	0	0	0	1	0	0	1	0	0	11	0	0	0	15	0	0	0	0	0	4	0	0	0	0	0	0	0	2
OTU_1322	0	0	0	1	0	0	0	0	0	0	0	4	0	0	0	0	0	0	0	2	0	3	0	0	0	0	0	2	0	4	0	3
OTU_1536	0	0	0	4	0	0	0	0	0	2	1	0	0	0	0	0	0	0	0	0	0	0	0	0	0	0	0	0	0	0	0	0
OTU_1277	0	0	0	2	0	0	0	0	0	0	0	0	0	0	0	0	0	3	0	0	0	3	0	1	0	0	0	8	0	9	0	0
OTU_1479	0	0	0	1	0	0	0	0	0	0	0	0	0	0	0	2	0	0	0	0	0	0	0	0	0	0	0	0	0	0	0	0
OTU_390	0	0	0	3	0	0	0	0	1	1	1	0	0	0	0	1	2	57	0	0	0	0	0	0	2	5	1	1	0	33	0	0
OTU_1796	0	0	0	2	0	0	0	3	0	0	0	0	0	2	0	2	0	0	0	0	0	2	0	1	0	1	0	1	0	0	0	1
OTU_1038	0	0	0	2	0	0	0	1	0	1	0	0	0	0	0	0	0	0	0	2	0	7	0	0	0	0	0	5	0	4	0	0
OTU_1516	0	0	0	1	0	0	0	1	0	0	0	0	0	1	0	0	0	0	0	0	0	0	0	1	0	1	0	0	0	0	0	0
OTU_1680	0	0	0	1	0	0	0	0	0	0	0	0	0	2	0	1	0	0	0	0	0	0	0	2	0	0	0	0	0	0	0	0
OTU_1235	0	0	0	3	0	1	0	0	0	0	0	0	0	5	0	0	0	0	0	0	0	0	0	0	0	0	0	0	0	0	0	0
OTU_1408	0	0	0	2	0	0	0	0	0	0	0	0	0	0	0	1	0	0	0	0	0	0	0	0	0	0	0	0	0	0	0	1
OTU_1442	0	0	0	3	0	0	0	0	0	0	0	0	0	3	0	0	0	1	0	1	0	0	0	0	0	0	0	0	0	0	0	0
OTU_1390	0	0	0	2	0	0	0	0	0	0	0	0	0	0	0	0	0	0	0	0	0	0	0	2	0	0	0	0	0	0	0	0
OTU_1643	0	0	0	2	0	0	0	0	0	0	0	0	0	0	0	0	0	0	0	0	0	0	0	0	0	0	0	0	1	0	0	0
OTU_571	0	0	0	4	0	6	0	5	0	1	0	7	0	1	0	7	0	3	0	1	0	2	0	8	0	6	0	1	0	0	0	7
OTU_749	0	0	0	1	0	0	0	5	0	0	0	14	0	1	0	0	0	0	0	1	0	3	0	2	0	6	0	5	0	1	0	2
OTU_1718	0	0	0	1	0	1	0	0	0	0	0	0	0	0	0	0	0	0	0	0	0	0	0	0	0	0	0	1	0	0	0	0
OTU_800	0	0	0	1	0	0	0	1	0	0	0	0	0	7	0	8	0	0	0	0	0	2	0	0	0	4	0	0	0	0	0	0
OTU_1451	0	0	0	3	0	0	0	0	0	0	0	0	0	0	0	0	0	0	0	0	0	0	0	0	0	0	0	2	0	0	0	0
OTU_279	0	0	0	9	0	1	0	155	0	1	0	11	0	2	1	49	0	0	0	2	0	0	0	2	0	0	0	0	0	0	0	2
OTU_1141	0	0	0	3	0	0	0	0	0	0	0	7	0	0	0	3	0	0	0	2	0	0	0	0	0	0	0	0	0	0	0	0
OTU_586	0	0	0	1	0	5	0	0	0	29	0	0	0	0	0	6	0	0	0	4	0	2	0	0	0	0	0	0	1	0	0	1
OTU_2018	0	0	0	1	0	1	0	0	0	0	0	0	0	0	0	0	0	0	0	0	0	0	0	0	0	0	0	0	0	0	0	1
OTU_1422	0	0	0	1	0	0	0	1	0	0	0	0	0	0	0	0	0	0	0	0	0	0	0	0	0	0	0	0	0	0	0	3
OTU_1157	0	0	0	2	0	6	0	1	0	0	0	0	0	0	0	1	0	0	0	0	0	0	0	1	0	0	0	2	0	1	0	2
OTU_768	0	0	0	3	0	1	0	0	1	0	0	1	1	11	1	2	0	0	0	0	0	0	0	0	0	0	0	6	0	1	0	0
OTU_424	0	0	0	1	0	0	0	1	0	0	0	0	1	9	0	0	0	0	0	0	0	0	0	70	0	1	0	0	0	0	0	0
OTU_1439	0	0	0	2	0	0	0	0	0	0	0	0	0	1	0	0	0	0	0	0	0	0	0	1	0	0	0	0	0	0	0	0
OTU_1688	0	0	0	1	0	0	0	0	0	0	0	0	0	0	0	0	0	0	0	2	0	0	0	0	0	0	0	0	0	0	0	0
OTU_1056	0	0	0	8	0	0	0	0	0	0	0	0	2	0	0	0	2	0	0	3	0	0	0	0	0	0	0	0	0	7	1	1
OTU_1829	0	0	0	3	0	0	0	0	0	0	0	0	0	0	0	0	0	0	0	0	0	0	0	0	0	0	0	0	0	0	0	2
OTU_1673	0	0	0	2	0	0	0	0	0	0	0	0	0	0	0	0	0	0	0	0	0	0	0	0	0	0	0	0	0	0	0	0
OTU_1826	0	0	0	1	0	0	0	0	0	0	0	0	0	0	0	0	0	0	0	0	0	0	0	0	0	0	0	0	0	0	0	1
OTU_922	0	0	0	1	0	0	0	0	0	2	0	0	0	0	0	0	0	3	1	7	0	0	0	2	0	1	0	0	0	2	0	2
OTU_911	0	0	0	1	0	6	0	0	0	0	0	0	0	2	0	0	0	0	0	0	0	0	0	0	0	0	0	0	0	0	0	3
OTU_557	0	0	0	1	0	21	0	1	0	0	0	1	1	0	0	2	0	5	0	1	0	0	0	4	0	0	0	2	0	8	0	0
OTU_1616	0	0	0	2	0	0	0	1	0	0	0	0	0	2	0	0	1	1	0	0	0	0	0	0	0	0	0	0	0	0	0	0
OTU_831	0	0	0	4	0	0	0	1	0	0	0	9	0	4	0	4	0	0	0	0	0	0	0	2	0	0	0	0	0	0	0	3
OTU_954	0	0	0	2	0	0	0	0	0	0	0	7	0	0	0	0	0	0	0	0	0	0	0	1	0	0	0	0	0	3	0	6
OTU_690	0	0	0	1	0	0	0	1	1	0	0	0	3	23	0	7	0	0	0	0	0	2	0	2	0	0	0	0	0	1	0	0
OTU_946	0	0	0	2	0	4	0	3	0	0	0	0	0	1	0	2	0	1	1	3	0	0	0	11	0	0	0	0	0	0	0	3
OTU_1136	0	0	0	2	0	0	0	0	0	0	0	0	0	0	0	0	0	0	0	3	0	0	0	0	0	0	0	1	0	7	0	3
OTU_1713	0	0	0	2	0	0	0	0	0	0	0	0	1	0	0	0	0	0	0	0	0	0	0	0	0	0	0	0	0	0	0	0
OTU_508	0	0	0	2	0	0	0	0	0	0	0	0	0	0	0	0	0	43	0	0	1	0	0	2	0	4	0	0	0	0	1	2
OTU_1040	0	0	0	2	0	0	0	1	0	0	0	1	0	1	0	1	0	0	0	0	0	0	0	0	0	0	0	0	0	2	0	0
OTU_842	0	0	0	1	0	0	0	0	0	2	0	0	0	0	0	0	0	7	0	0	0	0	0	0	0	0	0	8	0	6	0	0
OTU_1678	0	0	0	1	0	0	0	0	0	0	0	0	0	1	0	0	0	0	0	0	0	0	0	0	0	0	0	0	0	1	0	0
OTU_1462	0	0	0	3	0	0	0	0	0	0	0	0	0	0	0	0	0	0	0	0	0	0	0	0	0	0	0	0	0	0	0	0
OTU_1039	0	0	0	1	0	0	0	4	0	0	0	0	0	0	0	0	0	0	0	4	0	2	0	0	0	0	0	0	0	0	0	2
OTU_1441	0	0	0	2	0	0	0	0	0	0	0	0	0	2	0	0	0	0	0	0	0	0	0	1	0	0	0	0	0	0	0	0
OTU_916	0	0	0	3	0	2	0	5	0	2	0	2	0	0	0	0	0	0	0	1	0	0	0	0	0	0	0	0	0	0	0	8
OTU_684	0	0	0	5	0	0	0	1	0	0	0	1	0	0	0	5	0	0	0	1	0	0	1	0	0	1	0	1	0	0	0	10
OTU_1310	0	0	0	1	0	0	0	1	0	2	0	1	0	0	0	1	0	1	0	0	1	0	0	1	0	0	0	0	0	0	1	0
OTU_1070	0	0	0	2	0	0	0	1	0	0	0	0	0	1	0	3	0	0	0	1	0	0	0	1	0	0	0	0	0	0	0	1
OTU_1588	0	0	0	1	0	1	0	4	0	0	0	0	0	0	0	0	0	0	0	1	0	0	0	1	0	0	0	2	0	1	0	0
OTU_748	0	0	0	4	0	0	0	0	0	0	0	4	0	12	0	0	0	0	0	0	0	0	0	0	0	0	0	0	0	0	0	1
OTU_1681	0	0	0	1	0	0	0	0	0	0	0	1	0	1	0	0	0	0	0	0	0	0	0	0	0	2	0	0	0	0	0	0
OTU_746	0	0	0	3	0	0	0	7	0	0	1	1	0	0	0	0	0	0	0	1	0	6	0	4	0	18	0	5	0	2	0	1
OTU_406	0	0	0	1	1	0	3	2	1	0	91	0	2	4	1	0	0	0	0	0	1	0	0	1	2	0	0	0	0	1	1	0
OTU_274	0	0	0	2	0	0	0	0	0	6	0	1	0	0	0	0	2	8	0	0	2	70	0	0	0	0	0	63	1	39	0	41
OTU_812	0	0	0	1	0	8	1	3	0	0	8	5	0	0	0	0	0	1	0	1	11	43	0	0	0	0	1	4	3	8	1	0
OTU_1540	0	0	0	1	0	0	0	0	0	0	0	0	0	0	1	3	0	0	0	0	0	0	0	2	0	0	0	0	0	0	0	0
OTU_1315	0	0	0	2	0	2	0	1	0	1	0	0	0	0	0	0	0	1	0	2	0	1	0	1	0	1	0	0	0	2	0	1
OTU_1053	0	0	0	1	0	0	0	0	0	1	0	0	0	0	0	6	0	3	0	0	0	0	0	0	0	3	0	0	0	3	0	2
OTU_1232	0	0	0	1	0	0	0	0	0	2	0	0	0	0	0	3	1	2	0	0	0	0	0	0	0	0	0	0	0	0	0	1
OTU_469	0	0	0	2	0	6	0	3	0	0	0	0	0	23	0	20	1	0	0	0	0	0	0	4	0	2	0	0	0	0	0	0
OTU_1927	0	0	0	1	0	0	0	0	0	0	0	0	0	0	0	0	0	0	0	0	0	0	0	0	0	0	0	0	0	1	0	0
OTU_1177	0	0	0	1	0	2	0	0	0	0	0	0	0	0	0	0	0	0	0	0	0	0	0	0	0	0	0	1	0	1	0	0
OTU_1786	0	0	0	2	0	0	0	0	0	0	0	0	0	0	0	0	0	0	0	0	0	0	0	0	0	0	0	0	0	0	0	0
OTU_1820	0	0	0	1	0	0	0	0	0	0	0	0	0	0	0	0	0	0	0	0	0	0	0	2	0	0	0	0	0	0	0	0
OTU_1170	0	0	0	2	0	0	0	1	0	0	0	2	0	0	0	0	0	2	0	1	0	0	0	1	0	0	0	1	0	1	0	1
OTU_773	0	0	0	1	0	0	0	7	0	5	0	8	0	0	0	0	0	0	0	0	1	6	0	0	0	0	0	0	0	0	0	0
OTU_1798	0	0	0	1	0	0	0	0	0	0	0	0	0	0	0	0	0	0	0	0	0	0	0	0	0	0	0	0	0	0	0	2
OTU_849	0	0	0	2	0	0	0	2	0	0	0	1	0	0	0	1	0	0	0	2	0	0	0	6	0	6	1	3	0	0	0	0
OTU_1671	0	0	0	1	0	0	0	0	0	0	0	0	0	1	0	0	0	0	0	0	0	0	0	0	0	0	0	0	0	0	0	0
OTU_1392	0	0	0	1	0	0	0	1	0	0	0	1	0	0	0	3	0	0	0	0	0	0	0	0	0	0	0	0	0	0	0	1
OTU_1873	0	0	0	1	0	0	0	0	0	0	0	1	0	0	0	0	0	0	0	0	0	0	0	0	0	0	0	0	0	0	0	0
OTU_1406	0	0	0	2	0	0	0	2	0	1	0	0	0	0	0	0	0	0	0	0	0	0	0	0	0	0	0	0	0	0	0	3
OTU_1181	0	0	0	1	0	3	0	0	0	0	0	1	0	0	0	0	0	0	0	2	1	1	0	6	0	0	0	0	0	1	0	0
OTU_1195	0	0	0	1	0	1	0	0	0	0	0	0	0	1	0	0	0	0	0	0	0	2	0	1	0	0	0	1	0	0	0	0
OTU_415	0	0	0	1	1	5	0	0	0	0	1	1	0	0	0	0	0	0	0	0	1	0	0	0	0	0	5	66	0	13	5	4
OTU_777	0	0	0	1	0	2	1	1	0	0	1	4	0	4	0	1	0	5	0	1	0	1	0	1	0	3	0	4	0	2	0	0
OTU_1289	0	0	0	2	0	0	0	0	0	0	0	0	0	8	0	1	0	0	0	0	0	0	0	0	0	0	0	0	0	0	0	0
OTU_1125	0	0	0	1	0	0	0	0	0	0	0	0	0	2	0	1	0	1	0	0	0	0	0	3	0	0	0	0	0	0	1	0
OTU_1207	0	0	0	1	0	5	0	0	0	0	0	0	0	1	0	0	0	0	0	0	0	0	0	0	0	0	0	0	0	0	0	3
OTU_1906	0	0	0	1	0	1	0	0	0	0	0	4	0	0	0	0	0	0	0	0	0	0	0	0	0	0	0	2	0	0	0	0
OTU_1905	0	0	0	1	0	0	0	0	0	1	0	0	0	0	0	0	0	0	0	0	0	0	0	0	0	1	0	0	0	0	0	0
OTU_1005	0	0	0	1	0	0	0	0	0	0	0	0	0	3	0	2	0	0	0	1	0	0	0	0	0	0	0	0	0	6	0	0
OTU_1358	0	0	0	1	0	0	0	0	0	0	0	1	0	0	0	0	0	0	0	0	0	1	0	0	0	2	0	0	0	0	0	0
OTU_590	0	0	0	1	4	0	0	0	0	0	0	0	1	5	0	0	0	0	0	0	0	0	0	1	10	3	0	0	0	0	36	0
OTU_1061	0	0	0	1	0	0	0	0	0	0	0	0	0	0	0	0	0	0	0	0	0	8	0	0	0	0	0	0	0	0	0	0
OTU_1959	0	0	0	1	0	0	0	0	0	0	0	0	0	0	0	0	0	2	0	0	0	0	0	0	0	0	0	0	0	0	0	0
OTU_1220	0	0	0	1	0	0	0	0	0	1	0	2	0	2	0	0	0	0	0	2	0	0	0	0	0	0	0	0	0	1	0	1
OTU_1822	0	0	0	2	0	0	0	0	0	0	0	0	0	0	0	0	0	0	0	0	0	0	0	0	0	0	0	0	0	0	0	0
OTU_1084	0	0	0	1	0	0	0	0	1	0	0	1	0	2	0	0	0	0	0	0	0	6	0	2	0	1	0	0	0	0	0	8
OTU_1161	0	0	0	1	0	3	0	2	0	1	0	0	0	1	0	0	0	0	0	2	0	1	0	1	0	2	0	0	0	1	0	0
OTU_591	0	0	0	1	0	1	0	6	0	2	0	7	0	0	0	1	0	10	0	0	0	0	0	2	0	5	0	1	0	4	0	0
OTU_1393	0	0	0	1	0	0	0	1	0	0	0	0	0	1	0	0	0	0	0	0	0	0	0	0	0	2	0	0	0	0	0	0
OTU_1023	0	0	0	1	0	0	9	0	0	0	0	6	0	1	0	0	0	0	0	0	0	0	3	0	1	1	0	0	0	2	0	0
OTU_1477	0	0	0	2	0	0	0	0	0	0	0	0	0	0	0	0	0	0	0	0	0	0	0	0	0	0	0	1	0	0	0	0
OTU_1370	0	0	0	1	0	0	0	1	1	0	0	2	0	1	0	0	0	0	0	0	0	0	0	1	0	3	0	0	0	0	0	0
OTU_1287	0	0	0	1	0	4	0	0	0	0	0	0	0	0	0	0	0	0	0	0	0	0	0	0	0	0	0	1	0	0	0	0
OTU_1030	0	0	0	0	18	0	0	0	0	0	0	0	0	0	0	0	0	0	0	0	0	0	0	0	0	2	0	0	0	0	0	0
OTU_419	0	0	0	0	1	0	0	0	0	0	0	1	1	0	0	0	0	0	1	0	0	0	0	0	0	0	0	0	97	0	0	0
OTU_1184	0	0	0	0	12	0	0	0	0	0	0	0	0	0	0	0	0	0	0	0	0	0	0	0	0	0	0	0	0	0	0	0
OTU_305	0	0	0	0	1	70	0	18	0	28	0	1	0	0	1	0	1	25	0	49	2	1	0	0	0	7	4	35	5	37	0	0
OTU_955	0	0	0	0	2	2	1	0	0	0	1	0	6	0	0	0	0	0	0	1	1	0	2	0	1	4	0	0	0	1	2	0
OTU_559	0	0	0	0	1	20	0	0	0	0	0	0	0	0	0	0	0	4	0	2	0	5	0	0	1	2	0	0	2	11	0	1
OTU_976	0	0	0	0	1	1	2	3	1	0	0	2	0	1	1	0	1	2	3	0	2	0	1	0	0	0	0	1	2	0	1	0
OTU_703	0	0	0	0	1	0	0	0	0	0	1	0	2	0	4	3	1	0	0	3	0	0	10	15	0	0	1	3	0	0	0	0
OTU_1854	0	0	0	0	1	0	0	0	0	0	0	0	0	0	0	0	0	0	0	1	0	0	0	0	0	0	1	0	0	0	0	0
OTU_696	0	0	0	0	3	1	0	0	1	0	2	0	9	1	0	0	1	0	1	0	6	0	0	0	6	0	0	0	0	0	1	3
OTU_1739	0	0	0	0	1	0	0	0	0	0	0	0	0	0	0	0	0	0	0	0	0	0	0	0	0	2	0	0	0	0	0	1
OTU_1598	0	0	0	0	2	0	0	0	0	0	0	0	0	3	0	0	0	0	0	0	0	0	0	0	0	1	0	0	0	0	2	0
OTU_456	0	0	0	0	1	0	3	2	1	0	2	0	0	0	1	0	33	1	7	0	70	2	2	0	12	3	30	0	11	5	6	2
OTU_962	0	0	0	0	1	0	0	0	0	0	0	0	0	0	0	0	0	0	1	0	0	0	0	0	0	0	0	14	0	0	0	0
OTU_905	0	0	0	0	1	0	2	0	0	1	0	3	1	0	0	0	0	0	0	0	3	2	0	0	0	0	0	0	3	1	0	0
OTU_465	0	0	0	0	1	1	0	19	0	0	0	5	0	0	0	0	0	2	0	4	0	7	0	0	0	0	0	14	0	2	0	2
OTU_1252	0	0	0	0	1	0	0	0	0	0	0	0	0	0	0	0	0	0	4	10	0	0	0	0	0	0	0	0	0	0	0	0
OTU_356	0	0	0	0	2	0	0	0	0	0	2	0	5	0	96	0	7	0	0	0	0	0	0	0	12	0	0	0	0	0	0	0
OTU_752	0	0	0	0	2	22	0	0	0	0	0	0	0	0	0	0	0	0	0	0	0	0	0	0	0	0	0	0	0	0	0	0
OTU_579	0	0	0	0	4	2	0	0	30	8	0	0	0	0	0	0	0	2	4	0	0	0	0	0	0	0	0	1	0	2	0	0
OTU_1862	0	0	0	0	1	0	0	0	0	0	0	0	0	1	0	0	0	0	0	0	0	0	0	0	0	0	0	0	0	0	0	0
OTU_1465	0	0	0	0	2	0	0	0	0	0	0	0	1	0	0	0	0	0	0	0	0	0	1	0	3	0	0	0	0	0	0	0
OTU_997	0	0	0	0	4	2	1	3	0	0	0	0	0	0	0	0	0	0	3	3	0	0	0	0	1	2	1	1	0	1	0	1
OTU_601	0	0	0	0	1	0	0	0	0	0	0	0	1	23	9	0	0	1	0	0	0	3	0	0	0	0	0	0	0	0	0	0
OTU_421	0	0	0	0	2	84	0	3	0	0	0	0	0	2	0	0	1	4	2	2	0	0	0	0	0	0	1	1	0	7	0	2
OTU_1366	0	0	0	0	1	0	0	0	1	1	0	0	0	0	0	0	0	0	0	0	0	0	0	0	2	0	0	0	0	1	0	0
OTU_1845	0	0	0	0	1	0	0	0	0	0	0	0	0	0	0	1	0	0	0	1	1	0	3	1	0	0	0	1	0	0	0	0
OTU_1500	0	0	0	0	1	1	0	0	0	0	0	1	0	0	0	0	0	0	0	0	0	0	0	0	0	0	0	0	0	0	1	1
OTU_1708	0	0	0	0	1	0	0	0	0	0	0	0	0	0	0	1	0	0	0	0	0	0	0	0	0	0	0	0	0	0	0	0
OTU_1401	0	0	0	0	0	10	0	0	0	0	0	0	0	0	0	0	0	0	0	0	0	0	0	0	0	0	0	0	0	0	0	0
OTU_686	0	0	0	0	0	12	1	0	0	0	0	0	21	0	0	0	0	2	0	0	0	0	0	0	0	0	0	0	0	1	1	0
OTU_1709	0	0	0	0	0	3	0	0	0	0	0	0	0	0	0	0	0	2	0	0	0	1	0	0	0	0	0	0	0	0	0	3
OTU_1228	0	0	0	0	0	1	0	0	0	0	0	0	0	0	0	0	0	0	0	0	0	0	0	0	0	0	0	9	0	0	0	0
OTU_1006	0	0	0	0	0	6	0	0	0	2	0	0	0	0	0	0	0	3	1	0	0	1	0	0	0	0	0	3	0	0	0	0
OTU_1017	0	0	0	0	0	5	1	0	0	0	0	2	1	0	0	1	0	0	0	0	0	0	0	2	0	0	0	0	0	0	0	0
OTU_1503	0	0	0	0	0	2	0	0	0	0	0	0	0	0	0	0	0	0	0	0	0	0	0	0	0	0	0	0	0	3	0	0
OTU_1074	0	0	0	0	0	6	0	0	0	0	0	0	1	0	0	0	0	0	0	0	0	0	0	0	2	0	0	0	0	0	0	0
OTU_644	0	0	0	0	0	25	0	0	0	1	0	0	0	0	0	0	0	2	0	6	0	7	0	0	0	0	0	9	0	3	0	1
OTU_1044	0	0	0	0	0	4	0	3	0	0	0	1	0	1	0	3	0	2	0	0	0	1	0	0	0	0	0	0	0	0	0	0
OTU_1687	0	0	0	0	0	1	0	0	0	0	0	0	0	0	0	0	0	0	0	0	0	0	0	0	0	0	0	0	0	1	0	0
OTU_1532	0	0	0	0	0	5	0	0	0	0	0	0	0	0	0	0	0	0	0	0	0	0	0	0	1	0	1	0	0	0	0	0
OTU_1711	0	0	0	0	0	4	0	0	0	0	0	0	0	0	0	0	0	0	0	0	0	0	0	0	0	0	0	0	0	0	0	0
OTU_984	0	0	0	0	0	11	0	1	0	0	0	0	0	0	0	0	0	0	0	3	0	0	1	0	0	0	0	3	0	0	0	0
OTU_1707	0	0	0	0	0	3	0	0	0	0	0	0	0	0	0	0	0	0	0	0	0	0	0	0	0	0	0	0	0	0	0	0
OTU_788	0	0	0	0	0	21	0	0	0	0	0	0	0	0	0	0	0	0	0	0	0	0	0	0	0	0	0	0	0	0	0	0
OTU_1244	0	0	0	0	0	7	0	0	0	0	0	0	0	0	0	0	0	0	0	0	0	0	0	0	0	0	0	0	0	0	0	0
OTU_1575	0	0	0	0	0	8	0	1	0	0	0	0	0	0	0	0	0	0	0	0	0	3	0	0	0	0	0	0	0	0	0	0
OTU_818	0	0	0	0	0	4	0	0	0	4	0	0	0	0	0	0	0	0	0	1	0	0	0	0	0	2	0	5	0	7	0	1
OTU_1316	0	0	0	0	0	2	0	1	0	0	0	0	0	0	0	0	0	0	0	0	0	3	0	0	0	3	0	1	0	1	0	0
OTU_935	0	0	0	0	0	12	1	0	0	2	0	0	0	0	0	0	1	5	0	0	0	0	0	2	0	0	0	0	0	3	0	2
OTU_1449	0	0	0	0	0	3	0	0	0	0	0	0	0	0	0	0	0	0	0	0	0	0	0	0	0	0	0	0	0	0	0	0
OTU_998	0	0	0	0	0	3	0	0	0	0	0	0	0	0	0	0	0	0	0	4	0	0	0	0	0	0	0	14	0	0	0	0
OTU_1637	0	0	0	0	0	2	0	0	0	0	0	0	0	0	0	0	0	0	0	0	0	0	0	0	0	3	0	0	0	0	0	0
OTU_1832	0	0	0	0	0	2	0	0	0	0	0	0	0	0	0	0	0	0	0	0	0	0	0	0	0	0	0	2	0	0	0	0
OTU_1945	0	0	0	0	0	2	0	0	0	0	0	0	0	0	0	0	0	0	0	0	0	0	0	0	0	0	0	0	0	1	0	1
OTU_943	0	0	0	0	0	12	0	0	0	0	0	0	0	0	0	0	0	0	0	0	1	0	0	0	0	0	0	0	5	0	0	0
OTU_1657	0	0	0	0	0	7	0	0	0	0	0	0	0	0	0	0	0	0	0	0	0	0	0	0	0	0	0	0	0	0	0	0
OTU_799	0	0	0	0	0	4	0	0	2	0	0	3	0	0	0	1	0	1	0	0	0	3	0	0	0	0	0	1	0	1	13	5
OTU_835	0	0	0	0	0	17	0	0	0	1	0	0	0	0	1	0	0	3	0	5	0	0	0	0	0	3	0	0	0	1	0	0
OTU_498	0	0	0	0	0	1	0	0	0	0	0	0	0	0	0	0	0	0	0	3	0	0	0	0	0	0	0	56	0	0	0	2
OTU_543	0	0	0	0	0	6	0	2	0	1	0	12	0	0	0	0	0	0	0	0	0	14	0	0	0	0	0	6	0	5	0	5
OTU_1338	0	0	0	0	0	3	0	0	0	0	0	2	0	0	0	0	0	0	0	0	0	0	0	0	0	0	0	0	0	1	0	0
OTU_1437	0	0	0	0	0	4	0	0	0	0	0	0	0	0	0	0	0	0	0	0	0	0	0	0	0	0	0	0	0	0	0	0
OTU_1706	0	0	0	0	0	2	0	2	0	0	0	0	0	0	0	0	0	0	0	0	0	0	0	0	0	0	0	0	0	0	0	0
OTU_1557	0	0	0	0	0	3	0	1	0	0	0	0	0	0	0	0	0	0	0	0	0	0	0	0	0	0	0	0	0	0	0	0
OTU_1172	0	0	0	0	0	1	0	1	1	0	0	0	0	0	0	0	0	1	0	0	0	2	0	1	0	0	0	0	0	1	0	1
OTU_1840	0	0	0	0	0	3	0	0	0	0	0	0	0	0	0	0	0	0	0	0	0	0	0	0	0	0	0	0	0	1	0	0
OTU_434	0	0	0	0	0	4	0	1	1	0	0	0	0	0	0	0	0	0	0	0	0	23	0	0	0	0	0	35	0	1	0	71
OTU_1259	0	0	0	0	0	4	0	0	0	0	1	0	0	0	0	0	0	0	0	0	0	0	0	0	0	0	1	0	0	0	0	0
OTU_1270	0	0	0	0	0	5	0	0	0	0	0	0	0	0	0	0	0	0	0	0	0	0	0	0	0	0	0	0	0	1	0	0
OTU_622	0	0	0	0	0	16	0	3	0	0	0	0	0	0	0	0	0	1	0	5	0	5	0	0	4	0	0	0	1	5	1	3
OTU_1733	0	0	0	0	0	1	0	0	0	0	0	0	0	0	0	4	0	0	0	0	0	0	0	0	0	3	0	0	0	0	0	0
OTU_1592	0	0	0	0	0	4	0	0	0	0	0	0	0	0	0	0	0	0	0	0	0	0	0	0	0	4	0	0	0	0	0	0
OTU_1647	0	0	0	0	0	2	0	0	0	0	0	0	0	1	0	0	0	0	0	0	0	0	0	0	0	0	0	0	0	0	0	1
OTU_1213	0	0	0	0	0	1	1	0	0	0	0	0	0	1	1	5	0	0	0	0	1	0	0	0	1	0	0	0	0	0	0	0
OTU_1756	0	0	0	0	0	1	0	0	1	0	0	0	0	0	0	0	0	1	0	0	0	0	0	0	0	1	0	1	0	0	0	0
OTU_1118	0	0	0	0	0	7	0	0	0	0	0	0	0	0	0	0	0	8	0	0	0	0	0	0	0	0	0	0	0	0	0	0
OTU_1200	0	0	0	0	0	2	0	1	0	0	0	0	0	0	0	0	0	0	0	1	0	0	0	1	0	0	0	0	0	0	0	1
OTU_1278	0	0	0	0	0	5	0	0	0	0	0	0	0	0	0	0	0	0	0	0	0	0	0	0	0	0	0	0	0	0	0	0
OTU_825	0	0	0	0	0	5	0	0	0	2	0	0	0	1	0	0	0	0	0	3	0	7	0	0	0	1	0	0	0	0	0	0
OTU_1236	0	0	0	0	0	2	0	0	0	1	0	0	0	0	0	0	0	2	0	0	0	0	1	0	0	1	0	0	0	1	0	0
OTU_1690	0	0	0	0	0	4	0	1	0	0	0	0	0	0	0	0	0	0	0	0	0	0	0	1	0	0	0	0	0	1	0	0
OTU_1784	0	0	0	0	0	8	0	0	0	0	0	0	0	0	0	0	0	0	0	0	0	0	0	0	0	0	0	0	0	0	0	0
OTU_1899	0	0	0	0	0	5	0	0	0	1	0	0	0	0	0	0	0	0	0	2	0	0	0	0	0	0	0	0	0	0	0	0
OTU_1002	0	0	0	0	0	2	0	0	0	0	0	5	0	0	0	0	0	2	0	1	0	1	0	2	0	0	1	0	0	0	0	3
OTU_1054	0	0	0	0	0	3	0	0	0	0	0	0	0	11	0	0	0	3	0	3	0	0	0	0	0	0	0	0	0	2	0	1
OTU_1086	0	0	0	0	0	1	0	1	0	0	0	4	0	0	0	0	0	0	0	1	0	1	0	0	0	0	0	1	0	5	0	2
OTU_1307	0	0	0	0	0	3	0	0	0	0	0	0	0	0	0	0	0	0	0	0	0	0	0	0	0	0	0	0	0	0	0	2
OTU_1572	0	0	0	0	0	5	0	1	0	0	0	0	0	0	0	0	0	0	0	0	0	0	0	0	0	0	0	0	0	0	0	0
OTU_886	0	0	0	0	0	4	0	2	0	0	0	1	0	0	0	3	0	4	0	0	0	1	0	2	0	0	0	0	0	3	0	4
OTU_1102	0	0	0	0	0	5	0	0	0	1	0	0	0	0	0	0	0	1	0	0	0	0	0	0	0	0	0	3	0	0	0	0
OTU_1197	0	0	0	0	0	2	0	0	0	0	0	0	0	1	0	0	0	0	0	0	0	2	0	0	0	0	0	3	0	3	0	0
OTU_1276	0	0	0	0	0	6	0	0	0	0	0	0	0	0	0	0	0	0	0	0	0	0	0	0	0	0	0	0	0	0	0	0
OTU_1202	0	0	0	0	0	5	0	0	0	0	0	0	0	0	0	0	0	0	0	0	0	0	0	0	0	0	0	0	0	0	0	0
OTU_966	0	0	0	0	0	2	0	1	0	0	0	0	0	0	0	1	0	7	0	1	0	0	0	0	0	0	0	0	0	0	0	0
OTU_1582	0	0	0	0	0	1	0	0	0	0	0	0	0	1	0	0	0	0	0	0	0	4	0	0	0	0	0	0	0	0	0	0
OTU_1877	0	0	0	0	0	2	0	0	0	0	0	0	0	0	0	0	0	0	0	0	0	0	0	0	0	0	0	0	0	0	0	0
OTU_1037	0	0	0	0	0	2	0	0	0	1	0	0	0	0	0	0	12	1	0	0	0	0	0	0	0	0	0	0	0	2	0	0
OTU_762	0	0	0	0	0	3	0	1	0	1	0	2	0	0	0	0	0	1	0	4	0	0	0	0	0	8	0	2	0	0	0	1
OTU_1675	0	0	0	0	0	1	0	0	0	0	0	2	0	0	0	0	0	0	0	0	0	0	0	0	0	1	0	0	0	0	0	0
OTU_1103	0	0	0	0	0	2	0	0	0	0	0	0	0	0	0	0	0	0	0	0	0	0	0	0	0	9	0	0	0	0	0	0
OTU_310	0	0	0	0	0	1	0	0	0	0	0	0	0	0	0	0	0	162	0	1	2	0	0	0	0	0	0	0	0	0	0	0
OTU_1757	0	0	0	0	0	2	0	0	0	0	0	0	0	0	0	0	0	0	0	0	0	0	0	0	0	1	0	0	0	0	0	0
OTU_1176	0	0	0	0	0	2	0	0	0	0	0	0	0	0	0	0	0	0	0	1	0	3	0	0	0	0	0	0	0	3	0	0
OTU_1963	0	0	0	0	0	1	0	0	0	0	0	0	0	1	0	0	0	0	0	0	0	1	0	0	0	0	0	0	0	0	0	0
OTU_1111	0	0	0	0	0	3	0	0	0	0	0	1	0	1	0	0	0	0	0	0	0	3	0	0	0	0	0	0	0	1	0	0
OTU_1972	0	0	0	0	0	2	0	0	0	0	0	0	1	0	0	0	0	0	0	0	0	0	1	0	0	0	0	0	0	0	0	0
OTU_951	0	0	0	0	0	1	0	0	0	0	0	7	0	0	0	5	0	1	0	0	0	0	0	3	0	2	0	0	0	0	0	2
OTU_1396	0	0	0	0	0	3	0	0	0	0	0	0	0	0	0	0	0	0	0	0	0	0	0	0	0	1	0	0	0	0	0	0
OTU_1374	0	0	0	0	0	5	0	0	0	0	0	0	0	0	0	0	0	0	0	0	0	0	0	0	0	3	0	0	0	0	0	0
OTU_1482	0	0	0	0	0	1	0	0	0	0	0	1	0	0	0	0	0	0	0	1	0	0	0	0	0	0	0	0	0	0	0	2
OTU_1329	0	0	0	0	0	3	0	2	0	0	0	0	0	0	0	0	0	0	0	0	0	0	0	0	0	0	0	1	0	0	0	0
OTU_1810	0	0	0	0	0	1	0	0	0	0	0	0	1	0	0	0	0	0	0	0	0	0	0	0	0	1	0	0	0	0	0	0
OTU_1696	0	0	0	0	0	1	0	2	0	0	0	0	0	0	0	2	0	0	0	0	0	3	0	1	0	0	0	0	0	2	0	0
OTU_1918	0	0	0	0	0	1	0	0	0	0	0	0	0	5	0	0	0	0	0	0	0	0	0	0	0	0	0	0	0	0	0	0
OTU_1240	0	0	0	0	0	1	0	0	0	6	0	0	0	0	0	0	1	3	0	0	0	5	0	0	0	0	0	3	0	0	0	0
OTU_1625	0	0	0	0	0	1	0	2	0	0	0	1	0	1	0	0	0	1	0	0	0	0	0	0	0	0	0	0	0	0	0	1
OTU_1858	0	0	0	0	0	1	0	0	0	0	0	2	0	0	0	0	0	0	1	0	0	1	0	0	0	0	0	0	0	0	0	2
OTU_1387	0	0	0	0	0	1	0	0	0	1	0	1	0	3	0	0	0	0	0	1	0	0	0	0	0	1	0	0	0	0	0	1
OTU_1304	0	0	0	0	0	1	0	0	0	0	0	3	0	0	0	0	0	1	0	0	0	0	0	0	0	2	0	0	0	0	0	5
OTU_1910	0	0	0	0	0	2	0	0	0	0	0	0	0	0	0	0	0	0	0	2	0	0	0	0	0	0	0	1	0	1	0	1
OTU_1268	0	0	0	0	0	3	0	2	0	0	0	0	0	0	0	0	0	0	0	0	0	0	0	0	0	0	0	0	0	0	0	0
OTU_1635	0	0	0	0	0	3	0	3	0	0	0	0	0	0	0	0	0	0	0	0	0	0	0	0	0	0	0	2	0	1	0	0
OTU_1724	0	0	0	0	0	2	0	0	0	0	0	0	0	0	0	0	0	1	0	0	0	0	0	0	0	0	0	0	0	0	0	0
OTU_1345	0	0	0	0	0	1	0	0	0	0	0	0	0	0	0	0	0	3	0	2	0	0	0	0	0	0	0	0	0	0	0	0
OTU_1013	0	0	0	0	0	3	0	1	0	0	0	0	0	0	0	0	0	2	0	2	0	0	0	0	0	4	0	0	0	0	0	0
OTU_1343	0	0	0	0	0	2	0	0	0	0	0	0	0	0	0	0	0	0	0	0	0	0	0	0	0	0	0	0	0	0	0	2
OTU_1585	0	0	0	0	0	1	0	2	0	0	0	0	0	0	0	0	0	0	0	0	0	1	0	0	0	0	0	0	0	1	0	1
OTU_1844	0	0	0	0	0	1	0	0	0	0	0	0	0	0	0	0	0	0	0	0	0	2	0	0	0	0	0	0	0	0	0	0
OTU_1007	0	0	0	0	0	4	0	1	0	1	0	1	0	0	0	0	0	2	0	0	0	0	0	0	0	4	0	1	0	2	0	1
OTU_1156	0	0	0	0	0	1	0	0	0	0	0	0	0	0	0	6	0	0	0	0	0	3	0	1	0	0	0	0	0	0	0	0
OTU_1599	0	0	0	0	0	3	0	0	0	0	0	0	0	0	0	0	0	0	0	0	0	0	0	0	0	0	0	0	0	0	0	0
OTU_1334	0	0	0	0	0	1	0	0	0	0	1	0	3	2	0	0	0	0	0	0	0	0	0	0	0	0	0	0	0	0	0	0
OTU_1394	0	0	0	0	0	1	0	0	0	0	0	0	0	5	0	0	0	0	0	0	0	0	0	0	0	0	0	0	0	0	0	0
OTU_868	0	0	0	0	0	1	0	0	0	0	0	0	0	0	0	0	0	0	0	0	0	1	0	0	0	0	0	0	0	0	0	20
OTU_1595	0	0	0	0	0	1	0	0	0	0	0	1	0	0	0	0	0	1	0	0	0	0	0	0	0	0	0	0	0	0	0	2
OTU_1456	0	0	0	0	0	1	0	1	0	0	0	1	0	0	0	0	0	1	0	2	0	0	0	0	0	18	0	3	0	0	0	1
OTU_1386	0	0	0	0	0	2	0	0	0	1	0	0	1	6	0	3	0	0	0	0	0	0	0	0	0	1	0	0	0	1	0	0
OTU_1490	0	0	0	0	0	1	0	0	0	0	1	0	0	0	0	1	0	0	0	0	0	0	0	0	0	1	0	0	0	0	0	0
OTU_1146	0	0	0	0	0	1	0	1	0	0	0	0	0	0	0	1	0	0	0	0	0	0	0	0	0	0	0	0	0	1	0	3
OTU_1223	0	0	0	0	0	1	0	0	0	0	0	1	0	0	0	0	0	1	0	0	0	0	1	2	0	0	0	2	0	0	0	1
OTU_1275	0	0	0	0	0	2	0	1	0	0	0	0	0	0	0	0	0	0	0	2	0	0	0	1	0	0	0	0	0	0	0	0
OTU_1629	0	0	0	0	0	1	0	0	0	0	0	0	0	2	0	0	0	0	0	0	0	0	0	0	0	0	0	0	0	0	0	0
OTU_1499	0	0	0	0	0	1	0	0	0	0	0	0	1	1	0	0	0	0	0	1	0	0	0	0	0	0	0	0	0	0	0	0
OTU_1704	0	0	0	0	0	1	0	0	0	0	0	0	0	0	0	0	0	1	0	1	0	0	0	0	0	0	0	0	0	3	0	0
OTU_1405	0	0	0	0	0	1	0	0	0	0	0	0	3	0	0	0	0	0	0	0	0	0	0	0	5	0	0	0	0	0	0	0
OTU_1505	0	0	0	0	0	1	0	0	0	0	0	2	0	0	0	0	0	0	0	0	0	0	0	0	0	0	0	0	0	0	0	0
OTU_1297	0	0	0	0	0	1	0	2	0	0	0	0	0	3	0	0	0	0	0	1	0	0	0	0	0	1	0	1	0	1	0	1
OTU_993	0	0	0	0	0	1	0	1	0	0	0	0	0	0	0	0	0	2	0	4	0	1	0	0	0	0	0	3	0	0	0	0
OTU_1072	0	0	0	0	0	0	8	10	0	0	0	0	0	5	0	0	0	0	0	0	0	0	0	0	0	0	0	0	0	0	0	0
OTU_1127	0	0	0	0	0	0	7	0	0	0	0	8	0	0	0	0	0	0	0	0	0	0	0	0	0	0	0	0	0	0	0	1
OTU_921	0	0	0	0	0	0	1	5	0	0	0	0	0	0	0	0	0	3	0	3	0	0	0	0	0	0	0	4	0	2	0	4
OTU_1684	0	0	0	0	0	0	1	1	0	0	1	0	0	0	0	0	0	0	0	0	0	0	0	0	0	0	0	0	0	3	0	0
OTU_1076	0	0	0	0	0	0	1	0	0	1	0	0	0	0	0	0	0	1	0	2	1	0	4	0	0	0	0	0	1	0	0	0
OTU_1634	0	0	0	0	0	0	1	2	0	0	0	0	0	0	0	0	0	0	0	0	0	0	0	3	0	0	0	0	0	0	0	0
OTU_1716	0	0	0	0	0	0	1	0	0	0	2	0	1	0	1	0	0	0	0	0	1	0	0	0	1	0	228	0	0	0	9	0
OTU_224	0	0	0	0	0	0	1	0	0	0	0	0	0	0	1	0	15	4	9	0	335	0	1	0	21	0	23	1	1	0	10	2
OTU_1169	0	0	0	0	0	0	2	0	0	0	0	3	0	1	0	0	0	0	0	0	0	1	0	0	0	0	0	0	0	0	0	0
OTU_1097	0	0	0	0	0	0	5	0	0	0	0	0	0	0	0	0	0	0	0	0	0	0	0	0	0	0	0	0	0	0	0	9
OTU_1112	0	0	0	0	0	0	1	1	0	0	0	0	0	0	0	0	0	0	0	0	0	0	0	0	0	0	0	0	0	0	0	7
OTU_783	0	0	0	0	0	0	1	0	1	0	0	0	0	0	0	0	0	0	0	4	0	0	0	0	0	3	16	0	0	0	3	0
OTU_209	0	0	0	0	0	0	1	0	1	0	0	0	0	0	1	0	0	1	0	0	388	12	0	0	0	0	1	0	0	0	1	0
OTU_587	0	0	0	0	0	0	1	1	1	1	0	0	0	0	55	0	0	0	0	0	1	14	0	0	0	0	0	0	0	0	0	0
OTU_1606	0	0	0	0	0	0	1	0	1	0	0	0	0	0	0	0	0	0	0	0	0	0	0	0	0	0	0	0	2	0	0	0
OTU_1126	0	0	0	0	0	0	1	0	0	0	0	7	0	0	0	0	0	0	0	0	0	0	0	0	0	0	0	0	0	0	0	0
OTU_1368	0	0	0	0	0	0	1	0	0	0	0	4	0	0	0	0	0	0	0	0	0	0	0	0	0	0	0	0	0	0	0	0
OTU_500	0	0	0	0	0	0	1	3	0	0	2	2	0	4	0	0	0	6	0	1	0	0	0	3	1	0	5	25	0	2	2	0
OTU_1596	0	0	0	0	0	0	0	1	0	0	0	0	0	0	0	0	0	0	0	0	1	2	0	0	1	3	0	0	0	0	0	0
OTU_1772	0	0	0	0	0	0	0	1	0	0	0	0	0	0	0	0	0	0	0	0	0	0	0	1	0	0	0	1	0	0	0	0
OTU_1461	0	0	0	0	0	0	0	6	0	0	0	0	0	0	0	0	0	0	0	1	1	0	0	0	2	0	0	0	0	0	0	2
OTU_1155	0	0	0	0	0	0	0	2	0	0	0	0	0	0	0	0	0	0	1	2	0	3	0	0	0	0	0	2	0	1	0	1
OTU_2006	0	0	0	0	0	0	0	1	0	0	0	0	0	0	0	0	0	2	0	0	0	0	0	0	0	1	0	1	0	0	0	0
OTU_1257	0	0	0	0	0	0	0	3	0	1	0	0	0	0	0	0	0	0	0	0	0	0	0	1	0	0	0	0	0	0	0	0
OTU_1229	0	0	0	0	0	0	0	3	0	0	0	0	0	0	0	0	0	3	0	0	0	0	0	0	0	0	0	0	0	0	0	0
OTU_1474	0	0	0	0	0	0	0	3	0	0	0	0	0	0	0	0	0	0	0	0	0	0	0	0	0	0	0	0	0	1	0	0
OTU_1664	0	0	0	0	0	0	0	1	0	0	0	0	0	1	0	0	0	0	0	1	0	0	0	2	0	0	0	0	0	0	0	0
OTU_1655	0	0	0	0	0	0	0	2	0	0	0	0	0	0	0	0	0	0	0	0	0	0	0	0	0	0	0	0	0	0	0	0
OTU_1703	0	0	0	0	0	0	0	2	0	0	0	0	0	0	0	0	0	0	0	0	0	0	0	0	0	0	0	0	0	0	0	0
OTU_1140	0	0	0	0	0	0	0	6	0	0	0	0	0	0	0	0	0	0	0	0	0	0	0	0	2	0	0	0	0	0	0	0
OTU_625	0	0	0	0	0	0	0	5	0	2	0	0	0	0	0	1	0	10	0	4	0	9	0	0	0	0	0	4	0	2	0	2
OTU_1035	0	0	0	0	0	0	0	6	0	1	0	5	0	1	0	0	0	3	0	0	0	3	0	1	0	3	0	4	0	0	0	0
OTU_1280	0	0	0	0	0	0	0	1	0	0	0	2	0	0	0	0	0	0	0	2	0	0	0	0	0	0	0	0	0	0	0	1
OTU_1496	0	0	0	0	0	0	0	1	0	0	0	0	0	0	0	0	0	0	0	0	0	0	0	1	0	1	0	0	0	0	0	1
OTU_1389	0	0	0	0	0	0	0	2	0	0	0	0	0	0	0	0	0	3	0	0	0	0	0	4	0	0	0	0	0	0	0	0
OTU_1440	0	0	0	0	0	0	0	3	0	0	0	0	0	0	0	0	0	0	0	0	0	0	0	0	0	0	0	0	0	0	0	0
OTU_697	0	0	0	0	0	0	0	3	0	0	0	0	0	0	0	0	0	25	0	0	0	0	0	1	0	0	0	0	0	0	0	3
OTU_1751	0	0	0	0	0	0	0	4	0	0	0	0	0	0	0	0	0	0	0	0	0	0	0	0	0	0	0	0	0	0	0	0
OTU_1166	0	0	0	0	0	0	0	2	0	0	0	0	0	0	0	0	0	0	0	0	0	0	0	5	0	0	0	0	0	1	0	1
OTU_1453	0	0	0	0	0	0	0	1	0	1	0	0	0	0	0	0	0	3	0	0	0	0	0	0	0	0	0	0	0	1	0	1
OTU_634	0	0	0	0	0	0	0	12	0	1	0	2	0	5	0	0	0	2	0	0	0	13	0	0	1	0	0	0	0	0	0	0
OTU_798	0	0	0	0	0	0	0	1	0	0	0	0	0	24	0	0	0	0	0	0	0	0	0	0	0	0	0	0	0	0	0	0
OTU_996	0	0	0	0	0	0	0	2	0	0	0	0	0	0	0	0	0	0	0	1	0	0	0	0	0	0	0	8	0	0	0	0
OTU_1491	0	0	0	0	0	0	0	4	0	0	0	0	0	0	0	0	0	0	1	0	0	0	0	0	0	0	0	0	0	0	0	0
OTU_1799	0	0	0	0	0	0	0	1	1	2	0	0	0	0	0	0	0	0	0	0	0	0	0	0	0	0	0	1	0	0	0	2
OTU_876	0	0	0	0	0	0	0	2	0	0	0	0	3	13	0	0	0	0	0	0	0	0	0	0	0	0	0	0	0	0	0	0
OTU_1231	0	0	0	0	0	0	0	1	0	0	0	0	0	0	0	0	0	0	0	0	9	0	0	0	0	0	1	0	0	0	0	0
OTU_1279	0	0	0	0	0	0	0	1	0	0	0	0	0	0	0	3	0	0	0	1	0	2	0	0	0	0	0	1	0	0	0	0
OTU_1468	0	0	0	0	0	0	0	5	0	0	0	0	0	0	0	0	0	0	0	0	0	0	0	0	0	0	0	0	0	0	0	0
OTU_1484	0	0	0	0	0	0	0	3	0	0	0	0	0	0	0	0	0	0	0	0	0	0	0	0	0	0	0	0	0	0	0	0
OTU_1087	0	0	0	0	0	0	0	2	0	0	0	0	0	0	0	0	0	0	0	0	0	3	0	0	0	0	0	6	0	0	0	0
OTU_1435	0	0	0	0	0	0	0	4	1	0	0	0	0	0	0	0	0	0	0	0	0	0	1	0	0	0	0	0	0	0	1	0
OTU_1351	0	0	0	0	0	0	0	2	0	0	0	0	0	0	0	1	0	0	0	0	0	0	0	1	0	2	0	0	0	1	0	2
OTU_1296	0	0	0	0	0	0	0	1	0	0	0	0	0	2	0	1	0	0	0	1	0	0	0	0	0	2	0	3	0	0	0	0
OTU_852	0	0	0	0	0	0	0	9	0	1	0	0	0	0	0	0	0	0	0	11	0	0	0	0	0	0	0	13	0	0	0	0
OTU_1654	0	0	0	0	0	0	0	2	0	0	0	0	0	0	0	0	0	0	0	0	0	1	0	0	0	0	0	0	0	0	0	0
OTU_719	0	0	0	0	0	0	0	3	0	0	0	0	0	0	1	3	0	3	0	7	0	0	0	2	0	0	0	12	0	3	0	0
OTU_832	0	0	0	0	0	0	0	1	0	2	0	0	0	0	0	0	0	9	0	2	1	5	0	0	0	0	0	4	0	1	0	1
OTU_1903	0	0	0	0	0	0	0	1	0	0	0	0	0	0	0	0	0	1	0	1	0	0	0	0	0	3	0	0	0	0	0	0
OTU_1878	0	0	0	0	0	0	0	4	0	0	0	0	0	0	0	0	0	0	0	0	0	0	0	0	0	0	0	0	0	3	0	0
OTU_1761	0	0	0	0	0	0	0	1	0	0	0	0	0	0	0	2	0	0	0	0	0	0	0	0	0	0	0	0	0	1	0	0
OTU_840	0	0	0	0	0	0	0	2	0	2	0	6	0	0	0	0	0	0	0	0	0	0	0	0	0	0	0	0	0	1	0	7
OTU_2021	0	0	0	0	0	0	0	1	0	0	0	0	0	0	0	0	0	0	0	0	0	5	0	0	0	0	0	2	0	0	0	1
OTU_1765	0	0	0	0	0	0	0	2	0	0	0	0	0	0	0	0	0	0	0	0	0	0	0	0	0	0	0	0	0	0	0	1
OTU_1199	0	0	0	0	0	0	0	4	0	0	0	0	0	0	0	1	0	2	0	0	0	0	0	0	0	0	0	0	0	0	0	0
OTU_1745	0	0	0	0	0	0	0	1	0	0	0	0	0	1	0	0	0	0	0	0	0	0	0	1	0	0	0	0	0	0	0	0
OTU_1564	0	0	0	0	0	0	0	1	0	2	0	1	0	0	0	0	0	0	0	2	0	0	0	0	1	3	0	0	0	0	0	0
OTU_1636	0	0	0	0	0	0	0	3	0	0	0	0	0	0	0	0	0	0	0	0	0	0	0	0	0	0	0	0	0	0	0	0
OTU_1568	0	0	0	0	0	0	0	4	0	0	0	0	0	0	0	0	0	0	0	0	0	0	0	0	0	0	0	0	0	0	0	0
OTU_1779	0	0	0	0	0	0	0	1	0	0	0	0	0	0	0	0	0	1	0	0	0	0	0	0	0	1	0	0	0	0	0	0
OTU_1064	0	0	0	0	0	0	0	3	0	0	0	0	0	0	0	3	0	0	0	0	0	5	0	0	0	0	0	0	0	1	0	0
OTU_1676	0	0	0	0	0	0	0	1	0	0	0	0	0	0	0	0	0	1	0	0	0	0	0	0	0	1	0	2	0	0	0	0
OTU_694	0	0	0	0	0	0	0	3	0	1	1	0	0	3	0	0	0	0	0	1	1	8	0	0	0	3	0	19	0	1	0	0
OTU_1545	0	0	0	0	0	0	0	2	0	0	0	0	0	0	0	1	0	1	0	0	0	1	0	0	0	0	0	0	0	0	0	0
OTU_214	0	0	0	0	0	0	0	3	0	0	0	0	0	0	0	0	0	0	316	0	0	0	1	0	0	0	0	0	0	0	0	0
OTU_1375	0	0	0	0	0	0	0	2	0	0	0	0	0	0	0	0	0	0	0	0	0	2	0	0	0	0	0	0	0	0	0	2
OTU_1331	0	0	0	0	0	0	0	3	0	0	0	0	0	0	0	0	0	0	0	0	0	0	0	0	0	0	0	0	0	0	0	2
OTU_1078	0	0	0	0	0	0	0	1	0	0	0	0	0	1	0	0	0	3	0	1	0	0	0	0	0	6	0	0	0	0	0	1
OTU_1376	0	0	0	0	0	0	0	3	0	0	0	0	0	0	0	0	0	0	0	0	0	1	0	0	0	0	0	0	0	0	0	0
OTU_1397	0	0	0	0	0	0	0	2	0	1	0	3	0	1	0	0	0	0	0	0	0	3	0	0	0	0	0	0	0	0	0	0
OTU_1444	0	0	0	0	0	0	0	3	0	0	0	0	0	0	0	0	0	0	0	0	0	0	0	0	0	0	0	0	0	1	0	2
OTU_986	0	0	0	0	0	0	0	1	0	0	0	0	0	0	0	0	0	0	0	6	0	1	0	0	0	2	0	2	0	1	0	0
OTU_1627	0	0	0	0	0	0	0	1	0	0	0	2	0	0	0	0	0	0	0	0	0	0	0	0	0	0	0	0	0	0	0	0
OTU_1373	0	0	0	0	0	0	0	1	0	0	0	1	0	0	0	0	0	0	0	2	0	0	0	1	0	0	0	0	0	1	0	0
OTU_1204	0	0	0	0	0	0	0	3	0	0	0	0	0	0	0	0	0	0	0	0	0	0	0	0	0	0	0	0	0	2	0	1
OTU_2013	0	0	0	0	0	0	0	2	0	0	0	0	0	0	0	0	0	0	0	0	0	0	0	0	0	0	0	0	0	0	0	0
OTU_2004	0	0	0	0	0	0	0	3	0	0	0	0	0	0	0	0	0	0	0	0	0	0	0	0	0	0	0	0	0	0	0	0
OTU_1702	0	0	0	0	0	0	0	4	0	0	0	0	0	0	0	0	0	0	0	0	0	0	0	0	0	0	0	0	0	0	0	0
OTU_1841	0	0	0	0	0	0	0	1	0	0	0	0	0	0	0	0	0	0	0	0	0	0	0	1	0	0	0	0	0	0	0	0
OTU_1183	0	0	0	0	0	0	0	1	0	0	0	6	0	0	0	0	0	0	0	1	0	0	0	0	0	0	0	4	0	0	0	0
OTU_1846	0	0	0	0	0	0	0	2	0	0	0	0	0	0	0	0	0	0	0	0	0	0	0	0	0	0	0	0	0	0	0	0
OTU_460	0	0	0	0	0	0	0	1	6	0	0	0	0	0	0	0	33	0	44	81	0	0	1	0	0	0	36	19	0	0	1	1
OTU_903	0	0	0	0	0	0	0	3	0	0	0	0	0	0	0	0	0	12	0	0	0	0	0	2	0	0	0	0	0	2	0	0
OTU_1656	0	0	0	0	0	0	0	3	0	0	0	0	0	0	0	0	0	0	0	0	0	1	0	0	0	0	0	0	0	0	0	0
OTU_882	0	0	0	0	0	0	0	1	0	0	0	0	0	0	0	0	0	0	0	0	1	0	1	0	0	0	10	9	0	0	0	0
OTU_1186	0	0	0	0	0	0	0	2	0	0	0	0	0	0	0	0	0	0	0	0	0	0	0	0	0	0	0	0	0	3	0	0
OTU_1752	0	0	0	0	0	0	0	3	0	0	0	0	0	0	0	0	0	0	0	0	0	0	0	1	0	0	0	0	0	0	0	0
OTU_1367	0	0	0	0	0	0	0	1	0	0	0	5	0	0	0	0	0	0	0	0	0	0	0	0	0	0	0	0	0	0	0	0
OTU_576	0	0	0	0	0	0	0	2	0	0	0	0	0	0	0	0	0	0	0	0	0	0	0	0	0	0	0	0	0	0	0	36
OTU_1577	0	0	0	0	0	0	0	3	0	0	0	0	0	0	0	0	0	0	0	2	0	0	0	0	0	0	0	1	0	0	0	0
OTU_1729	0	0	0	0	0	0	0	3	0	0	0	0	0	0	0	0	0	0	0	0	0	0	0	0	0	0	0	0	0	0	0	0
OTU_1114	0	0	0	0	0	0	0	1	0	0	0	4	0	0	0	1	0	2	0	1	0	1	0	3	0	0	0	1	0	0	0	4
OTU_880	0	0	0	0	0	0	0	2	0	0	0	0	5	9	0	0	0	0	0	0	0	0	0	1	0	0	0	0	0	2	0	0
OTU_1027	0	0	0	0	0	0	0	1	0	0	0	0	0	0	0	0	0	0	0	0	0	0	0	1	0	0	0	7	0	3	0	5
OTU_1188	0	0	0	0	0	0	0	1	0	0	0	0	0	0	0	0	0	2	0	1	0	0	0	0	0	0	0	0	0	0	0	2
OTU_1160	0	0	0	0	0	0	0	1	0	0	0	0	0	0	0	0	0	0	0	3	0	2	0	0	0	0	0	4	0	1	0	0
OTU_1420	0	0	0	0	0	0	0	1	0	0	0	1	0	0	0	0	0	0	0	0	0	0	0	0	0	0	0	0	0	0	0	1
OTU_1682	0	0	0	0	0	0	0	1	0	0	0	0	0	0	0	0	0	0	0	1	0	0	0	0	0	0	0	0	0	0	0	0
OTU_873	0	0	0	0	0	0	0	1	0	7	0	0	0	0	0	0	0	6	0	8	0	0	0	0	0	0	0	0	0	0	0	1
OTU_1605	0	0	0	0	0	0	0	1	0	2	0	0	0	0	1	0	0	0	0	1	0	0	0	0	0	0	0	0	0	0	0	0
OTU_1753	0	0	0	0	0	0	0	2	0	0	0	0	0	0	0	0	0	0	0	0	0	0	0	0	0	0	0	0	0	0	0	0
OTU_2005	0	0	0	0	0	0	0	1	0	0	0	0	0	1	0	0	0	0	0	0	0	0	0	0	0	0	0	0	0	0	0	0
OTU_525	0	0	0	0	0	0	0	1	0	1	0	0	0	0	0	0	0	18	0	5	1	16	0	3	0	11	0	3	0	0	0	0
OTU_1179	0	0	0	0	0	0	0	1	0	0	0	2	0	0	0	0	0	0	0	1	0	1	0	0	0	0	0	0	0	0	0	0
OTU_1533	0	0	0	0	0	0	0	1	0	0	0	0	0	2	0	0	0	0	0	0	0	0	0	0	0	0	0	0	0	0	0	0
OTU_1291	0	0	0	0	0	0	0	1	0	0	0	0	0	3	0	1	0	0	0	1	0	2	0	0	0	1	0	0	1	1	1	0
OTU_1660	0	0	0	0	0	0	0	1	0	0	0	0	0	0	0	2	0	0	0	0	0	0	0	1	0	0	0	3	0	0	0	1
OTU_1941	0	0	0	0	0	0	0	1	0	0	0	0	0	0	0	0	0	0	0	0	0	1	0	1	0	0	0	0	0	0	0	0
OTU_1980	0	0	0	0	0	0	0	0	5	0	0	0	0	0	0	0	0	0	0	0	0	0	0	0	1	0	0	0	0	0	0	0
OTU_394	0	0	0	0	0	0	0	0	84	11	0	0	0	0	0	0	0	0	0	0	0	0	1	0	0	0	0	0	1	0	0	0
OTU_1783	0	0	0	0	0	0	0	0	3	0	0	0	0	0	0	0	0	0	0	0	0	0	0	0	0	0	0	0	0	0	0	0
OTU_1475	0	0	0	0	0	0	0	0	1	4	0	0	0	0	0	0	0	1	3	1	0	0	1	3	0	0	0	0	1	2	0	0
OTU_802	0	0	0	0	0	0	0	0	1	0	0	0	0	0	0	0	0	0	0	0	0	0	0	0	0	0	0	1	0	0	1	23
OTU_1047	0	0	0	0	0	0	0	0	1	5	0	0	0	0	0	0	0	13	0	5	0	0	0	0	0	0	0	4	0	0	0	0
OTU_1868	0	0	0	0	0	0	0	0	2	0	0	0	0	0	0	0	0	0	0	0	0	0	0	0	0	0	0	0	0	0	1	0
OTU_1679	0	0	0	0	0	0	0	0	1	1	0	0	0	2	0	0	0	0	0	0	0	0	0	0	0	0	0	0	0	2	0	0
OTU_1812	0	0	0	0	0	0	0	0	1	0	0	0	0	0	0	0	0	0	0	0	0	0	0	0	0	0	1	0	0	0	1	0
OTU_440	0	0	0	0	0	0	0	0	2	0	0	0	0	0	2	0	0	0	0	0	0	0	0	0	0	0	74	0	0	0	27	4
OTU_1520	0	0	0	0	0	0	0	0	1	0	0	5	0	0	0	0	0	0	0	0	0	0	0	0	0	0	0	0	0	0	0	0
OTU_761	0	0	0	0	0	0	0	0	1	0	0	0	0	0	0	0	0	1	0	0	0	1	0	0	0	1	0	0	0	16	0	0
OTU_1559	0	0	0	0	0	0	0	0	0	2	0	0	0	0	0	0	0	0	0	0	0	0	0	0	0	1	0	0	0	0	0	2
OTU_948	0	0	0	0	0	0	0	0	0	9	0	0	0	0	0	0	0	0	0	0	0	1	0	1	0	0	0	0	0	2	0	2
OTU_392	0	0	0	0	0	0	0	0	0	50	0	0	0	0	0	3	0	4	0	0	1	5	0	0	0	1	0	3	0	1	0	52
OTU_1604	0	0	0	0	0	0	0	0	0	10	0	0	0	0	0	0	0	0	0	0	0	0	0	0	0	0	0	1	0	2	0	0
OTU_809	0	0	0	0	0	0	0	0	0	5	0	0	0	0	0	0	0	0	0	0	0	0	0	0	0	28	0	0	0	0	0	0
OTU_780	0	0	0	0	0	0	0	0	0	1	0	5	0	0	0	0	0	0	0	0	0	0	0	0	0	0	0	19	0	1	0	0
OTU_902	0	0	0	0	0	0	0	0	0	12	0	0	0	0	0	0	0	3	0	0	0	0	0	0	0	0	0	4	0	1	0	7
OTU_1531	0	0	0	0	0	0	0	0	0	4	0	0	0	0	0	0	0	0	0	0	0	0	0	0	0	0	0	0	0	0	0	0
OTU_1450	0	0	0	0	0	0	0	0	0	4	0	0	0	0	0	0	0	1	0	1	0	0	0	0	0	0	0	0	0	0	0	0
OTU_1133	0	0	0	0	0	0	0	0	0	3	0	0	0	0	0	0	0	0	0	0	0	0	0	0	0	5	0	0	0	9	0	0
OTU_1050	0	0	0	0	0	0	0	0	0	4	0	3	0	0	0	0	0	0	0	0	0	5	0	0	0	0	0	9	0	2	0	2
OTU_1215	0	0	0	0	0	0	0	0	0	2	0	2	0	0	0	0	0	0	0	0	0	0	0	0	0	0	0	3	0	0	0	0
OTU_1233	0	0	0	0	0	0	0	0	0	1	0	0	0	0	0	0	2	2	0	0	0	0	0	0	0	0	0	0	1	0	0	0
OTU_1134	0	0	0	0	0	0	0	0	0	4	0	0	0	0	0	0	0	0	0	0	0	0	0	0	0	0	0	0	0	5	0	0
OTU_1698	0	0	0	0	0	0	0	0	0	1	0	0	0	0	0	2	0	0	0	0	1	1	0	0	0	1	1	0	0	0	0	2
OTU_1508	0	0	0	0	0	0	0	0	0	1	0	0	0	0	0	0	0	0	0	0	0	2	0	0	0	0	0	0	0	0	0	0
OTU_887	0	0	0	0	0	0	0	0	0	3	0	0	0	0	0	0	0	0	0	0	0	19	0	0	0	0	0	0	0	0	0	0
OTU_1946	0	0	0	0	0	0	0	0	0	1	0	0	0	0	0	1	0	1	0	1	0	1	0	0	0	0	0	5	0	0	0	0
OTU_1378	0	0	0	0	0	0	0	0	0	3	0	3	0	0	0	1	0	0	0	3	0	0	0	1	0	0	0	0	0	1	0	4
OTU_1237	0	0	0	0	0	0	0	0	0	2	0	0	0	0	0	0	0	0	0	2	0	1	0	0	0	0	0	5	0	0	0	0
OTU_708	0	0	0	0	0	0	0	0	0	1	0	0	0	0	1	0	0	2	0	0	0	0	0	0	0	0	0	3	0	1	1	19
OTU_989	0	0	0	0	0	0	0	0	0	1	0	2	0	0	0	0	0	0	0	1	0	0	0	2	0	1	0	7	0	1	0	0
OTU_1447	0	0	0	0	0	0	0	0	0	2	0	0	0	0	0	0	0	0	0	0	0	0	0	0	0	0	0	1	0	0	0	0
OTU_1787	0	0	0	0	0	0	0	0	0	3	0	0	0	0	0	0	0	0	0	0	0	0	0	0	0	0	0	0	0	0	0	0
OTU_1902	0	0	0	0	0	0	0	0	0	1	0	2	0	0	0	0	0	0	0	0	0	0	0	0	0	0	0	0	0	0	0	0
OTU_678	0	0	0	0	0	0	0	0	0	3	0	0	0	0	0	5	0	8	0	4	0	3	0	10	0	0	1	7	0	0	0	0
OTU_1460	0	0	0	0	0	0	0	0	0	1	1	1	0	0	0	0	0	0	0	0	0	0	0	0	0	0	0	6	0	0	0	1
OTU_1274	0	0	0	0	0	0	0	0	0	1	0	0	0	0	0	0	0	0	0	1	0	0	0	0	0	0	0	2	0	1	0	3
OTU_646	0	0	0	0	0	0	0	0	0	2	0	0	0	1	0	0	0	39	0	1	0	0	0	0	0	0	0	0	0	0	0	0
OTU_1285	0	0	0	0	0	0	0	0	0	1	0	0	0	0	0	0	0	0	0	0	0	3	0	0	0	0	0	0	0	0	0	0
OTU_1555	0	0	0	0	0	0	0	0	0	1	0	1	0	0	0	0	0	1	0	2	0	1	0	0	0	0	0	1	0	0	0	0
OTU_1830	0	0	0	0	0	0	0	0	0	1	0	0	0	0	0	0	0	0	0	0	0	0	0	0	0	0	0	0	0	0	0	1
OTU_1248	0	0	0	0	0	0	0	0	0	1	0	1	0	0	0	0	1	8	0	0	0	1	0	0	0	0	0	0	0	0	0	0
OTU_1052	0	0	0	0	0	0	0	0	0	1	0	0	0	20	0	0	0	0	0	0	0	0	0	0	0	0	0	0	0	0	0	0
OTU_847	0	0	0	0	0	0	0	0	0	1	0	0	0	0	0	0	0	0	0	0	1	0	0	0	0	0	0	18	0	1	0	0
OTU_1507	0	0	0	0	0	0	0	0	0	1	0	0	0	0	0	0	0	1	0	0	0	2	0	0	0	0	0	1	0	1	0	0
OTU_1353	0	0	0	0	0	0	0	0	0	1	0	0	0	0	0	1	0	0	0	0	0	0	0	0	0	0	0	0	0	0	0	5
OTU_974	0	0	0	0	0	0	0	0	0	0	21	0	0	0	1	0	0	0	0	0	0	0	0	0	0	0	0	0	0	0	0	0
OTU_1538	0	0	0	0	0	0	0	0	0	0	5	0	0	0	0	0	0	0	0	0	0	0	0	0	0	0	0	0	0	0	0	2
OTU_359	0	0	0	0	0	0	0	0	0	0	32	120	0	0	0	0	0	0	0	0	0	0	0	0	0	0	0	0	1	42	3	22
OTU_1565	0	0	0	0	0	0	0	0	0	0	11	0	0	0	0	0	0	0	0	0	0	0	0	0	0	0	0	0	0	0	0	0
OTU_1009	0	0	0	0	0	0	0	0	0	0	3	2	0	0	0	0	0	0	0	0	0	0	0	0	0	0	2	6	0	0	0	0
OTU_336	0	0	0	0	0	0	0	0	0	0	7	0	21	6	0	0	1	0	0	0	1	0	0	0	96	0	1	0	0	0	0	0
OTU_1883	0	0	0	0	0	0	0	0	0	0	1	1	0	0	0	0	0	0	0	0	0	0	0	1	0	0	0	0	0	0	0	0
OTU_1209	0	0	0	0	0	0	0	0	0	0	1	11	0	0	0	0	0	0	0	0	0	0	0	0	0	0	0	0	0	0	1	0
OTU_1904	0	0	0	0	0	0	0	0	0	0	1	0	0	0	0	0	0	0	0	0	1	0	0	0	0	0	1	1	1	0	0	0
OTU_776	0	0	0	0	0	0	0	0	0	0	2	0	0	0	0	0	3	3	2	1	1	1	0	1	0	0	8	1	0	0	0	0
OTU_853	0	0	0	0	0	0	0	0	0	0	1	0	0	0	0	0	0	0	0	0	7	1	0	0	3	0	0	0	3	1	0	2
OTU_594	0	0	0	0	0	0	0	0	0	0	1	1	0	0	0	0	0	0	0	0	1	15	0	0	1	0	1	0	0	12	0	5
OTU_816	0	0	0	0	0	0	0	0	0	0	3	0	0	0	0	0	12	0	0	0	0	0	0	0	1	0	4	0	0	0	0	0
OTU_1099	0	0	0	0	0	0	0	0	0	0	1	0	0	1	0	0	0	0	0	0	0	0	0	0	0	0	0	0	0	5	3	0
OTU_1494	0	0	0	0	0	0	0	0	0	0	1	1	0	0	0	0	0	0	1	1	1	0	0	0	0	0	1	1	0	0	1	0
OTU_747	0	0	0	0	0	0	0	0	0	0	1	0	2	5	0	2	0	10	0	0	0	0	1	7	0	0	0	0	0	4	8	1
OTU_1256	0	0	0	0	0	0	0	0	0	0	3	0	0	0	0	2	0	3	0	0	0	0	0	0	0	0	0	0	0	1	0	0
OTU_567	0	0	0	0	0	0	0	0	0	0	2	0	0	10	0	0	0	0	0	0	0	0	0	0	0	0	0	0	0	38	0	2
OTU_1666	0	0	0	0	0	0	0	0	0	0	0	3	0	0	0	0	0	0	0	0	0	0	0	0	0	0	0	0	0	0	0	0
OTU_1901	0	0	0	0	0	0	0	0	0	0	0	4	0	0	0	0	0	0	0	0	0	0	0	0	0	0	0	0	0	0	0	0
OTU_1459	0	0	0	0	0	0	0	0	0	0	0	6	0	0	0	0	0	0	0	0	0	0	0	0	0	0	0	0	0	0	0	0
OTU_964	0	0	0	0	0	0	0	0	0	0	0	18	0	0	0	0	0	0	0	0	0	0	0	0	0	0	0	0	0	0	0	0
OTU_1148	0	0	0	0	0	0	0	0	0	0	0	14	0	0	0	0	0	0	0	0	0	9	0	0	0	0	0	0	0	0	0	0
OTU_1488	0	0	0	0	0	0	0	0	0	0	0	5	0	0	0	0	0	0	0	0	0	0	0	0	0	0	0	0	0	0	0	0
OTU_1327	0	0	0	0	0	0	0	0	0	0	0	5	0	0	0	0	0	0	0	0	0	0	0	0	0	0	0	0	0	0	0	0
OTU_1355	0	0	0	0	0	0	0	0	0	0	0	4	0	0	0	0	0	0	0	0	0	0	0	0	0	0	0	0	0	0	0	0
OTU_640	0	0	0	0	0	0	0	0	0	0	0	37	0	0	0	0	0	10	1	0	0	0	0	0	0	1	0	14	0	0	0	0
OTU_1362	0	0	0	0	0	0	0	0	0	0	0	2	0	1	0	0	0	0	0	0	0	0	0	3	0	0	0	0	0	0	0	0
OTU_1644	0	0	0	0	0	0	0	0	0	0	0	2	0	0	0	0	0	0	0	0	0	0	0	0	0	0	0	0	0	0	0	0
OTU_1662	0	0	0	0	0	0	0	0	0	0	0	3	0	0	0	0	0	0	0	0	0	0	0	0	0	0	0	0	0	0	0	0
OTU_1185	0	0	0	0	0	0	0	0	0	0	0	5	0	0	0	0	0	0	1	0	0	0	0	1	0	0	0	0	0	0	0	2
OTU_1908	0	0	0	0	0	0	0	0	0	0	0	1	0	0	0	1	0	0	0	0	0	0	0	0	0	1	0	0	0	0	0	1
OTU_913	0	0	0	0	0	0	0	0	0	0	0	3	0	0	0	0	0	0	0	0	0	0	0	1	0	0	0	0	0	1	0	14
OTU_1301	0	0	0	0	0	0	0	0	0	0	0	4	0	0	0	0	0	0	0	0	0	0	0	0	0	0	0	0	0	0	0	3
OTU_1539	0	0	0	0	0	0	0	0	0	0	0	3	0	0	0	0	0	0	0	0	0	0	0	0	0	0	0	0	0	0	0	0
OTU_1764	0	0	0	0	0	0	0	0	0	0	0	3	0	0	0	0	0	0	0	0	0	0	0	2	0	0	0	0	0	0	0	0
OTU_1101	0	0	0	0	0	0	0	0	0	0	0	6	0	0	1	0	0	0	0	0	0	0	0	0	0	0	0	2	0	0	0	0
OTU_1894	0	0	0	0	0	0	0	0	0	0	0	5	0	0	0	0	0	0	0	0	0	0	0	0	0	0	0	0	0	0	0	1
OTU_1898	0	0	0	0	0	0	0	0	0	0	0	3	0	3	0	0	0	0	0	0	0	0	0	0	0	0	0	0	0	0	0	0
OTU_1984	0	0	0	0	0	0	0	0	0	0	0	4	0	0	0	0	0	0	0	0	0	0	0	0	0	0	0	0	0	0	0	0
OTU_1558	0	0	0	0	0	0	0	0	0	0	0	1	0	2	0	4	0	0	0	0	0	0	0	0	0	0	0	0	0	0	0	0
OTU_1668	0	0	0	0	0	0	0	0	0	0	0	4	0	0	0	2	0	0	0	0	0	0	0	2	0	0	0	0	0	1	0	0
OTU_552	0	0	0	0	0	0	0	0	0	0	0	5	0	0	0	0	0	2	0	0	0	34	0	0	2	0	0	6	0	0	0	0
OTU_1788	0	0	0	0	0	0	0	0	0	0	0	3	0	0	0	0	0	0	0	0	0	0	0	0	0	0	0	0	0	0	0	1
OTU_1478	0	0	0	0	0	0	0	0	0	0	0	4	0	0	0	0	0	0	0	0	0	0	0	0	0	0	0	0	0	0	0	0
OTU_1895	0	0	0	0	0	0	0	0	0	0	0	4	0	0	0	0	0	0	0	0	0	0	0	0	0	0	0	0	0	0	0	0
OTU_923	0	0	0	0	0	0	0	0	0	0	0	1	0	26	0	0	0	0	0	0	0	0	0	0	0	0	0	0	0	0	0	0
OTU_1193	0	0	0	0	0	0	0	0	0	0	0	2	0	0	0	0	0	0	0	0	0	0	0	0	0	0	0	6	0	0	0	0
OTU_1562	0	0	0	0	0	0	0	0	0	0	0	2	0	0	0	5	0	0	0	0	0	1	0	0	0	0	0	0	0	0	0	0
OTU_730	0	0	0	0	0	0	0	0	0	0	0	2	1	33	0	0	0	0	0	0	0	0	0	0	0	0	0	0	0	0	0	0
OTU_1120	0	0	0	0	0	0	0	0	0	0	0	4	0	0	0	0	0	0	0	0	0	0	0	0	0	0	0	0	0	3	0	1
OTU_1121	0	0	0	0	0	0	0	0	0	0	0	1	0	0	0	3	0	2	0	1	0	0	0	1	0	0	0	1	0	0	0	1
OTU_1813	0	0	0	0	0	0	0	0	0	0	0	1	0	0	0	0	0	0	0	0	0	0	0	0	0	0	0	0	0	0	0	2
OTU_1773	0	0	0	0	0	0	0	0	0	0	0	1	0	0	0	0	0	0	0	0	0	0	0	0	0	0	0	0	0	0	0	2
OTU_1824	0	0	0	0	0	0	0	0	0	0	0	1	0	0	0	0	0	0	0	0	0	0	0	1	0	0	0	0	0	0	0	1
OTU_1407	0	0	0	0	0	0	0	0	0	0	0	2	0	0	0	0	0	3	0	0	0	0	0	1	0	0	0	0	0	0	0	0
OTU_1206	0	0	0	0	0	0	0	0	0	0	0	2	0	0	0	0	0	0	0	0	0	0	0	0	0	3	0	1	0	0	0	1
OTU_1731	0	0	0	0	0	0	0	0	0	0	0	1	0	0	0	1	0	0	0	0	0	0	0	0	0	0	0	0	0	0	0	0
OTU_855	0	0	0	0	0	0	0	0	0	0	0	1	0	0	0	0	0	0	0	0	0	11	0	0	0	0	0	13	0	0	0	0
OTU_1889	0	0	0	0	0	0	0	0	0	0	0	3	0	0	0	0	0	0	0	0	0	0	0	0	0	0	0	0	0	0	0	0
OTU_1425	0	0	0	0	0	0	0	0	0	0	0	3	0	0	0	0	0	1	0	0	0	0	0	0	0	0	0	0	0	0	0	0
OTU_2020	0	0	0	0	0	0	0	0	0	0	0	1	0	1	0	0	0	0	0	0	0	0	0	0	0	0	0	0	0	0	0	1
OTU_1967	0	0	0	0	0	0	0	0	0	0	0	1	0	1	0	0	0	0	0	1	0	0	0	1	0	0	0	0	0	0	0	0
OTU_1960	0	0	0	0	0	0	0	0	0	0	0	2	0	0	0	0	0	0	0	0	0	0	0	0	0	0	0	0	0	0	0	0
OTU_1046	0	0	0	0	0	0	0	0	0	0	0	1	0	0	0	0	0	2	0	0	0	0	0	0	0	4	0	0	0	3	0	0
OTU_939	0	0	0	0	0	0	0	0	0	0	0	2	0	0	0	0	0	0	0	0	0	0	0	0	1	14	0	0	0	0	0	0
OTU_1515	0	0	0	0	0	0	0	0	0	0	0	4	0	0	0	0	0	0	0	0	0	0	0	0	0	0	0	0	0	0	0	1
OTU_1348	0	0	0	0	0	0	0	0	0	0	0	1	0	0	0	3	0	0	0	0	0	0	0	0	0	0	0	0	0	0	0	3
OTU_1648	0	0	0	0	0	0	0	0	0	0	0	4	0	0	0	0	0	0	0	0	0	0	0	0	0	0	0	0	0	0	0	0
OTU_1302	0	0	0	0	0	0	0	0	0	0	0	1	0	4	0	0	0	0	0	0	0	0	0	0	0	1	0	0	0	0	0	0
OTU_1414	0	0	0	0	0	0	0	0	0	0	0	1	0	0	0	0	0	0	0	0	0	0	0	1	0	0	0	8	0	0	0	0
OTU_1497	0	0	0	0	0	0	0	0	0	0	0	1	0	0	0	0	0	0	0	1	0	1	0	0	0	1	0	1	0	0	0	0
OTU_872	0	0	0	0	0	0	0	0	0	0	0	1	0	1	0	0	0	5	0	2	0	0	0	0	0	8	0	2	0	1	0	0
OTU_1849	0	0	0	0	0	0	0	0	0	0	0	1	0	1	0	0	0	0	0	0	0	0	0	0	0	0	0	2	0	0	0	0
OTU_1527	0	0	0	0	0	0	0	0	0	0	0	1	0	0	0	0	0	0	0	0	0	0	0	1	0	2	0	0	0	0	0	1
OTU_1018	0	0	0	0	0	0	0	0	0	0	0	0	8	0	0	0	0	0	0	0	0	0	0	0	0	0	0	0	0	0	0	3
OTU_618	0	0	0	0	0	0	0	0	0	0	0	0	6	36	0	2	0	0	0	0	0	0	0	0	0	0	0	0	0	0	0	0
OTU_1335	0	0	0	0	0	0	0	0	0	0	0	0	4	0	0	0	0	0	0	0	0	0	0	0	0	0	0	0	0	0	0	0
OTU_602	0	0	0	0	0	0	0	0	0	0	0	0	1	0	33	0	64	0	0	0	0	0	1	0	0	0	1	0	0	0	0	0
OTU_1685	0	0	0	0	0	0	0	0	0	0	0	0	2	0	0	0	0	0	0	0	0	0	0	0	0	0	0	0	0	0	0	0
OTU_1380	0	0	0	0	0	0	0	0	0	0	0	0	1	0	0	0	0	0	0	3	3	0	3	0	0	0	1	0	1	0	0	0
OTU_917	0	0	0	0	0	0	0	0	0	0	0	0	1	13	0	1	0	0	0	0	0	0	0	1	0	0	0	0	0	0	0	0
OTU_1498	0	0	0	0	0	0	0	0	0	0	0	0	1	0	0	0	0	0	0	0	0	0	0	0	4	0	0	0	0	0	0	0
OTU_1123	0	0	0	0	0	0	0	0	0	0	0	0	1	10	0	0	0	0	0	0	0	0	0	0	0	3	0	0	0	0	0	0
OTU_1073	0	0	0	0	0	0	0	0	0	0	0	0	4	0	0	0	0	0	0	0	4	0	0	0	3	0	0	0	0	0	3	0
OTU_1957	0	0	0	0	0	0	0	0	0	0	0	0	1	0	0	2	0	0	0	0	0	0	0	1	0	0	0	0	0	0	0	0
OTU_1922	0	0	0	0	0	0	0	0	0	0	0	0	1	0	0	4	0	0	0	0	0	0	0	0	0	0	0	0	0	0	0	0
OTU_238	0	0	0	0	0	0	0	0	0	0	0	0	1	0	4	0	250	51	0	0	0	0	0	0	0	0	1	1	1	0	1	0
OTU_712	0	0	0	0	0	0	0	0	0	0	0	0	0	1	0	0	0	0	0	0	0	0	0	33	0	0	0	0	0	0	0	0
OTU_938	0	0	0	0	0	0	0	0	0	0	0	0	0	13	0	0	0	0	0	0	0	0	0	0	0	0	0	1	0	0	0	0
OTU_1205	0	0	0	0	0	0	0	0	0	0	0	0	0	8	0	2	0	0	0	0	0	0	0	0	0	0	0	0	0	0	0	0
OTU_1888	0	0	0	0	0	0	0	0	0	0	0	0	0	4	0	0	0	0	0	0	0	0	0	0	0	0	0	0	0	0	0	0
OTU_1222	0	0	0	0	0	0	0	0	0	0	0	0	0	7	0	1	0	0	0	0	0	0	0	0	0	0	0	0	0	0	0	0
OTU_1580	0	0	0	0	0	0	0	0	0	0	0	0	0	4	0	0	0	0	0	0	0	0	0	0	0	0	0	0	0	0	0	0
OTU_1797	0	0	0	0	0	0	0	0	0	0	0	0	0	1	0	0	0	0	0	0	0	0	0	0	1	0	0	0	0	0	0	0
OTU_895	0	0	0	0	0	0	0	0	0	0	0	0	0	21	0	0	0	0	0	0	0	0	0	0	0	0	0	0	0	0	0	0
OTU_1763	0	0	0	0	0	0	0	0	0	0	0	0	0	4	0	0	0	0	0	0	0	0	0	0	0	0	0	0	0	0	0	0
OTU_1646	0	0	0	0	0	0	0	0	0	0	0	0	0	2	0	0	0	0	0	1	0	0	0	0	0	0	0	0	0	0	0	0
OTU_1314	0	0	0	0	0	0	0	0	0	0	0	0	0	3	0	0	0	0	0	2	0	0	0	0	0	0	0	0	0	0	0	0
OTU_1328	0	0	0	0	0	0	0	0	0	0	0	0	0	3	0	2	0	0	0	0	0	0	0	0	0	0	0	0	0	1	0	0
OTU_1890	0	0	0	0	0	0	0	0	0	0	0	0	0	4	0	0	0	0	0	0	0	0	0	0	0	0	0	0	0	0	0	0
OTU_1399	0	0	0	0	0	0	0	0	0	0	0	0	0	4	0	1	0	0	0	0	0	0	0	0	0	0	0	0	0	0	0	0
OTU_1250	0	0	0	0	0	0	0	0	0	0	0	0	0	8	0	0	0	0	0	0	0	0	0	0	0	1	0	0	0	0	0	0
OTU_957	0	0	0	0	0	0	0	0	0	0	0	0	0	6	0	0	0	1	0	0	0	0	0	0	0	0	0	2	0	0	0	4
OTU_1253	0	0	0	0	0	0	0	0	0	0	0	0	0	4	0	0	0	0	0	0	0	0	0	2	0	0	0	0	0	0	0	0
OTU_912	0	0	0	0	0	0	0	0	0	0	0	0	0	19	0	0	0	0	0	0	0	0	0	0	0	0	0	0	0	0	0	0
OTU_1254	0	0	0	0	0	0	0	0	0	0	0	0	0	5	0	0	0	1	0	0	0	0	0	0	0	0	0	0	0	0	0	0
OTU_1981	0	0	0	0	0	0	0	0	0	0	0	0	0	1	0	0	0	0	0	0	0	0	0	0	0	0	0	0	0	0	0	1
OTU_1811	0	0	0	0	0	0	0	0	0	0	0	0	0	4	0	0	0	0	0	0	0	0	0	0	0	0	0	0	0	0	0	0
OTU_1292	0	0	0	0	0	0	0	0	0	0	0	0	0	7	0	0	0	0	0	0	0	0	0	0	0	0	0	0	0	0	0	0
OTU_1919	0	0	0	0	0	0	0	0	0	0	0	0	0	4	0	0	0	0	0	0	0	0	0	0	0	0	0	0	0	0	0	0
OTU_573	0	0	0	0	0	0	0	0	0	0	0	0	0	20	0	0	0	0	0	1	0	0	0	18	0	0	0	0	0	1	0	1
OTU_1760	0	0	0	0	0	0	0	0	0	0	0	0	0	1	0	0	0	0	0	0	0	0	0	2	0	0	0	0	0	0	0	0
OTU_1990	0	0	0	0	0	0	0	0	0	0	0	0	0	2	0	0	0	0	0	0	0	0	0	0	0	0	0	0	0	0	0	0
OTU_1534	0	0	0	0	0	0	0	0	0	0	0	0	0	2	0	0	0	0	0	0	0	0	0	0	0	0	0	0	0	0	1	0
OTU_1096	0	0	0	0	0	0	0	0	0	0	0	0	0	13	0	0	0	0	0	0	0	0	0	0	0	0	0	0	0	0	0	0
OTU_1924	0	0	0	0	0	0	0	0	0	0	0	0	0	1	0	0	0	0	0	0	0	0	0	0	0	0	0	0	0	0	0	2
OTU_953	0	0	0	0	0	0	0	0	0	0	0	0	0	1	0	0	0	0	0	0	0	0	0	0	2	0	18	3	0	0	0	0
OTU_1523	0	0	0	0	0	0	0	0	0	0	0	0	0	3	0	0	0	0	0	0	0	0	0	0	0	0	0	0	0	0	0	0
OTU_1178	0	0	0	0	0	0	0	0	0	0	0	0	0	5	0	0	0	0	0	0	0	0	0	0	0	0	0	0	0	0	0	0
OTU_1522	0	0	0	0	0	0	0	0	0	0	0	0	0	4	0	0	0	0	0	0	0	0	0	0	0	0	0	0	0	0	0	0
OTU_1262	0	0	0	0	0	0	0	0	0	0	0	0	0	8	0	0	0	0	0	0	0	0	0	0	0	0	0	0	0	0	0	0
OTU_1916	0	0	0	0	0	0	0	0	0	0	0	0	0	3	0	0	0	0	0	0	0	0	0	0	0	0	0	0	0	0	0	0
OTU_1825	0	0	0	0	0	0	0	0	0	0	0	0	0	2	1	0	0	0	0	0	0	0	0	0	0	0	0	0	0	0	0	0
OTU_1852	0	0	0	0	0	0	0	0	0	0	0	0	0	2	0	0	0	0	0	0	0	0	0	0	0	2	0	0	0	0	0	0
OTU_1882	0	0	0	0	0	0	0	0	0	0	0	0	0	2	0	0	0	0	0	0	0	0	0	0	0	0	0	0	0	0	0	0
OTU_1836	0	0	0	0	0	0	0	0	0	0	0	0	0	2	0	0	0	0	0	0	0	0	0	0	0	0	0	0	0	0	0	0
OTU_1258	0	0	0	0	0	0	0	0	0	0	0	0	0	3	0	0	0	0	0	3	0	3	0	0	0	0	0	0	0	1	0	0
OTU_1961	0	0	0	0	0	0	0	0	0	0	0	0	0	2	0	0	0	0	0	0	0	0	0	0	0	0	0	0	0	0	0	0
OTU_848	0	0	0	0	0	0	0	0	0	0	0	0	0	4	0	0	0	0	0	0	0	0	0	0	2	20	0	0	0	0	0	0
OTU_1547	0	0	0	0	0	0	0	0	0	0	0	0	0	3	0	0	0	0	0	0	0	0	0	0	0	0	0	0	0	0	0	0
OTU_1769	0	0	0	0	0	0	0	0	0	0	0	0	0	3	0	0	0	0	0	0	0	0	0	0	0	0	0	0	0	0	0	0
OTU_1529	0	0	0	0	0	0	0	0	0	0	0	0	0	3	0	0	0	0	0	0	0	0	0	0	0	0	0	0	0	0	0	0
OTU_1436	0	0	0	0	0	0	0	0	0	0	0	0	0	1	0	0	0	0	0	0	0	5	0	0	0	2	0	0	0	0	0	0
OTU_1519	0	0	0	0	0	0	0	0	0	0	0	0	0	5	0	0	0	0	0	0	0	0	0	0	0	0	0	0	0	0	0	0
OTU_1364	0	0	0	0	0	0	0	0	0	0	0	0	0	5	0	0	0	0	0	0	0	0	0	0	0	0	0	0	0	0	0	0
OTU_1964	0	0	0	0	0	0	0	0	0	0	0	0	0	3	0	0	0	0	0	0	0	0	0	0	0	1	0	0	0	0	0	0
OTU_1429	0	0	0	0	0	0	0	0	0	0	0	0	0	2	0	0	0	1	0	0	0	0	0	0	0	0	0	0	0	0	0	0
OTU_1608	0	0	0	0	0	0	0	0	0	0	0	0	0	4	0	0	2	0	0	0	0	0	0	0	0	0	0	0	0	0	0	0
OTU_1809	0	0	0	0	0	0	0	0	0	0	0	0	0	2	0	0	0	0	0	0	0	0	0	0	0	0	0	0	0	0	0	0
OTU_1286	0	0	0	0	0	0	0	0	0	0	0	0	0	5	0	0	0	0	0	0	0	0	0	0	0	0	0	0	0	0	0	0
OTU_1734	0	0	0	0	0	0	0	0	0	0	0	0	0	2	0	0	0	0	0	0	0	0	0	1	0	0	0	0	0	0	0	0
OTU_1430	0	0	0	0	0	0	0	0	0	0	0	0	0	4	0	0	0	0	0	0	0	0	0	0	2	0	0	0	0	0	0	0
OTU_1423	0	0	0	0	0	0	0	0	0	0	0	0	0	3	0	0	0	0	0	0	0	0	0	0	0	0	0	0	0	0	0	0
OTU_1743	0	0	0	0	0	0	0	0	0	0	0	0	0	1	0	0	0	0	0	0	0	0	0	0	0	0	0	1	0	0	0	0
OTU_1940	0	0	0	0	0	0	0	0	0	0	0	0	0	1	0	0	0	0	0	0	0	0	0	0	0	2	0	0	0	0	0	0
OTU_1618	0	0	0	0	0	0	0	0	0	0	0	0	0	2	0	0	0	0	0	0	0	0	0	0	0	0	0	0	0	1	0	0
OTU_1211	0	0	0	0	0	0	0	0	0	0	0	0	0	4	0	1	0	1	0	1	0	0	0	0	1	1	0	1	0	0	0	1
OTU_1493	0	0	0	0	0	0	0	0	0	0	0	0	0	3	0	1	0	0	0	0	0	0	0	0	0	0	0	0	0	0	0	0
OTU_1381	0	0	0	0	0	0	0	0	0	0	0	0	0	1	0	2	0	1	0	0	1	0	0	0	0	0	0	0	0	0	0	0
OTU_990	0	0	0	0	0	0	0	0	0	0	0	0	0	2	0	0	0	0	2	0	9	0	0	0	1	0	0	0	0	0	0	0
OTU_1385	0	0	0	0	0	0	0	0	0	0	0	0	0	1	0	0	0	0	0	0	0	0	0	0	0	4	0	0	0	0	0	0
OTU_1936	0	0	0	0	0	0	0	0	0	0	0	0	0	3	0	0	0	0	0	0	1	1	0	0	0	0	0	2	0	0	0	0
OTU_1324	0	0	0	0	0	0	0	0	0	0	0	0	0	5	0	0	0	0	0	0	0	0	0	0	0	0	0	0	0	0	0	0
OTU_1615	0	0	0	0	0	0	0	0	0	0	0	0	0	1	0	3	0	0	0	0	0	0	0	0	0	0	0	0	0	0	0	0
OTU_1506	0	0	0	0	0	0	0	0	0	0	0	0	0	1	0	0	0	0	0	0	0	0	0	0	1	1	0	0	0	1	0	0
OTU_1001	0	0	0	0	0	0	0	0	0	0	0	0	0	0	1	0	0	0	0	0	17	0	0	0	0	0	0	0	0	0	0	0
OTU_1217	0	0	0	0	0	0	0	0	0	0	0	0	0	0	1	0	0	0	0	0	6	0	0	0	0	0	0	0	0	0	0	0
OTU_1448	0	0	0	0	0	0	0	0	0	0	0	0	0	0	3	0	0	0	0	0	0	0	0	0	0	0	0	0	0	0	0	0
OTU_720	0	0	0	0	0	0	0	0	0	0	0	0	0	0	1	0	0	16	1	0	4	0	0	0	0	0	6	0	0	0	0	0
OTU_433	0	0	0	0	0	0	0	0	0	0	0	0	0	0	1	0	0	0	2	0	64	0	0	0	0	0	1	9	8	0	0	0
OTU_1165	0	0	0	0	0	0	0	0	0	0	0	0	0	0	0	8	0	0	0	0	0	0	0	0	0	0	0	0	0	0	0	0
OTU_1737	0	0	0	0	0	0	0	0	0	0	0	0	0	0	0	1	0	0	0	1	0	0	0	0	0	0	0	0	0	0	0	0
OTU_1467	0	0	0	0	0	0	0	0	0	0	0	0	0	0	0	10	0	0	0	0	0	0	0	0	0	0	0	0	0	0	0	0
OTU_610	0	0	0	0	0	0	0	0	0	0	0	0	0	0	0	31	0	0	0	0	0	1	0	0	0	0	0	7	0	0	0	0
OTU_1968	0	0	0	0	0	0	0	0	0	0	0	0	0	0	0	4	0	0	0	0	0	0	0	0	0	0	0	0	0	0	0	0
OTU_1583	0	0	0	0	0	0	0	0	0	0	0	0	0	0	0	3	0	0	0	0	0	0	0	0	0	0	0	0	0	0	0	0
OTU_1727	0	0	0	0	0	0	0	0	0	0	0	0	0	0	0	5	0	0	0	0	0	0	0	0	0	0	0	0	0	0	0	0
OTU_1088	0	0	0	0	0	0	0	0	0	0	0	0	0	0	0	3	0	0	0	0	0	0	0	3	0	4	0	0	0	0	0	0
OTU_1732	0	0	0	0	0	0	0	0	0	0	0	0	0	0	0	3	0	0	0	0	0	0	0	0	0	0	0	1	0	0	0	0
OTU_827	0	0	0	0	0	0	0	0	0	0	0	0	0	0	0	7	0	0	0	0	0	0	0	24	0	0	0	0	0	0	0	0
OTU_1880	0	0	0	0	0	0	0	0	0	0	0	0	0	0	0	4	0	0	0	0	0	0	0	0	0	0	0	0	0	0	0	0
OTU_1300	0	0	0	0	0	0	0	0	0	0	0	0	0	0	0	5	0	0	0	0	0	0	0	0	0	0	0	0	0	0	0	0
OTU_1736	0	0	0	0	0	0	0	0	0	0	0	0	0	0	0	2	0	0	0	0	0	0	0	0	0	0	0	0	0	0	0	0
OTU_1189	0	0	0	0	0	0	0	0	0	0	0	0	0	0	0	7	0	0	0	0	0	0	0	1	0	0	0	0	0	0	0	0
OTU_1445	0	0	0	0	0	0	0	0	0	0	0	0	0	0	0	2	0	0	0	0	0	0	0	0	0	0	0	1	0	0	0	0
OTU_1410	0	0	0	0	0	0	0	0	0	0	0	0	0	0	0	3	0	0	0	0	0	0	0	0	0	0	0	0	0	0	0	0
OTU_1843	0	0	0	0	0	0	0	0	0	0	0	0	0	0	0	4	0	0	0	0	0	0	0	0	0	0	0	0	0	0	0	0
OTU_1948	0	0	0	0	0	0	0	0	0	0	0	0	0	0	0	2	0	0	0	0	0	0	0	0	0	0	0	0	0	0	0	0
OTU_1758	0	0	0	0	0	0	0	0	0	0	0	0	0	0	0	2	0	0	0	0	0	0	0	0	0	0	0	0	0	0	0	0
OTU_1402	0	0	0	0	0	0	0	0	0	0	0	0	0	0	0	2	0	0	0	0	0	0	0	0	0	5	0	0	0	0	0	0
OTU_1330	0	0	0	0	0	0	0	0	0	0	0	0	0	0	0	1	0	3	0	1	0	1	0	0	0	2	0	0	0	0	0	0
OTU_1210	0	0	0	0	0	0	0	0	0	0	0	0	0	0	0	1	0	3	0	0	0	2	0	0	0	0	0	6	0	0	0	0
OTU_1759	0	0	0	0	0	0	0	0	0	0	0	0	0	0	0	1	0	0	0	0	0	0	0	0	0	0	0	0	0	0	0	2
OTU_1116	0	0	0	0	0	0	0	0	0	0	0	0	0	0	0	1	0	1	0	0	0	1	0	0	0	0	0	16	0	0	0	0
OTU_1983	0	0	0	0	0	0	0	0	0	0	0	0	0	0	0	1	0	0	0	0	0	0	0	0	1	0	0	0	0	0	0	1
OTU_628	0	0	0	0	0	0	0	0	0	0	0	0	0	0	0	1	0	0	0	5	0	0	0	0	0	0	4	44	0	0	0	0
OTU_1969	0	0	0	0	0	0	0	0	0	0	0	0	0	0	0	0	1	0	0	1	0	0	0	0	0	0	0	0	0	0	0	0
OTU_1633	0	0	0	0	0	0	0	0	0	0	0	0	0	0	0	0	2	0	0	0	0	0	0	0	0	0	0	0	0	0	0	0
OTU_1513	0	0	0	0	0	0	0	0	0	0	0	0	0	0	0	0	9	0	0	0	0	0	0	0	0	0	0	0	0	0	0	0
OTU_915	0	0	0	0	0	0	0	0	0	0	0	0	0	0	0	0	3	0	0	0	0	0	0	0	0	0	0	0	0	0	15	0
OTU_2009	0	0	0	0	0	0	0	0	0	0	0	0	0	0	0	0	3	0	0	0	0	0	0	0	0	0	0	0	0	0	0	0
OTU_910	0	0	0	0	0	0	0	0	0	0	0	0	0	0	0	0	2	0	0	0	1	18	0	0	0	0	0	0	0	0	0	0
OTU_1632	0	0	0	0	0	0	0	0	0	0	0	0	0	0	0	0	1	1	0	0	0	1	0	0	0	1	0	1	0	0	0	0
OTU_1999	0	0	0	0	0	0	0	0	0	0	0	0	0	0	0	0	3	0	0	0	0	0	0	0	0	0	0	0	0	0	0	0
OTU_1935	0	0	0	0	0	0	0	0	0	0	0	0	0	0	0	0	2	1	0	0	0	0	0	0	0	0	0	0	1	3	0	0
OTU_867	0	0	0	0	0	0	0	0	0	0	0	0	0	0	0	0	1	2	0	0	0	0	0	0	0	0	0	0	0	14	0	0
OTU_1269	0	0	0	0	0	0	0	0	0	0	0	0	0	0	0	0	0	5	0	0	0	0	0	0	0	0	0	0	0	0	0	0
OTU_1129	0	0	0	0	0	0	0	0	0	0	0	0	0	0	0	0	0	7	0	0	0	0	0	0	0	0	0	0	0	0	0	0
OTU_1341	0	0	0	0	0	0	0	0	0	0	0	0	0	0	0	0	0	5	0	3	0	0	0	0	0	2	0	0	0	0	0	0
OTU_1992	0	0	0	0	0	0	0	0	0	0	0	0	0	0	0	0	0	1	0	1	0	0	0	0	0	0	0	0	0	0	0	0
OTU_1130	0	0	0	0	0	0	0	0	0	0	0	0	0	0	0	0	0	7	0	1	0	0	0	0	0	0	0	0	0	0	0	0
OTU_1476	0	0	0	0	0	0	0	0	0	0	0	0	0	0	0	0	0	2	0	0	0	3	0	0	0	0	0	0	0	1	0	0
OTU_819	0	0	0	0	0	0	0	0	0	0	0	0	0	0	0	0	0	9	0	0	0	1	0	0	0	5	0	3	0	1	0	0
OTU_1742	0	0	0	0	0	0	0	0	0	0	0	0	0	0	0	0	0	4	0	0	0	0	0	0	0	0	0	0	0	0	0	0
OTU_1712	0	0	0	0	0	0	0	0	0	0	0	0	0	0	0	0	0	3	0	0	0	0	0	0	0	0	0	0	0	0	0	0
OTU_1777	0	0	0	0	0	0	0	0	0	0	0	0	0	0	0	0	0	2	0	1	0	0	0	0	0	0	0	0	0	0	0	0
OTU_1658	0	0	0	0	0	0	0	0	0	0	0	0	0	0	0	0	0	2	0	0	0	0	0	0	0	0	0	0	0	0	0	0
OTU_589	0	0	0	0	0	0	0	0	0	0	0	0	0	0	0	0	0	2	0	0	1	38	0	0	0	0	0	1	0	0	0	1
OTU_1578	0	0	0	0	0	0	0	0	0	0	0	0	0	0	0	0	0	1	0	1	0	2	0	0	0	0	0	0	0	2	0	0
OTU_1548	0	0	0	0	0	0	0	0	0	0	0	0	0	0	0	0	0	6	0	0	0	0	0	0	0	0	0	0	0	0	0	0
OTU_1085	0	0	0	0	0	0	0	0	0	0	0	0	0	0	0	0	0	4	0	0	7	0	0	0	0	0	0	0	0	1	0	0
OTU_865	0	0	0	0	0	0	0	0	0	0	0	0	0	0	0	0	0	2	0	3	0	6	0	1	0	0	0	8	0	0	0	0
OTU_1560	0	0	0	0	0	0	0	0	0	0	0	0	0	0	0	0	0	1	0	0	0	1	0	0	0	0	0	0	0	0	0	1
OTU_1683	0	0	0	0	0	0	0	0	0	0	0	0	0	0	0	0	0	4	0	0	0	0	0	0	0	0	0	0	0	0	0	0
OTU_1907	0	0	0	0	0	0	0	0	0	0	0	0	0	0	0	0	0	2	0	0	0	0	0	0	0	0	0	0	0	0	0	0
OTU_1427	0	0	0	0	0	0	0	0	0	0	0	0	0	0	0	0	0	4	0	0	0	0	0	0	0	0	0	0	0	0	0	0
OTU_1700	0	0	0	0	0	0	0	0	0	0	0	0	0	0	0	0	0	1	0	0	1	0	0	0	0	0	0	6	0	0	0	0
OTU_1775	0	0	0	0	0	0	0	0	0	0	0	0	0	0	0	0	0	1	0	0	0	0	0	1	0	0	0	0	1	0	0	0
OTU_1203	0	0	0	0	0	0	0	0	0	0	0	0	0	0	0	0	0	9	0	0	0	0	0	0	0	0	0	0	0	1	0	0
OTU_1699	0	0	0	0	0	0	0	0	0	0	0	0	0	0	0	0	0	1	0	1	0	0	0	0	0	1	0	2	0	0	0	0
OTU_1996	0	0	0	0	0	0	0	0	0	0	0	0	0	0	0	0	0	2	0	0	0	0	0	0	0	0	0	0	0	0	0	0
OTU_1501	0	0	0	0	0	0	0	0	0	0	0	0	0	0	0	0	0	3	0	0	0	0	0	0	0	0	0	0	0	0	0	0
OTU_1897	0	0	0	0	0	0	0	0	0	0	0	0	0	0	0	0	0	1	1	0	0	0	0	0	0	0	0	0	2	0	0	0
OTU_1738	0	0	0	0	0	0	0	0	0	0	0	0	0	0	0	0	0	2	0	0	0	0	0	0	0	0	0	0	0	0	0	0
OTU_1944	0	0	0	0	0	0	0	0	0	0	0	0	0	0	0	0	0	2	0	0	0	0	0	0	0	0	0	0	0	0	0	0
OTU_1692	0	0	0	0	0	0	0	0	0	0	0	0	0	0	0	0	0	1	0	2	0	0	0	0	0	1	0	0	0	0	0	0
OTU_1998	0	0	0	0	0	0	0	0	0	0	0	0	0	0	0	0	0	2	0	0	0	1	0	0	0	0	0	0	0	0	0	0
OTU_1173	0	0	0	0	0	0	0	0	0	0	0	0	0	0	0	0	0	1	0	0	0	0	0	17	0	0	0	0	0	0	0	0
OTU_1470	0	0	0	0	0	0	0	0	0	0	0	0	0	0	0	0	0	3	0	0	0	0	0	0	0	0	0	0	0	0	0	1
OTU_1874	0	0	0	0	0	0	0	0	0	0	0	0	0	0	0	0	0	1	0	0	0	1	0	0	0	0	0	0	0	2	0	0
OTU_1951	0	0	0	0	0	0	0	0	0	0	0	0	0	0	0	0	0	1	0	0	0	0	0	0	0	0	0	0	0	1	0	0
OTU_1653	0	0	0	0	0	0	0	0	0	0	0	0	0	0	0	0	0	2	0	0	0	0	0	0	0	0	0	0	0	0	0	0
OTU_995	0	0	0	0	0	0	0	0	0	0	0	0	0	0	0	0	0	1	0	14	0	0	0	0	0	0	0	1	0	1	0	1
OTU_1701	0	0	0	0	0	0	0	0	0	0	0	0	0	0	0	0	0	1	0	1	0	0	0	0	0	0	18	0	1	0	0	0
OTU_1863	0	0	0	0	0	0	0	0	0	0	0	0	0	0	0	0	0	1	0	0	0	0	0	0	0	0	0	1	0	0	1	0
OTU_1419	0	0	0	0	0	0	0	0	0	0	0	0	0	0	0	0	0	1	0	0	0	1	0	0	0	2	0	1	0	1	0	0
OTU_2001	0	0	0	0	0	0	0	0	0	0	0	0	0	0	0	0	0	0	3	0	0	0	0	0	0	0	0	0	0	0	0	0
OTU_871	0	0	0	0	0	0	0	0	0	0	0	0	0	0	0	0	0	0	1	1	0	5	0	8	0	0	0	3	0	0	0	0
OTU_1931	0	0	0	0	0	0	0	0	0	0	0	0	0	0	0	0	0	0	0	1	0	0	0	0	0	0	0	1	0	0	0	0
OTU_1383	0	0	0	0	0	0	0	0	0	0	0	0	0	0	0	0	0	0	0	6	0	0	0	0	0	0	0	0	0	0	0	0
OTU_1100	0	0	0	0	0	0	0	0	0	0	0	0	0	0	0	0	0	0	0	5	0	0	0	0	0	0	0	2	0	1	0	0
OTU_803	0	0	0	0	0	0	0	0	0	0	0	0	0	0	0	0	0	0	0	15	0	0	0	3	0	0	0	0	0	0	0	0
OTU_1976	0	0	0	0	0	0	0	0	0	0	0	0	0	0	0	0	0	0	0	1	0	0	0	1	0	1	0	0	0	0	0	0
OTU_1767	0	0	0	0	0	0	0	0	0	0	0	0	0	0	0	0	0	0	0	3	0	0	0	2	0	0	0	0	0	0	0	3
OTU_859	0	0	0	0	0	0	0	0	0	0	0	0	0	0	0	0	0	0	0	17	0	0	0	0	0	0	0	0	0	0	0	1
OTU_1815	0	0	0	0	0	0	0	0	0	0	0	0	0	0	0	0	0	0	0	1	0	0	0	0	0	0	4	0	0	0	0	0
OTU_1741	0	0	0	0	0	0	0	0	0	0	0	0	0	0	0	0	0	0	0	2	0	0	0	3	0	0	0	0	0	0	0	0
OTU_1641	0	0	0	0	0	0	0	0	0	0	0	0	0	0	0	0	0	0	0	2	0	0	0	0	0	0	0	0	0	0	0	0
OTU_1925	0	0	0	0	0	0	0	0	0	0	0	0	0	0	0	0	0	0	0	1	0	2	0	0	0	0	0	0	0	0	0	1
OTU_924	0	0	0	0	0	0	0	0	0	0	0	0	0	0	0	0	0	0	0	9	0	3	0	0	0	0	0	9	0	1	0	0
OTU_822	0	0	0	0	0	0	0	0	0	0	0	0	0	0	0	0	0	0	0	24	0	0	0	1	0	0	0	0	0	1	0	0
OTU_1354	0	0	0	0	0	0	0	0	0	0	0	0	0	0	0	0	0	0	0	1	0	0	0	1	0	0	0	5	0	3	0	0
OTU_1290	0	0	0	0	0	0	0	0	0	0	0	0	0	0	0	0	0	0	0	3	1	2	0	0	0	0	0	0	0	3	0	0
OTU_1851	0	0	0	0	0	0	0	0	0	0	0	0	0	0	0	0	0	0	0	2	0	0	0	0	0	0	0	0	0	0	0	0
OTU_1893	0	0	0	0	0	0	0	0	0	0	0	0	0	0	0	0	0	0	0	2	0	0	0	0	0	0	1	0	0	0	0	0
OTU_1997	0	0	0	0	0	0	0	0	0	0	0	0	0	0	0	0	0	0	0	3	0	0	0	0	0	0	0	0	0	0	0	0
OTU_1723	0	0	0	0	0	0	0	0	0	0	0	0	0	0	0	0	0	0	0	4	0	0	0	0	0	0	0	0	0	0	0	0
OTU_1325	0	0	0	0	0	0	0	0	0	0	0	0	0	0	0	0	0	0	0	3	0	0	0	1	0	0	1	0	0	0	0	0
OTU_1365	0	0	0	0	0	0	0	0	0	0	0	0	0	0	0	0	0	0	0	1	0	0	0	0	0	0	0	2	0	1	0	0
OTU_888	0	0	0	0	0	0	0	0	0	0	0	0	0	0	0	0	0	0	0	1	0	0	0	0	0	0	0	0	0	19	0	2
OTU_1060	0	0	0	0	0	0	0	0	0	0	0	0	0	0	0	0	0	0	0	2	0	7	0	2	0	0	0	0	0	1	0	0
OTU_1929	0	0	0	0	0	0	0	0	0	0	0	0	0	0	0	0	0	0	0	2	0	1	0	0	0	0	0	0	0	0	0	1
OTU_1553	0	0	0	0	0	0	0	0	0	0	0	0	0	0	0	0	0	0	0	1	0	0	0	0	0	0	0	2	0	2	0	0
OTU_1570	0	0	0	0	0	0	0	0	0	0	0	0	0	0	0	0	0	0	0	4	0	0	0	0	0	0	0	2	0	0	0	0
OTU_1326	0	0	0	0	0	0	0	0	0	0	0	0	0	0	0	0	0	0	0	1	0	0	0	0	0	0	0	1	0	0	0	3
OTU_1518	0	0	0	0	0	0	0	0	0	0	0	0	0	0	0	0	0	0	0	1	0	0	0	0	0	0	0	0	0	0	0	3
OTU_1928	0	0	0	0	0	0	0	0	0	0	0	0	0	0	0	0	0	0	0	1	0	1	0	0	0	0	0	0	0	0	0	0
OTU_1695	0	0	0	0	0	0	0	0	0	0	0	0	0	0	0	0	0	0	0	3	0	0	0	0	0	0	0	0	0	0	0	0
OTU_1288	0	0	0	0	0	0	0	0	0	0	0	0	0	0	0	0	0	0	0	2	0	0	0	0	0	0	0	5	0	0	0	0
OTU_459	0	0	0	0	0	0	0	0	0	0	0	0	0	0	0	0	0	0	0	1	1	34	0	2	1	1	0	64	0	0	0	0
OTU_1865	0	0	0	0	0	0	0	0	0	0	0	0	0	0	0	0	0	0	0	3	0	0	0	0	0	0	0	0	0	0	0	0
OTU_1855	0	0	0	0	0	0	0	0	0	0	0	0	0	0	0	0	0	0	0	4	0	0	0	0	0	0	0	0	0	0	0	0
OTU_1749	0	0	0	0	0	0	0	0	0	0	0	0	0	0	0	0	0	0	0	2	0	0	0	0	0	0	0	0	0	0	0	0
OTU_1672	0	0	0	0	0	0	0	0	0	0	0	0	0	0	0	0	0	0	0	1	0	0	0	0	0	0	0	2	0	0	0	0
OTU_1974	0	0	0	0	0	0	0	0	0	0	0	0	0	0	0	0	0	0	0	1	0	0	0	0	0	0	0	0	0	1	0	1
OTU_1512	0	0	0	0	0	0	0	0	0	0	0	0	0	0	0	0	0	0	0	1	0	0	0	0	2	11	0	0	0	0	0	0
OTU_1970	0	0	0	0	0	0	0	0	0	0	0	0	0	0	0	0	0	0	0	2	0	0	0	0	0	0	0	0	0	0	0	0
OTU_1463	0	0	0	0	0	0	0	0	0	0	0	0	0	0	0	0	0	0	0	1	1	3	0	0	0	0	0	0	0	0	0	0
OTU_1768	0	0	0	0	0	0	0	0	0	0	0	0	0	0	0	0	0	0	0	1	0	0	0	0	0	2	0	0	0	0	0	0
OTU_1735	0	0	0	0	0	0	0	0	0	0	0	0	0	0	0	0	0	0	0	2	0	0	0	0	0	0	0	0	0	0	0	0
OTU_554	0	0	0	0	0	0	0	0	0	0	0	0	0	0	0	0	0	0	0	0	10	0	0	0	3	0	0	0	40	0	1	0
OTU_1762	0	0	0	0	0	0	0	0	0	0	0	0	0	0	0	0	0	0	0	0	15	0	0	0	2	0	0	0	0	0	0	0
OTU_991	0	0	0	0	0	0	0	0	0	0	0	0	0	0	0	0	0	0	0	0	23	0	0	0	0	0	1	0	0	0	0	0
OTU_1320	0	0	0	0	0	0	0	0	0	0	0	0	0	0	0	0	0	0	0	0	11	0	0	0	0	0	0	0	0	0	0	0
OTU_1502	0	0	0	0	0	0	0	0	0	0	0	0	0	0	0	0	0	0	0	0	4	0	0	0	1	0	0	0	0	0	0	0
OTU_1032	0	0	0	0	0	0	0	0	0	0	0	0	0	0	0	0	0	0	0	0	10	0	0	0	0	0	0	0	0	0	0	0
OTU_1454	0	0	0	0	0	0	0	0	0	0	0	0	0	0	0	0	0	0	0	0	3	1	0	0	6	1	0	0	0	0	0	0
OTU_1543	0	0	0	0	0	0	0	0	0	0	0	0	0	0	0	0	0	0	0	0	1	0	0	0	0	0	4	3	0	0	0	0
OTU_1776	0	0	0	0	0	0	0	0	0	0	0	0	0	0	0	0	0	0	0	0	3	1	0	0	0	0	0	0	0	0	0	0
OTU_1971	0	0	0	0	0	0	0	0	0	0	0	0	0	0	0	0	0	0	0	0	1	1	0	0	0	0	0	0	0	0	0	0
OTU_1802	0	0	0	0	0	0	0	0	0	0	0	0	0	0	0	0	0	0	0	0	2	0	0	0	0	0	0	0	0	0	0	0
OTU_1471	0	0	0	0	0	0	0	0	0	0	0	0	0	0	0	0	0	0	0	0	3	0	0	0	0	0	0	0	0	1	0	0
OTU_1249	0	0	0	0	0	0	0	0	0	0	0	0	0	0	0	0	0	0	0	0	3	2	0	0	0	0	0	0	0	0	0	3
OTU_1847	0	0	0	0	0	0	0	0	0	0	0	0	0	0	0	0	0	0	0	0	1	0	0	0	0	2	0	0	0	0	0	0
OTU_810	0	0	0	0	0	0	0	0	0	0	0	0	0	0	0	0	0	0	0	0	0	17	0	0	0	0	0	0	0	0	0	0
OTU_1333	0	0	0	0	0	0	0	0	0	0	0	0	0	0	0	0	0	0	0	0	0	4	0	0	0	0	0	0	0	0	0	0
OTU_1842	0	0	0	0	0	0	0	0	0	0	0	0	0	0	0	0	0	0	0	0	0	3	0	0	0	0	0	0	0	0	0	0
OTU_1857	0	0	0	0	0	0	0	0	0	0	0	0	0	0	0	0	0	0	0	0	0	2	0	0	0	0	0	0	0	0	0	0
OTU_1937	0	0	0	0	0	0	0	0	0	0	0	0	0	0	0	0	0	0	0	0	0	3	0	0	0	0	0	0	0	0	0	0
OTU_1622	0	0	0	0	0	0	0	0	0	0	0	0	0	0	0	0	0	0	0	0	0	2	0	0	0	0	0	0	0	0	0	0
OTU_1979	0	0	0	0	0	0	0	0	0	0	0	0	0	0	0	0	0	0	0	0	0	3	0	0	0	0	0	1	0	0	0	0
OTU_1083	0	0	0	0	0	0	0	0	0	0	0	0	0	0	0	0	0	0	0	0	0	22	0	0	0	0	0	0	0	0	0	0
OTU_1985	0	0	0	0	0	0	0	0	0	0	0	0	0	0	0	0	0	0	0	0	0	7	0	0	0	0	0	1	0	0	0	0
OTU_1839	0	0	0	0	0	0	0	0	0	0	0	0	0	0	0	0	0	0	0	0	0	1	0	0	0	0	0	0	0	1	0	0
OTU_1525	0	0	0	0	0	0	0	0	0	0	0	0	0	0	0	0	0	0	0	0	0	7	0	0	0	0	0	0	0	0	0	0
OTU_1988	0	0	0	0	0	0	0	0	0	0	0	0	0	0	0	0	0	0	0	0	0	2	0	0	0	0	0	0	0	0	0	0
OTU_1550	0	0	0	0	0	0	0	0	0	0	0	0	0	0	0	0	0	0	0	0	0	2	0	0	0	0	0	3	0	0	1	0
OTU_1806	0	0	0	0	0	0	0	0	0	0	0	0	0	0	0	0	0	0	0	0	0	1	0	0	0	0	0	0	1	0	0	0
OTU_1807	0	0	0	0	0	0	0	0	0	0	0	0	0	0	0	0	0	0	0	0	0	2	0	0	0	0	0	0	0	0	0	0
OTU_1828	0	0	0	0	0	0	0	0	0	0	0	0	0	0	0	0	0	0	0	0	0	6	0	0	0	0	0	0	0	0	0	0
OTU_1725	0	0	0	0	0	0	0	0	0	0	0	0	0	0	0	0	0	0	0	0	0	1	0	0	0	0	0	3	0	0	0	0
OTU_1934	0	0	0	0	0	0	0	0	0	0	0	0	0	0	0	0	0	0	0	0	0	3	0	0	0	0	0	3	0	0	0	0
OTU_1526	0	0	0	0	0	0	0	0	0	0	0	0	0	0	0	0	0	0	0	0	0	3	0	0	0	0	0	2	0	0	0	0
OTU_1216	0	0	0	0	0	0	0	0	0	0	0	0	0	0	0	0	0	0	0	0	0	5	0	0	0	0	0	0	0	2	0	0
OTU_1089	0	0	0	0	0	0	0	0	0	0	0	0	0	0	0	0	0	0	0	0	0	2	0	0	0	0	0	11	0	2	0	0
OTU_1950	0	0	0	0	0	0	0	0	0	0	0	0	0	0	0	0	0	0	0	0	0	2	0	0	0	0	0	0	1	0	0	0
OTU_1377	0	0	0	0	0	0	0	0	0	0	0	0	0	0	0	0	0	0	0	0	0	1	0	0	0	0	0	5	0	0	0	0
OTU_1398	0	0	0	0	0	0	0	0	0	0	0	0	0	0	0	0	0	0	0	0	0	1	0	0	0	2	0	2	0	0	0	0
OTU_2007	0	0	0	0	0	0	0	0	0	0	0	0	0	0	0	0	0	0	0	0	0	2	0	0	0	0	0	0	0	0	0	0
OTU_1978	0	0	0	0	0	0	0	0	0	0	0	0	0	0	0	0	0	0	0	0	0	1	0	1	0	0	0	0	0	0	0	1
OTU_1611	0	0	0	0	0	0	0	0	0	0	0	0	0	0	0	0	0	0	0	0	0	1	0	0	0	2	0	0	0	0	0	0
OTU_2012	0	0	0	0	0	0	0	0	0	0	0	0	0	0	0	0	0	0	0	0	0	1	0	0	0	0	0	2	0	0	0	0
OTU_1034	0	0	0	0	0	0	0	0	0	0	0	0	0	0	0	0	0	0	0	0	0	0	11	0	0	0	0	0	0	0	0	0
OTU_1721	0	0	0	0	0	0	0	0	0	0	0	0	0	0	0	0	0	0	0	0	0	0	0	2	0	1	0	0	0	0	0	0
OTU_1659	0	0	0	0	0	0	0	0	0	0	0	0	0	0	0	0	0	0	0	0	0	0	0	1	0	1	0	0	1	0	0	0
OTU_1504	0	0	0	0	0	0	0	0	0	0	0	0	0	0	0	0	0	0	0	0	0	0	0	4	0	0	0	0	0	0	0	0
OTU_1722	0	0	0	0	0	0	0	0	0	0	0	0	0	0	0	0	0	0	0	0	0	0	0	4	0	0	0	0	0	0	0	0
OTU_1814	0	0	0	0	0	0	0	0	0	0	0	0	0	0	0	0	0	0	0	0	0	0	0	2	0	0	0	0	0	0	0	0
OTU_1638	0	0	0	0	0	0	0	0	0	0	0	0	0	0	0	0	0	0	0	0	0	0	0	4	0	0	0	1	0	0	0	0
OTU_1774	0	0	0	0	0	0	0	0	0	0	0	0	0	0	0	0	0	0	0	0	0	0	0	1	0	0	0	0	0	0	0	1
OTU_727	0	0	0	0	0	0	0	0	0	0	0	0	0	0	0	0	0	0	0	0	0	0	0	2	0	0	0	0	0	0	0	25
OTU_1395	0	0	0	0	0	0	0	0	0	0	0	0	0	0	0	0	0	0	0	0	0	0	0	1	0	5	0	0	0	0	0	0
OTU_1869	0	0	0	0	0	0	0	0	0	0	0	0	0	0	0	0	0	0	0	0	0	0	0	2	0	0	0	0	0	0	0	0
OTU_1770	0	0	0	0	0	0	0	0	0	0	0	0	0	0	0	0	0	0	0	0	0	0	0	2	0	0	0	0	0	0	0	0
OTU_1332	0	0	0	0	0	0	0	0	0	0	0	0	0	0	0	0	0	0	0	0	0	0	0	5	0	0	0	0	0	0	0	0
OTU_1991	0	0	0	0	0	0	0	0	0	0	0	0	0	0	0	0	0	0	0	0	0	0	0	2	0	0	0	0	0	0	0	0
OTU_1624	0	0	0	0	0	0	0	0	0	0	0	0	0	0	0	0	0	0	0	0	0	0	0	1	0	1	0	0	0	0	0	1
OTU_1920	0	0	0	0	0	0	0	0	0	0	0	0	0	0	0	0	0	0	0	0	0	0	0	2	0	0	0	0	0	0	0	0
OTU_1417	0	0	0	0	0	0	0	0	0	0	0	0	0	0	0	0	0	0	0	0	0	0	0	1	0	0	0	0	0	0	1	7
OTU_1794	0	0	0	0	0	0	0	0	0	0	0	0	0	0	0	0	0	0	0	0	0	0	0	1	0	0	0	0	0	0	1	0
OTU_1994	0	0	0	0	0	0	0	0	0	0	0	0	0	0	0	0	0	0	0	0	0	0	0	0	4	0	0	0	0	0	0	0
OTU_1923	0	0	0	0	0	0	0	0	0	0	0	0	0	0	0	0	0	0	0	0	0	0	0	0	2	0	0	0	0	0	0	0
OTU_1650	0	0	0	0	0	0	0	0	0	0	0	0	0	0	0	0	0	0	0	0	0	0	0	0	3	0	0	0	0	0	0	0
OTU_784	0	0	0	0	0	0	0	0	0	0	0	0	0	0	0	0	0	0	0	0	0	0	0	0	1	25	0	0	0	0	0	0
OTU_1791	0	0	0	0	0	0	0	0	0	0	0	0	0	0	0	0	0	0	0	0	0	0	0	0	1	0	0	1	0	3	0	0
OTU_1790	0	0	0	0	0	0	0	0	0	0	0	0	0	0	0	0	0	0	0	0	0	0	0	0	0	4	0	0	0	0	0	0
OTU_1939	0	0	0	0	0	0	0	0	0	0	0	0	0	0	0	0	0	0	0	0	0	0	0	0	0	3	0	0	0	0	0	0
OTU_1142	0	0	0	0	0	0	0	0	0	0	0	0	0	0	0	0	0	0	0	0	0	0	0	0	0	10	0	0	0	0	0	1
OTU_2023	0	0	0	0	0	0	0	0	0	0	0	0	0	0	0	0	0	0	0	0	0	0	0	0	0	4	0	0	0	0	0	0
OTU_1113	0	0	0	0	0	0	0	0	0	0	0	0	0	0	0	0	0	0	0	0	0	0	0	0	0	7	0	0	0	0	0	0
OTU_1631	0	0	0	0	0	0	0	0	0	0	0	0	0	0	0	0	0	0	0	0	0	0	0	0	0	4	0	0	0	0	0	0
OTU_1860	0	0	0	0	0	0	0	0	0	0	0	0	0	0	0	0	0	0	0	0	0	0	0	0	0	4	0	0	0	0	0	0
OTU_1483	0	0	0	0	0	0	0	0	0	0	0	0	0	0	0	0	0	0	0	0	0	0	0	0	0	4	0	0	0	0	0	0
OTU_1834	0	0	0	0	0	0	0	0	0	0	0	0	0	0	0	0	0	0	0	0	0	0	0	0	0	2	0	0	0	0	0	1
OTU_1645	0	0	0	0	0	0	0	0	0	0	0	0	0	0	0	0	0	0	0	0	0	0	0	0	0	1	0	2	0	3	0	0
OTU_1337	0	0	0	0	0	0	0	0	0	0	0	0	0	0	0	0	0	0	0	0	0	0	0	0	0	5	0	0	0	0	0	0
OTU_1308	0	0	0	0	0	0	0	0	0	0	0	0	0	0	0	0	0	0	0	0	0	0	0	0	0	5	0	0	0	0	0	0
OTU_1667	0	0	0	0	0	0	0	0	0	0	0	0	0	0	0	0	0	0	0	0	0	0	0	0	0	2	0	0	0	0	0	0
OTU_1495	0	0	0	0	0	0	0	0	0	0	0	0	0	0	0	0	0	0	0	0	0	0	0	0	0	4	0	0	0	0	0	0
OTU_1938	0	0	0	0	0	0	0	0	0	0	0	0	0	0	0	0	0	0	0	0	0	0	0	0	0	2	0	0	0	0	0	0
OTU_1975	0	0	0	0	0	0	0	0	0	0	0	0	0	0	0	0	0	0	0	0	0	0	0	0	0	3	0	0	0	0	0	0
OTU_1780	0	0	0	0	0	0	0	0	0	0	0	0	0	0	0	0	0	0	0	0	0	0	0	0	0	2	0	0	0	0	0	0
OTU_1973	0	0	0	0	0	0	0	0	0	0	0	0	0	0	0	0	0	0	0	0	0	0	0	0	0	2	0	0	0	0	0	0
OTU_1412	0	0	0	0	0	0	0	0	0	0	0	0	0	0	0	0	0	0	0	0	0	0	0	0	0	0	8	0	0	0	0	0
OTU_1827	0	0	0	0	0	0	0	0	0	0	0	0	0	0	0	0	0	0	0	0	0	0	0	0	0	0	1	0	0	0	1	0
OTU_1728	0	0	0	0	0	0	0	0	0	0	0	0	0	0	0	0	0	0	0	0	0	0	0	0	0	0	3	0	0	0	0	0
OTU_795	0	0	0	0	0	0	0	0	0	0	0	0	0	0	0	0	0	0	0	0	0	0	0	0	0	0	1	0	0	0	23	0
OTU_931	0	0	0	0	0	0	0	0	0	0	0	0	0	0	0	0	0	0	0	0	0	0	0	0	0	0	0	16	0	1	0	0
OTU_1591	0	0	0	0	0	0	0	0	0	0	0	0	0	0	0	0	0	0	0	0	0	0	0	0	0	0	0	3	0	0	0	0
OTU_1438	0	0	0	0	0	0	0	0	0	0	0	0	0	0	0	0	0	0	0	0	0	0	0	0	0	0	0	5	0	0	0	0
OTU_1152	0	0	0	0	0	0	0	0	0	0	0	0	0	0	0	0	0	0	0	0	0	0	0	0	0	0	0	14	0	0	0	0
OTU_1187	0	0	0	0	0	0	0	0	0	0	0	0	0	0	0	0	0	0	0	0	0	0	0	0	0	0	0	6	0	0	0	0
OTU_1594	0	0	0	0	0	0	0	0	0	0	0	0	0	0	0	0	0	0	0	0	0	0	0	0	0	0	0	7	0	0	0	0
OTU_1415	0	0	0	0	0	0	0	0	0	0	0	0	0	0	0	0	0	0	0	0	0	0	0	0	0	0	0	7	0	0	0	0
OTU_1411	0	0	0	0	0	0	0	0	0	0	0	0	0	0	0	0	0	0	0	0	0	0	0	0	0	0	0	7	0	0	0	0
OTU_1943	0	0	0	0	0	0	0	0	0	0	0	0	0	0	0	0	0	0	0	0	0	0	0	0	0	0	0	2	0	0	0	0
OTU_2010	0	0	0	0	0	0	0	0	0	0	0	0	0	0	0	0	0	0	0	0	0	0	0	0	0	0	0	7	0	0	0	0
OTU_1989	0	0	0	0	0	0	0	0	0	0	0	0	0	0	0	0	0	0	0	0	0	0	0	0	0	0	0	2	0	0	0	0
OTU_858	0	0	0	0	0	0	0	0	0	0	0	0	0	0	0	0	0	0	0	0	0	0	0	0	0	0	0	11	0	0	0	8
OTU_1614	0	0	0	0	0	0	0	0	0	0	0	0	0	0	0	0	0	0	0	0	0	0	0	0	0	0	0	7	0	0	0	0
OTU_1952	0	0	0	0	0	0	0	0	0	0	0	0	0	0	0	0	0	0	0	0	0	0	0	0	0	0	0	3	0	0	0	0
OTU_1485	0	0	0	0	0	0	0	0	0	0	0	0	0	0	0	0	0	0	0	0	0	0	0	0	0	0	0	3	0	0	0	0
OTU_1139	0	0	0	0	0	0	0	0	0	0	0	0	0	0	0	0	0	0	0	0	0	0	0	0	0	0	0	9	0	0	0	0
OTU_2014	0	0	0	0	0	0	0	0	0	0	0	0	0	0	0	0	0	0	0	0	0	0	0	0	0	0	0	3	0	0	0	0
OTU_1876	0	0	0	0	0	0	0	0	0	0	0	0	0	0	0	0	0	0	0	0	0	0	0	0	0	0	0	4	0	0	0	0
OTU_1831	0	0	0	0	0	0	0	0	0	0	0	0	0	0	0	0	0	0	0	0	0	0	0	0	0	0	0	2	0	0	0	0
OTU_1803	0	0	0	0	0	0	0	0	0	0	0	0	0	0	0	0	0	0	0	0	0	0	0	0	0	0	0	3	0	0	0	0
OTU_1567	0	0	0	0	0	0	0	0	0	0	0	0	0	0	0	0	0	0	0	0	0	0	0	0	0	0	0	6	0	0	0	0
OTU_1665	0	0	0	0	0	0	0	0	0	0	0	0	0	0	0	0	0	0	0	0	0	0	0	0	0	0	0	2	0	0	0	0
OTU_1879	0	0	0	0	0	0	0	0	0	0	0	0	0	0	0	0	0	0	0	0	0	0	0	0	0	0	0	3	0	0	0	0
OTU_1319	0	0	0	0	0	0	0	0	0	0	0	0	0	0	0	0	0	0	0	0	0	0	0	0	0	0	0	2	0	4	0	0
OTU_1755	0	0	0	0	0	0	0	0	0	0	0	0	0	0	0	0	0	0	0	0	0	0	0	0	0	0	0	2	0	3	0	0
OTU_1317	0	0	0	0	0	0	0	0	0	0	0	0	0	0	0	0	0	0	0	0	0	0	0	0	0	0	0	3	0	14	0	0
OTU_1801	0	0	0	0	0	0	0	0	0	0	0	0	0	0	0	0	0	0	0	0	0	0	0	0	0	0	0	2	0	0	0	0
OTU_1191	0	0	0	0	0	0	0	0	0	0	0	0	0	0	0	0	0	0	0	0	0	0	0	0	0	0	0	2	0	1	0	2
OTU_2017	0	0	0	0	0	0	0	0	0	0	0	0	0	0	0	0	0	0	0	0	0	0	0	0	0	0	0	2	0	0	0	0
OTU_452	0	0	0	0	0	0	0	0	0	0	0	0	0	0	0	0	0	0	0	0	0	0	0	0	0	0	0	0	57	7	0	0
OTU_1689	0	0	0	0	0	0	0	0	0	0	0	0	0	0	0	0	0	0	0	0	0	0	0	0	0	0	0	0	1	1	0	0
OTU_1932	0	0	0	0	0	0	0	0	0	0	0	0	0	0	0	0	0	0	0	0	0	0	0	0	0	0	0	0	3	0	0	0
OTU_1697	0	0	0	0	0	0	0	0	0	0	0	0	0	0	0	0	0	0	0	0	0	0	0	0	0	0	0	0	1	1	0	0
OTU_1986	0	0	0	0	0	0	0	0	0	0	0	0	0	0	0	0	0	0	0	0	0	0	0	0	0	0	0	0	0	3	0	0
OTU_1744	0	0	0	0	0	0	0	0	0	0	0	0	0	0	0	0	0	0	0	0	0	0	0	0	0	0	0	0	0	2	0	0
OTU_1108	0	0	0	0	0	0	0	0	0	0	0	0	0	0	0	0	0	0	0	0	0	0	0	0	0	0	0	0	0	9	0	0
OTU_1837	0	0	0	0	0	0	0	0	0	0	0	0	0	0	0	0	0	0	0	0	0	0	0	0	0	0	0	0	0	2	0	0
OTU_664	0	0	0	0	0	0	0	0	0	0	0	0	0	0	0	0	0	0	0	0	0	0	0	0	0	0	0	0	0	15	0	15
OTU_1915	0	0	0	0	0	0	0	0	0	0	0	0	0	0	0	0	0	0	0	0	0	0	0	0	0	0	0	0	0	2	0	0
OTU_1693	0	0	0	0	0	0	0	0	0	0	0	0	0	0	0	0	0	0	0	0	0	0	0	0	0	0	0	0	0	2	0	0
OTU_1987	0	0	0	0	0	0	0	0	0	0	0	0	0	0	0	0	0	0	0	0	0	0	0	0	0	0	0	0	0	2	0	0
OTU_1293	0	0	0	0	0	0	0	0	0	0	0	0	0	0	0	0	0	0	0	0	0	0	0	0	0	0	0	0	0	9	0	0
OTU_874	0	0	0	0	0	0	0	0	0	0	0	0	0	0	0	0	0	0	0	0	0	0	0	0	0	0	0	0	0	1	19	0
OTU_1677	0	0	0	0	0	0	0	0	0	0	0	0	0	0	0	0	0	0	0	0	0	0	0	0	0	0	0	0	0	4	0	0
OTU_1652	0	0	0	0	0	0	0	0	0	0	0	0	0	0	0	0	0	0	0	0	0	0	0	0	0	0	0	0	0	1	0	2
OTU_595	0	0	0	0	0	0	0	0	0	0	0	0	0	0	0	0	0	0	0	0	0	0	0	0	0	0	0	0	0	0	44	0
OTU_1789	0	0	0	0	0	0	0	0	0	0	0	0	0	0	0	0	0	0	0	0	0	0	0	0	0	0	0	0	0	0	0	2
OTU_1421	0	0	0	0	0	0	0	0	0	0	0	0	0	0	0	0	0	0	0	0	0	0	0	0	0	0	0	0	0	0	0	6
OTU_1881	0	0	0	0	0	0	0	0	0	0	0	0	0	0	0	0	0	0	0	0	0	0	0	0	0	0	0	0	0	0	0	3
OTU_1346	0	0	0	0	0	0	0	0	0	0	0	0	0	0	0	0	0	0	0	0	0	0	0	0	0	0	0	0	0	0	0	8
OTU_1914	0	0	0	0	0	0	0	0	0	0	0	0	0	0	0	0	0	0	0	0	0	0	0	0	0	0	0	0	0	0	0	2
OTU_1464	0	0	0	0	0	0	0	0	0	0	0	0	0	0	0	0	0	0	0	0	0	0	0	0	0	0	0	0	0	0	0	3
OTU_1962	0	0	0	0	0	0	0	0	0	0	0	0	0	0	0	0	0	0	0	0	0	0	0	0	0	0	0	0	0	0	0	2
OTU_1821	0	0	0	0	0	0	0	0	0	0	0	0	0	0	0	0	0	0	0	0	0	0	0	0	0	0	0	0	0	0	0	3
OTU_1649	0	0	0	0	0	0	0	0	0	0	0	0	0	0	0	0	0	0	0	0	0	0	0	0	0	0	0	0	0	0	0	3
OTU_1413	0	0	0	0	0	0	0	0	0	0	0	0	0	0	0	0	0	0	0	0	0	0	0	0	0	0	0	0	0	0	0	5
OTU_1921	0	0	0	0	0	0	0	0	0	0	0	0	0	0	0	0	0	0	0	0	0	0	0	0	0	0	0	0	0	0	0	6
OTU_1958	0	0	0	0	0	0	0	0	0	0	0	0	0	0	0	0	0	0	0	0	0	0	0	0	0	0	0	0	0	0	0	2
OTU_1816	0	0	0	0	0	0	0	0	0	0	0	0	0	0	0	0	0	0	0	0	0	0	0	0	0	0	0	0	0	0	0	3
OTU_1446	0	0	0	0	0	0	0	0	0	0	0	0	0	0	0	0	0	0	0	0	0	0	0	0	0	0	0	0	0	0	0	3
OTU_1443	0	0	0	0	0	0	0	0	0	0	0	0	0	0	0	0	0	0	0	0	0	0	0	0	0	0	0	0	0	0	0	3
OTU_1514	0	0	0	0	0	0	0	0	0	0	0	0	0	0	0	0	0	0	0	0	0	0	0	0	0	0	0	0	0	0	0	5
OTU_1746	0	0	0	0	0	0	0	0	0	0	0	0	0	0	0	0	0	0	0	0	0	0	0	0	0	0	0	0	0	0	0	2
