# Supplementary material for: Cropping practices manipulate abundance patterns of root and soil microbiome members paving the way to smart farming
Source: Microbiome. 2018 Jan 16;6:14. doi: 10.1186/s40168-017-0389-9 (PMC5771023; doi:10.1186/s40168-017-0389-9)
Supplement: Supplementary file 4 — A zip archive comprising the command line code and necessary input files needed to replicate bioinformatic analysis. (ZIP 628 kb) [file 40168_2017_389_MOESM4_ESM.zip › R_Input/FAST16S_barcode_OTU_ab2_id97_tax_assignments.txt]

OTU_325	Bacteria	Proteobacteria	Alphaproteobacteria	Rhizobiales	Rhizobiaceae	Ensifer	Ensifer adhaerens	0.98
OTU_324	Bacteria	Candidate division WS3	uncultured soil bacterium	uncultured soil bacterium	uncultured soil bacterium	uncultured soil bacterium	uncultured soil bacterium	1
OTU_327	Bacteria	Chloroflexi	TK10					1
OTU_326	Bacteria	Actinobacteria	Actinobacteria	PeM15	uncultured soil bacterium	uncultured soil bacterium	uncultured soil bacterium	0.94
OTU_321	Bacteria	Firmicutes	Clostridia	Clostridiales	Lachnospiraceae	uncultured		0.9
OTU_320	Bacteria	Chloroflexi	S085	uncultured bacterium	uncultured bacterium	uncultured bacterium	uncultured bacterium	0.96
OTU_323	Bacteria	Actinobacteria	Actinobacteria	Frankiales	Sporichthyaceae	uncultured	uncultured bacterium	0.9
OTU_322	Bacteria	Proteobacteria	Alphaproteobacteria	Rhizobiales	Rhizobiaceae	Kaistia	uncultured bacterium	0.95
OTU_899	Bacteria	Proteobacteria	Alphaproteobacteria	Rhizobiales	Xanthobacteraceae			0.88
OTU_898	Bacteria	Proteobacteria	Deltaproteobacteria	Myxococcales	Haliangiaceae	Haliangium	uncultured bacterium	0.99
OTU_329	Bacteria	Proteobacteria	Deltaproteobacteria	Sh765B-TzT-29				0.93
OTU_328	Bacteria	Chloroflexi	TK10	uncultured bacterium	uncultured bacterium	uncultured bacterium	uncultured bacterium	0.94
OTU_890	Bacteria	Proteobacteria	Deltaproteobacteria	Sh765B-TzT-29				0.83
OTU_897	Bacteria	Verrucomicrobia	OPB35 soil group					1
OTU_896	Bacteria	Proteobacteria	Betaproteobacteria	SC-I-84	uncultured Rhodocyclaceae bacterium	uncultured Rhodocyclaceae bacterium	uncultured Rhodocyclaceae bacterium	0.8
OTU_895	Bacteria	Proteobacteria	Deltaproteobacteria	Myxococcales	Phaselicystidaceae	Phaselicystis		0.99
OTU_894	Bacteria	Firmicutes	Clostridia	Clostridiales	Ruminococcaceae	Incertae Sedis	uncultured prokaryote	0.96
OTU_2919	Bacteria	Acidobacteria	Acidobacteria	Subgroup 3	Unknown Family	Bryobacter	uncultured bacterium	0.91
OTU_2918	Bacteria	Candidate division TM7						1
OTU_2911	Bacteria	Firmicutes	OPB54					1
OTU_2829	Bacteria	Actinobacteria	Thermoleophilia	Gaiellales	uncultured			0.86
OTU_2913	Bacteria	Proteobacteria	Alphaproteobacteria	Rickettsiales	LWSR-14	uncultured bacterium	uncultured bacterium	0.99
OTU_2912	Bacteria	Proteobacteria	Alphaproteobacteria	Rickettsiales	SM2D12	uncultured bacterium	uncultured bacterium	0.87
OTU_2915	Bacteria	Firmicutes	Clostridia	Clostridiales				0.89
OTU_2914	Bacteria	Proteobacteria	Deltaproteobacteria	Myxococcales	0319-6G20			0.97
OTU_2917	Bacteria	Proteobacteria	Deltaproteobacteria	Myxococcales	0319-6G20			1
OTU_2828	Bacteria	Acidobacteria	Acidobacteria	Subgroup 13				1
OTU_431	Bacteria	Acidobacteria	Holophagae	Subgroup 10	ABS-19	uncultured bacterium	uncultured bacterium	0.97
OTU_430	Bacteria	Chloroflexi	TK10	uncultured bacterium	uncultured bacterium	uncultured bacterium	uncultured bacterium	0.96
OTU_433	Bacteria	Proteobacteria	Deltaproteobacteria	Myxococcales	Haliangiaceae	Haliangium		0.8
OTU_432	Bacteria	Proteobacteria	Gammaproteobacteria	Xanthomonadales	Xanthomonadaceae	uncultured		0.93
OTU_435	Bacteria	Firmicutes	Bacilli	Lactobacillales	Streptococcaceae	Streptococcus	uncultured bacterium	1
OTU_434	Bacteria	Verrucomicrobia	OPB35 soil group	uncultured bacterium	uncultured bacterium	uncultured bacterium	uncultured bacterium	0.87
OTU_437	Bacteria	Bacteroidetes	Sphingobacteriia	Sphingobacteriales	Chitinophagaceae	Terrimonas	uncultured bacterium	0.98
OTU_436	Bacteria	Acidobacteria	Acidobacteria	Subgroup 6	uncultured prokaryote	uncultured prokaryote	uncultured prokaryote	0.97
OTU_439	Bacteria	Proteobacteria	Alphaproteobacteria	Rhizobiales	JG35-K1-AG5	uncultured bacterium	uncultured bacterium	1
OTU_438	Bacteria	Bacteroidetes	Flavobacteriia	Flavobacteriales	Flavobacteriaceae	Flavobacterium		1
OTU_2333	Bacteria	Planctomycetes	Phycisphaerae	WD2101 soil group	uncultured bacterium	uncultured bacterium	uncultured bacterium	0.83
OTU_1488	Bacteria	Proteobacteria	Deltaproteobacteria	Myxococcales	uncultured			0.88
OTU_1489	Bacteria	Verrucomicrobia	OPB35 soil group	uncultured bacterium	uncultured bacterium	uncultured bacterium	uncultured bacterium	0.88
OTU_1486	Bacteria	Planctomycetes						0.99
OTU_1487	Bacteria	Firmicutes	Bacilli	Bacillales	Sporolactobacillaceae	Sporolactobacillus	uncultured bacterium	0.97
OTU_1484	Bacteria	Proteobacteria	Alphaproteobacteria	Rhodospirillales	I-10	uncultured bacterium	uncultured bacterium	1
OTU_1485	Bacteria	Actinobacteria	Actinobacteria	Micromonosporales	Micromonosporaceae			0.98
OTU_1482	Bacteria	Proteobacteria	Deltaproteobacteria	Myxococcales	Haliangiaceae	Haliangium	uncultured bacterium	0.92
OTU_1483	Bacteria	Bacteroidetes	Sphingobacteriia	Sphingobacteriales	Saprospiraceae	uncultured	uncultured soil bacterium	1
OTU_1480	Bacteria	Actinobacteria	Acidimicrobiia	Acidimicrobiales	uncultured	uncultured bacterium	uncultured bacterium	0.96
OTU_1481	Bacteria	Proteobacteria	Deltaproteobacteria	Myxococcales	Haliangiaceae	Haliangium		0.88
OTU_1437	Bacteria	Acidobacteria	Holophagae	Subgroup 7				0.96
OTU_1436	Bacteria	Proteobacteria	Deltaproteobacteria	Myxococcales	Cystobacteraceae	Anaeromyxobacter	uncultured bacterium	0.97
OTU_1435	Bacteria	Proteobacteria	Gammaproteobacteria	Pasteurellales	Pasteurellaceae	Haemophilus	uncultured bacterium	0.8
OTU_1434	Bacteria	Bacteroidetes	Sphingobacteriia	Sphingobacteriales	env.OPS 17	uncultured bacterium	uncultured bacterium	1
OTU_714	Bacteria	Chloroflexi	Chloroflexia	Chloroflexales	FFCH7168	uncultured bacterium	uncultured bacterium	1
OTU_2833	Bacteria	Acidobacteria	Acidobacteria	Subgroup 6				1
OTU_715	Bacteria	Acidobacteria	Acidobacteria	Subgroup 2	uncultured Acidobacteria bacterium	uncultured Acidobacteria bacterium	uncultured Acidobacteria bacterium	1
OTU_716	Bacteria	Actinobacteria	Acidimicrobiia	Acidimicrobiales	uncultured	uncultured bacterium	uncultured bacterium	0.86
OTU_2793	Bacteria	Firmicutes	Clostridia	Clostridiales	Christensenellaceae			1
OTU_1154	Bacteria	Proteobacteria	Betaproteobacteria	Burkholderiales	Burkholderiaceae			0.99
OTU_1155	Bacteria	Actinobacteria	Thermoleophilia	Gaiellales	Gaiellaceae	Gaiella	uncultured bacterium	0.95
OTU_1156	Bacteria	Proteobacteria	Deltaproteobacteria	Myxococcales	Polyangiaceae	Byssovorax	uncultured bacterium	0.95
OTU_717	Bacteria	Candidate division TM7	uncultured bacterium	uncultured bacterium	uncultured bacterium	uncultured bacterium	uncultured bacterium	0.85
OTU_1150	Bacteria	Armatimonadetes						1
OTU_1151	Bacteria	Firmicutes	Clostridia	Clostridiales	Caldicoprobacteraceae	Caldicoprobacter	uncultured bacterium	0.95
OTU_1152	Bacteria	Planctomycetes	Planctomycetacia	Planctomycetales	Planctomycetaceae	uncultured	uncultured bacterium	0.87
OTU_1153	Bacteria	Proteobacteria	Alphaproteobacteria	Rhizobiales				1
OTU_710	Bacteria	Proteobacteria	Deltaproteobacteria	GR-WP33-30	uncultured bacterium	uncultured bacterium	uncultured bacterium	0.87
OTU_1158	Bacteria	Proteobacteria	Deltaproteobacteria	Desulfuromonadales				1
OTU_1159	Bacteria	Armatimonadetes						1
OTU_711	Bacteria	Acidobacteria	Holophagae	Subgroup 7				1
OTU_712	Bacteria	Proteobacteria	Betaproteobacteria					0.98
OTU_713	Bacteria	Planctomycetes	Planctomycetacia	Planctomycetales	Planctomycetaceae	Pirellula		1
OTU_1039	Bacteria	Firmicutes	Bacilli					1
OTU_1038	Bacteria	Proteobacteria	Betaproteobacteria					0.95
OTU_1037	Bacteria	Acidobacteria	Acidobacteria	Subgroup 4	Unknown Family	Blastocatella	uncultured Acidobacteria bacterium	1
OTU_1036	Bacteria	Firmicutes	Bacilli	Bacillales	Paenibacillaceae	Paenibacillus		0.99
OTU_1035	Bacteria	Proteobacteria	Alphaproteobacteria	Rhodospirillales	Acetobacteraceae			0.99
OTU_1034	Bacteria	Candidate division TM7	uncultured bacterium	uncultured bacterium	uncultured bacterium	uncultured bacterium	uncultured bacterium	0.88
OTU_1033	Bacteria	Actinobacteria	Thermoleophilia	Gaiellales	uncultured	uncultured bacterium	uncultured bacterium	0.85
OTU_1032	Bacteria	Nitrospirae	Nitrospira	Nitrospirales	Nitrospiraceae	Nitrospira		1
OTU_1031	Bacteria	Bacteroidetes	Sphingobacteriia	Sphingobacteriales	Chitinophagaceae	Ferruginibacter		1
OTU_1030	Bacteria	Acidobacteria	Acidobacteria	Subgroup 4	RB41	uncultured Acidobacteria bacterium	uncultured Acidobacteria bacterium	1
OTU_2723	Bacteria	Firmicutes	Clostridia	Clostridiales	Peptococcaceae			0.98
OTU_2627	Bacteria	Proteobacteria	Deltaproteobacteria	Myxococcales	uncultured	uncultured bacterium	uncultured bacterium	0.9
OTU_1323	Bacteria	Gemmatimonadetes	Gemmatimonadetes	Gemmatimonadales	Gemmatimonadaceae	Gemmatimonas		1
OTU_1322	Bacteria	Planctomycetes	Phycisphaerae	Phycisphaerales	Phycisphaeraceae	SM1A02	uncultured bacterium	1
OTU_1321	Bacteria	Proteobacteria	Alphaproteobacteria	Caulobacterales	Caulobacteraceae	uncultured		0.87
OTU_1320	Bacteria	Candidate division TM7	uncultured bacterium	uncultured bacterium	uncultured bacterium	uncultured bacterium	uncultured bacterium	0.97
OTU_1327	Bacteria	Proteobacteria	Betaproteobacteria	Rhodocyclales	Rhodocyclaceae	Ferribacterium	uncultured bacterium	0.86
OTU_1326	Bacteria	Proteobacteria	Alphaproteobacteria	Rhizobiales	Brucellaceae	Ochrobactrum	uncultured bacterium	0.82
OTU_1325	Bacteria	Chloroflexi	TK10					1
OTU_1324	Bacteria	Verrucomicrobia	OPB35 soil group					1
OTU_1329	Bacteria	Firmicutes	Bacilli	Bacillales	Paenibacillaceae	Thermobacillus	Thermobacillus composti KWC4	0.92
OTU_1328	Bacteria	Proteobacteria	Gammaproteobacteria					0.98
OTU_2763	Bacteria	Proteobacteria	Deltaproteobacteria	Myxococcales	0319-6G20			1
OTU_1929	Bacteria	Firmicutes	Clostridia	Clostridiales	Ruminococcaceae	Incertae Sedis		0.94
OTU_1928	Bacteria	Actinobacteria	Thermoleophilia	Solirubrobacterales	480-2			0.83
OTU_2210	Bacteria	Actinobacteria	Acidimicrobiia	Acidimicrobiales				0.97
OTU_2211	Bacteria	Bacteroidetes	Sphingobacteriia	Sphingobacteriales	Chitinophagaceae			1
OTU_2216	Bacteria	Planctomycetes	Phycisphaerae	WD2101 soil group				1
OTU_2217	Bacteria	Proteobacteria	Gammaproteobacteria	Chromatiales	Ectothiorhodospiraceae	Acidiferrobacter		0.98
OTU_2214	Bacteria	Proteobacteria	Alphaproteobacteria	Rhizobiales	Hyphomicrobiaceae			0.9
OTU_2215	Bacteria	Proteobacteria	Deltaproteobacteria					0.92
OTU_1921	Bacteria	Proteobacteria	TA18	uncultured bacterium	uncultured bacterium	uncultured bacterium	uncultured bacterium	0.91
OTU_1920	Bacteria	Firmicutes	Bacilli	Bacillales	Paenibacillaceae	Paenibacillus		0.99
OTU_1923	Bacteria	Firmicutes	Clostridia	Clostridiales	Lachnospiraceae	Anaerosporobacter		0.91
OTU_1922	Bacteria	Proteobacteria	Alphaproteobacteria	Rhizobiales	Rhizobiales Incertae Sedis	Bauldia	uncultured bacterium	1
OTU_1925	Bacteria							1
OTU_1924	Bacteria	Planctomycetes	Phycisphaerae	Phycisphaerales	Phycisphaeraceae	AKYG587	uncultured bacterium	1
OTU_1927	Bacteria	Planctomycetes	OM190					0.93
OTU_1926	Bacteria	Proteobacteria	Alphaproteobacteria	Sphingomonadales	Sphingomonadaceae	Sphingomonas	uncultured Kaistobacter sp.	0.85
OTU_2951	Bacteria	Actinobacteria	Actinobacteria	Streptosporangiales	Streptosporangiales Incertae Sedis	Motilibacter	uncultured bacterium	0.98
OTU_2366	Bacteria	Actinobacteria	Actinobacteria	Micrococcales	Micrococcaceae	Kocuria	uncultured bacterium	0.8
OTU_2367	Bacteria	Proteobacteria	Alphaproteobacteria	Rhizobiales				0.94
OTU_2364	Bacteria							1
OTU_2365	Bacteria	Firmicutes	Bacilli	Lactobacillales	Aerococcaceae	Abiotrophia	uncultured bacterium	1
OTU_1468	Bacteria	Acidobacteria	Subgroup 22					0.96
OTU_1818	Bacteria	Acidobacteria	Acidobacteria	Subgroup 9	uncultured bacterium	uncultured bacterium	uncultured bacterium	0.99
OTU_2360	Bacteria	Actinobacteria	Actinobacteria	Pseudonocardiales	Pseudonocardiaceae			1
OTU_2361	Bacteria	Actinobacteria	Actinobacteria	Propionibacteriales	Propionibacteriaceae	uncultured	uncultured Propionibacteriaceae bacterium	0.99
OTU_1815	Bacteria	Firmicutes	Bacilli	Bacillales	Thermoactinomycetaceae	Shimazuella	uncultured bacterium	0.99
OTU_1814	Bacteria	Actinobacteria	Nitriliruptoria	Euzebyales	Euzebyaceae	Euzebya		0.91
OTU_1817	Bacteria	Gemmatimonadetes	Gemmatimonadetes	Gemmatimonadales	Gemmatimonadaceae			0.98
OTU_1816	Bacteria	Chlamydiae	Chlamydiae	Chlamydiales	Parachlamydiaceae			0.93
OTU_1811	Bacteria	Firmicutes	Clostridia	Clostridiales	Family XIII	Mogibacterium	uncultured rumen bacterium	0.99
OTU_1810	Bacteria	Gemmatimonadetes	Gemmatimonadetes	Gemmatimonadales	Gemmatimonadaceae	Gemmatimonas	uncultured Gemmatimonas sp.	1
OTU_1813	Bacteria	TM6						1
OTU_1812	Bacteria	Proteobacteria	Alphaproteobacteria	Sphingomonadales				1
OTU_2548	Bacteria	Proteobacteria	Deltaproteobacteria	Myxococcales	mle1-27			1
OTU_2549	Bacteria	Firmicutes	Bacilli	Bacillales	Thermoactinomycetaceae	Shimazuella		1
OTU_2546	Bacteria	Proteobacteria	Alphaproteobacteria	Rhizobiales	Bradyrhizobiaceae			1
OTU_2547	Bacteria	Proteobacteria	Alphaproteobacteria	Rhizobiales	Hyphomicrobiaceae	Rhodoplanes		0.8
OTU_2544	Bacteria	Proteobacteria	Deltaproteobacteria	Myxococcales	Polyangiaceae	Sorangium		0.99
OTU_2545	Bacteria	Proteobacteria	Alphaproteobacteria	Rhodobacterales	Rhodobacteraceae	Defluviimonas		0.84
OTU_2542	Bacteria	Proteobacteria	Deltaproteobacteria	Myxococcales	Haliangiaceae	Haliangium		0.97
OTU_2543	Bacteria	Acidobacteria	Acidobacteria	Subgroup 4	Elev-16S-573			0.8
OTU_2540	Bacteria	Actinobacteria	Actinobacteria	Micrococcales	Intrasporangiaceae	Ornithinimicrobium	uncultured bacterium	1
OTU_2541	Bacteria	Chloroflexi	JG30-KF-CM66					0.99
OTU_1469	Bacteria	Proteobacteria	Alphaproteobacteria	Rhizobiales	Rhizobiaceae	Rhizobium		1
OTU_2916	Bacteria	Armatimonadetes						0.99
OTU_2148	Bacteria	Firmicutes	Clostridia	Clostridiales				0.86
OTU_2149	Bacteria	Acidobacteria	Acidobacteria	Subgroup 2	uncultured bacterium	uncultured bacterium	uncultured bacterium	0.98
OTU_2142	Bacteria	Planctomycetes	Phycisphaerae	Phycisphaerales	Phycisphaeraceae	SM1A02	uncultured Planctomycetaceae bacterium	0.99
OTU_2143	Bacteria	Acidobacteria	Acidobacteria	Subgroup 2	uncultured bacterium	uncultured bacterium	uncultured bacterium	1
OTU_2140	Bacteria	Gemmatimonadetes	Gemmatimonadetes	Gemmatimonadales	Gemmatimonadaceae	uncultured		1
OTU_2141	Bacteria	Chloroflexi	JG37-AG-4	uncultured bacterium	uncultured bacterium	uncultured bacterium	uncultured bacterium	0.98
OTU_2146	Bacteria	Firmicutes	Clostridia	Clostridiales	Peptococcaceae	uncultured	Desulfonosporus sp. AAN04	1
OTU_2147	Bacteria	Proteobacteria	Gammaproteobacteria	Legionellales	Coxiellaceae			0.89
OTU_2144	Bacteria	Proteobacteria	Deltaproteobacteria	Myxococcales				0.81
OTU_2145	Bacteria	Acidobacteria	Acidobacteria	Subgroup 3	Unknown Family	Bryobacter		1
OTU_2854	Bacteria	Planctomycetes	Planctomycetacia	Planctomycetales	Planctomycetaceae	uncultured	uncultured bacterium	0.91
OTU_556	Bacteria	Planctomycetes	Phycisphaerae	Phycisphaerales	Phycisphaeraceae	SM1A02	uncultured bacterium	0.99
OTU_557	Bacteria	Acidobacteria	Holophagae	Subgroup 10	TK85			0.8
OTU_554	Bacteria	Proteobacteria	Deltaproteobacteria	Myxococcales	uncultured			0.96
OTU_555	Bacteria	Candidate division WS3						0.97
OTU_552	Bacteria	Actinobacteria	Acidimicrobiia	Acidimicrobiales	uncultured			1
OTU_553	Bacteria	Bacteroidetes	Cytophagia	Cytophagales	Cytophagaceae	uncultured		0.98
OTU_550	Bacteria	Proteobacteria	Deltaproteobacteria	Desulfurellales	Desulfurellaceae	uncultured		1
OTU_551	Bacteria	Firmicutes	OPB54	uncultured bacterium	uncultured bacterium	uncultured bacterium	uncultured bacterium	0.93
OTU_558	Bacteria	Bacteroidetes	Flavobacteriia	Flavobacteriales	NS9 marine group	uncultured soil bacterium	uncultured soil bacterium	1
OTU_559	Bacteria	Proteobacteria	Alphaproteobacteria	Rhizobiales	Bradyrhizobiaceae	Bradyrhizobium	uncultured Rhizobiales bacterium	0.99
OTU_2750	Bacteria	Actinobacteria	Actinobacteria					1
OTU_2780	Bacteria	Proteobacteria	Alphaproteobacteria	Rickettsiales	SM2D12			1
OTU_2616	Bacteria	Chloroflexi	Chloroflexia	Chloroflexales	Roseiflexaceae	Roseiflexus	uncultured bacterium	0.82
OTU_158	Bacteria	Proteobacteria	Alphaproteobacteria	Rhodobacterales	Rhodobacteraceae	Tabrizicola	uncultured bacterium	0.88
OTU_159	Bacteria	Proteobacteria	Alphaproteobacteria	Rhizobiales	Methylobacteriaceae	Microvirga		0.99
OTU_69	Bacteria	Proteobacteria	Betaproteobacteria	SC-I-84				0.98
OTU_68	Bacteria	Actinobacteria	Actinobacteria	Corynebacteriales	Mycobacteriaceae	Mycobacterium	uncultured bacterium	0.96
OTU_2786	Bacteria	Firmicutes	Bacilli	Bacillales	Paenibacillaceae	Paenibacillus		1
OTU_2617	Bacteria	Bacteroidetes	Sphingobacteriia	Sphingobacteriales	Chitinophagaceae	uncultured		0.93
OTU_65	Bacteria	Bacteroidetes	Cytophagia	Cytophagales	Cytophagaceae	Adhaeribacter	uncultured bacterium	1
OTU_64	Bacteria	Actinobacteria	Actinobacteria	Micrococcales	Intrasporangiaceae	Terrabacter	uncultured bacterium	0.83
OTU_67	Bacteria	Proteobacteria	Betaproteobacteria	Burkholderiales	Comamonadaceae	uncultured	Musa ABB Group	0.99
OTU_66	Bacteria	Fibrobacteres	Fibrobacteria	Fibrobacterales	Fibrobacteraceae	possible genus 04	uncultured bacterium	1
OTU_156	Bacteria	Proteobacteria	Alphaproteobacteria	Rhodospirillales	Rhodospirillaceae	Defluviicoccus	uncultured bacterium	0.99
OTU_60	Bacteria	Actinobacteria	Thermoleophilia	Gaiellales	uncultured	uncultured prokaryote	uncultured prokaryote	0.93
OTU_63	Bacteria	Actinobacteria	Actinobacteria	Corynebacteriales	Mycobacteriaceae	Mycobacterium		1
OTU_62	Bacteria	Proteobacteria	Betaproteobacteria	SC-I-84				1
OTU_880	Bacteria	Proteobacteria	Deltaproteobacteria	Myxococcales				1
OTU_881	Bacteria	Firmicutes	Bacilli	Bacillales	Paenibacillaceae	Paenibacillus	uncultured bacterium	0.87
OTU_882	Bacteria	Actinobacteria	Thermoleophilia	Gaiellales	uncultured	bacterium Ellin6504	bacterium Ellin6504	0.92
OTU_883	Bacteria	Actinobacteria	Thermoleophilia	Solirubrobacterales				1
OTU_336	Bacteria	Proteobacteria	Deltaproteobacteria	Bdellovibrionales	Bdellovibrionaceae	OM27 clade		1
OTU_885	Bacteria	Acidobacteria	Acidobacteria	Subgroup 3	Unknown Family	Bryobacter	uncultured bacterium	0.83
OTU_334	Bacteria	Acidobacteria	Acidobacteria	Subgroup 3	Unknown Family	Candidatus Solibacter		1
OTU_335	Bacteria	Proteobacteria	Alphaproteobacteria	Rhodospirillales	Rhodospirillaceae	Defluviicoccus		0.93
OTU_888	Bacteria	Verrucomicrobia	OPB35 soil group					1
OTU_889	Bacteria	Fibrobacteres	Fibrobacteria	Fibrobacterales	Fibrobacteraceae	possible genus 04	uncultured bacterium	1
OTU_338	Bacteria	Verrucomicrobia	OPB35 soil group	uncultured bacterium	uncultured bacterium	uncultured bacterium	uncultured bacterium	1
OTU_339	Bacteria	Actinobacteria	Acidimicrobiia	Acidimicrobiales	Iamiaceae	Iamia		0.99
OTU_2613	Bacteria	Actinobacteria	Actinobacteria					1
OTU_2610	Bacteria	Verrucomicrobia	Spartobacteria	Chthoniobacterales	DA101 soil group			1
OTU_652	Bacteria	Actinobacteria	Thermoleophilia	Gaiellales	uncultured	uncultured bacterium	uncultured bacterium	0.89
OTU_2611	Bacteria	Proteobacteria	Alphaproteobacteria	Rhodobacterales	Rhodobacteraceae	Paracoccus	Paracoccus yeei	0.9
OTU_2208	Bacteria	Planctomycetes	Phycisphaerae	Phycisphaerales	Phycisphaeraceae	SM1A02	uncultured bacterium	0.97
OTU_2968	Bacteria	Gemmatimonadetes	Gemmatimonadetes	AT425-EubC11 terrestrial group	uncultured bacterium	uncultured bacterium	uncultured bacterium	0.89
OTU_2969	Bacteria	Proteobacteria	Betaproteobacteria	Hydrogenophilales	Hydrogenophilaceae	Thiobacillus	uncultured Thiobacillus sp.	0.82
OTU_2964	Bacteria	Proteobacteria	Betaproteobacteria	Neisseriales	Neisseriaceae	Vogesella	uncultured beta proteobacterium	0.9
OTU_2965	Bacteria	Bacteroidetes	Sphingobacteriia	Sphingobacteriales	env.OPS 17	uncultured Bacteroidetes bacterium	uncultured Bacteroidetes bacterium	0.97
OTU_2966	Bacteria	Acidobacteria	Acidobacteria	Subgroup 11	uncultured Acidobacteria bacterium	uncultured Acidobacteria bacterium	uncultured Acidobacteria bacterium	0.99
OTU_2967	Bacteria	Proteobacteria	Alphaproteobacteria	Rhodospirillales	Acetobacteraceae	Acidiphilium		0.88
OTU_2960	Bacteria	Proteobacteria	Deltaproteobacteria	Bdellovibrionales	Bdellovibrionaceae	Bdellovibrio		0.99
OTU_2961	Bacteria	Proteobacteria	Deltaproteobacteria	Bdellovibrionales	Bdellovibrionaceae	OM27 clade		0.92
OTU_2962	Bacteria	Bacteroidetes	Cytophagia	Cytophagales	Cytophagaceae	uncultured	uncultured bacterium	0.92
OTU_2963	Bacteria	Proteobacteria	Deltaproteobacteria	Myxococcales	0319-6G20			1
OTU_1729	Bacteria	Actinobacteria	Actinobacteria	Actinomycetales	Actinomycetaceae	Actinomyces		1
OTU_428	Bacteria	Proteobacteria	Alphaproteobacteria	Rhodospirillales	Acetobacteraceae	Roseomonas	uncultured bacterium	1
OTU_429	Bacteria	Armatimonadetes						1
OTU_426	Bacteria	Chloroflexi	S085	uncultured bacterium	uncultured bacterium	uncultured bacterium	uncultured bacterium	1
OTU_427	Bacteria	Candidate division WS3	uncultured bacterium	uncultured bacterium	uncultured bacterium	uncultured bacterium	uncultured bacterium	0.92
OTU_424	Bacteria	Actinobacteria	Actinobacteria	Corynebacteriales	Nocardiaceae	Williamsia	Williamsia faeni	0.93
OTU_425	Bacteria	Proteobacteria	Deltaproteobacteria	Myxococcales	Polyangiaceae	Sorangium	uncultured bacterium	0.93
OTU_422	Bacteria	Firmicutes	Bacilli	Bacillales	Paenibacillaceae	Paenibacillus		1
OTU_423	Bacteria	Firmicutes	Bacilli	Bacillales	Paenibacillaceae	Paenibacillus		0.98
OTU_420	Bacteria	Proteobacteria	Alphaproteobacteria	Rhizobiales	Rhizobiales Incertae Sedis	Bauldia	uncultured bacterium	1
OTU_421	Bacteria	Acidobacteria	Acidobacteria	Subgroup 3	Unknown Family	Bryobacter	uncultured Acidobacteria bacterium	1
OTU_1491	Bacteria	Gemmatimonadetes	Gemmatimonadetes	Gemmatimonadales	Gemmatimonadaceae	Gemmatimonas		1
OTU_1490	Bacteria	Firmicutes	Bacilli	Bacillales	Paenibacillaceae	Paenibacillus		1
OTU_1493	Bacteria	Elusimicrobia	Elusimicrobia	Lineage IIa	uncultured bacterium	uncultured bacterium	uncultured bacterium	1
OTU_1492	Bacteria	Proteobacteria	Deltaproteobacteria	Myxococcales	Haliangiaceae	Haliangium	uncultured Myxococcales bacterium	0.92
OTU_1460	Bacteria	Firmicutes	Clostridia	Clostridiales	Peptococcaceae	Pelotomaculum		0.86
OTU_1494	Bacteria	Proteobacteria	Alphaproteobacteria	Rhodospirillales	I-10	uncultured bacterium	uncultured bacterium	0.99
OTU_1497	Bacteria	Chloroflexi	Chloroflexia	Herpetosiphonales	Herpetosiphonaceae	Herpetosiphon	uncultured bacterium	1
OTU_1496	Bacteria	Proteobacteria	Alphaproteobacteria	Rhizobiales	Hyphomicrobiaceae	Devosia		0.99
OTU_1499	Bacteria	Proteobacteria	Alphaproteobacteria	Rickettsiales	SM2D12	uncultured bacterium	uncultured bacterium	0.88
OTU_1498	Bacteria	Proteobacteria	Deltaproteobacteria					0.86
OTU_1461	Bacteria	Proteobacteria	Alphaproteobacteria	Rhizobiales	Methylobacteriaceae	uncultured	uncultured bacterium	1
OTU_1147	Bacteria	Actinobacteria	Actinobacteria	Frankiales	Nakamurellaceae	Nakamurella	uncultured bacterium	0.98
OTU_1146	Bacteria	Candidate division TM7	uncultured bacterium	uncultured bacterium	uncultured bacterium	uncultured bacterium	uncultured bacterium	0.92
OTU_1145	Bacteria	Proteobacteria	Deltaproteobacteria	Myxococcales	Haliangiaceae	Haliangium	uncultured bacterium	0.89
OTU_1144	Bacteria	Firmicutes	Bacilli	Bacillales	Bacillaceae	Anoxybacillus	uncultured organism	1
OTU_1143	Bacteria	Planctomycetes	vadinHA49					1
OTU_1142	Bacteria	Verrucomicrobia	Spartobacteria	Chthoniobacterales				1
OTU_1141	Bacteria	Acidobacteria	Acidobacteria	Subgroup 2	uncultured Acidobacteria bacterium	uncultured Acidobacteria bacterium	uncultured Acidobacteria bacterium	1
OTU_1140	Bacteria	Proteobacteria	Deltaproteobacteria	Myxococcales	Haliangiaceae	Haliangium	uncultured bacterium	0.99
OTU_1518	Bacteria	Planctomycetes	Planctomycetacia	Planctomycetales	Planctomycetaceae	uncultured		0.99
OTU_1149	Bacteria	Elusimicrobia	Elusimicrobia	Lineage IV	uncultured bacterium	uncultured bacterium	uncultured bacterium	0.99
OTU_1148	Bacteria	Planctomycetes	vadinHA49	uncultured Planctomycetaceae bacterium	uncultured Planctomycetaceae bacterium	uncultured Planctomycetaceae bacterium	uncultured Planctomycetaceae bacterium	0.83
OTU_2974	Bacteria	Cyanobacteria	ML635J-21	uncultured bacterium	uncultured bacterium	uncultured bacterium	uncultured bacterium	0.82
OTU_893	Bacteria	Gemmatimonadetes	Gemmatimonadetes	Gemmatimonadales	Gemmatimonadaceae	uncultured		0.98
OTU_1519	Bacteria	Firmicutes	Bacilli	Bacillales	Paenibacillaceae	Paenibacillus		0.99
OTU_1002	Bacteria	Acidobacteria	Holophagae	Subgroup 7	uncultured Acidobacteria bacterium	uncultured Acidobacteria bacterium	uncultured Acidobacteria bacterium	0.86
OTU_1003	Bacteria	Bacteroidetes	Cytophagia	Cytophagales	Cytophagaceae	Sporocytophaga	uncultured bacterium	1
OTU_1000	Bacteria	Acidobacteria	Subgroup 22	uncultured bacterium	uncultured bacterium	uncultured bacterium	uncultured bacterium	0.91
OTU_1001	Bacteria	Chloroflexi	Chloroflexia	Chloroflexales	Roseiflexaceae	Roseiflexus		1
OTU_1006	Bacteria	Planctomycetes	vadinHA49	uncultured Planctomycetales bacterium	uncultured Planctomycetales bacterium	uncultured Planctomycetales bacterium	uncultured Planctomycetales bacterium	0.97
OTU_1007	Bacteria	Chloroflexi	S085	uncultured bacterium	uncultured bacterium	uncultured bacterium	uncultured bacterium	0.96
OTU_1004	Bacteria	Proteobacteria	Betaproteobacteria	Rhodocyclales	Rhodocyclaceae			0.96
OTU_1005	Bacteria	Armatimonadetes						1
OTU_1008	Bacteria	Chlamydiae	Chlamydiae	Chlamydiales	Parachlamydiaceae			0.86
OTU_1009	Bacteria	Proteobacteria	Alphaproteobacteria	Rhizobiales	DUNssu371	uncultured forest soil bacterium	uncultured forest soil bacterium	0.9
OTU_892	Bacteria	Proteobacteria	Deltaproteobacteria	Myxococcales	Sandaracinaceae	Sandaracinus	uncultured bacterium	1
OTU_891	Bacteria	Proteobacteria	Deltaproteobacteria	Myxococcales	uncultured			1
OTU_2212	Bacteria	Proteobacteria	Deltaproteobacteria	Bdellovibrionales	Bacteriovoracaceae	Peredibacter		0.88
OTU_2503	Bacteria	Firmicutes	Bacilli	Bacillales	Paenibacillaceae	Paenibacillus		0.85
OTU_2500	Bacteria	Proteobacteria	Deltaproteobacteria	Bdellovibrionales	Bacteriovoracaceae	Peredibacter		1
OTU_1316	Bacteria	Bacteroidetes	Sphingobacteriia	Sphingobacteriales	env.OPS 17	uncultured bacterium	uncultured bacterium	0.98
OTU_1317	Bacteria	Proteobacteria	Deltaproteobacteria	Myxococcales	Haliangiaceae	Haliangium		1
OTU_1314	Bacteria	Proteobacteria	Deltaproteobacteria	Desulfuromonadales	GR-WP33-58	uncultured Desulfuromonadales bacterium	uncultured Desulfuromonadales bacterium	1
OTU_1315	Bacteria	Candidate division WS3	uncultured Fibrobacteres bacterium	uncultured Fibrobacteres bacterium	uncultured Fibrobacteres bacterium	uncultured Fibrobacteres bacterium	uncultured Fibrobacteres bacterium	1
OTU_1312	Bacteria	Chloroflexi	uncultured	uncultured bacterium	uncultured bacterium	uncultured bacterium	uncultured bacterium	0.8
OTU_1313	Bacteria	Proteobacteria	Deltaproteobacteria	Bdellovibrionales	Bdellovibrionaceae	OM27 clade	uncultured bacterium	1
OTU_1310	Bacteria	Firmicutes	Clostridia	Clostridiales	Clostridiaceae 1	Clostridium sensu stricto 12	Clostridium pasteurianum	0.82
OTU_1311	Bacteria	Proteobacteria	Gammaproteobacteria	Xanthomonadales	Xanthomonadaceae	uncultured	uncultured bacterium	0.95
OTU_2506	Bacteria	Proteobacteria	Alphaproteobacteria	Rickettsiales	SM2D12	uncultured bacterium	uncultured bacterium	0.85
OTU_1318	Bacteria	Chloroflexi						0.88
OTU_1319	Bacteria	Proteobacteria	Deltaproteobacteria	Myxococcales	Phaselicystidaceae	Phaselicystis		0.81
OTU_2504	Bacteria	Bacteroidetes						0.9
OTU_2505	Bacteria	TM6	uncultured bacterium	uncultured bacterium	uncultured bacterium	uncultured bacterium	uncultured bacterium	0.97
OTU_1569	Bacteria	Bacteroidetes	Sphingobacteriia	Sphingobacteriales	env.OPS 17			0.85
OTU_1568	Bacteria	Chloroflexi	Chloroflexia	Chloroflexales	Roseiflexaceae	Roseiflexus		1
OTU_1441	Bacteria	Planctomycetes	Phycisphaerae	Phycisphaerales	Phycisphaeraceae	SM1A02	uncultured bacterium	0.99
OTU_1446	Bacteria	Proteobacteria	Deltaproteobacteria	Myxococcales	Haliangiaceae	Haliangium		0.96
OTU_1447	Bacteria	Actinobacteria	Thermoleophilia	Solirubrobacterales				1
OTU_2205	Bacteria	Elusimicrobia	Elusimicrobia	Lineage IIb	uncultured bacterium	uncultured bacterium	uncultured bacterium	1
OTU_2204	Bacteria	Proteobacteria	Deltaproteobacteria	Myxococcales	uncultured	uncultured bacterium	uncultured bacterium	0.91
OTU_2207	Bacteria	Actinobacteria	Actinobacteria	Micromonosporales	Micromonosporaceae	Longispora		0.98
OTU_2206	Bacteria	Firmicutes	Clostridia	Clostridiales	Defluviitaleaceae	uncultured	Clostridiaceae bacterium SH032	0.98
OTU_1958	Bacteria	Chlamydiae	Chlamydiae	Chlamydiales				1
OTU_1959	Bacteria	Proteobacteria	Alphaproteobacteria	Rhizobiales				1
OTU_2203	Bacteria	Actinobacteria	Thermoleophilia	Solirubrobacterales	TM146			1
OTU_2202	Bacteria	Acidobacteria	Acidobacteria	Subgroup 3	Unknown Family	Bryobacter	uncultured Acidobacteria bacterium	1
OTU_1954	Bacteria	Proteobacteria	Betaproteobacteria	Rhodocyclales	Rhodocyclaceae	Azoarcus	uncultured bacterium	0.98
OTU_1955	Bacteria	Proteobacteria	Alphaproteobacteria	Rhodobacterales	Rhodobacteraceae			0.99
OTU_1956	Bacteria	Bacteroidetes	Cytophagia	Cytophagales	Cytophagaceae	Leadbetterella		1
OTU_1957	Bacteria	Bacteroidetes	Sphingobacteriia	Sphingobacteriales	Chitinophagaceae			1
OTU_1950	Bacteria	Acidobacteria	Acidobacteria	Subgroup 6				1
OTU_1951	Bacteria	Firmicutes	Clostridia	Clostridiales	Clostridiaceae 1			1
OTU_1952	Bacteria	Proteobacteria	Alphaproteobacteria	Rhodospirillales	DA111			1
OTU_1953	Bacteria	Proteobacteria	Deltaproteobacteria	Bdellovibrionales	Bdellovibrionaceae	Bdellovibrio	uncultured bacterium	0.99
OTU_1448	Bacteria	Firmicutes	Clostridia	Clostridiales	Lachnospiraceae	uncultured	uncultured prokaryote	1
OTU_1449	Bacteria	Proteobacteria	Deltaproteobacteria					0.8
OTU_1659	Bacteria	Bacteroidetes	Bacteroidia	Bacteroidales	Porphyromonadaceae	Dysgonomonas		1
OTU_1157	Archaea	Euryarchaeota	Methanomicrobia	Methanosarcinales	Methanosarcinaceae	Methanosarcina	uncultured archaeon	0.8
OTU_1567	Bacteria	Chloroflexi						0.94
OTU_1566	Bacteria	Candidate division TM7						1
OTU_2379	Bacteria	Chloroflexi	Ktedonobacteria	C0119	uncultured Chloroflexi bacterium	uncultured Chloroflexi bacterium	uncultured Chloroflexi bacterium	0.98
OTU_2378	Bacteria	Firmicutes	Bacilli	Bacillales	Thermoactinomycetaceae	uncultured	uncultured compost bacterium	1
OTU_2371	Bacteria	Acidobacteria	Holophagae	Subgroup 7				0.99
OTU_2370	Bacteria	Firmicutes						0.93
OTU_2373	Bacteria	Firmicutes	Clostridia	Clostridiales	Family XVIII	Symbiobacterium	uncultured compost bacterium	1
OTU_2372	Bacteria	Candidate division WS3						1
OTU_2375	Bacteria	Gemmatimonadetes	Gemmatimonadetes	Gemmatimonadales	Gemmatimonadaceae	Gemmatimonas		0.94
OTU_2374	Bacteria	Proteobacteria	Alphaproteobacteria	Rhizobiales	Hyphomicrobiaceae	Devosia	uncultured bacterium	0.99
OTU_2377	Bacteria	Bacteroidetes						0.98
OTU_2376	Bacteria	Proteobacteria	Deltaproteobacteria	Bdellovibrionales	Bdellovibrionaceae	Bdellovibrio		1
OTU_1511	Bacteria	Proteobacteria	Gammaproteobacteria	Xanthomonadales				1
OTU_2551	Bacteria	Gemmatimonadetes	Gemmatimonadetes	Gemmatimonadales	Gemmatimonadaceae	uncultured	uncultured Gemmatimonas sp.	0.94
OTU_2550	Bacteria	Proteobacteria	TA18	uncultured bacterium	uncultured bacterium	uncultured bacterium	uncultured bacterium	0.8
OTU_2553	Bacteria	Chloroflexi	Caldilineae	Caldilineales	Caldilineaceae	uncultured		1
OTU_2552	Bacteria	Actinobacteria	Actinobacteria	Frankiales	Acidothermaceae	Acidothermus		0.99
OTU_2555	Bacteria							1
OTU_2554	Bacteria	Chlorobi	Chlorobia	Chlorobiales	OPB56	uncultured bacterium	uncultured bacterium	0.95
OTU_2557	Bacteria	Candidate division TM7	uncultured bacterium	uncultured bacterium	uncultured bacterium	uncultured bacterium	uncultured bacterium	0.85
OTU_2396	Bacteria	Proteobacteria	Alphaproteobacteria	Rickettsiales	Holosporaceae	uncultured		0.97
OTU_2559	Bacteria	Proteobacteria						0.91
OTU_1657	Bacteria	Planctomycetes	Planctomycetacia	Planctomycetales	Planctomycetaceae	Gemmata	uncultured bacterium	0.86
OTU_1656	Bacteria	Proteobacteria	Alphaproteobacteria					0.97
OTU_1553	Bacteria	Chloroflexi	Chloroflexia	Herpetosiphonales	Herpetosiphonaceae	Herpetosiphon		0.99
OTU_2159	Bacteria	Proteobacteria	TA18					0.83
OTU_2158	Bacteria	Proteobacteria	Gammaproteobacteria	Legionellales	Coxiellaceae			0.83
OTU_2155	Bacteria	Planctomycetes	Planctomycetacia	Planctomycetales	Planctomycetaceae	Blastopirellula	uncultured bacterium	0.97
OTU_2154	Bacteria	Acidobacteria	Acidobacteria	Subgroup 4				1
OTU_2157	Bacteria	TM6	uncultured bacterium	uncultured bacterium	uncultured bacterium	uncultured bacterium	uncultured bacterium	0.98
OTU_1849	Bacteria	Planctomycetes	Planctomycetacia	Planctomycetales	Planctomycetaceae	Gemmata	uncultured bacterium	1
OTU_2151	Bacteria	Proteobacteria	Gammaproteobacteria	Legionellales	Coxiellaceae			0.8
OTU_2150	Bacteria	Bacteroidetes	Sphingobacteriia	Sphingobacteriales	Chitinophagaceae	uncultured		0.95
OTU_2153	Bacteria	Candidate division TM7	uncultured bacterium	uncultured bacterium	uncultured bacterium	uncultured bacterium	uncultured bacterium	0.85
OTU_2152	Bacteria	TM6	uncultured bacterium	uncultured bacterium	uncultured bacterium	uncultured bacterium	uncultured bacterium	0.98
OTU_523	Bacteria	Proteobacteria	Betaproteobacteria	Nitrosomonadales	Nitrosomonadaceae	uncultured		0.92
OTU_522	Bacteria	Candidate division WS3	uncultured bacterium	uncultured bacterium	uncultured bacterium	uncultured bacterium	uncultured bacterium	0.99
OTU_521	Bacteria	Chlorobi	Chlorobia	Chlorobiales	OPB56	uncultured Chlorobi bacterium	uncultured Chlorobi bacterium	0.97
OTU_520	Bacteria	Proteobacteria	Gammaproteobacteria					1
OTU_527	Bacteria	Proteobacteria	Deltaproteobacteria	Myxococcales	Haliangiaceae	Haliangium		1
OTU_526	Bacteria	Candidate division TM7	uncultured bacterium	uncultured bacterium	uncultured bacterium	uncultured bacterium	uncultured bacterium	0.87
OTU_525	Bacteria	Acidobacteria	Acidobacteria	Subgroup 3	SJA-149			1
OTU_524	Bacteria	Bacteroidetes	Flavobacteriia	Flavobacteriales	Flavobacteriaceae	Chryseobacterium	uncultured bacterium	0.98
OTU_529	Bacteria	Proteobacteria	Deltaproteobacteria	Syntrophobacterales	Syntrophaceae	uncultured	uncultured Myxococcales bacterium	0.94
OTU_528	Bacteria	Proteobacteria	Gammaproteobacteria	Xanthomonadales	Xanthomonadaceae	uncultured	uncultured bacterium	0.85
OTU_1843	Bacteria	Actinobacteria	Acidimicrobiia	Acidimicrobiales	uncultured			0.86
OTU_2399	Bacteria	Chlamydiae	Chlamydiae	Chlamydiales	Parachlamydiaceae			0.98
OTU_2398	Bacteria	Elusimicrobia	Elusimicrobia	MVP-88	uncultured bacterium	uncultured bacterium	uncultured bacterium	1
OTU_191	Bacteria	Firmicutes	Clostridia	Clostridiales	Peptostreptococcaceae	Sporacetigenium	uncultured bacterium	0.95
OTU_2880	Bacteria	Firmicutes	Clostridia	Clostridiales	Ruminococcaceae	Incertae Sedis		0.9
OTU_58	Bacteria	Actinobacteria	Actinobacteria	Streptomycetales	Streptomycetaceae	Streptomyces		1
OTU_59	Bacteria	Proteobacteria	Betaproteobacteria	SC-I-84				1
OTU_2791	Bacteria	Chloroflexi						0.93
OTU_2790	Bacteria	Proteobacteria	Deltaproteobacteria	Bdellovibrionales	Bacteriovoracaceae	Peredibacter		1
OTU_2797	Bacteria	Acidobacteria	Acidobacteria	Subgroup 17	uncultured bacterium	uncultured bacterium	uncultured bacterium	0.95
OTU_2796	Bacteria	Proteobacteria	Betaproteobacteria					1
OTU_2795	Bacteria	Proteobacteria	Deltaproteobacteria	Myxococcales	Sandaracinaceae			0.99
OTU_2794	Bacteria	Proteobacteria	Deltaproteobacteria	Myxococcales	mle1-27	uncultured delta proteobacterium	uncultured delta proteobacterium	0.86
OTU_50	Bacteria	Firmicutes	Bacilli	Bacillales				0.96
OTU_51	Bacteria	Actinobacteria	Thermoleophilia	Gaiellales	uncultured	uncultured microorganism	uncultured microorganism	1
OTU_52	Bacteria	Proteobacteria	Deltaproteobacteria	GR-WP33-30				1
OTU_53	Bacteria	Actinobacteria	Thermoleophilia	Gaiellales	Gaiellaceae	Gaiella		1
OTU_54	Bacteria	Proteobacteria	Alphaproteobacteria	Rhizobiales				1
OTU_55	Bacteria	Actinobacteria	Actinobacteria	Propionibacteriales	Nocardioidaceae	Nocardioides		0.95
OTU_56	Bacteria	Actinobacteria	Thermoleophilia	Solirubrobacterales	Q3-6C1	uncultured bacterium	uncultured bacterium	1
OTU_57	Bacteria	Bacteroidetes	Flavobacteriia	Flavobacteriales	Flavobacteriaceae	Flavobacterium	uncultured Flavobacteriaceae bacterium	0.82
OTU_1792	Bacteria	Actinobacteria	Actinobacteria	Streptomycetales	Streptomycetaceae	Streptomyces		0.92
OTU_1793	Bacteria	Proteobacteria	TA18					0.93
OTU_1790	Bacteria	Candidate division TM7	uncultured bacterium SBR2113	uncultured bacterium SBR2113	uncultured bacterium SBR2113	uncultured bacterium SBR2113	uncultured bacterium SBR2113	0.95
OTU_1791	Bacteria	Firmicutes	Clostridia	Clostridiales	Lachnospiraceae	Butyrivibrio	uncultured rumen bacterium	0.97
OTU_1796	Bacteria	Proteobacteria	Deltaproteobacteria	Myxococcales	Haliangiaceae	Haliangium		1
OTU_1797	Bacteria	Proteobacteria	Alphaproteobacteria	Caulobacterales	Caulobacteraceae	Asticcacaulis	uncultured Asticcacaulis sp.	1
OTU_1794	Bacteria	Proteobacteria	Alphaproteobacteria	Rhodospirillales	AKYH478	uncultured alpha proteobacterium	uncultured alpha proteobacterium	1
OTU_1795	Bacteria	Actinobacteria	Acidimicrobiia	Acidimicrobiales	uncultured			0.97
OTU_402	Bacteria	Chloroflexi	TK10	uncultured bacterium	uncultured bacterium	uncultured bacterium	uncultured bacterium	0.86
OTU_1799	Bacteria	Planctomycetes	Pla4 lineage					0.83
OTU_181	Bacteria	Actinobacteria	Thermoleophilia	Solirubrobacterales	0319-6M6	uncultured bacterium	uncultured bacterium	0.97
OTU_180	Bacteria	Proteobacteria	Betaproteobacteria	TRA3-20				0.99
OTU_183	Bacteria	Bacteroidetes	Cytophagia	Cytophagales	Cytophagaceae	Ohtaekwangia	uncultured bacterium	0.95
OTU_182	Bacteria	Verrucomicrobia	OPB35 soil group	uncultured bacterium	uncultured bacterium	uncultured bacterium	uncultured bacterium	0.84
OTU_185	Bacteria	Actinobacteria	Acidimicrobiia	Acidimicrobiales				1
OTU_184	Bacteria	Bacteroidetes	Flavobacteriia	Flavobacteriales	Flavobacteriaceae	Chryseobacterium	uncultured bacterium	0.82
OTU_639	Bacteria	Proteobacteria	Alphaproteobacteria	Rhizobiales	Rhizobiales Incertae Sedis	Rhizomicrobium		1
OTU_638	Bacteria	Proteobacteria	Alphaproteobacteria	Rhodospirillales	Rhodospirillales Incertae Sedis	Geminicoccus		1
OTU_637	Bacteria	Verrucomicrobia	OPB35 soil group	uncultured bacterium	uncultured bacterium	uncultured bacterium	uncultured bacterium	0.98
OTU_636	Bacteria	Proteobacteria	Deltaproteobacteria	Bdellovibrionales	Bdellovibrionaceae	OM27 clade		1
OTU_635	Bacteria	Proteobacteria	Alphaproteobacteria	Caulobacterales	Caulobacteraceae	Caulobacter	uncultured bacterium	1
OTU_634	Bacteria	Proteobacteria	Alphaproteobacteria	Rhizobiales	Hyphomicrobiaceae			1
OTU_633	Bacteria	Proteobacteria	Alphaproteobacteria	Rhizobiales	Hyphomicrobiaceae	Hyphomicrobium		1
OTU_632	Bacteria	Firmicutes	Bacilli	Bacillales	Bacillaceae	Bacillus	Bacillus licheniformis	1
OTU_631	Bacteria	Proteobacteria	Alphaproteobacteria	Sphingomonadales	Sphingomonadaceae			0.99
OTU_630	Bacteria	Proteobacteria	Alphaproteobacteria	Rhodospirillales	Acetobacteraceae	uncultured	uncultured bacterium	0.88
OTU_94	Bacteria	Gemmatimonadetes	Gemmatimonadetes	Gemmatimonadales	Gemmatimonadaceae	Gemmatimonas	uncultured Gemmatimonadaceae bacterium	0.95
OTU_162	Bacteria	Actinobacteria	Actinobacteria	Propionibacteriales	Nocardioidaceae	Kribbella	Kribbella catacumbae	0.88
OTU_161	Bacteria	Proteobacteria	Alphaproteobacteria	Rhizobiales	DUNssu044	uncultured bacterium	uncultured bacterium	0.84
OTU_97	Bacteria	Proteobacteria	Alphaproteobacteria	Rhizobiales	Rhizobiaceae	Rhizobium	Rhizobium leguminosarum	0.94
OTU_90	Bacteria	Proteobacteria	Deltaproteobacteria	Desulfobacterales	Nitrospinaceae	Candidatus Entotheonella	uncultured bacterium	1
OTU_91	Bacteria	Actinobacteria	Actinobacteria	Propionibacteriales	Nocardioidaceae	Nocardioides		1
OTU_2653	Bacteria	Chloroflexi	JG30-KF-CM66	uncultured bacterium	uncultured bacterium	uncultured bacterium	uncultured bacterium	0.88
OTU_92	Bacteria	Actinobacteria	Acidimicrobiia	Acidimicrobiales	Iamiaceae	Iamia	uncultured actinobacterium	1
OTU_2979	Bacteria	Proteobacteria	Deltaproteobacteria	Myxococcales	uncultured	uncultured bacterium	uncultured bacterium	0.8
OTU_2978	Bacteria	Proteobacteria	Deltaproteobacteria	Myxococcales	Nannocystaceae	Nannocystis		0.98
OTU_2977	Bacteria	Firmicutes	Clostridia	Halanaerobiales	Halanaerobiaceae	Halocella	uncultured bacterium	1
OTU_2976	Bacteria	Proteobacteria	Deltaproteobacteria					0.8
OTU_2975	Bacteria	Chloroflexi	JG30-KF-CM66	uncultured Chloroflexi bacterium	uncultured Chloroflexi bacterium	uncultured Chloroflexi bacterium	uncultured Chloroflexi bacterium	0.99
OTU_93	Bacteria	Gemmatimonadetes	Gemmatimonadetes	Gemmatimonadales	Gemmatimonadaceae	uncultured	uncultured Gemmatimonas sp.	0.89
OTU_2973	Bacteria	Verrucomicrobia	Spartobacteria	Chthoniobacterales	Chthoniobacteraceae	Chthoniobacter	uncultured bacterium	0.8
OTU_2972	Bacteria	Armatimonadetes						1
OTU_2971	Bacteria							1
OTU_2970	Bacteria	Acidobacteria	Acidobacteria	Acidobacteriales	Acidobacteriaceae (Subgroup 1)	uncultured	uncultured Acidobacteria bacterium	0.94
OTU_989	Bacteria	Bacteroidetes	Sphingobacteriia	Sphingobacteriales	Saprospiraceae	uncultured		0.83
OTU_988	Bacteria	Candidate division WS3						1
OTU_459	Bacteria	Actinobacteria	Actinobacteria	Streptomycetales	Streptomycetaceae	Streptomyces		0.99
OTU_458	Bacteria	Firmicutes	Bacilli	Bacillales	Paenibacillaceae	Paenibacillus	uncultured bacterium	0.84
OTU_453	Bacteria	Firmicutes	Bacilli	Bacillales	Thermoactinomycetaceae	Planifilum	uncultured compost bacterium	1
OTU_452	Bacteria	Firmicutes	Bacilli	Lactobacillales	Streptococcaceae	Streptococcus	Streptococcus salivarius subsp. thermophilus	1
OTU_983	Bacteria	Proteobacteria	Deltaproteobacteria	Bdellovibrionales	Bdellovibrionaceae	Bdellovibrio		0.99
OTU_982	Bacteria	Proteobacteria	Alphaproteobacteria	Rhizobiales	Xanthobacteraceae	Labrys	uncultured Hyphomicrobiaceae bacterium	0.98
OTU_985	Bacteria	Proteobacteria	Deltaproteobacteria	Desulfurellales	Desulfurellaceae	uncultured	uncultured bacterium	0.98
OTU_456	Bacteria	Proteobacteria	Alphaproteobacteria	Rhodospirillales	I-10	uncultured bacterium	uncultured bacterium	0.96
OTU_455	Bacteria	Actinobacteria	Actinobacteria	Frankiales				0.92
OTU_454	Bacteria	Actinobacteria	Actinobacteria	Frankiales	uncultured			1
OTU_2931	Bacteria	Proteobacteria	Deltaproteobacteria	Myxococcales	uncultured	uncultured soil bacterium	uncultured soil bacterium	0.99
OTU_1178	Bacteria	Actinobacteria	Actinobacteria	Micrococcales	Microbacteriaceae	Gulosibacter	uncultured bacterium	1
OTU_1179	Bacteria	Bacteroidetes	Sphingobacteriia	Sphingobacteriales	NS11-12 marine group	uncultured bacterium	uncultured bacterium	0.96
OTU_1172	Bacteria	Proteobacteria	Deltaproteobacteria	Myxococcales	Sandaracinaceae	uncultured bacterium	uncultured bacterium	1
OTU_1173	Bacteria	Firmicutes	Clostridia	Clostridiales	Ruminococcaceae	Incertae Sedis		0.94
OTU_1170	Bacteria	Proteobacteria	Alphaproteobacteria	Rhizobiales				0.98
OTU_1171	Bacteria	Proteobacteria	TA18					0.97
OTU_1176	Bacteria	Firmicutes	Clostridia					0.91
OTU_1177	Bacteria	Actinobacteria	Actinobacteria	Micromonosporales	Micromonosporaceae	Longispora	uncultured bacterium	0.95
OTU_1174	Bacteria	Verrucomicrobia	Verrucomicrobiae	Verrucomicrobiales	Verrucomicrobiaceae	uncultured		1
OTU_1175	Bacteria	Planctomycetes	OM190	uncultured microorganism	uncultured microorganism	uncultured microorganism	uncultured microorganism	0.97
OTU_857	Bacteria	Proteobacteria	Alphaproteobacteria	Rhizobiales	Hyphomicrobiaceae	Devosia	uncultured bacterium	0.97
OTU_856	Bacteria	Proteobacteria	Alphaproteobacteria	Rhizobiales	Rhizobiaceae	Rhizobium	uncultured bacterium	0.91
OTU_855	Bacteria	Firmicutes	Clostridia	Clostridiales	Clostridiaceae 2	Alkaliphilus		0.98
OTU_854	Bacteria	Firmicutes	Bacilli	Bacillales	Planococcaceae			0.96
OTU_853	Bacteria	Acidobacteria	Acidobacteria	Subgroup 6				1
OTU_852	Bacteria	Acidobacteria	Acidobacteria	Subgroup 3	Unknown Family			0.84
OTU_851	Bacteria	Firmicutes	Clostridia	Clostridiales	Family XIII			1
OTU_850	Bacteria	Firmicutes	Clostridia	Clostridiales	Lachnospiraceae	Anaerosporobacter	uncultured bacterium	0.84
OTU_1770	Bacteria	Planctomycetes	vadinHA49					1
OTU_1771	Bacteria	Firmicutes	Clostridia	Clostridiales	Family XI	Anaerococcus		1
OTU_1772	Bacteria	Proteobacteria	Betaproteobacteria	Burkholderiales	Comamonadaceae			1
OTU_1698	Bacteria	Spirochaetae	Spirochaetes	Spirochaetales	Leptospiraceae	Turneriella	Turneriella parva DSM 21527	1
OTU_1774	Bacteria	Firmicutes	Bacilli	Bacillales	Paenibacillaceae	Paenibacillus		0.97
OTU_1775	Bacteria	Proteobacteria	Deltaproteobacteria	Bdellovibrionales	Bdellovibrionaceae	OM27 clade	uncultured bacterium	0.92
OTU_859	Bacteria	Proteobacteria	Betaproteobacteria					0.96
OTU_858	Bacteria	Proteobacteria	Alphaproteobacteria	Sphingomonadales				1
OTU_1695	Bacteria	Firmicutes	Bacilli	Bacillales	Planococcaceae	Sporosarcina	uncultured bacterium	0.99
OTU_1694	Bacteria	Actinobacteria	Actinobacteria	Streptosporangiales	Streptosporangiaceae	uncultured bacterium	uncultured bacterium	0.95
OTU_2264	Bacteria	Proteobacteria	Deltaproteobacteria	Myxococcales				1
OTU_1015	Bacteria	Chloroflexi	JG30-KF-CM66	uncultured bacterium	uncultured bacterium	uncultured bacterium	uncultured bacterium	0.99
OTU_1014	Bacteria	Proteobacteria	Deltaproteobacteria	Myxococcales	Haliangiaceae	Haliangium	uncultured bacterium	0.98
OTU_1017	Bacteria	Firmicutes	Clostridia	Clostridiales	Family XI	Sedimentibacter		0.96
OTU_1016	Bacteria	Proteobacteria	Deltaproteobacteria	Myxococcales	Sandaracinaceae	Sandaracinus	uncultured soil bacterium	0.95
OTU_1011	Bacteria	Actinobacteria	Actinobacteria	Streptosporangiales	Streptosporangiaceae	uncultured bacterium	uncultured bacterium	1
OTU_1010	Bacteria	Acidobacteria	Acidobacteria	Subgroup 3	Unknown Family	Candidatus Solibacter		1
OTU_1013	Bacteria	Proteobacteria	Deltaproteobacteria	Myxococcales	Haliangiaceae	Haliangium		0.88
OTU_1012	Bacteria	Bacteroidetes	Sphingobacteriia	Sphingobacteriales	Saprospiraceae	uncultured		0.99
OTU_1019	Bacteria	Chloroflexi	S085	uncultured bacterium	uncultured bacterium	uncultured bacterium	uncultured bacterium	0.87
OTU_1018	Bacteria	Bacteroidetes	Sphingobacteriia	Sphingobacteriales	env.OPS 17	uncultured bacterium	uncultured bacterium	1
OTU_2268	Bacteria	Proteobacteria	Betaproteobacteria	Rhodocyclales	Rhodocyclaceae	Dechloromonas	uncultured beta proteobacterium	0.89
OTU_1416	Bacteria	Proteobacteria	Deltaproteobacteria	Myxococcales	uncultured			0.87
OTU_2075	Bacteria	Elusimicrobia	Elusimicrobia	Lineage IIb	uncultured bacterium	uncultured bacterium	uncultured bacterium	1
OTU_1309	Bacteria	Planctomycetes	Phycisphaerae	Phycisphaerales	Phycisphaeraceae	SM1A02	uncultured bacterium	1
OTU_1308	Bacteria	Armatimonadetes						1
OTU_2488	Bacteria	Firmicutes	Clostridia	Clostridiales	Ruminococcaceae			1
OTU_1301	Bacteria	Proteobacteria	Deltaproteobacteria	Myxococcales	Polyangiaceae	Sorangium		0.98
OTU_1300	Bacteria	Chloroflexi	TK10					1
OTU_1303	Bacteria	Proteobacteria	Gammaproteobacteria					0.9
OTU_1302	Bacteria	Proteobacteria	Deltaproteobacteria	Desulfobacterales	Nitrospinaceae	Candidatus Entotheonella		1
OTU_1305	Bacteria	Bacteroidetes	Sphingobacteriia	Sphingobacteriales	env.OPS 17			1
OTU_1304	Bacteria	Chloroflexi	JG30-KF-CM66					0.98
OTU_1307	Bacteria	Proteobacteria	Deltaproteobacteria	Myxococcales	0319-6G20			1
OTU_1306	Bacteria	Gemmatimonadetes	Gemmatimonadetes	Gemmatimonadales	Gemmatimonadaceae	Gemmatimonas		1
OTU_2362	Bacteria	Proteobacteria	Alphaproteobacteria	Rhodospirillales	Rhodospirillaceae			0.9
OTU_2389	Bacteria	Actinobacteria	Rubrobacteria	Rubrobacterales	Rubrobacteriaceae	Rubrobacter		1
OTU_1949	Bacteria	Proteobacteria	Alphaproteobacteria	Rhodospirillales	Acetobacteraceae	Craurococcus	uncultured bacterium	0.88
OTU_1948	Bacteria	Proteobacteria	Alphaproteobacteria	Rickettsiales	Rickettsiales Incertae Sedis	Candidatus Odyssella	uncultured bacterium	0.95
OTU_1947	Bacteria	Verrucomicrobia	Verrucomicrobia Incertae Sedis	Unknown Order	Unknown Family	Candidatus Methylacidiphilum		0.98
OTU_1946	Bacteria	Verrucomicrobia	Spartobacteria	Chthoniobacterales	Chthoniobacteraceae	Chthoniobacter	uncultured bacterium	0.89
OTU_1945	Bacteria	Proteobacteria	Deltaproteobacteria	Myxococcales	Haliangiaceae	Haliangium		0.84
OTU_1944	Bacteria	Proteobacteria	Deltaproteobacteria	Myxococcales	0319-6G20			0.99
OTU_1943	Bacteria	Proteobacteria	Deltaproteobacteria	Myxococcales	Haliangiaceae	Haliangium		1
OTU_1942	Bacteria							1
OTU_1941	Bacteria	Chlorobi	Chlorobia	Chlorobiales	OPB56	uncultured Chlorobi bacterium	uncultured Chlorobi bacterium	0.99
OTU_1940	Bacteria	Firmicutes	OPB54	uncultured bacterium	uncultured bacterium	uncultured bacterium	uncultured bacterium	0.83
OTU_2098	Bacteria	Firmicutes	Clostridia	Clostridiales	Lachnospiraceae	Cellulosilyticum	uncultured bacterium	0.99
OTU_2099	Bacteria	Planctomycetes						1
OTU_2094	Bacteria	Acidobacteria	Acidobacteria	Subgroup 3	Unknown Family	Candidatus Solibacter		0.98
OTU_2095	Bacteria	Planctomycetes	OM190	uncultured bacterium	uncultured bacterium	uncultured bacterium	uncultured bacterium	0.98
OTU_2096	Bacteria	Proteobacteria	Deltaproteobacteria	Myxococcales	Haliangiaceae	Haliangium		1
OTU_2097	Bacteria	Firmicutes	Clostridia	Clostridiales	Peptococcaceae			0.96
OTU_2090	Bacteria	Proteobacteria	Alphaproteobacteria	Rhizobiales				0.92
OTU_2091	Bacteria	Firmicutes	Clostridia	Clostridiales	Lachnospiraceae	Cellulosilyticum	uncultured bacterium	0.8
OTU_2092	Bacteria	Firmicutes	Clostridia	Clostridiales	Family XII	Acidaminobacter	uncultured bacterium	0.86
OTU_2093	Bacteria	Firmicutes	Bacilli	Bacillales	Paenibacillaceae	Paenibacillus		1
OTU_2308	Bacteria	Proteobacteria	Betaproteobacteria					0.88
OTU_2309	Bacteria	Firmicutes	Bacilli	Lactobacillales	Streptococcaceae	Streptococcus		0.99
OTU_2304	Bacteria	Proteobacteria	Deltaproteobacteria	Bdellovibrionales	Bdellovibrionaceae	Bdellovibrio	Bdellovibrio sp. oral clone CA006	1
OTU_2305	Bacteria	Proteobacteria	Alphaproteobacteria	Rhodospirillales	Rhodospirillaceae			0.9
OTU_2306	Bacteria	Acidobacteria	Acidobacteria	Subgroup 3	Unknown Family	Bryobacter	uncultured bacterium	0.81
OTU_2307	Bacteria	Proteobacteria	Deltaproteobacteria	Myxococcales	0319-6G20	uncultured bacterium	uncultured bacterium	0.8
OTU_2300	Bacteria	Proteobacteria	Deltaproteobacteria	GR-WP33-30				0.91
OTU_2301	Bacteria	Nitrospirae	Nitrospira	Nitrospirales	42854	uncultured bacterium	uncultured bacterium	0.91
OTU_2302	Bacteria	Chloroflexi						0.8
OTU_2303	Bacteria	Proteobacteria	Alphaproteobacteria					0.96
OTU_2524	Bacteria	Proteobacteria	Alphaproteobacteria	Rhodospirillales	Acetobacteraceae	Craurococcus		0.96
OTU_2525	Bacteria	Actinobacteria	MB-A2-108					1
OTU_2526	Bacteria	Verrucomicrobia	OPB35 soil group					0.99
OTU_2527	Bacteria	Proteobacteria	TA18	uncultured bacterium	uncultured bacterium	uncultured bacterium	uncultured bacterium	0.87
OTU_674	Bacteria	Bacteroidetes	Flavobacteriia	Flavobacteriales	NS9 marine group			1
OTU_2521	Bacteria	Bacteroidetes	Sphingobacteriia	Sphingobacteriales	Chitinophagaceae			1
OTU_2522	Bacteria	Chlamydiae	Chlamydiae	Chlamydiales	Parachlamydiaceae			0.86
OTU_2523	Bacteria	Acidobacteria	Subgroup 22					1
OTU_2528	Bacteria	Actinobacteria	Actinobacteria	Propionibacteriales	Nocardioidaceae	Nocardioides	uncultured bacterium	0.91
OTU_2529	Bacteria	Proteobacteria	Gammaproteobacteria	Legionellales	Coxiellaceae	Coxiella	uncultured bacterium	0.88
OTU_2410	Bacteria	Firmicutes	Clostridia	Clostridiales	Ruminococcaceae	Incertae Sedis	Clostridium cellulosi	0.88
OTU_2411	Bacteria	Proteobacteria	Deltaproteobacteria	Myxococcales	0319-6G20	marine metagenome	marine metagenome	0.95
OTU_2412	Bacteria	Proteobacteria	Alphaproteobacteria	Rickettsiales	Rickettsiaceae	Rickettsia		0.99
OTU_2413	Bacteria	Firmicutes	Clostridia	Clostridiales	Ruminococcaceae	Incertae Sedis	unidentified eubacterium clone BSV72	0.82
OTU_2414	Bacteria	Firmicutes	Clostridia	Clostridiales	Lachnospiraceae			0.98
OTU_2415	Bacteria	Proteobacteria	Gammaproteobacteria	Legionellales	Coxiellaceae	Aquicella		0.98
OTU_1557	Bacteria	Proteobacteria	Deltaproteobacteria	Myxococcales	Haliangiaceae	Haliangium	uncultured bacterium	0.84
OTU_2417	Bacteria	Proteobacteria	Betaproteobacteria	SC-I-84				0.88
OTU_2418	Bacteria							1
OTU_2419	Bacteria	Actinobacteria	Actinobacteria	Corynebacteriales	Corynebacteriaceae	Corynebacterium	uncultured Corynebacterium sp.	0.89
OTU_530	Bacteria	Actinobacteria	Actinobacteria	Micrococcales	Microbacteriaceae	Leucobacter		1
OTU_531	Bacteria	Proteobacteria	Betaproteobacteria	Rhodocyclales	Rhodocyclaceae	Uliginosibacterium	uncultured beta proteobacterium	1
OTU_532	Bacteria	Actinobacteria	Actinobacteria	Kineosporiales	Kineosporiaceae	Kineococcus		1
OTU_533	Bacteria	Actinobacteria	Actinobacteria	Streptomycetales	Streptomycetaceae	Streptomyces		1
OTU_534	Bacteria	Actinobacteria	Actinobacteria	Propionibacteriales	Nocardioidaceae			0.97
OTU_535	Bacteria	Chloroflexi	Chloroflexia	Herpetosiphonales	Herpetosiphonaceae	Herpetosiphon	uncultured bacterium	1
OTU_536	Bacteria	Proteobacteria	Alphaproteobacteria	Rhizobiales	Phyllobacteriaceae	Phyllobacterium	Phyllobacterium sp. T50	0.84
OTU_537	Bacteria	Actinobacteria	Thermoleophilia	Gaiellales	uncultured			0.98
OTU_538	Bacteria	Proteobacteria	Deltaproteobacteria	GR-WP33-30	uncultured Desulfuromonas sp.	uncultured Desulfuromonas sp.	uncultured Desulfuromonas sp.	0.98
OTU_539	Bacteria	Planctomycetes	Pla4 lineage					1
OTU_2632	Bacteria	Proteobacteria	Alphaproteobacteria	Rhizobiales				0.99
OTU_2633	Bacteria	Proteobacteria	Gammaproteobacteria	Cardiobacteriales	Cardiobacteriaceae			1
OTU_2634	Bacteria	Proteobacteria	Deltaproteobacteria	Myxococcales	0319-6G20			1
OTU_2635	Bacteria	Proteobacteria	Deltaproteobacteria	Myxococcales				1
OTU_2636	Bacteria	Firmicutes	Clostridia	Clostridiales	Lachnospiraceae			0.96
OTU_2637	Bacteria	Actinobacteria	Actinobacteria	Streptosporangiales	Thermomonosporaceae	Thermomonospora	Thermomonospora chromogena	0.98
OTU_47	Bacteria	Proteobacteria	Gammaproteobacteria	Xanthomonadales	Xanthomonadaceae	Pseudoxanthomonas	uncultured bacterium	0.92
OTU_46	Bacteria	Proteobacteria	Betaproteobacteria	Burkholderiales	Oxalobacteraceae	Massilia		0.93
OTU_45	Bacteria	Proteobacteria	Betaproteobacteria	B1-7BS	uncultured bacterium	uncultured bacterium	uncultured bacterium	1
OTU_44	Bacteria	Proteobacteria	Alphaproteobacteria	Sphingomonadales	Sphingomonadaceae	Sphingomonas		1
OTU_43	Bacteria	Proteobacteria	Deltaproteobacteria	Myxococcales				0.86
OTU_42	Bacteria	Proteobacteria	Betaproteobacteria	SC-I-84				0.96
OTU_41	Bacteria	Chloroflexi	TK10	uncultured Chloroflexi bacterium	uncultured Chloroflexi bacterium	uncultured Chloroflexi bacterium	uncultured Chloroflexi bacterium	0.88
OTU_40	Bacteria	Actinobacteria						1
OTU_49	Bacteria	Proteobacteria	Betaproteobacteria	SC-I-84				1
OTU_48	Bacteria	Proteobacteria	Alphaproteobacteria	Rhizobiales	Rhizobiaceae	Rhizobium		0.99
OTU_1785	Bacteria	Planctomycetes	Planctomycetacia	Planctomycetales	Planctomycetaceae	uncultured		0.82
OTU_1784	Bacteria	Fibrobacteres	Fibrobacteria	Fibrobacterales	possible family 01			0.98
OTU_1787	Bacteria	Planctomycetes	Pla4 lineage	uncultured planctomycete	uncultured planctomycete	uncultured planctomycete	uncultured planctomycete	0.82
OTU_1786	Bacteria	Firmicutes	Bacilli	Bacillales	Bacillaceae	Bacillus	Bacillus decolorationis	0.99
OTU_1781	Bacteria	Firmicutes	Clostridia	Clostridiales	Clostridiaceae 1	Fonticella	uncultured compost bacterium	1
OTU_1780	Bacteria	Acidobacteria	Holophagae	Subgroup 7	uncultured proteobacterium	uncultured proteobacterium	uncultured proteobacterium	0.99
OTU_1783	Bacteria	Planctomycetes	Planctomycetacia	Planctomycetales	Planctomycetaceae	uncultured	uncultured bacterium	1
OTU_1782	Bacteria	Actinobacteria	Acidimicrobiia	Acidimicrobiales	uncultured			0.88
OTU_1789	Bacteria	Proteobacteria	Deltaproteobacteria	Myxococcales	0319-6G20			1
OTU_1788	Bacteria	Proteobacteria	Betaproteobacteria	Burkholderiales	Oxalobacteraceae			0.86
OTU_1543	Bacteria	Fibrobacteres	Fibrobacteria	Fibrobacterales	Fibrobacteraceae	uncultured	uncultured bacterium	0.85
OTU_1542	Bacteria	Proteobacteria	Deltaproteobacteria	Sh765B-TzT-29	uncultured delta proteobacterium	uncultured delta proteobacterium	uncultured delta proteobacterium	0.95
OTU_1541	Bacteria	Proteobacteria	Deltaproteobacteria	Myxococcales	Haliangiaceae	Haliangium		1
OTU_1540	Bacteria	Proteobacteria	Deltaproteobacteria	Bdellovibrionales	Bdellovibrionaceae	Bdellovibrio		1
OTU_628	Bacteria	Firmicutes	Bacilli	Bacillales	Paenibacillaceae	Paenibacillus		1
OTU_629	Bacteria	Actinobacteria	Actinobacteria	Micromonosporales	Micromonosporaceae			1
OTU_198	Bacteria	Proteobacteria	Alphaproteobacteria	Rhizobiales				1
OTU_199	Bacteria	Proteobacteria						1
OTU_196	Bacteria	Proteobacteria	Alphaproteobacteria	Rhizobiales	Neo-b11	uncultured bacterium	uncultured bacterium	0.88
OTU_197	Bacteria	Chloroflexi	TK10					1
OTU_194	Bacteria	Actinobacteria	Actinobacteria	Frankiales				1
OTU_627	Bacteria	Verrucomicrobia	OPB35 soil group					1
OTU_620	Bacteria	Chlorobi	Chlorobia	Chlorobiales	OPB56			0.86
OTU_621	Bacteria	Firmicutes	Clostridia	Clostridiales	Clostridiaceae 1	Clostridium sensu stricto 12	Clostridium magnum	0.83
OTU_622	Bacteria	Actinobacteria	Acidimicrobiia	Acidimicrobiales	uncultured			0.85
OTU_623	Bacteria	Actinobacteria	Acidimicrobiia	Acidimicrobiales	Acidimicrobiaceae			0.95
OTU_945	Bacteria	Planctomycetes	vadinHA49					1
OTU_416	Bacteria							1
OTU_947	Bacteria	Proteobacteria	Deltaproteobacteria	Myxococcales	0319-6G20	uncultured bacterium	uncultured bacterium	0.99
OTU_946	Bacteria	Bacteroidetes	Cytophagia	Cytophagales	Cytophagaceae	Sporocytophaga	uncultured bacterium	0.98
OTU_941	Bacteria	Actinobacteria	Actinobacteria	Kineosporiales	Kineosporiaceae	uncultured	uncultured bacterium	0.9
OTU_940	Bacteria	Actinobacteria	Actinobacteria	Frankiales	Sporichthyaceae	uncultured	uncultured bacterium	1
OTU_996	Bacteria	Bacteroidetes	Sphingobacteriia	Sphingobacteriales	Chitinophagaceae	Chitinophaga		1
OTU_997	Bacteria	Chloroflexi	JG30-KF-CM66	uncultured bacterium	uncultured bacterium	uncultured bacterium	uncultured bacterium	0.95
OTU_994	Bacteria	Proteobacteria	Deltaproteobacteria	GR-WP33-30	uncultured prokaryote	uncultured prokaryote	uncultured prokaryote	0.98
OTU_995	Bacteria	Firmicutes	OPB54	uncultured compost bacterium	uncultured compost bacterium	uncultured compost bacterium	uncultured compost bacterium	1
OTU_992	Bacteria	Chloroflexi	Chloroflexia	Chloroflexales	Oscillochloridaceae	Oscillochloris	uncultured Chloroflexi bacterium	0.88
OTU_993	Bacteria	Proteobacteria	Alphaproteobacteria	Rhizobiales				1
OTU_990	Bacteria	Proteobacteria	Deltaproteobacteria	GR-WP33-30	uncultured Gemmatimonadetes bacterium	uncultured Gemmatimonadetes bacterium	uncultured Gemmatimonadetes bacterium	0.88
OTU_991	Bacteria	Chloroflexi	JG30-KF-CM66					1
OTU_2948	Bacteria	Verrucomicrobia	Spartobacteria	Chthoniobacterales	01D2Z36	uncultured bacterium	uncultured bacterium	1
OTU_410	Bacteria	Proteobacteria	Deltaproteobacteria	Desulfuromonadales				1
OTU_998	Bacteria	Proteobacteria	Alphaproteobacteria	Rhizobiales	Methylobacteriaceae	Methylobacterium		1
OTU_999	Bacteria	Proteobacteria	Betaproteobacteria	Hydrogenophilales	Hydrogenophilaceae	Hydrogenophilus	uncultured bacterium	0.96
OTU_448	Bacteria	Bacteroidetes						0.82
OTU_449	Bacteria	Actinobacteria	Acidimicrobiia	Acidimicrobiales	uncultured			0.89
OTU_440	Bacteria	Proteobacteria	Alphaproteobacteria	Rhodospirillales	Rhodospirillales Incertae Sedis	Reyranella		1
OTU_441	Bacteria	Proteobacteria	Alphaproteobacteria	Sphingomonadales	Ellin6055	uncultured bacterium	uncultured bacterium	0.99
OTU_442	Bacteria	Actinobacteria	Acidimicrobiia	Acidimicrobiales	uncultured			0.99
OTU_443	Bacteria	Chloroflexi	Chloroflexia	Chloroflexales	Roseiflexaceae	Roseiflexus	uncultured bacterium	0.97
OTU_444	Bacteria	Proteobacteria	Alphaproteobacteria	Rhodospirillales	Acetobacteraceae	Roseomonas		0.98
OTU_445	Bacteria	Proteobacteria	Alphaproteobacteria	Rhizobiales	Xanthobacteraceae	Ancylobacter	Ancylobacter sp. Bmb4	0.98
OTU_446	Bacteria	Proteobacteria	Alphaproteobacteria	Rhizobiales	Rhizobiaceae	Shinella	uncultured bacterium	0.89
OTU_447	Bacteria	Proteobacteria	Alphaproteobacteria	Rhizobiales	Aurantimonadaceae	uncultured	uncultured bacterium	0.84
OTU_2938	Bacteria	Proteobacteria	Gammaproteobacteria					0.94
OTU_1626	Bacteria	Firmicutes	Bacilli	Bacillales	Alicyclobacillaceae	Tumebacillus		1
OTU_1627	Bacteria	Firmicutes	Bacilli	Bacillales	Bacillaceae	Bacillus		0.86
OTU_2630	Bacteria	Proteobacteria	Gammaproteobacteria					0.99
OTU_1624	Bacteria	Candidate division TM7						1
OTU_2631	Bacteria	Bacteroidetes	Sphingobacteriia	Sphingobacteriales	Chitinophagaceae			1
OTU_1625	Bacteria	Proteobacteria	Deltaproteobacteria	Myxococcales	0319-6G20	uncultured bacterium	uncultured bacterium	0.84
OTU_1169	Bacteria	Proteobacteria	Deltaproteobacteria	Myxococcales	Haliangiaceae	Haliangium		1
OTU_1168	Bacteria	Acidobacteria	Subgroup 22	uncultured Acidobacteriales bacterium	uncultured Acidobacteriales bacterium	uncultured Acidobacteriales bacterium	uncultured Acidobacteriales bacterium	0.88
OTU_1165	Bacteria	Chloroflexi	KD4-96	uncultured bacterium	uncultured bacterium	uncultured bacterium	uncultured bacterium	0.88
OTU_1164	Bacteria	Proteobacteria	Deltaproteobacteria	GR-WP33-30	unidentified	unidentified	unidentified	1
OTU_1167	Bacteria	Gemmatimonadetes	Gemmatimonadetes	Gemmatimonadales	Gemmatimonadaceae	Gemmatimonas		0.99
OTU_1166	Bacteria	Bacteroidetes	Sphingobacteriia	Sphingobacteriales	Sphingobacteriaceae	Sphingobacterium	Sphingobacterium faecium	0.88
OTU_1161	Bacteria	Actinobacteria	Actinobacteria	Streptosporangiales	Thermomonosporaceae	Thermomonospora	Thermomonospora curvata DSM 43183	0.98
OTU_1160	Bacteria	Planctomycetes	vadinHA49					1
OTU_1163	Bacteria	Firmicutes	Bacilli	Bacillales	Paenibacillaceae	Aneurinibacillus	uncultured bacterium	0.97
OTU_1162	Bacteria	Actinobacteria	Thermoleophilia	Gaiellales	uncultured			0.99
OTU_844	Bacteria	Proteobacteria	Deltaproteobacteria	Myxococcales	Haliangiaceae	Haliangium	uncultured bacterium	0.92
OTU_845	Bacteria	Chloroflexi	TK10					0.99
OTU_846	Bacteria	Proteobacteria	Deltaproteobacteria	Myxococcales	Nannocystaceae	Nannocystis	uncultured bacterium	0.91
OTU_847	Bacteria	Proteobacteria	Betaproteobacteria					1
OTU_840	Bacteria	Bacteroidetes	Sphingobacteriia	Sphingobacteriales	Saprospiraceae	uncultured		0.82
OTU_841	Bacteria	Proteobacteria	Alphaproteobacteria	Rhizobiales				0.82
OTU_842	Bacteria	Candidate division WS3						1
OTU_843	Bacteria	Acidobacteria	Acidobacteria	Subgroup 5	uncultured bacterium	uncultured bacterium	uncultured bacterium	0.86
OTU_1763	Bacteria	Proteobacteria	Gammaproteobacteria	NKB5	uncultured bacterium	uncultured bacterium	uncultured bacterium	0.81
OTU_1762	Bacteria	Actinobacteria	Thermoleophilia	Solirubrobacterales	480-2	uncultured bacterium	uncultured bacterium	0.94
OTU_1761	Bacteria	Actinobacteria	Acidimicrobiia	Acidimicrobiales				0.93
OTU_1746	Bacteria	Acidobacteria	Acidobacteria	Subgroup 4	43063	uncultured bacterium	uncultured bacterium	0.87
OTU_848	Bacteria	Acidobacteria	Acidobacteria	Subgroup 3	PAUC26f			0.88
OTU_849	Bacteria	Proteobacteria	Gammaproteobacteria	Oceanospirillales	Halomonadaceae	Halomonas	uncultured soil bacterium	0.99
OTU_1765	Bacteria	Proteobacteria	Betaproteobacteria	Burkholderiales	Comamonadaceae	Comamonas		0.81
OTU_1764	Bacteria	Candidate division OD1						0.81
OTU_1749	Bacteria	Proteobacteria	Deltaproteobacteria	Myxococcales				0.98
OTU_1748	Bacteria	Planctomycetes	Pla3 lineage	uncultured planctomycete	uncultured planctomycete	uncultured planctomycete	uncultured planctomycete	0.93
OTU_2910	Bacteria	Proteobacteria	Deltaproteobacteria	Myxococcales	uncultured	uncultured bacterium	uncultured bacterium	0.8
OTU_1378	Bacteria	Elusimicrobia	Elusimicrobia	Lineage IIb	uncultured bacterium	uncultured bacterium	uncultured bacterium	0.95
OTU_1379	Bacteria	Chloroflexi	TK10	uncultured bacterium	uncultured bacterium	uncultured bacterium	uncultured bacterium	0.93
OTU_1374	Bacteria	Planctomycetes	Phycisphaerae	Phycisphaerales	Phycisphaeraceae	AKYG587	uncultured bacterium	0.9
OTU_1375	Bacteria	Planctomycetes	Planctomycetacia	Planctomycetales	Planctomycetaceae	uncultured		0.98
OTU_1376	Bacteria	Acidobacteria	Acidobacteria	Subgroup 25	uncultured Acidobacteria bacterium	uncultured Acidobacteria bacterium	uncultured Acidobacteria bacterium	1
OTU_1377	Bacteria	Bacteroidetes						0.92
OTU_1370	Bacteria	Bacteroidetes	Flavobacteriia	Flavobacteriales	Flavobacteriaceae	Chryseobacterium		0.99
OTU_1371	Bacteria	Acidobacteria	Acidobacteria	Subgroup 3	Unknown Family	Bryobacter	uncultured bacterium	0.85
OTU_1372	Bacteria	Proteobacteria	Gammaproteobacteria	Legionellales	Coxiellaceae	uncultured		0.89
OTU_1373	Bacteria	Bacteroidetes	Cytophagia	Cytophagales	Cytophagaceae			1
OTU_2756	Bacteria	Gemmatimonadetes	Gemmatimonadetes	AT425-EubC11 terrestrial group	uncultured bacterium	uncultured bacterium	uncultured bacterium	0.97
OTU_2710	Bacteria	Proteobacteria	Deltaproteobacteria	Myxococcales	0319-6G20			1
OTU_1200	Bacteria	Proteobacteria	Deltaproteobacteria	Myxococcales	0319-6G20			1
OTU_1201	Bacteria	Bacteroidetes	Sphingobacteriia	Sphingobacteriales	Saprospiraceae	uncultured		0.92
OTU_1202	Bacteria	Chlorobi	Chlorobia	Chlorobiales	OPB56	uncultured bacterium KF-JG30-B11	uncultured bacterium KF-JG30-B11	0.8
OTU_1203	Bacteria	Bacteroidetes	Sphingobacteriia	Sphingobacteriales	Chitinophagaceae	Ferruginibacter		0.85
OTU_1204	Bacteria	Actinobacteria	Actinobacteria	Propionibacteriales	Nocardioidaceae	Nocardioides	uncultured bacterium	0.94
OTU_1205	Bacteria	Proteobacteria	Alphaproteobacteria	Sphingomonadales	Sphingomonadaceae	Sphingomonas	uncultured Sphingomonas sp.	0.88
OTU_1206	Bacteria	Bacteroidetes	Flavobacteriia	Flavobacteriales	Flavobacteriaceae			1
OTU_1207	Bacteria	Proteobacteria	Alphaproteobacteria	Rhizobiales	Rhizobiales Incertae Sedis	Bauldia		1
OTU_1208	Bacteria	Acidobacteria	Holophagae	Subgroup 10	ABS-19			1
OTU_1209	Bacteria	Proteobacteria	Deltaproteobacteria	Myxococcales	Sandaracinaceae			0.93
OTU_1978	Bacteria	Proteobacteria	Deltaproteobacteria	Myxococcales	Haliangiaceae	Haliangium	uncultured bacterium	0.91
OTU_1979	Bacteria	Chloroflexi						0.95
OTU_2614	Bacteria	Proteobacteria	Deltaproteobacteria	Myxococcales	uncultured	uncultured Cystobacteraceae bacterium	uncultured Cystobacteraceae bacterium	0.81
OTU_2648	Bacteria	Firmicutes	Clostridia	Clostridiales	Gracilibacteraceae	Lutispora		0.92
OTU_1998	Bacteria	Firmicutes	Clostridia	Clostridiales	Family XIII	uncultured	uncultured Clostridales Family XIII bacterium	0.99
OTU_1999	Bacteria	Proteobacteria	Deltaproteobacteria	Myxococcales	uncultured	uncultured bacterium	uncultured bacterium	0.91
OTU_2213	Bacteria	Verrucomicrobia	OPB35 soil group	uncultured bacterium	uncultured bacterium	uncultured bacterium	uncultured bacterium	0.99
OTU_1990	Bacteria	Actinobacteria	Actinobacteria	Streptomycetales	Streptomycetaceae	Streptomyces	Streptomyces serianimatus	0.94
OTU_1991	Bacteria	Planctomycetes	Planctomycetacia	Planctomycetales	Planctomycetaceae	uncultured		1
OTU_1992	Bacteria	Proteobacteria	Deltaproteobacteria	Myxococcales	Haliangiaceae	Haliangium		0.9
OTU_1993	Bacteria	Proteobacteria	Alphaproteobacteria	Rhodospirillales	Rhodospirillaceae			0.99
OTU_1994	Bacteria	Bacteroidetes	Cytophagia	Cytophagales				0.99
OTU_1995	Bacteria	Proteobacteria	Gammaproteobacteria	Oceanospirillales	Oceanospirillaceae	Pseudospirillum	uncultured soil bacterium	0.82
OTU_1996	Bacteria	Planctomycetes	Planctomycetacia	Planctomycetales	Planctomycetaceae			1
OTU_1997	Bacteria	Firmicutes	Clostridia	Clostridiales	Ruminococcaceae	Incertae Sedis		0.8
OTU_2645	Bacteria	Proteobacteria	Deltaproteobacteria	Myxococcales	Sandaracinaceae	uncultured bacterium	uncultured bacterium	0.84
OTU_1405	Bacteria	Gemmatimonadetes	Gemmatimonadetes	AT425-EubC11 terrestrial group				1
OTU_2089	Bacteria	Proteobacteria	Deltaproteobacteria	Myxococcales	Sandaracinaceae	uncultured bacterium	uncultured bacterium	0.89
OTU_2088	Bacteria	Proteobacteria	Alphaproteobacteria	Rhodospirillales	Acetobacteraceae	uncultured	uncultured soil bacterium	0.97
OTU_2087	Bacteria	Proteobacteria	Alphaproteobacteria	Rickettsiales	Rickettsiales Incertae Sedis	Candidatus Odyssella	uncultured Candidatus Odyssella sp.	0.85
OTU_2086	Bacteria	Proteobacteria	Alphaproteobacteria	Sphingomonadales	Sphingomonadaceae			1
OTU_2085	Bacteria	Firmicutes	Clostridia	Clostridiales	Ruminococcaceae	Ethanoligenens	uncultured bacterium	1
OTU_2084	Bacteria	Proteobacteria	Deltaproteobacteria	GR-WP33-30				0.89
OTU_2083	Bacteria	Firmicutes	Bacilli	Bacillales	Family XII	Exiguobacterium		1
OTU_2082	Bacteria	Firmicutes	Clostridia	Clostridiales	Ruminococcaceae	Incertae Sedis	Clostridium cellulosi	0.88
OTU_2081	Bacteria	Acidobacteria	Acidobacteria	Subgroup 17				1
OTU_1887	Bacteria	Actinobacteria	Acidimicrobiia	Acidimicrobiales	uncultured	uncultured bacterium	uncultured bacterium	0.87
OTU_2130	Bacteria	Firmicutes	Clostridia	Clostridiales	Ruminococcaceae	uncultured		0.94
OTU_2319	Bacteria	TM6	uncultured bacterium	uncultured bacterium	uncultured bacterium	uncultured bacterium	uncultured bacterium	0.8
OTU_2318	Bacteria	Deinococcus-Thermus	Deinococci	Deinococcales	Deinococcaceae	Deinococcus		1
OTU_2317	Bacteria	Gemmatimonadetes	Gemmatimonadetes	Gemmatimonadales	Gemmatimonadaceae	Gemmatimonas	uncultured bacterium	0.89
OTU_2316	Bacteria	Acidobacteria	Acidobacteria	Subgroup 3	Unknown Family	Bryobacter		0.96
OTU_2315	Bacteria	Bacteroidetes	Cytophagia	Cytophagales	Cytophagaceae	Ohtaekwangia	uncultured bacterium	0.91
OTU_2314	Bacteria	Bacteroidetes	Flavobacteriia	Flavobacteriales	Flavobacteriaceae			1
OTU_2313	Bacteria	Actinobacteria	Thermoleophilia					0.86
OTU_2312	Bacteria	Proteobacteria	Alphaproteobacteria	Rhizobiales	Rhizobiales Incertae Sedis	Bauldia	uncultured bacterium	0.98
OTU_2311	Bacteria	Actinobacteria	Thermoleophilia	Solirubrobacterales	TM146			0.97
OTU_2310	Bacteria	Bacteroidetes	Cytophagia	Cytophagales	Cytophagaceae	Spirosoma	uncultured bacterium	1
OTU_2643	Bacteria							0.99
OTU_2642	Bacteria	Proteobacteria	Alphaproteobacteria	Rhodospirillales	Rhodospirillales Incertae Sedis	Candidatus Alysiosphaera	uncultured alpha proteobacterium	0.95
OTU_2218	Bacteria	Firmicutes	Clostridia	Clostridiales	Ruminococcaceae	Incertae Sedis		0.8
OTU_2537	Bacteria	Firmicutes	Bacilli	Bacillales				0.92
OTU_215	Bacteria	Nitrospirae	Nitrospira	Nitrospirales	Nitrospiraceae	Nitrospira		1
OTU_2535	Bacteria	Chloroflexi	Chloroflexia	Chloroflexales	Roseiflexaceae	Roseiflexus	uncultured bacterium	0.82
OTU_1282	Bacteria	Proteobacteria	Betaproteobacteria					1
OTU_2533	Bacteria	Spirochaetae	Spirochaetes	Spirochaetales	Spirochaetaceae	Spirochaeta	Spirochaetes bacterium pACH87	0.85
OTU_2532	Bacteria	Proteobacteria	Alphaproteobacteria	Rickettsiales	Rickettsiaceae	uncultured	uncultured bacterium	1
OTU_2531	Bacteria	Proteobacteria	Deltaproteobacteria	Myxococcales	0319-6G20	uncultured soil bacterium	uncultured soil bacterium	0.87
OTU_214	Bacteria	Proteobacteria	Alphaproteobacteria	Rhodospirillales	Rhodospirillales Incertae Sedis	Candidatus Alysiosphaera		1
OTU_217	Bacteria	Actinobacteria						1
OTU_2539	Bacteria	Proteobacteria	Deltaproteobacteria	Bdellovibrionales	Bacteriovoracaceae	Bacteriovorax		1
OTU_2538	Bacteria	Acidobacteria	Acidobacteria	Subgroup 17	uncultured bacterium	uncultured bacterium	uncultured bacterium	0.96
OTU_216	Bacteria	Proteobacteria	Alphaproteobacteria	Sphingomonadales	Sphingomonadaceae	Sphingobium	uncultured bacterium	0.94
OTU_211	Bacteria	Actinobacteria	Actinobacteria	Micrococcales	Promicromonosporaceae	Promicromonospora	Promicromonospora sukumoe	0.98
OTU_746	Bacteria	Actinobacteria	Thermoleophilia	Solirubrobacterales				1
OTU_213	Bacteria	Proteobacteria	Alphaproteobacteria	Rhodospirillales	Rhodospirillaceae			1
OTU_212	Bacteria	Proteobacteria	Betaproteobacteria	Burkholderiales	Oxalobacteraceae			1
OTU_2403	Bacteria	Actinobacteria	Actinobacteria	Propionibacteriales	Nocardioidaceae	Nocardioides		1
OTU_2402	Bacteria	Elusimicrobia	Elusimicrobia	Lineage IIb				1
OTU_2401	Bacteria	Bacteroidetes	Cytophagia	Cytophagales				0.94
OTU_2400	Bacteria	Proteobacteria	Deltaproteobacteria	Bdellovibrionales	Bdellovibrionaceae	Bdellovibrio		1
OTU_2407	Bacteria	Proteobacteria	Alphaproteobacteria	Rhodospirillales	Rhodospirillaceae	uncultured	uncultured Rhodospirillaceae bacterium	0.98
OTU_2406	Bacteria	Proteobacteria	Deltaproteobacteria	Myxococcales	mle1-27	uncultured bacterium	uncultured bacterium	0.98
OTU_2405	Bacteria	Gemmatimonadetes	Gemmatimonadetes	Gemmatimonadales	Gemmatimonadaceae			0.98
OTU_2404	Bacteria	Elusimicrobia	Elusimicrobia	Lineage IIb	uncultured Termite group 1 bacterium	uncultured Termite group 1 bacterium	uncultured Termite group 1 bacterium	0.94
OTU_2409	Bacteria	Proteobacteria	Deltaproteobacteria	Bdellovibrionales	Bdellovibrionaceae	Bdellovibrio	uncultured bacterium	1
OTU_2408	Bacteria	Bacteroidetes	Sphingobacteriia	Sphingobacteriales	Saprospiraceae	uncultured		1
OTU_1466	Bacteria	Proteobacteria	Alphaproteobacteria	Rhodospirillales	DA111	uncultured Rhodospirillaceae bacterium	uncultured Rhodospirillaceae bacterium	0.83
OTU_2629	Bacteria	WCHB1-60	uncultured bacterium	uncultured bacterium	uncultured bacterium	uncultured bacterium	uncultured bacterium	0.8
OTU_1467	Bacteria	Acidobacteria	Acidobacteria	Subgroup 3	Unknown Family	Candidatus Solibacter		0.99
OTU_509	Bacteria	Proteobacteria	Deltaproteobacteria	GR-WP33-30				1
OTU_508	Bacteria	Verrucomicrobia	OPB35 soil group					1
OTU_505	Bacteria	Planctomycetes	OM190					1
OTU_504	Bacteria	Planctomycetes	Phycisphaerae	Phycisphaerales	Phycisphaeraceae	SM1A02	uncultured prokaryote	1
OTU_507	Bacteria	Chloroflexi	Chloroflexia	Chloroflexales	Roseiflexaceae	Roseiflexus		1
OTU_506	Bacteria	Chloroflexi	Chloroflexia	Chloroflexales	Roseiflexaceae	Roseiflexus		1
OTU_501	Bacteria	Planctomycetes	Pla4 lineage					1
OTU_500	Bacteria	Planctomycetes	Phycisphaerae	Phycisphaerales	Phycisphaeraceae	SM1A02	uncultured bacterium	0.97
OTU_503	Bacteria	Proteobacteria	Alphaproteobacteria	Rhizobiales	Hyphomicrobiaceae	Hyphomicrobium	uncultured Hyphomicrobium sp.	0.83
OTU_502	Bacteria	Bacteroidetes	Sphingobacteriia	Sphingobacteriales	Chitinophagaceae	Ferruginibacter	uncultured Bacteroidetes bacterium	1
OTU_32	Bacteria	Actinobacteria	Actinobacteria	Micrococcales	Micrococcaceae	Arthrobacter		0.97
OTU_33	Bacteria	Actinobacteria	Thermoleophilia	Gaiellales	Gaiellaceae	Gaiella	uncultured bacterium	0.94
OTU_30	Bacteria	Actinobacteria	Actinobacteria	Pseudonocardiales	Pseudonocardiaceae	Lentzea	Lentzea albidocapillata	1
OTU_31	Bacteria	Firmicutes	Bacilli	Bacillales	Bacillaceae	Bacillus	Bacillus drentensis	0.83
OTU_36	Bacteria	Firmicutes	Erysipelotrichia	Erysipelotrichales	Erysipelotrichaceae	Turicibacter		1
OTU_37	Bacteria	Actinobacteria	Acidimicrobiia	Acidimicrobiales	Acidimicrobiaceae	uncultured	uncultured bacterium	0.88
OTU_34	Bacteria	Actinobacteria	Actinobacteria	Streptomycetales	Streptomycetaceae	Streptomyces		1
OTU_35	Bacteria	Actinobacteria	Actinobacteria	Micrococcales	Intrasporangiaceae			0.98
OTU_38	Bacteria	Acidobacteria	Acidobacteria	Subgroup 11	uncultured Acidobacteria bacterium	uncultured Acidobacteria bacterium	uncultured Acidobacteria bacterium	1
OTU_39	Bacteria	Bacteroidetes	Cytophagia	Cytophagales	Cytophagaceae			1
OTU_2888	Bacteria							0.99
OTU_1547	Bacteria	Chloroflexi	Chloroflexia	AKIW781	uncultured bacterium	uncultured bacterium	uncultured bacterium	0.94
OTU_1546	Bacteria	Chloroflexi	TK10					1
OTU_1545	Bacteria	Elusimicrobia	Elusimicrobia	Lineage IIb	uncultured bacterium	uncultured bacterium	uncultured bacterium	1
OTU_1544	Bacteria	Candidate division TM7						1
OTU_619	Bacteria	Proteobacteria	Betaproteobacteria	Burkholderiales	Comamonadaceae	Aquabacterium	uncultured bacterium	0.97
OTU_618	Bacteria	Proteobacteria	Deltaproteobacteria	Myxococcales	Sandaracinaceae	Sandaracinus	uncultured bacterium	0.98
OTU_1574	Bacteria	Proteobacteria	Alphaproteobacteria	Rhodobacterales	Rhodobacteraceae			1
OTU_1575	Bacteria	Planctomycetes	Planctomycetacia	Planctomycetales	Planctomycetaceae	Gemmata	uncultured planctomycete	1
OTU_1572	Bacteria	TM6	uncultured bacterium	uncultured bacterium	uncultured bacterium	uncultured bacterium	uncultured bacterium	0.91
OTU_1573	Bacteria	Proteobacteria	Betaproteobacteria	Nitrosomonadales	Nitrosomonadaceae	uncultured	uncultured beta proteobacterium	0.96
OTU_1570	Bacteria	Proteobacteria	Deltaproteobacteria	GR-WP33-30				1
OTU_625	Bacteria	Gemmatimonadetes	Gemmatimonadetes	Gemmatimonadales	Gemmatimonadaceae	uncultured		0.98
OTU_611	Bacteria	Proteobacteria	Betaproteobacteria	TRA3-20				0.98
OTU_610	Bacteria	Proteobacteria	Alphaproteobacteria	Rhodospirillales	Acetobacteraceae	Roseococcus	uncultured bacterium	1
OTU_613	Bacteria	Acidobacteria	Acidobacteria	Acidobacteriales	Acidobacteriaceae (Subgroup 1)	uncultured	uncultured bacterium	0.82
OTU_612	Bacteria	Proteobacteria	Deltaproteobacteria	Syntrophobacterales	Syntrophaceae	uncultured	uncultured Myxococcales bacterium	1
OTU_615	Bacteria	Bacteroidetes	Sphingobacteriia	Sphingobacteriales	Saprospiraceae	uncultured		0.82
OTU_614	Bacteria	Firmicutes	Bacilli	Bacillales	Paenibacillaceae	Paenibacillus		1
OTU_617	Bacteria	Actinobacteria	Actinobacteria	Propionibacteriales	Nocardioidaceae	Marmoricola		1
OTU_616	Bacteria	Gemmatimonadetes	Gemmatimonadetes	Gemmatimonadales	Gemmatimonadaceae	uncultured	uncultured bacterium	0.88
OTU_195	Bacteria	Actinobacteria	Actinobacteria	Micrococcales	Microbacteriaceae	Microbacterium		1
OTU_192	Bacteria	Actinobacteria	Thermoleophilia	Solirubrobacterales	FFCH13075	uncultured bacterium	uncultured bacterium	0.99
OTU_193	Bacteria	Actinobacteria	Acidimicrobiia	Acidimicrobiales	uncultured	uncultured bacterium	uncultured bacterium	0.93
OTU_299	Bacteria	Proteobacteria	Alphaproteobacteria	Rhizobiales	Phyllobacteriaceae			0.99
OTU_298	Bacteria	Firmicutes	Bacilli	Bacillales	Planococcaceae	Solibacillus	uncultured bacterium	0.91
OTU_295	Bacteria	Bacteroidetes	Sphingobacteriia	Sphingobacteriales	Chitinophagaceae	Terrimonas		0.93
OTU_294	Bacteria	Proteobacteria	Betaproteobacteria	Burkholderiales	Alcaligenaceae	uncultured	uncultured bacterium	0.97
OTU_297	Bacteria	Candidate division TM7	uncultured bacterium	uncultured bacterium	uncultured bacterium	uncultured bacterium	uncultured bacterium	0.9
OTU_296	Bacteria	Proteobacteria	Betaproteobacteria	TRA3-20	uncultured gamma proteobacterium	uncultured gamma proteobacterium	uncultured gamma proteobacterium	0.98
OTU_291	Bacteria	Planctomycetes	OM190					1
OTU_290	Bacteria	Proteobacteria	Deltaproteobacteria	Desulfurellales	Desulfurellaceae	uncultured	uncultured bacterium	1
OTU_293	Bacteria							1
OTU_292	Bacteria	Actinobacteria	Acidimicrobiia	Acidimicrobiales				0.99
OTU_475	Bacteria	Proteobacteria	Deltaproteobacteria	Myxococcales	Haliangiaceae	Haliangium	uncultured delta proteobacterium	0.82
OTU_474	Bacteria	Actinobacteria	Actinobacteria	Micromonosporales	Micromonosporaceae	Catelliglobosispora		0.87
OTU_477	Bacteria	Chloroflexi	TK10	uncultured bacterium	uncultured bacterium	uncultured bacterium	uncultured bacterium	0.97
OTU_476	Bacteria	Nitrospirae	Nitrospira	Nitrospirales	Nitrospiraceae	Nitrospira	Candidatus Nitrospira defluvii	0.96
OTU_471	Bacteria	Proteobacteria	Alphaproteobacteria	Rhodobacterales	Rhodobacteraceae	uncultured		0.91
OTU_470	Bacteria	Gemmatimonadetes	Gemmatimonadetes	S0134 terrestrial group	uncultured bacterium	uncultured bacterium	uncultured bacterium	0.8
OTU_473	Bacteria	Proteobacteria	Betaproteobacteria	Nitrosomonadales	Nitrosomonadaceae	uncultured		0.97
OTU_472	Bacteria	Bacteroidetes	Sphingobacteriia	Sphingobacteriales	PHOS-HE51	uncultured bacterium	uncultured bacterium	0.99
OTU_1684	Bacteria	Proteobacteria	Deltaproteobacteria	Myxococcales	0319-6G20	uncultured marine bacterium	uncultured marine bacterium	0.89
OTU_1685	Bacteria	Planctomycetes	Planctomycetacia	Planctomycetales	Planctomycetaceae			1
OTU_1686	Bacteria	Acidobacteria	Acidobacteria	Subgroup 2	uncultured bacterium	uncultured bacterium	uncultured bacterium	0.9
OTU_1687	Bacteria	Proteobacteria	Deltaproteobacteria	Bdellovibrionales	Bdellovibrionaceae	Bdellovibrio	uncultured bacterium	0.96
OTU_479	Bacteria	Proteobacteria	Deltaproteobacteria	Myxococcales				0.99
OTU_478	Bacteria	Proteobacteria	Alphaproteobacteria	Rhodospirillales	Rhodospirillaceae	Skermanella		0.9
OTU_1682	Bacteria	Actinobacteria	Thermoleophilia	Gaiellales				0.99
OTU_1683	Bacteria	Proteobacteria	Deltaproteobacteria	Myxococcales				0.81
OTU_277	Bacteria	Actinobacteria	Actinobacteria	Frankiales	Sporichthyaceae	uncultured	uncultured bacterium	1
OTU_276	Bacteria	Actinobacteria	Thermoleophilia	Solirubrobacterales	480-2			1
OTU_275	Bacteria	Proteobacteria	Deltaproteobacteria	Myxococcales	Haliangiaceae	Haliangium		1
OTU_274	Bacteria	Proteobacteria	Gammaproteobacteria	Xanthomonadales	Xanthomonadaceae	uncultured		0.99
OTU_273	Bacteria	Actinobacteria	Acidimicrobiia	Acidimicrobiales	Acidimicrobiaceae			0.95
OTU_272	Bacteria	Proteobacteria	Deltaproteobacteria	Myxococcales	uncultured	uncultured Cystobacteraceae bacterium	uncultured Cystobacteraceae bacterium	0.8
OTU_271	Bacteria	Proteobacteria	Betaproteobacteria	Nitrosomonadales	Nitrosomonadaceae	uncultured		0.8
OTU_270	Bacteria	Verrucomicrobia	OPB35 soil group	uncultured bacterium	uncultured bacterium	uncultured bacterium	uncultured bacterium	0.82
OTU_1867	Bacteria	Bacteroidetes	Sphingobacteriia	Sphingobacteriales	NS11-12 marine group	uncultured bacterium	uncultured bacterium	0.84
OTU_279	Bacteria	Proteobacteria	Gammaproteobacteria	Xanthomonadales	Xanthomonadaceae	Arenimonas	uncultured Xanthomonadaceae bacterium	0.87
OTU_278	Bacteria	Proteobacteria						1
OTU_1889	Bacteria	Chloroflexi	Caldilineae	Caldilineales	Caldilineaceae	uncultured		1
OTU_1190	Bacteria	Proteobacteria	Gammaproteobacteria	Xanthomonadales	Xanthomonadaceae	Xanthomonas	uncultured bacterium	0.86
OTU_1191	Bacteria	Proteobacteria	Deltaproteobacteria	Myxococcales	uncultured			0.86
OTU_1192	Bacteria	Proteobacteria	Betaproteobacteria	Neisseriales	Neisseriaceae			0.99
OTU_1193	Bacteria	Acidobacteria	Acidobacteria	Acidobacteriales	Acidobacteriaceae (Subgroup 1)	uncultured		1
OTU_1194	Bacteria	Proteobacteria	Betaproteobacteria	Burkholderiales	Oxalobacteraceae	uncultured	uncultured bacterium	0.93
OTU_1195	Bacteria	Proteobacteria	Alphaproteobacteria	Caulobacterales	Caulobacteraceae			1
OTU_1196	Bacteria	Proteobacteria	Deltaproteobacteria	Syntrophobacterales	Syntrophobacteraceae	Syntrophobacter	uncultured bacterium	0.83
OTU_1197	Bacteria	Firmicutes	Bacilli	Bacillales				0.98
OTU_1198	Bacteria	Proteobacteria	Alphaproteobacteria	Rhodobacterales	Rhodobacteraceae	Rubellimicrobium	uncultured bacterium	1
OTU_1199	Bacteria	Verrucomicrobia	Spartobacteria	Chthoniobacterales	Chthoniobacteraceae	Chthoniobacter	uncultured bacterium	0.98
OTU_1408	Bacteria	Firmicutes	Bacilli					1
OTU_871	Bacteria	Proteobacteria	Deltaproteobacteria	Myxococcales	Haliangiaceae	Haliangium	uncultured bacterium	0.96
OTU_870	Bacteria	Chloroflexi						0.93
OTU_873	Bacteria	Chloroflexi						0.98
OTU_872	Bacteria	Firmicutes	Bacilli	Bacillales	Paenibacillaceae	Paenibacillus		0.99
OTU_875	Bacteria	Bacteroidetes	Sphingobacteriia	Sphingobacteriales	Chitinophagaceae			1
OTU_874	Bacteria	Planctomycetes	vadinHA49	uncultured Planctomycetales bacterium	uncultured Planctomycetales bacterium	uncultured Planctomycetales bacterium	uncultured Planctomycetales bacterium	0.9
OTU_877	Bacteria	Proteobacteria	Deltaproteobacteria	Myxococcales	0319-6G20			1
OTU_876	Bacteria	Planctomycetes	OM190					0.96
OTU_879	Bacteria	Acidobacteria	Acidobacteria	Subgroup 4	43063	uncultured proteobacterium	uncultured proteobacterium	0.97
OTU_878	Bacteria	Chloroflexi	Ktedonobacteria	C0119	uncultured bacterium	uncultured bacterium	uncultured bacterium	1
OTU_1754	Bacteria	Actinobacteria	Acidimicrobiia	Acidimicrobiales	Acidimicrobiaceae	uncultured		0.92
OTU_1755	Bacteria	Firmicutes	Bacilli	Bacillales	Paenibacillaceae	Oxalophagus	uncultured bacterium	1
OTU_1752	Bacteria	Proteobacteria	Deltaproteobacteria	GR-WP33-30				1
OTU_1753	Bacteria	Actinobacteria						0.92
OTU_1750	Bacteria	Planctomycetes	BD7-11					1
OTU_1751	Bacteria	TM6						0.96
OTU_2231	Bacteria	Firmicutes	Clostridia	Clostridiales	Ruminococcaceae	Incertae Sedis		0.84
OTU_1409	Bacteria	Firmicutes	Bacilli	Bacillales	Paenibacillaceae	Thermobacillus	uncultured compost bacterium	0.83
OTU_2624	Bacteria	Firmicutes	Bacilli	Bacillales	Paenibacillaceae	Paenibacillus		0.95
OTU_2661	Bacteria	Firmicutes	Bacilli	Bacillales	Bacillaceae	Caldalkalibacillus	uncultured bacterium	1
OTU_2946	Bacteria	Firmicutes	Clostridia	Clostridiales	Family XI	Sedimentibacter	uncultured Firmicutes bacterium	0.98
OTU_1571	Bacteria	Verrucomicrobia	Spartobacteria	Chthoniobacterales	Chthoniobacteraceae	Chthoniobacter	uncultured bacterium	1
OTU_2942	Bacteria	Acidobacteria	Acidobacteria	Subgroup 15	uncultured bacterium	uncultured bacterium	uncultured bacterium	0.98
OTU_2943	Bacteria	Acidobacteria	Acidobacteria	Subgroup 17				1
OTU_2940	Bacteria	Fibrobacteres	Fibrobacteria	Fibrobacterales	possible family 01	uncultured bacterium	uncultured bacterium	1
OTU_2696	Bacteria	Actinobacteria	Actinobacteria	Frankiales	Geodermatophilaceae	Geodermatophilus	uncultured bacterium	0.8
OTU_2941	Bacteria	Proteobacteria	Deltaproteobacteria	Myxococcales	0319-6G20	uncultured soil bacterium	uncultured soil bacterium	0.91
OTU_1369	Bacteria	Proteobacteria	Alphaproteobacteria	Rhodospirillales	Rhodospirillales Incertae Sedis	Candidatus Alysiosphaera		0.98
OTU_1368	Bacteria	Proteobacteria	Alphaproteobacteria	Rhodospirillales	Acetobacteraceae	uncultured		0.96
OTU_1367	Bacteria	Proteobacteria	Deltaproteobacteria	Bdellovibrionales	Bdellovibrionaceae	Bdellovibrio	uncultured bacterium	0.95
OTU_1366	Bacteria	Proteobacteria	Alphaproteobacteria	Caulobacterales	Caulobacteraceae			1
OTU_1365	Bacteria	Proteobacteria						1
OTU_1364	Bacteria	Chlamydiae	Chlamydiae	Chlamydiales	Parachlamydiaceae	Neochlamydia		0.82
OTU_1363	Bacteria	Proteobacteria	Deltaproteobacteria	Bdellovibrionales	Bdellovibrionaceae	OM27 clade	uncultured microorganism	0.88
OTU_1362	Bacteria	Firmicutes	Clostridia	Clostridiales	Clostridiaceae 1	Clostridium sensu stricto 8		1
OTU_1361	Bacteria	Proteobacteria	Gammaproteobacteria	Pseudomonadales	Moraxellaceae	uncultured	uncultured bacterium	0.96
OTU_1360	Bacteria	Proteobacteria	Betaproteobacteria					1
OTU_2782	Bacteria	Proteobacteria	Alphaproteobacteria	Sneathiellales	Sneathiellaceae	uncultured	uncultured bacterium	0.99
OTU_2944	Bacteria	Proteobacteria	Deltaproteobacteria	Myxococcales	Haliangiaceae	Haliangium	uncultured bacterium	0.96
OTU_2945	Bacteria	Firmicutes	Clostridia	Clostridiales	Defluviitaleaceae	Defluviitalea	uncultured bacterium tbr1-10	0.99
OTU_2697	Bacteria	Bacteroidetes	Cytophagia	Cytophagales	Cytophagaceae			1
OTU_1819	Bacteria	Firmicutes						0.88
OTU_2363	Bacteria	Bacteroidetes	Sphingobacteriia	Sphingobacteriales	Chitinophagaceae			1
OTU_2949	Bacteria	Chlamydiae	Chlamydiae	Chlamydiales	cvE6	uncultured bacterium	uncultured bacterium	0.98
OTU_2694	Bacteria	Proteobacteria	Deltaproteobacteria	Myxococcales	Sandaracinaceae	Sandaracinus	uncultured soil bacterium	0.98
OTU_1213	Bacteria	Proteobacteria	Betaproteobacteria	TRA3-20	uncultured Rhodocyclaceae bacterium	uncultured Rhodocyclaceae bacterium	uncultured Rhodocyclaceae bacterium	1
OTU_1212	Bacteria	Acidobacteria	Acidobacteria	Subgroup 3	Unknown Family	Bryobacter		0.96
OTU_1211	Bacteria	Proteobacteria	TA18	uncultured bacterium	uncultured bacterium	uncultured bacterium	uncultured bacterium	0.97
OTU_1210	Bacteria	Gemmatimonadetes	Gemmatimonadetes	Gemmatimonadales	Gemmatimonadaceae	uncultured		1
OTU_1217	Bacteria	Bacteroidetes	Flavobacteriia	Flavobacteriales	Flavobacteriaceae	Flavobacterium		1
OTU_1216	Bacteria	Proteobacteria	Deltaproteobacteria	Myxococcales				1
OTU_1215	Bacteria	Actinobacteria	Actinobacteria	PeM15	uncultured bacterium	uncultured bacterium	uncultured bacterium	1
OTU_1214	Bacteria	Bacteroidetes	Sphingobacteriia	Sphingobacteriales	PHOS-HE51	uncultured bacterium	uncultured bacterium	0.98
OTU_1219	Bacteria	Candidate division WS3						1
OTU_1218	Bacteria	Proteobacteria	Alphaproteobacteria	Rhizobiales	Hyphomicrobiaceae	Rhodomicrobium	uncultured bacterium	0.8
OTU_1969	Bacteria	Firmicutes	Clostridia	Clostridiales	Family XI	Tepidimicrobium	uncultured bacterium	1
OTU_1968	Bacteria	Bacteroidetes	Sphingobacteriia	Sphingobacteriales	AKYH767	uncultured bacterium	uncultured bacterium	0.99
OTU_2368	Bacteria	Gemmatimonadetes	Gemmatimonadetes	AT425-EubC11 terrestrial group	uncultured bacterium	uncultured bacterium	uncultured bacterium	0.95
OTU_2369	Bacteria	Planctomycetes	Planctomycetacia	Planctomycetales	Planctomycetaceae	uncultured		0.99
OTU_1989	Bacteria							1
OTU_1988	Bacteria	Firmicutes	Bacilli	Bacillales	Paenibacillaceae	Paenibacillus		0.98
OTU_1983	Bacteria	Planctomycetes	Planctomycetacia	Planctomycetales	Planctomycetaceae	uncultured		0.98
OTU_1982	Bacteria	Firmicutes	Clostridia	Clostridiales	Family XI	Anaerosalibacter	poultry manure bacterium MUC6	0.94
OTU_1981	Bacteria	Firmicutes						0.99
OTU_1980	Bacteria	Elusimicrobia	Elusimicrobia	Lineage IIb	uncultured bacterium	uncultured bacterium	uncultured bacterium	0.96
OTU_1987	Bacteria							1
OTU_1986	Bacteria	TM6	uncultured bacterium	uncultured bacterium	uncultured bacterium	uncultured bacterium	uncultured bacterium	0.99
OTU_1985	Bacteria	Proteobacteria	Alphaproteobacteria	Rhodobacterales	Rhodobacteraceae	Paracoccus	Paracoccus marinus	0.95
OTU_1984	Bacteria	Actinobacteria	Thermoleophilia	Gaiellales	uncultured			0.92
OTU_2322	Bacteria	Actinobacteria	Thermoleophilia	Solirubrobacterales				1
OTU_2323	Bacteria	Firmicutes	Clostridia	Clostridiales	Christensenellaceae	uncultured		1
OTU_2320	Bacteria	Proteobacteria	Deltaproteobacteria	Myxococcales	Haliangiaceae	Haliangium	uncultured bacterium	0.92
OTU_2321	Bacteria	Proteobacteria	Betaproteobacteria					0.91
OTU_2326	Bacteria	Proteobacteria	Deltaproteobacteria	Bdellovibrionales	Bdellovibrionaceae	OM27 clade	uncultured bacterium	0.81
OTU_2327	Bacteria	Firmicutes	Clostridia	Clostridiales	Lachnospiraceae	Cellulosilyticum	uncultured bacterium	0.96
OTU_2324	Bacteria	Proteobacteria	Deltaproteobacteria	Bdellovibrionales	Bdellovibrionaceae	Bdellovibrio		0.99
OTU_2325	Bacteria	Firmicutes	Bacilli	Bacillales	Bacillaceae	Calditerricola	unidentified	0.99
OTU_2328	Bacteria	Firmicutes	Erysipelotrichia	Erysipelotrichales	Erysipelotrichaceae	Asteroleplasma	uncultured bacterium	1
OTU_2329	Bacteria	Bacteroidetes	Sphingobacteriia	Sphingobacteriales	PHOS-HE51	uncultured bacterium	uncultured bacterium	0.96
OTU_2906	Bacteria	Chloroflexi	Thermomicrobia	JG30-KF-CM45	uncultured bacterium	uncultured bacterium	uncultured bacterium	0.99
OTU_2186	Bacteria	Firmicutes	Clostridia	Clostridiales				0.94
OTU_2187	Bacteria	Actinobacteria	Actinobacteria	Micrococcales	Beutenbergiaceae	Salana	Beutenbergia sp. 91196	0.91
OTU_2184	Bacteria	Actinobacteria	Actinobacteria	Corynebacteriales	Corynebacteriaceae	Corynebacterium	Corynebacterium callunae	1
OTU_2185	Bacteria	Proteobacteria	Alphaproteobacteria	Sphingomonadales	Sphingomonadaceae	Novosphingobium		0.98
OTU_2182	Bacteria	TM6						1
OTU_2183	Bacteria	Gemmatimonadetes	Gemmatimonadetes	Gemmatimonadales	Gemmatimonadaceae	uncultured		0.99
OTU_2180	Bacteria	Proteobacteria	Deltaproteobacteria	Syntrophobacterales	Syntrophaceae	uncultured	uncultured Myxococcales bacterium	0.8
OTU_2181	Bacteria	Proteobacteria	Alphaproteobacteria					0.97
OTU_2188	Bacteria	Proteobacteria	Alphaproteobacteria	Rhodospirillales	DA111			1
OTU_2189	Bacteria	Proteobacteria	Alphaproteobacteria	Caulobacterales	Hyphomonadaceae	Woodsholea		1
OTU_2436	Bacteria	Chloroflexi	Ktedonobacteria	C0119				1
OTU_2437	Bacteria	WCHB1-60	uncultured Candidatus Saccharibacteria sp.	uncultured Candidatus Saccharibacteria sp.	uncultured Candidatus Saccharibacteria sp.	uncultured Candidatus Saccharibacteria sp.	uncultured Candidatus Saccharibacteria sp.	1
OTU_2434	Bacteria	Proteobacteria	Deltaproteobacteria	Bdellovibrionales	Bdellovibrionaceae	Bdellovibrio	uncultured bacterium	0.9
OTU_2435	Bacteria	Planctomycetes	Planctomycetacia	Planctomycetales	Planctomycetaceae	uncultured	uncultured bacterium	0.93
OTU_2432	Bacteria	Firmicutes						1
OTU_2433	Bacteria	Bacteroidetes	Sphingobacteriia	Sphingobacteriales	Chitinophagaceae	Flavisolibacter	uncultured Flavisolibacter sp.	0.84
OTU_2430	Bacteria	Chlamydiae	Chlamydiae	Chlamydiales	Parachlamydiaceae			0.91
OTU_2431	Bacteria	Firmicutes	Clostridia	Clostridiales	Ruminococcaceae	Incertae Sedis	uncultured Clostridia bacterium	0.8
OTU_2438	Bacteria	Acidobacteria	Acidobacteria	Subgroup 6				1
OTU_2439	Bacteria	Firmicutes	Clostridia	Clostridiales	Peptococcaceae			0.93
OTU_518	Bacteria	Firmicutes	Clostridia	Clostridiales	Ruminococcaceae	Incertae Sedis		0.92
OTU_519	Bacteria	Proteobacteria	Alphaproteobacteria	Sphingomonadales				1
OTU_2618	Bacteria	Gemmatimonadetes	Gemmatimonadetes	Gemmatimonadales	Gemmatimonadaceae	Gemmatimonas	uncultured bacterium	0.94
OTU_2619	Bacteria	Proteobacteria	Alphaproteobacteria	Rickettsiales	Holosporaceae	uncultured	uncultured bacterium	0.99
OTU_512	Bacteria	Proteobacteria	Alphaproteobacteria	Sphingomonadales	Sphingomonadaceae	Sphingomonas		1
OTU_513	Bacteria	Proteobacteria	Deltaproteobacteria	Myxococcales	Haliangiaceae	Haliangium	uncultured bacterium	0.8
OTU_510	Bacteria	Proteobacteria	Betaproteobacteria	Burkholderiales	Comamonadaceae			0.99
OTU_511	Bacteria	Proteobacteria	Deltaproteobacteria	GR-WP33-30				1
OTU_516	Bacteria	Actinobacteria	Actinobacteria	Streptosporangiales	Streptosporangiaceae			1
OTU_517	Bacteria	Firmicutes	Bacilli	Bacillales	Bacillaceae	Bacillus		0.9
OTU_514	Bacteria	Actinobacteria	Thermoleophilia	Solirubrobacterales	Solirubrobacteraceae	Solirubrobacter	uncultured bacterium	0.98
OTU_515	Bacteria	Proteobacteria	Gammaproteobacteria	Order Incertae Sedis	Family Incertae Sedis	Marinicella		1
OTU_2904	Bacteria	Proteobacteria	Deltaproteobacteria	Myxococcales	uncultured	uncultured proteobacterium	uncultured proteobacterium	0.87
OTU_21	Bacteria	Actinobacteria	MB-A2-108					1
OTU_20	Bacteria	Nitrospirae	Nitrospira	Nitrospirales	Nitrospiraceae	Nitrospira		0.99
OTU_23	Bacteria	Firmicutes	Clostridia	Clostridiales	Peptostreptococcaceae	Incertae Sedis		1
OTU_22	Bacteria	Proteobacteria	Alphaproteobacteria	Rhizobiales	Methylobacteriaceae	Microvirga	uncultured bacterium	1
OTU_25	Bacteria	Actinobacteria						1
OTU_24	Bacteria	Actinobacteria	Actinobacteria	Micrococcales	Micrococcaceae	Arthrobacter		0.99
OTU_27	Bacteria	Proteobacteria	Alphaproteobacteria	Rhizobiales	Bradyrhizobiaceae	Bradyrhizobium	uncultured proteobacterium	1
OTU_26	Bacteria	Actinobacteria	Actinobacteria	Propionibacteriales	Propionibacteriaceae	Microlunatus	uncultured bacterium	0.9
OTU_29	Bacteria	Actinobacteria	Actinobacteria	Micrococcales	Microbacteriaceae	Agromyces		0.96
OTU_28	Bacteria	Proteobacteria	Betaproteobacteria	Nitrosomonadales	Nitrosomonadaceae	Nitrosospira		0.83
OTU_2058	Bacteria	Gemmatimonadetes	Gemmatimonadetes	Gemmatimonadales	Gemmatimonadaceae			0.96
OTU_2059	Bacteria	Planctomycetes	Planctomycetacia	Planctomycetales	Planctomycetaceae	uncultured	uncultured Planctomycetia bacterium	0.9
OTU_2508	Bacteria	Chloroflexi	TK10					1
OTU_2509	Bacteria	Proteobacteria	Gammaproteobacteria	Xanthomonadales	Xanthomonadaceae	uncultured	uncultured bacterium	1
OTU_2050	Bacteria	Firmicutes	Clostridia	Clostridiales	Peptococcaceae			0.83
OTU_2051	Bacteria	Proteobacteria	Deltaproteobacteria	Bdellovibrionales	Bacteriovoracaceae	Peredibacter		0.99
OTU_2052	Bacteria	Chloroflexi	S085					1
OTU_2053	Bacteria	Actinobacteria	Nitriliruptoria	Euzebyales	Euzebyaceae	Euzebya		1
OTU_2054	Bacteria	Proteobacteria	Alphaproteobacteria	Rhizobiales	Methylobacteriaceae	Methylobacterium		0.83
OTU_2055	Bacteria	Candidate division TM7	uncultured bacterium	uncultured bacterium	uncultured bacterium	uncultured bacterium	uncultured bacterium	0.95
OTU_2056	Bacteria	Planctomycetes	Planctomycetacia	Planctomycetales	Planctomycetaceae	Pirellula	uncultured Planctomycetaceae bacterium	0.81
OTU_2057	Bacteria	Proteobacteria	Alphaproteobacteria	Rhizobiales	Rhizobiaceae	Rhizobium		0.99
OTU_606	Bacteria	Actinobacteria	Acidimicrobiia	Acidimicrobiales	Acidimicrobiaceae	uncultured	uncultured bacterium	0.95
OTU_607	Bacteria	Nitrospirae	Nitrospira	Nitrospirales	Nitrospiraceae	Nitrospira	uncultured soil bacterium	1
OTU_604	Bacteria	Proteobacteria	Gammaproteobacteria	Xanthomonadales	uncultured			1
OTU_605	Bacteria	Proteobacteria	Deltaproteobacteria	Myxococcales				0.84
OTU_602	Bacteria	Proteobacteria	Deltaproteobacteria	Desulfobacterales	Nitrospinaceae	Candidatus Entotheonella	uncultured bacterium	0.82
OTU_603	Bacteria	Gemmatimonadetes	Gemmatimonadetes	BD2-11 terrestrial group				1
OTU_600	Bacteria	Proteobacteria	Deltaproteobacteria	Bdellovibrionales	Bacteriovoracaceae	Peredibacter		1
OTU_601	Bacteria	Proteobacteria	Alphaproteobacteria	Rhizobiales	Methylobacteriaceae	Microvirga		0.87
OTU_1561	Bacteria	Actinobacteria	Actinobacteria	Propionibacteriales	Propionibacteriaceae			1
OTU_1560	Bacteria	Proteobacteria	Betaproteobacteria	Nitrosomonadales	Nitrosomonadaceae	Nitrosomonas	uncultured bacterium	0.99
OTU_1563	Bacteria	Planctomycetes	Planctomycetacia	Planctomycetales	Planctomycetaceae			1
OTU_1562	Bacteria	Chloroflexi	SAR202 clade					0.91
OTU_1565	Bacteria	Proteobacteria	Gammaproteobacteria					0.99
OTU_1564	Bacteria	Firmicutes	OPB54	uncultured bacterium	uncultured bacterium	uncultured bacterium	uncultured bacterium	0.87
OTU_608	Bacteria	Actinobacteria	Actinobacteria	Kineosporiales	Kineosporiaceae	Quadrisphaera	uncultured bacterium	0.99
OTU_609	Bacteria	Proteobacteria	Deltaproteobacteria	Sh765B-TzT-29				0.95
OTU_2907	Bacteria	Proteobacteria	Alphaproteobacteria	Rhodospirillales	Acetobacteraceae	uncultured	uncultured bacterium	0.85
OTU_2903	Bacteria	Firmicutes	Clostridia	Clostridiales	Ruminococcaceae			1
OTU_288	Bacteria	Proteobacteria	Alphaproteobacteria	Rhodobacterales	Rhodobacteraceae	Amaricoccus	uncultured bacterium	1
OTU_289	Bacteria	Verrucomicrobia	OPB35 soil group	uncultured Verrucomicrobia subdivision 3 bacterium	uncultured Verrucomicrobia subdivision 3 bacterium	uncultured Verrucomicrobia subdivision 3 bacterium	uncultured Verrucomicrobia subdivision 3 bacterium	0.98
OTU_282	Bacteria	Proteobacteria	Alphaproteobacteria	Sphingomonadales				0.97
OTU_283	Bacteria	Chloroflexi	TK10	uncultured bacterium	uncultured bacterium	uncultured bacterium	uncultured bacterium	0.84
OTU_280	Bacteria	Planctomycetes	Phycisphaerae	Phycisphaerales	Phycisphaeraceae	SM1A02	uncultured Planctomycetaceae bacterium	0.86
OTU_281	Bacteria	Actinobacteria	Actinobacteria					0.97
OTU_286	Bacteria	Proteobacteria	Alphaproteobacteria	Rhizobiales	Methylobacteriaceae	Methylobacterium	uncultured bacterium	1
OTU_287	Bacteria	Actinobacteria	Actinobacteria	Propionibacteriales	Nocardioidaceae	Marmoricola		0.98
OTU_284	Bacteria	Actinobacteria	Actinobacteria	Frankiales	Cryptosporangiaceae	Fodinicola	uncultured bacterium	1
OTU_285	Bacteria	Bacteroidetes	Flavobacteriia	Flavobacteriales	Flavobacteriaceae	Flavobacterium		1
OTU_462	Bacteria	Proteobacteria	Alphaproteobacteria	Sphingomonadales	Sphingomonadaceae	Sphingopyxis		1
OTU_463	Bacteria	Planctomycetes	Phycisphaerae	Phycisphaerales	Phycisphaeraceae	SM1A02	uncultured bacterium	1
OTU_460	Bacteria	Planctomycetes	vadinHA49	uncultured Planctomycetales bacterium	uncultured Planctomycetales bacterium	uncultured Planctomycetales bacterium	uncultured Planctomycetales bacterium	0.99
OTU_461	Bacteria	Verrucomicrobia	OPB35 soil group	uncultured Verrucomicrobia subdivision 3 bacterium	uncultured Verrucomicrobia subdivision 3 bacterium	uncultured Verrucomicrobia subdivision 3 bacterium	uncultured Verrucomicrobia subdivision 3 bacterium	1
OTU_466	Bacteria	Proteobacteria	Alphaproteobacteria	Rhizobiales	Hyphomicrobiaceae	Devosia	uncultured alpha proteobacterium	0.89
OTU_467	Archaea	Thaumarchaeota	HDBA-SITS413	uncultured archaeon	uncultured archaeon	uncultured archaeon	uncultured archaeon	1
OTU_464	Bacteria	Proteobacteria	Alphaproteobacteria	Sphingomonadales	Sphingomonadaceae			0.97
OTU_465	Bacteria	Actinobacteria	Thermoleophilia	Gaiellales	uncultured			0.94
OTU_1697	Bacteria	Chlamydiae	Chlamydiae	Chlamydiales	Parachlamydiaceae			1
OTU_1696	Bacteria	Firmicutes	OPB54					0.93
OTU_468	Bacteria	Proteobacteria	Alphaproteobacteria	Rhodobacterales	Rhodobacteraceae			1
OTU_469	Bacteria	Actinobacteria	Actinobacteria	Micrococcales	Cellulomonadaceae	Cellulomonas		0.93
OTU_1693	Bacteria	Proteobacteria	Alphaproteobacteria	Rhodospirillales	Rhodospirillaceae	Skermanella	uncultured bacterium	0.97
OTU_1692	Bacteria	Proteobacteria	Deltaproteobacteria	Myxococcales	0319-6G20	uncultured Bacteriovorax sp.	uncultured Bacteriovorax sp.	0.86
OTU_1691	Bacteria	Elusimicrobia	Elusimicrobia	Lineage IIb				1
OTU_1690	Bacteria	Verrucomicrobia	OPB35 soil group					1
OTU_264	Bacteria	Gemmatimonadetes	Gemmatimonadetes	Gemmatimonadales	Gemmatimonadaceae	uncultured	uncultured Gemmatimonadetes bacterium	0.8
OTU_265	Bacteria	Proteobacteria	Gammaproteobacteria	Oceanospirillales	Oceanospirillaceae	Pseudospirillum		0.99
OTU_266	Bacteria	Proteobacteria	Betaproteobacteria	SC-I-84				0.99
OTU_267	Bacteria	Firmicutes	Bacilli	Bacillales				1
OTU_260	Bacteria	Actinobacteria	Acidimicrobiia	Acidimicrobiales	uncultured	uncultured Acidimicrobidae bacterium	uncultured Acidimicrobidae bacterium	1
OTU_261	Bacteria	Actinobacteria	Thermoleophilia	Solirubrobacterales				1
OTU_262	Bacteria	Actinobacteria	Thermoleophilia	Solirubrobacterales	Solirubrobacteraceae	Solirubrobacter	uncultured bacterium	0.81
OTU_263	Bacteria	Chloroflexi	Chloroflexia	Chloroflexales	Roseiflexaceae	Roseiflexus	uncultured bacterium	0.89
OTU_268	Bacteria	Proteobacteria	Alphaproteobacteria	Rhodobacterales	Rhodobacteraceae	Gemmobacter	uncultured bacterium	1
OTU_269	Bacteria	Proteobacteria	Alphaproteobacteria	Rhizobiales	Rhizobiaceae	Rhizobium	Rhizobium vitis	0.94
OTU_2901	Bacteria	Firmicutes	Clostridia	Clostridiales	Ruminococcaceae	uncultured		0.84
OTU_1438	Bacteria	Actinobacteria	Acidimicrobiia	Acidimicrobiales	uncultured			0.98
OTU_1183	Bacteria	Verrucomicrobia	OPB35 soil group					1
OTU_1182	Bacteria	Actinobacteria	Actinobacteria	Catenulisporales	Catenulisporaceae	Catenulispora	Catenulispora acidiphila DSM 44928	1
OTU_1181	Bacteria	Bacteroidetes	Sphingobacteriia	Sphingobacteriales	AKYH767	uncultured bacterium	uncultured bacterium	0.95
OTU_1180	Bacteria	Planctomycetes	OM190	uncultured Planctomyces sp.	uncultured Planctomyces sp.	uncultured Planctomyces sp.	uncultured Planctomyces sp.	0.85
OTU_1187	Bacteria	Firmicutes	Clostridia	Clostridiales	Family XI	Tepidimicrobium		0.89
OTU_1186	Bacteria	Proteobacteria						1
OTU_1185	Bacteria	Planctomycetes	OM190	uncultured bacterium	uncultured bacterium	uncultured bacterium	uncultured bacterium	1
OTU_1184	Bacteria	Planctomycetes	Planctomycetacia	Planctomycetales	Planctomycetaceae	Pirellula	uncultured bacterium	0.91
OTU_1189	Bacteria	Proteobacteria	Deltaproteobacteria	Myxococcales	uncultured	uncultured bacterium	uncultured bacterium	0.83
OTU_1188	Bacteria	Proteobacteria	Alphaproteobacteria	Rhizobiales	Methylobacteriaceae	Microvirga	uncultured bacterium	1
OTU_1741	Bacteria	Proteobacteria	Deltaproteobacteria	Myxococcales				0.88
OTU_1740	Bacteria	Proteobacteria	Deltaproteobacteria	Myxococcales				0.97
OTU_1743	Bacteria	Gemmatimonadetes	Gemmatimonadetes	Gemmatimonadales	Gemmatimonadaceae	uncultured		0.92
OTU_1742	Bacteria	Actinobacteria	TakashiAC-B11					1
OTU_1745	Bacteria	Planctomycetes	Planctomycetacia	Planctomycetales	Planctomycetaceae			0.98
OTU_1744	Bacteria							1
OTU_868	Bacteria	Proteobacteria	Deltaproteobacteria	Myxococcales	Polyangiaceae	Sorangium	uncultured bacterium	0.98
OTU_869	Bacteria	Proteobacteria	Deltaproteobacteria	Myxococcales	mle1-27	uncultured delta proteobacterium	uncultured delta proteobacterium	0.91
OTU_866	Bacteria	Firmicutes	Clostridia	Clostridiales	Clostridiaceae 1	Clostridium sensu stricto 12		0.96
OTU_867	Bacteria	Proteobacteria	Betaproteobacteria					0.96
OTU_864	Bacteria	Gemmatimonadetes	Gemmatimonadetes	S0134 terrestrial group				1
OTU_865	Bacteria	Acidobacteria	Acidobacteria	Subgroup 6	uncultured Acidobacteria bacterium	uncultured Acidobacteria bacterium	uncultured Acidobacteria bacterium	0.95
OTU_862	Bacteria	Planctomycetes	Planctomycetacia	Planctomycetales	Planctomycetaceae	Pirellula	uncultured bacterium	0.83
OTU_863	Bacteria	Proteobacteria	Deltaproteobacteria	Myxococcales	0319-6G20	Geobacter sp. enrichment culture clone VanCtr1	Geobacter sp. enrichment culture clone VanCtr1	0.96
OTU_860	Bacteria	Acidobacteria	Subgroup 22	uncultured bacterium	uncultured bacterium	uncultured bacterium	uncultured bacterium	0.99
OTU_861	Bacteria	Planctomycetes	OM190					1
OTU_2876	Bacteria	Firmicutes	Clostridia	Clostridiales	Syntrophomonadaceae	Syntrophomonas		0.9
OTU_2719	Bacteria							1
OTU_2718	Bacteria	Proteobacteria	Gammaproteobacteria	Pseudomonadales	Pseudomonadaceae	Cellvibrio		0.99
OTU_1536	Bacteria	Proteobacteria	Deltaproteobacteria	Bdellovibrionales	Bacteriovoracaceae	Peredibacter		1
OTU_1537	Bacteria	Planctomycetes	Pla4 lineage	uncultured bacterium	uncultured bacterium	uncultured bacterium	uncultured bacterium	0.92
OTU_1534	Bacteria	Actinobacteria	Acidimicrobiia	Acidimicrobiales	Acidimicrobiaceae	uncultured	uncultured bacterium	0.97
OTU_2877	Bacteria	WCHB1-60						0.99
OTU_1535	Bacteria	Chloroflexi	JG30-KF-CM66	uncultured Chloroflexi bacterium	uncultured Chloroflexi bacterium	uncultured Chloroflexi bacterium	uncultured Chloroflexi bacterium	0.87
OTU_2982	Bacteria	Chloroflexi						0.96
OTU_2980	Bacteria	Cyanobacteria	ML635J-21	uncultured cyanobacterium	uncultured cyanobacterium	uncultured cyanobacterium	uncultured cyanobacterium	1
OTU_2981	Bacteria	Bacteroidetes	Sphingobacteriia	Sphingobacteriales	Chitinophagaceae	Flavitalea	uncultured bacterium	0.98
OTU_655	Bacteria	Proteobacteria	Alphaproteobacteria	Sphingomonadales	JG34-KF-161	uncultured bacterium	uncultured bacterium	0.93
OTU_654	Bacteria	Gemmatimonadetes	Gemmatimonadetes	S0134 terrestrial group				1
OTU_657	Bacteria	Bacteroidetes	Sphingobacteriia	Sphingobacteriales	Chitinophagaceae	uncultured	bacterium enrichment culture clone D8	0.82
OTU_2894	Bacteria	Armatimonadetes						1
OTU_124	Bacteria	Proteobacteria	Gammaproteobacteria	Xanthomonadales	Xanthomonadales Incertae Sedis	Steroidobacter	uncultured bacterium	1
OTU_2895	Bacteria	Chlamydiae	Chlamydiae	Chlamydiales	cvE6	uncultured bacterium	uncultured bacterium	0.94
OTU_2874	Bacteria	Proteobacteria	Alphaproteobacteria	Sphingomonadales				1
OTU_123	Bacteria	Actinobacteria	Actinobacteria	Corynebacteriales	Mycobacteriaceae	Mycobacterium	uncultured bacterium	0.99
OTU_1606	Bacteria	Chloroflexi	Chloroflexia	Herpetosiphonales	Herpetosiphonaceae	Herpetosiphon	uncultured bacterium	0.98
OTU_650	Bacteria	Bacteroidetes	Flavobacteriia	Flavobacteriales	NS9 marine group	uncultured bacterium	uncultured bacterium	0.97
OTU_1352	Bacteria	Firmicutes	Clostridia	Clostridiales	Clostridiaceae 1	Clostridium sensu stricto 10	uncultured bacterium	1
OTU_1353	Bacteria	Proteobacteria	Deltaproteobacteria					0.84
OTU_1350	Bacteria	Proteobacteria	Alphaproteobacteria	Rhizobiales	Phyllobacteriaceae			0.95
OTU_1351	Bacteria	Chloroflexi						0.85
OTU_1356	Bacteria	Proteobacteria	Gammaproteobacteria	Xanthomonadales	uncultured	uncultured gamma proteobacterium	uncultured gamma proteobacterium	0.89
OTU_1357	Bacteria	Acidobacteria	Holophagae	Subgroup 10	ABS-19			0.98
OTU_1354	Bacteria	Chloroflexi						0.82
OTU_1355	Bacteria	Actinobacteria	Coriobacteriia	Coriobacteriales	Coriobacteriaceae	uncultured		1
OTU_2890	Bacteria	Firmicutes	Clostridia	Clostridiales	Syntrophomonadaceae	Syntrophomonas		0.96
OTU_1358	Bacteria	Actinobacteria	Thermoleophilia	Solirubrobacterales	0319-6M6	uncultured bacterium	uncultured bacterium	1
OTU_1359	Bacteria	Verrucomicrobia	OPB35 soil group	uncultured bacterium	uncultured bacterium	uncultured bacterium	uncultured bacterium	0.89
OTU_2891	Bacteria	Proteobacteria	Deltaproteobacteria					0.84
OTU_725	Bacteria	Bacteroidetes	Sphingobacteriia	Sphingobacteriales	Chitinophagaceae	Flavisolibacter	uncultured bacterium	0.96
OTU_2892	Bacteria	Proteobacteria	Alphaproteobacteria	Rickettsiales				0.95
OTU_2875	Bacteria	Planctomycetes	Phycisphaerae	WD2101 soil group				1
OTU_2893	Bacteria	Proteobacteria	Gammaproteobacteria	NKB5				1
OTU_2799	Bacteria	Planctomycetes	Planctomycetacia	Planctomycetales	Planctomycetaceae	uncultured		0.94
OTU_724	Bacteria	Proteobacteria	Alphaproteobacteria	Rhizobiales	Xanthobacteraceae	Labrys	uncultured alpha proteobacterium	0.99
OTU_1760	Bacteria	Actinobacteria	Thermoleophilia	Solirubrobacterales				1
OTU_2872	Bacteria	Chloroflexi						0.83
OTU_1608	Bacteria	Chloroflexi	Chloroflexia	AKIW781	uncultured bacterium	uncultured bacterium	uncultured bacterium	0.9
OTU_1609	Bacteria	Actinobacteria	Actinobacteria	Kineosporiales	Kineosporiaceae	Quadrisphaera		1
OTU_2798	Bacteria	Proteobacteria	Alphaproteobacteria	Rickettsiales	mitochondria	uncultured Rickettsiales bacterium	uncultured Rickettsiales bacterium	0.91
OTU_1226	Bacteria	Proteobacteria	Alphaproteobacteria	Rhodospirillales	Rhodospirillaceae	Dongia	uncultured bacterium	1
OTU_1227	Bacteria							1
OTU_1224	Bacteria	Bacteroidetes	Cytophagia	Cytophagales	Cytophagaceae			1
OTU_1225	Bacteria	Proteobacteria	Deltaproteobacteria	Myxococcales	Sandaracinaceae	Sandaracinus	uncultured soil bacterium	0.87
OTU_1222	Bacteria	Planctomycetes	Phycisphaerae	Phycisphaerales	Phycisphaeraceae	SM1A02	uncultured bacterium	0.8
OTU_1223	Bacteria	Acidobacteria	Acidobacteria	Subgroup 3	Unknown Family	Bryobacter		0.8
OTU_1220	Bacteria	Proteobacteria	Deltaproteobacteria	Desulfobacterales	Nitrospinaceae	Candidatus Entotheonella	uncultured bacterium	1
OTU_1221	Bacteria	Actinobacteria	MB-A2-108	uncultured bacterium	uncultured bacterium	uncultured bacterium	uncultured bacterium	0.86
OTU_1228	Bacteria	Chloroflexi						0.92
OTU_1229	Bacteria	Actinobacteria	Actinobacteria	Propionibacteriales	Nocardioidaceae			0.92
OTU_2731	Bacteria	Armatimonadetes						1
OTU_2870	Bacteria	Firmicutes	Clostridia	Clostridiales				0.81
OTU_1549	Bacteria	Acidobacteria	Acidobacteria	Subgroup 3	Unknown Family	Bryobacter	uncultured bacterium	0.81
OTU_1420	Bacteria	Firmicutes	Bacilli	Bacillales	Paenibacillaceae	Paenibacillus	Paenibacillus sp. D-1	0.94
OTU_2730	Bacteria	Proteobacteria	Deltaproteobacteria	Bdellovibrionales	Bacteriovoracaceae			0.91
OTU_2871	Bacteria	Acidobacteria	Holophagae	Subgroup 7				1
OTU_2335	Bacteria	Proteobacteria	TA18					0.84
OTU_2334	Bacteria	Chloroflexi	Chloroflexia	Chloroflexales	Roseiflexaceae	Roseiflexus		1
OTU_2337	Bacteria	Proteobacteria	Deltaproteobacteria	Myxococcales	0319-6G20			1
OTU_2336	Bacteria	Proteobacteria	Deltaproteobacteria	Bdellovibrionales	Bdellovibrionaceae	OM27 clade	uncultured bacterium	0.83
OTU_2331	Bacteria	Proteobacteria	Alphaproteobacteria	Rhodospirillales	Rhodospirillaceae	Dongia	uncultured bacterium	0.99
OTU_2330	Bacteria							1
OTU_1548	Bacteria							1
OTU_2332	Bacteria	Actinobacteria	Actinobacteria	Micrococcales	Microbacteriaceae			1
OTU_2678	Bacteria	Acidobacteria	Acidobacteria	Subgroup 3	Unknown Family	Bryobacter	uncultured bacterium	0.91
OTU_2339	Bacteria	Proteobacteria	Gammaproteobacteria	NKB5	Legionella-like amoebal pathogen HT99	Legionella-like amoebal pathogen HT99	Legionella-like amoebal pathogen HT99	0.85
OTU_2338	Bacteria	Proteobacteria	Deltaproteobacteria	Bdellovibrionales	Bacteriovoracaceae	Peredibacter		0.97
OTU_1421	Bacteria	Proteobacteria	Deltaproteobacteria	Myxococcales	Phaselicystidaceae	Phaselicystis	uncultured bacterium	0.99
OTU_2199	Bacteria	Firmicutes	Clostridia	Clostridiales	Ruminococcaceae	Incertae Sedis		1
OTU_2198	Bacteria	Proteobacteria	Deltaproteobacteria	Myxococcales	0319-6G20	uncultured bacterium	uncultured bacterium	1
OTU_2191	Bacteria	Acidobacteria	Acidobacteria	Subgroup 18	uncultured bacterium	uncultured bacterium	uncultured bacterium	0.83
OTU_2190	Bacteria	Chlorobi	Ignavibacteria	Ignavibacteriales	BSV26			0.87
OTU_2193	Bacteria	Bacteroidetes	Cytophagia	Cytophagales	Cytophagaceae	Dyadobacter		1
OTU_2192	Bacteria	Elusimicrobia	Elusimicrobia	Lineage IIb				1
OTU_2195	Bacteria	Proteobacteria	Deltaproteobacteria	Myxococcales	0319-6G20			0.99
OTU_2194	Bacteria	Cyanobacteria	ML635J-21	uncultured Halanaerobiaceae bacterium	uncultured Halanaerobiaceae bacterium	uncultured Halanaerobiaceae bacterium	uncultured Halanaerobiaceae bacterium	0.85
OTU_2197	Bacteria	Candidate division WS3						0.94
OTU_2196	Bacteria	Gemmatimonadetes	Gemmatimonadetes	Gemmatimonadales	Gemmatimonadaceae	uncultured	uncultured bacterium	0.96
OTU_2429	Bacteria	Chlamydiae	Chlamydiae	Chlamydiales	Parachlamydiaceae			0.94
OTU_2428	Bacteria	Proteobacteria						1
OTU_2781	Bacteria	Planctomycetes	Planctomycetacia	Planctomycetales	Planctomycetaceae	uncultured		0.92
OTU_2421	Bacteria	Proteobacteria	Deltaproteobacteria	Bdellovibrionales	Bacteriovoracaceae			0.98
OTU_2420	Bacteria	Chloroflexi	Chloroflexia	Chloroflexales	Roseiflexaceae	Roseiflexus	uncultured bacterium	0.95
OTU_2423	Bacteria	Bacteroidetes						0.93
OTU_2422	Bacteria	Proteobacteria	Alphaproteobacteria	Rhodospirillales	Acetobacteraceae	uncultured	uncultured bacterium	0.92
OTU_2425	Bacteria	Proteobacteria	Deltaproteobacteria					0.81
OTU_2424	Bacteria	Firmicutes	Bacilli	Bacillales	Paenibacillaceae	Cohnella		0.95
OTU_2427	Bacteria	Proteobacteria	Deltaproteobacteria	Myxococcales	uncultured			0.82
OTU_2426	Bacteria	Firmicutes	Clostridia	Clostridiales	Ruminococcaceae			0.9
OTU_2520	Bacteria	Deinococcus-Thermus	Deinococci	Deinococcales	Deinococcaceae	Deinococcus	Deinococcus sp. DY32	0.98
OTU_2783	Bacteria	Proteobacteria	Alphaproteobacteria	Rhizobiales	Hyphomicrobiaceae	Blastochloris	uncultured Methylocystaceae bacterium	1
OTU_2784	Bacteria	Actinobacteria	Acidimicrobiia	Acidimicrobiales	uncultured	uncultured bacterium	uncultured bacterium	0.85
OTU_2785	Bacteria	Firmicutes	Bacilli	Bacillales				0.99
OTU_2601	Bacteria							1
OTU_2600	Bacteria	Proteobacteria	Betaproteobacteria	SC-I-84				0.98
OTU_2603	Bacteria	Actinobacteria	Thermoleophilia	Gaiellales	uncultured			0.89
OTU_2602	Bacteria	Proteobacteria	Deltaproteobacteria	Myxococcales	Haliangiaceae	Haliangium	uncultured bacterium	0.92
OTU_2605	Bacteria	Gemmatimonadetes	Gemmatimonadetes	AT425-EubC11 terrestrial group	uncultured bacterium	uncultured bacterium	uncultured bacterium	1
OTU_2604	Bacteria	Lentisphaerae	WCHB1-41	uncultured bacterium	uncultured bacterium	uncultured bacterium	uncultured bacterium	0.85
OTU_2607	Bacteria	Firmicutes	Clostridia	Clostridiales	Family XI	Anaerococcus	uncultured bacterium	0.99
OTU_2606	Bacteria	Proteobacteria	Alphaproteobacteria	Rhizobiales	Methylobacteriaceae	Methylobacterium	uncultured organism	0.83
OTU_2609	Bacteria	Actinobacteria	Thermoleophilia	Gaiellales				0.8
OTU_2608	Bacteria	Actinobacteria	Actinobacteria	Corynebacteriales	Corynebacteriaceae	Corynebacterium	uncultured bacterium	0.93
OTU_2787	Bacteria	Proteobacteria	Alphaproteobacteria	Rickettsiales	SM2D12			0.99
OTU_1639	Bacteria	Firmicutes	Clostridia	Clostridiales	Lachnospiraceae			1
OTU_2734	Bacteria							1
OTU_152	Bacteria	Armatimonadetes						1
OTU_153	Bacteria	Proteobacteria	Alphaproteobacteria	Rhizobiales	Bradyrhizobiaceae	Rhodopseudomonas	uncultured bacterium	0.94
OTU_150	Bacteria	Actinobacteria	Actinobacteria	Corynebacteriales	uncultured	uncultured Nocardiaceae bacterium	uncultured Nocardiaceae bacterium	0.89
OTU_2239	Bacteria	Elusimicrobia	Elusimicrobia	Lineage IIa	uncultured bacterium	uncultured bacterium	uncultured bacterium	1
OTU_2932	Bacteria	Candidate division WS3	uncultured bacterium	uncultured bacterium	uncultured bacterium	uncultured bacterium	uncultured bacterium	0.84
OTU_151	Bacteria	Proteobacteria	Deltaproteobacteria	Desulfuromonadales	Desulfuromonadaceae	Desulfuromonas	uncultured bacterium	0.88
OTU_18	Bacteria	Actinobacteria	Actinobacteria	Kineosporiales	Kineosporiaceae	Kineosporia		0.95
OTU_19	Bacteria	Actinobacteria	Actinobacteria	Micrococcales	Microbacteriaceae	Frondihabitans	uncultured bacterium	0.8
OTU_14	Bacteria	Actinobacteria	Thermoleophilia	Gaiellales	uncultured			0.99
OTU_15	Bacteria	Actinobacteria	Actinobacteria	Micrococcales	Microbacteriaceae	Microbacterium		1
OTU_16	Bacteria	Actinobacteria	Actinobacteria	Micromonosporales	Micromonosporaceae	Actinoplanes	uncultured bacterium	0.99
OTU_17	Bacteria	Proteobacteria	Gammaproteobacteria	Xanthomonadales	uncultured	uncultured proteobacterium	uncultured proteobacterium	1
OTU_10	Bacteria	Proteobacteria	Betaproteobacteria	Burkholderiales	Alcaligenaceae	uncultured	uncultured bacterium	0.93
OTU_11	Bacteria	Proteobacteria	Alphaproteobacteria	Rhizobiales	Rhodobiaceae	Rhodobium	uncultured Rhodobiaceae bacterium	0.87
OTU_12	Bacteria	Proteobacteria	Betaproteobacteria	Burkholderiales	Oxalobacteraceae	Janthinobacterium	uncultured bacterium	0.9
OTU_13	Bacteria	Actinobacteria	Actinobacteria	Propionibacteriales	Nocardioidaceae	Nocardioides	uncultured actinobacterium	0.96
OTU_2049	Bacteria	Verrucomicrobia	OPB35 soil group					0.99
OTU_2048	Bacteria	Proteobacteria	Deltaproteobacteria	Bdellovibrionales	Bdellovibrionaceae	OM27 clade	uncultured bacterium	0.92
OTU_2519	Bacteria	Verrucomicrobia	OPB35 soil group					1
OTU_154	Bacteria	Proteobacteria	Betaproteobacteria					1
OTU_2043	Bacteria	Proteobacteria	Deltaproteobacteria	Myxococcales	Haliangiaceae	Haliangium		0.98
OTU_2042	Bacteria	Proteobacteria	Deltaproteobacteria	Myxococcales	uncultured			0.98
OTU_2041	Bacteria	Nitrospirae	Nitrospira	Nitrospirales	Nitrospiraceae	Nitrospira	uncultured soil bacterium	0.97
OTU_155	Bacteria	Actinobacteria	Actinobacteria	Corynebacteriales	Corynebacteriaceae	uncultured	uncultured bacterium	1
OTU_2047	Bacteria	Planctomycetes	Phycisphaerae	Phycisphaerales	Phycisphaeraceae	SM1A02	uncultured bacterium	0.99
OTU_2046	Bacteria	Planctomycetes	Planctomycetacia	Planctomycetales	Planctomycetaceae	Gemmata	uncultured bacterium	0.9
OTU_2045	Bacteria	Proteobacteria	Deltaproteobacteria	Myxococcales	Polyangiaceae	Sorangium		0.82
OTU_2044	Bacteria	Proteobacteria	Deltaproteobacteria	Desulfobacterales	Nitrospinaceae	Candidatus Entotheonella	uncultured bacterium	1
OTU_673	Bacteria	Actinobacteria	Thermoleophilia	Solirubrobacterales				0.94
OTU_332	Bacteria	Proteobacteria	Gammaproteobacteria	Xanthomonadales	uncultured	uncultured soil bacterium	uncultured soil bacterium	1
OTU_671	Bacteria	Proteobacteria	Alphaproteobacteria	Rhodospirillales	DA111	uncultured alpha proteobacterium	uncultured alpha proteobacterium	0.99
OTU_670	Bacteria	Bacteroidetes	Sphingobacteriia	Sphingobacteriales	Sphingobacteriaceae	Sphingobacterium		0.99
OTU_677	Bacteria	Candidate division TM7						1
OTU_676	Bacteria	Chloroflexi	uncultured Bellilinea sp.	uncultured Bellilinea sp.	uncultured Bellilinea sp.	uncultured Bellilinea sp.	uncultured Bellilinea sp.	1
OTU_675	Bacteria	Candidate division TM7	uncultured bacterium	uncultured bacterium	uncultured bacterium	uncultured bacterium	uncultured bacterium	0.88
OTU_333	Bacteria	Bacteroidetes	Cytophagia	Cytophagales	Cytophagaceae	uncultured		0.86
OTU_1426	Bacteria	Proteobacteria	Deltaproteobacteria	Desulfurellales	Desulfurellaceae	uncultured	unidentified	0.96
OTU_1515	Bacteria	Chloroflexi	TK10					1
OTU_679	Bacteria	Proteobacteria	Betaproteobacteria	Burkholderiales	Comamonadaceae	Polaromonas		0.96
OTU_678	Bacteria	Proteobacteria	Alphaproteobacteria	Rhizobiales	Rhizobiales Incertae Sedis	Nordella	uncultured bacterium	1
OTU_1510	Bacteria	Planctomycetes	OM190	uncultured bacterium	uncultured bacterium	uncultured bacterium	uncultured bacterium	0.94
OTU_330	Bacteria	Bacteroidetes	Sphingobacteriia	Sphingobacteriales	AKYH767	uncultured bacterium	uncultured bacterium	0.99
OTU_1512	Bacteria	Proteobacteria	Deltaproteobacteria	Myxococcales	0319-6G20	uncultured Syntrophobacteraceae bacterium	uncultured Syntrophobacteraceae bacterium	0.96
OTU_1513	Archaea	Thaumarchaeota	Soil Crenarchaeotic Group(SCG)	uncultured bacterium	uncultured bacterium	uncultured bacterium	uncultured bacterium	0.9
OTU_331	Bacteria	Proteobacteria	Gammaproteobacteria	Xanthomonadales	uncultured	uncultured gamma proteobacterium	uncultured gamma proteobacterium	0.96
OTU_884	Bacteria	Proteobacteria	Deltaproteobacteria	Myxococcales	uncultured			0.84
OTU_2930	Bacteria	Proteobacteria	Gammaproteobacteria					0.98
OTU_337	Bacteria	Proteobacteria	Alphaproteobacteria	Rhizobiales	Hyphomicrobiaceae	Pedomicrobium		0.96
OTU_886	Bacteria	Proteobacteria	Deltaproteobacteria	Bdellovibrionales	Bdellovibrionaceae	OM27 clade		1
OTU_1427	Bacteria	Proteobacteria	TA18					0.8
OTU_2739	Bacteria	Bacteroidetes	Sphingobacteriia	Sphingobacteriales	Saprospiraceae			0.88
OTU_887	Bacteria	Firmicutes	OPB54	uncultured prokaryote	uncultured prokaryote	uncultured prokaryote	uncultured prokaryote	1
OTU_2878	Bacteria	Verrucomicrobia	OPB35 soil group	uncultured Verrucomicrobia subdivision 3 bacterium	uncultured Verrucomicrobia subdivision 3 bacterium	uncultured Verrucomicrobia subdivision 3 bacterium	uncultured Verrucomicrobia subdivision 3 bacterium	0.89
OTU_1900	Bacteria	Acidobacteria	Acidobacteria	Acidobacteriales	Acidobacteriaceae (Subgroup 1)	uncultured		0.99
OTU_2937	Bacteria	Bacteroidetes	Cytophagia	Cytophagales				1
OTU_2936	Bacteria	Chloroflexi						0.99
OTU_1428	Bacteria	Armatimonadetes	uncultured soil bacterium	uncultured soil bacterium	uncultured soil bacterium	uncultured soil bacterium	uncultured soil bacterium	0.9
OTU_499	Bacteria	Proteobacteria	Betaproteobacteria	Burkholderiales	Comamonadaceae	Delftia		0.95
OTU_498	Bacteria	Bacteroidetes	Flavobacteriia	Flavobacteriales	Flavobacteriaceae	Flavobacterium		0.87
OTU_497	Bacteria	Chloroflexi	KD4-96					1
OTU_496	Bacteria	Acidobacteria	Acidobacteria	Subgroup 6				1
OTU_495	Bacteria	Proteobacteria	Alphaproteobacteria	Rhizobiales				1
OTU_494	Bacteria	Actinobacteria						0.99
OTU_493	Bacteria	Chloroflexi						0.8
OTU_492	Bacteria	Nitrospirae	Nitrospira	Nitrospirales	0319-6A21	uncultured bacterium	uncultured bacterium	1
OTU_491	Bacteria	Proteobacteria	Gammaproteobacteria	Pseudomonadales	Pseudomonadaceae	Pseudomonas	Pseudomonas putida	0.93
OTU_490	Bacteria	Verrucomicrobia	OPB35 soil group	uncultured bacterium	uncultured bacterium	uncultured bacterium	uncultured bacterium	0.95
OTU_251	Bacteria	Proteobacteria	Alphaproteobacteria	Caulobacterales	Caulobacteraceae	Phenylobacterium	uncultured bacterium	1
OTU_250	Bacteria	Proteobacteria	Alphaproteobacteria	Sphingomonadales	Sphingomonadaceae	Sphingomonas		0.95
OTU_253	Bacteria	Proteobacteria	Deltaproteobacteria	GR-WP33-30	uncultured bacterium	uncultured bacterium	uncultured bacterium	0.92
OTU_252	Bacteria	Proteobacteria	Deltaproteobacteria	Desulfobacterales	Nitrospinaceae	Candidatus Entotheonella	uncultured bacterium	0.99
OTU_255	Bacteria	Proteobacteria	Alphaproteobacteria	Rhizobiales	Hyphomicrobiaceae	Pedomicrobium	uncultured bacterium	1
OTU_254	Bacteria	Acidobacteria	Acidobacteria	Subgroup 4	43063	uncultured proteobacterium	uncultured proteobacterium	0.91
OTU_709	Bacteria	Proteobacteria	Betaproteobacteria	Burkholderiales	Alcaligenaceae	uncultured	uncultured bacterium	0.85
OTU_708	Bacteria	Actinobacteria	Thermoleophilia	Gaiellales	uncultured			0.96
OTU_259	Bacteria	Actinobacteria	Actinobacteria	Propionibacteriales	Nocardioidaceae	Nocardioides	uncultured bacterium	0.95
OTU_258	Bacteria	Proteobacteria	Alphaproteobacteria	Caulobacterales	Caulobacteraceae	Asticcacaulis	Asticcacaulis solisilvae	0.94
OTU_705	Bacteria	Actinobacteria	Actinobacteria	Propionibacteriales	Nocardioidaceae	Aeromicrobium		0.9
OTU_704	Bacteria	Actinobacteria	Thermoleophilia	Solirubrobacterales	TM146	uncultured soil bacterium	uncultured soil bacterium	0.88
OTU_703	Bacteria	Candidate division TM7	uncultured bacterium	uncultured bacterium	uncultured bacterium	uncultured bacterium	uncultured bacterium	1
OTU_702	Bacteria	Bacteroidetes	Sphingobacteriia	Sphingobacteriales	Chitinophagaceae	Flavisolibacter	uncultured bacterium	0.99
OTU_701	Bacteria	Proteobacteria	Deltaproteobacteria	Myxococcales				0.9
OTU_700	Bacteria	Bacteroidetes	Cytophagia	Cytophagales	Cyclobacteriaceae	uncultured	uncultured Bacteroidetes bacterium	1
OTU_1406	Bacteria	Bacteroidetes	Sphingobacteriia	Sphingobacteriales	Saprospiraceae	uncultured	uncultured bacterium MK04	0.99
OTU_1429	Bacteria	Proteobacteria	Alphaproteobacteria	Rickettsiales	Holosporaceae	uncultured	uncultured bacterium	1
OTU_1407	Bacteria	Proteobacteria	Deltaproteobacteria	Myxococcales	0319-6G20			1
OTU_1404	Bacteria	Bacteroidetes	Flavobacteriia	Flavobacteriales	NS9 marine group	uncultured Bacteroidetes bacterium	uncultured Bacteroidetes bacterium	0.93
OTU_383	Bacteria	Actinobacteria	Actinobacteria	Corynebacteriales	Corynebacteriaceae	Corynebacterium	uncultured Corynebacterium sp.	0.82
OTU_382	Bacteria	Acidobacteria	Holophagae	Subgroup 10	ABS-19			1
OTU_381	Bacteria	Acidobacteria	Acidobacteria	Subgroup 3	Unknown Family	Bryobacter	Acidobacteria bacterium IGE-016	0.96
OTU_380	Bacteria	Proteobacteria	Gammaproteobacteria	Enterobacteriales	Enterobacteriaceae	Pantoea	Pantoea agglomerans	0.92
OTU_387	Bacteria	Actinobacteria	Acidimicrobiia	Acidimicrobiales				1
OTU_386	Bacteria	Proteobacteria	Alphaproteobacteria	Rhizobiales	Bradyrhizobiaceae			1
OTU_385	Bacteria	Proteobacteria	Gammaproteobacteria	Xanthomonadales	uncultured	uncultured bacterium	uncultured bacterium	0.88
OTU_384	Bacteria	Actinobacteria	Actinobacteria	Frankiales	Nakamurellaceae	Nakamurella	actinobacterium R-36375	0.94
OTU_2935	Bacteria	Firmicutes	Clostridia	Clostridiales	Lachnospiraceae			1
OTU_389	Bacteria	Actinobacteria	Acidimicrobiia	Acidimicrobiales				0.95
OTU_388	Bacteria	Proteobacteria	Alphaproteobacteria	Rhodospirillales	Rhodospirillaceae	Skermanella	uncultured bacterium	0.8
OTU_1637	Bacteria	Firmicutes	Clostridia	Clostridiales	Lachnospiraceae	uncultured	uncultured Clostridium sp.	0.91
OTU_721	Bacteria	Actinobacteria	MB-A2-108					1
OTU_2934	Bacteria	Lentisphaerae	DEV055	uncultured verrucomicrobium DEV055	uncultured verrucomicrobium DEV055	uncultured verrucomicrobium DEV055	uncultured verrucomicrobium DEV055	1
OTU_720	Bacteria	Actinobacteria	Thermoleophilia	Gaiellales	uncultured			1
OTU_723	Bacteria	Actinobacteria	Actinobacteria	Propionibacteriales	Propionibacteriaceae	uncultured	uncultured Actinomycetales bacterium	1
OTU_1734	Bacteria	Firmicutes	Bacilli	SHBZ1548	uncultured compost bacterium	uncultured compost bacterium	uncultured compost bacterium	1
OTU_1735	Bacteria	Firmicutes	Clostridia	Clostridiales	Family XI	Tepidimicrobium	uncultured bacterium	0.83
OTU_819	Bacteria	Firmicutes	Clostridia	Clostridiales				0.96
OTU_722	Bacteria	Acidobacteria	Acidobacteria	Subgroup 3	Unknown Family	Candidatus Solibacter		0.99
OTU_1730	Bacteria							1
OTU_1731	Bacteria	Firmicutes	Clostridia	Clostridiales	Clostridiaceae 1	Oxobacter	uncultured bacterium	0.99
OTU_1732	Bacteria	Chloroflexi	Chloroflexia	Chloroflexales				0.99
OTU_1733	Bacteria	Gemmatimonadetes	Gemmatimonadetes	Gemmatimonadales	Gemmatimonadaceae	uncultured		0.98
OTU_813	Bacteria	Verrucomicrobia	OPB35 soil group					1
OTU_812	Bacteria	Acidobacteria	Acidobacteria	Subgroup 17				1
OTU_811	Bacteria	Firmicutes	Bacilli	Bacillales	Paenibacillaceae	Paenibacillus		1
OTU_810	Bacteria	Actinobacteria						1
OTU_817	Bacteria	Chlamydiae	Chlamydiae	Chlamydiales	Parachlamydiaceae	Neochlamydia	uncultured bacterium	0.93
OTU_816	Bacteria	Actinobacteria	MB-A2-108					1
OTU_815	Bacteria	Acidobacteria	Holophagae	Subgroup 7	uncultured Thermaerobacter sp.	uncultured Thermaerobacter sp.	uncultured Thermaerobacter sp.	0.81
OTU_814	Bacteria	Actinobacteria	Actinobacteria	Micrococcales	Micrococcaceae	Kocuria	uncultured bacterium	1
OTU_727	Bacteria	Acidobacteria	Acidobacteria	Subgroup 3	Unknown Family	Bryobacter	uncultured Acidobacteria bacterium	0.94
OTU_726	Bacteria	Actinobacteria	Actinobacteria	Micromonosporales	Micromonosporaceae			1
OTU_2391	Bacteria	Elusimicrobia	Elusimicrobia	Lineage IIa				1
OTU_927	Bacteria	Firmicutes	Bacilli	Lactobacillales	Carnobacteriaceae	Atopococcus	uncultured bacterium	1
OTU_926	Bacteria	Proteobacteria	Deltaproteobacteria	Myxococcales	uncultured	uncultured Cystobacteraceae bacterium	uncultured Cystobacteraceae bacterium	0.94
OTU_925	Bacteria	Actinobacteria	Actinobacteria	Kineosporiales	Kineosporiaceae	Angustibacter		0.86
OTU_924	Bacteria	Bacteroidetes	Cytophagia	Cytophagales	Cytophagaceae			1
OTU_923	Bacteria	Proteobacteria	Deltaproteobacteria	Desulfobacterales	Nitrospinaceae	Candidatus Entotheonella	uncultured soil bacterium	0.91
OTU_922	Bacteria	Armatimonadetes	uncultured Armatimonadetes bacterium	uncultured Armatimonadetes bacterium	uncultured Armatimonadetes bacterium	uncultured Armatimonadetes bacterium	uncultured Armatimonadetes bacterium	0.9
OTU_921	Bacteria	Actinobacteria	Actinobacteria	Corynebacteriales	Corynebacteriaceae	Corynebacterium	uncultured bacterium	0.99
OTU_920	Bacteria	Firmicutes	Bacilli	Bacillales	Planococcaceae			1
OTU_1640	Bacteria	Proteobacteria	Gammaproteobacteria	Legionellales	Coxiellaceae	uncultured		1
OTU_1641	Bacteria	Proteobacteria	Deltaproteobacteria	Myxococcales	Cystobacteraceae	Anaeromyxobacter		0.98
OTU_1642	Bacteria	Proteobacteria	Deltaproteobacteria	Desulfobacterales	Nitrospinaceae	uncultured	uncultured bacterium	1
OTU_1643	Bacteria	Proteobacteria	TA18					0.83
OTU_1644	Bacteria	Proteobacteria	Deltaproteobacteria	GR-WP33-30				0.99
OTU_1645	Bacteria	Proteobacteria	Alphaproteobacteria	Sphingomonadales	Sphingomonadaceae			0.99
OTU_929	Bacteria	Gemmatimonadetes	Gemmatimonadetes	Gemmatimonadales	Gemmatimonadaceae			0.83
OTU_928	Bacteria	Proteobacteria	Deltaproteobacteria	Myxococcales				1
OTU_2939	Bacteria	Proteobacteria	Alphaproteobacteria	Rickettsiales	Rickettsiales Incertae Sedis	Candidatus Odyssella	uncultured bacterium	1
OTU_2843	Bacteria	Firmicutes	Bacilli	Bacillales	Paenibacillaceae	Paenibacillus	uncultured compost bacterium	0.97
OTU_1709	Bacteria	Elusimicrobia	Elusimicrobia	Lineage IV	uncultured bacterium	uncultured bacterium	uncultured bacterium	0.81
OTU_1345	Bacteria	Proteobacteria	Deltaproteobacteria	Bdellovibrionales	Bacteriovoracaceae	Peredibacter		1
OTU_1344	Bacteria	Firmicutes	Clostridia	Clostridiales	Ruminococcaceae	Incertae Sedis		0.97
OTU_1347	Bacteria	WCHB1-60	uncultured soil bacterium	uncultured soil bacterium	uncultured soil bacterium	uncultured soil bacterium	uncultured soil bacterium	0.92
OTU_1346	Bacteria	Chloroflexi	Chloroflexia	Chloroflexales	FFCH7168	uncultured bacterium	uncultured bacterium	1
OTU_1341	Bacteria	Actinobacteria	MB-A2-108	uncultured bacterium	uncultured bacterium	uncultured bacterium	uncultured bacterium	0.87
OTU_1340	Bacteria	Proteobacteria	Betaproteobacteria	Burkholderiales	Burkholderiaceae	Candidatus Glomeribacter	bacterium endosymbiont of Mortierella elongata	0.99
OTU_1343	Bacteria	Bacteroidetes	Sphingobacteriia	Sphingobacteriales	KD3-93	uncultured bacterium	uncultured bacterium	0.99
OTU_1342	Bacteria	Proteobacteria	Deltaproteobacteria	Myxococcales	uncultured			0.82
OTU_2842	Bacteria	WCHB1-60	uncultured bacterium	uncultured bacterium	uncultured bacterium	uncultured bacterium	uncultured bacterium	0.97
OTU_1349	Bacteria	Proteobacteria	Deltaproteobacteria	Myxococcales	Haliangiaceae	Haliangium		0.99
OTU_1348	Bacteria	Firmicutes	Bacilli	Bacillales	Paenibacillaceae	Paenibacillus		1
OTU_2625	Bacteria	Proteobacteria	Alphaproteobacteria	Rickettsiales	SM2D12			1
OTU_1708	Bacteria	Proteobacteria	Deltaproteobacteria	Syntrophobacterales	Syntrophobacteraceae	Syntrophobacter	uncultured bacterium	0.8
OTU_2788	Bacteria	Verrucomicrobia	OPB35 soil group	uncultured bacterium	uncultured bacterium	uncultured bacterium	uncultured bacterium	0.88
OTU_2841	Bacteria	Actinobacteria	Actinobacteria	Propionibacteriales	Nocardioidaceae	Marmoricola		0.93
OTU_1539	Bacteria	Actinobacteria	Coriobacteriia	Coriobacteriales	Coriobacteriaceae	uncultured		1
OTU_1556	Bacteria	Proteobacteria	Deltaproteobacteria	Bdellovibrionales	Bdellovibrionaceae	Bdellovibrio	uncultured bacterium	0.98
OTU_2156	Bacteria	Proteobacteria	Deltaproteobacteria	Bdellovibrionales	Bacteriovoracaceae	Peredibacter	uncultured bacterium	0.99
OTU_2789	Bacteria	Proteobacteria	Betaproteobacteria					1
OTU_1239	Bacteria	Proteobacteria	Deltaproteobacteria	Myxococcales	mle1-27			1
OTU_1238	Bacteria	Proteobacteria	Deltaproteobacteria	Myxococcales	Polyangiaceae	Byssovorax	uncultured bacterium	0.85
OTU_2581	Bacteria	Acidobacteria	Acidobacteria	Subgroup 13	uncultured bacterium	uncultured bacterium	uncultured bacterium	0.98
OTU_2840	Bacteria	Proteobacteria	Deltaproteobacteria	Myxococcales	mle1-27	uncultured delta proteobacterium	uncultured delta proteobacterium	1
OTU_1231	Bacteria	Firmicutes	OPB54	uncultured compost bacterium	uncultured compost bacterium	uncultured compost bacterium	uncultured compost bacterium	1
OTU_1230	Bacteria	Proteobacteria	Deltaproteobacteria	Myxococcales	0319-6G20			0.95
OTU_1233	Bacteria	Chloroflexi	Chloroflexia	Chloroflexales	Roseiflexaceae	Roseiflexus	uncultured Chloroflexi bacterium	0.82
OTU_1232	Bacteria	Actinobacteria	Actinobacteria	Propionibacteriales	Nocardioidaceae	Nocardioides		0.87
OTU_1235	Bacteria	Bacteroidetes	Sphingobacteriia	Sphingobacteriales	env.OPS 17			1
OTU_1234	Bacteria	Firmicutes	Clostridia	Clostridiales	Family XI	Sedimentibacter	uncultured bacterium	0.99
OTU_1237	Bacteria	Proteobacteria	Gammaproteobacteria	Xanthomonadales	uncultured			1
OTU_1236	Bacteria	Proteobacteria						0.87
OTU_2847	Bacteria	Firmicutes	Bacilli	Bacillales	Bacillaceae	Paucisalibacillus	Ornithinibacillus sp. GD05	0.84
OTU_1558	Bacteria	Verrucomicrobia	OPB35 soil group					0.81
OTU_2846	Bacteria	Planctomycetes	Pla4 lineage	uncultured planctomycete	uncultured planctomycete	uncultured planctomycete	uncultured planctomycete	1
OTU_1559	Bacteria	Proteobacteria	Deltaproteobacteria	Bdellovibrionales	Bdellovibrionaceae	OM27 clade		0.84
OTU_2845	Bacteria	Actinobacteria	Acidimicrobiia	Acidimicrobiales	Acidimicrobiales Incertae Sedis	Candidatus Microthrix	uncultured bacterium	0.95
OTU_2826	Bacteria	Actinobacteria	Thermoleophilia	Gaiellales	uncultured	bacterium Ellin6517	bacterium Ellin6517	0.97
OTU_1707	Bacteria	Proteobacteria	Deltaproteobacteria	Myxococcales				1
OTU_1727	Bacteria	Verrucomicrobia	OPB35 soil group	uncultured bacterium	uncultured bacterium	uncultured bacterium	uncultured bacterium	0.89
OTU_2345	Bacteria	Chloroflexi	Ktedonobacteria					0.9
OTU_2844	Bacteria	Proteobacteria	Deltaproteobacteria	Myxococcales	Haliangiaceae	Haliangium	bacterium Ellin6502	0.96
OTU_1706	Bacteria	Actinobacteria	Actinobacteria	Pseudonocardiales	Pseudonocardiaceae	Pseudonocardia		0.94
OTU_2386	Bacteria	Acidobacteria	Acidobacteria	Acidobacteriales	Acidobacteriaceae (Subgroup 1)	uncultured	uncultured bacterium	0.95
OTU_835	Bacteria	Lentisphaerae	PBS-III-20					0.98
OTU_2458	Bacteria							1
OTU_2459	Bacteria	Firmicutes	Bacilli	Bacillales	Paenibacillaceae	Paenibacillus		1
OTU_834	Bacteria	Armatimonadetes	uncultured Armatimonadetes bacterium	uncultured Armatimonadetes bacterium	uncultured Armatimonadetes bacterium	uncultured Armatimonadetes bacterium	uncultured Armatimonadetes bacterium	0.9
OTU_2454	Bacteria	Elusimicrobia	Elusimicrobia					0.98
OTU_2455	Bacteria	Actinobacteria	Actinobacteria	Propionibacteriales	Nocardioidaceae	Marmoricola	uncultured bacterium	0.99
OTU_2456	Bacteria	Actinobacteria	Actinobacteria	Micrococcales	Brevibacteriaceae	Brevibacterium		1
OTU_2457	Bacteria	Candidate division WS3						1
OTU_2450	Bacteria	Proteobacteria	Alphaproteobacteria	Rhodospirillales	DA111	uncultured bacterium	uncultured bacterium	0.98
OTU_837	Bacteria	Chloroflexi	TK10					0.97
OTU_2390	Bacteria	Verrucomicrobia	Verrucomicrobiae	Verrucomicrobiales	Verrucomicrobiaceae	uncultured	uncultured soil bacterium	0.96
OTU_2453	Bacteria	Planctomycetes	OM190					1
OTU_2298	Bacteria	Proteobacteria	Alphaproteobacteria	Rhizobiales	Hyphomicrobiaceae	Devosia	uncultured alpha proteobacterium	0.83
OTU_836	Bacteria	Candidate division TM7						1
OTU_1701	Bacteria	Actinobacteria	Actinobacteria	Corynebacteriales	Dietziaceae	Dietzia	uncultured bacterium	0.99
OTU_2292	Bacteria	Proteobacteria	Betaproteobacteria	Burkholderiales	Oxalobacteraceae			0.8
OTU_831	Bacteria	Proteobacteria	Gammaproteobacteria	Xanthomonadales	Xanthomonadaceae			0.99
OTU_2290	Bacteria	Proteobacteria						0.85
OTU_2291	Bacteria	Acidobacteria	Acidobacteria	Subgroup 3	Unknown Family	Bryobacter		0.98
OTU_2296	Bacteria	Chloroflexi	TK10	uncultured bacterium	uncultured bacterium	uncultured bacterium	uncultured bacterium	0.88
OTU_2297	Bacteria	Planctomycetes	OM190					1
OTU_2294	Bacteria	Armatimonadetes	Armatimonadia	Armatimonadales	uncultured bacterium	uncultured bacterium	uncultured bacterium	0.8
OTU_830	Bacteria	Firmicutes	Clostridia	Clostridiales	Clostridiaceae 1	Clostridium sensu stricto 5	uncultured bacterium	1
OTU_1628	Bacteria	Actinobacteria	Actinobacteria	Micrococcales	Intrasporangiaceae	Terrabacter	uncultured bacterium	1
OTU_2675	Bacteria	Candidate division WS3						0.99
OTU_2676	Bacteria	Planctomycetes	OM190					1
OTU_2677	Bacteria	Planctomycetes	OM190	uncultured microorganism	uncultured microorganism	uncultured microorganism	uncultured microorganism	0.96
OTU_2670	Bacteria	Proteobacteria	Betaproteobacteria	Burkholderiales	Oxalobacteraceae	Undibacterium		0.95
OTU_833	Bacteria	Chloroflexi	Chloroflexia	Chloroflexales	Roseiflexaceae	Roseiflexus		1
OTU_2672	Bacteria	TM6	uncultured bacterium	uncultured bacterium	uncultured bacterium	uncultured bacterium	uncultured bacterium	0.99
OTU_2673	Bacteria	Firmicutes	Clostridia	Halanaerobiales	Halanaerobiaceae	Halocella	uncultured bacterium	0.91
OTU_832	Bacteria	Actinobacteria	Thermoleophilia	Solirubrobacterales				0.98
OTU_624	Bacteria	Acidobacteria	Holophagae	Subgroup 7				1
OTU_2679	Bacteria	Firmicutes	Clostridia	Clostridiales	vadinBB60	uncultured bacterium	uncultured bacterium	0.89
OTU_1700	Bacteria	Proteobacteria	Gammaproteobacteria	NKB5	uncultured bacterium	uncultured bacterium	uncultured bacterium	0.85
OTU_2849	Bacteria	Proteobacteria	Deltaproteobacteria	Myxococcales	Cystobacteraceae	Anaeromyxobacter	uncultured bacterium SJA-5	0.86
OTU_1629	Bacteria	Actinobacteria	Thermoleophilia	Gaiellales	Gaiellaceae	Gaiella		0.96
OTU_2848	Bacteria	Proteobacteria	Deltaproteobacteria	Myxococcales	Haliangiaceae	Haliangium		0.93
OTU_1716	Bacteria	Proteobacteria	Alphaproteobacteria	Rhodospirillales	MSB-1E8	uncultured bacterium	uncultured bacterium	0.85
OTU_1717	Bacteria	Proteobacteria	Betaproteobacteria					1
OTU_1714	Bacteria	Firmicutes	Clostridia	Clostridiales	Caldicoprobacteraceae	Caldicoprobacter		1
OTU_2078	Bacteria	Bacteroidetes	Sphingobacteriia	Sphingobacteriales	Chitinophagaceae			1
OTU_2079	Bacteria	Actinobacteria	Thermoleophilia	Gaiellales	uncultured			0.95
OTU_2076	Bacteria	Chloroflexi						0.87
OTU_2077	Bacteria	Firmicutes	Clostridia	Clostridiales	Eubacteriaceae	Alkalibacter		1
OTU_2074	Bacteria	Proteobacteria	Deltaproteobacteria	Sh765B-TzT-29	uncultured delta proteobacterium	uncultured delta proteobacterium	uncultured delta proteobacterium	0.92
OTU_1715	Bacteria	Bacteroidetes	Sphingobacteriia	Sphingobacteriales	env.OPS 17	uncultured bacterium	uncultured bacterium	1
OTU_2072	Bacteria	Proteobacteria	Alphaproteobacteria	Sphingomonadales	Sphingomonadaceae			1
OTU_2073	Bacteria	Firmicutes	Clostridia	Clostridiales	Clostridiaceae 1	Clostridium sensu stricto 2	uncultured bacterium	0.99
OTU_2070	Bacteria	Armatimonadetes						1
OTU_2071	Bacteria	Proteobacteria	Betaproteobacteria					1
OTU_660	Bacteria	Proteobacteria						0.94
OTU_661	Bacteria	Proteobacteria	Alphaproteobacteria	Rhizobiales	A0839	alpha proteobacterium A0839	alpha proteobacterium A0839	1
OTU_662	Bacteria	Proteobacteria	Alphaproteobacteria	Rhizobiales	Rhizobiales Incertae Sedis	Nordella	unidentified	0.95
OTU_663	Bacteria	Actinobacteria	Thermoleophilia	Solirubrobacterales	0319-6M6	uncultured bacterium	uncultured bacterium	0.84
OTU_664	Bacteria	Proteobacteria	Alphaproteobacteria	Rhizobiales	Rhizobiales Incertae Sedis	Nordella	uncultured bacterium	0.99
OTU_665	Bacteria	Verrucomicrobia	OPB35 soil group					1
OTU_666	Bacteria	Bacteroidetes	Sphingobacteriia	Sphingobacteriales	env.OPS 17	uncultured bacterium	uncultured bacterium	0.95
OTU_667	Bacteria	Proteobacteria	Alphaproteobacteria	Sphingomonadales	Sphingomonadaceae	Sphingopyxis	uncultured bacterium	0.89
OTU_668	Bacteria	Firmicutes	Clostridia	Clostridiales	Gracilibacteraceae	Gracilibacter	uncultured bacterium	1
OTU_669	Bacteria	Chlorobi	Chlorobia	Chlorobiales	SJA-28			1
OTU_1505	Bacteria	Proteobacteria	Alphaproteobacteria	Rhodospirillales	MSB-1E8			1
OTU_1504	Bacteria	Firmicutes	Clostridia	Clostridiales	Family XI	Sedimentibacter	uncultured bacterium	0.97
OTU_1503	Bacteria	Proteobacteria	Gammaproteobacteria	Xanthomonadales	Xanthomonadaceae			1
OTU_1502	Bacteria	Proteobacteria	Alphaproteobacteria	Rickettsiales	SM2D12	uncultured bacterium	uncultured bacterium	1
OTU_1501	Bacteria	Firmicutes	Clostridia	Clostridiales	Ruminococcaceae	Incertae Sedis	[Clostridium] stercorarium	0.97
OTU_1500	Bacteria	Proteobacteria	Deltaproteobacteria	Myxococcales	Haliangiaceae	Haliangium		0.88
OTU_1726	Bacteria	Firmicutes	Bacilli	Lactobacillales	Streptococcaceae	Lactococcus	Lactococcus lactis	1
OTU_1495	Bacteria	Proteobacteria	Gammaproteobacteria	NKB5	uncultured proteobacterium	uncultured proteobacterium	uncultured proteobacterium	1
OTU_2728	Bacteria	Chloroflexi	SHA-26	uncultured bacterium	uncultured bacterium	uncultured bacterium	uncultured bacterium	0.87
OTU_2729	Bacteria	Chlamydiae	Chlamydiae	Chlamydiales				0.88
OTU_488	Bacteria	Proteobacteria	Gammaproteobacteria	Xanthomonadales	Xanthomonadaceae	Rhodanobacter	uncultured Xanthomonadaceae bacterium	0.98
OTU_489	Bacteria							1
OTU_484	Bacteria	Actinobacteria	Actinobacteria	Micrococcales	Microbacteriaceae	Amnibacterium	Amnibacterium kyonggiense	0.99
OTU_485	Bacteria	Actinobacteria	Actinobacteria	Frankiales				0.9
OTU_486	Bacteria	Proteobacteria	Deltaproteobacteria	Myxococcales	Sandaracinaceae	uncultured bacterium	uncultured bacterium	0.86
OTU_487	Bacteria	Proteobacteria	Deltaproteobacteria	Myxococcales	Nannocystaceae	Nannocystis	uncultured delta proteobacterium	1
OTU_480	Bacteria	Actinobacteria	Thermoleophilia	Gaiellales	uncultured	uncultured bacterium	uncultured bacterium	0.88
OTU_481	Bacteria	Proteobacteria	Betaproteobacteria	Methylophilales	Methylophilaceae	Methylotenera	uncultured beta proteobacterium	0.92
OTU_482	Bacteria	Actinobacteria	Actinobacteria	Micromonosporales	Micromonosporaceae			0.91
OTU_483	Bacteria	Actinobacteria	Actinobacteria	Streptomycetales	Streptomycetaceae	Streptomyces		1
OTU_1433	Bacteria	Actinobacteria	Actinobacteria	Kineosporiales	Kineosporiaceae	Kineosporia	uncultured bacterium	0.99
OTU_1432	Bacteria	Gemmatimonadetes	Gemmatimonadetes	AT425-EubC11 terrestrial group	uncultured bacterium	uncultured bacterium	uncultured bacterium	0.96
OTU_1431	Bacteria	Proteobacteria	Alphaproteobacteria	Rhodospirillales	Rhodospirillales Incertae Sedis	Candidatus Alysiosphaera	uncultured bacterium	0.99
OTU_1430	Bacteria	Proteobacteria	Deltaproteobacteria	Myxococcales	0319-6G20	uncultured bacterium	uncultured bacterium	0.93
OTU_718	Bacteria	Chloroflexi	S085	uncultured bacterium	uncultured bacterium	uncultured bacterium	uncultured bacterium	1
OTU_719	Bacteria	Planctomycetes	OM190	uncultured Planctomycetaceae bacterium	uncultured Planctomycetaceae bacterium	uncultured Planctomycetaceae bacterium	uncultured Planctomycetaceae bacterium	0.96
OTU_248	Bacteria	Proteobacteria	Alphaproteobacteria	Sphingomonadales	Sphingomonadaceae	Novosphingobium		0.92
OTU_249	Bacteria	Bacteroidetes	Cytophagia	Cytophagales	Cytophagaceae			1
OTU_246	Bacteria	Verrucomicrobia	OPB35 soil group	uncultured soil bacterium	uncultured soil bacterium	uncultured soil bacterium	uncultured soil bacterium	0.89
OTU_247	Bacteria	Actinobacteria	Acidimicrobiia	Acidimicrobiales				1
OTU_244	Bacteria	Verrucomicrobia	OPB35 soil group	uncultured bacterium	uncultured bacterium	uncultured bacterium	uncultured bacterium	0.81
OTU_245	Bacteria	Candidate division TM7						1
OTU_242	Bacteria	Proteobacteria	Deltaproteobacteria	Sh765B-TzT-29	uncultured Myxococcales bacterium	uncultured Myxococcales bacterium	uncultured Myxococcales bacterium	1
OTU_243	Bacteria	Nitrospirae	Nitrospira	Nitrospirales	Nitrospiraceae	Nitrospira		0.89
OTU_240	Bacteria	Proteobacteria	Alphaproteobacteria	Rhodospirillales	Rhodospirillales Incertae Sedis	Candidatus Alysiosphaera	uncultured bacterium	1
OTU_241	Bacteria	Proteobacteria	Betaproteobacteria	Burkholderiales	Oxalobacteraceae			0.99
OTU_390	Bacteria	Acidobacteria	Acidobacteria	Subgroup 3	Unknown Family	Candidatus Solibacter	uncultured Acidobacteria bacterium	0.96
OTU_391	Bacteria	Actinobacteria	Thermoleophilia	Solirubrobacterales	480-2	uncultured actinobacterium	uncultured actinobacterium	0.98
OTU_392	Bacteria	Acidobacteria	Acidobacteria	Subgroup 3	Unknown Family	Candidatus Solibacter		1
OTU_393	Bacteria	Chloroflexi	JG30-KF-CM66	uncultured soil bacterium	uncultured soil bacterium	uncultured soil bacterium	uncultured soil bacterium	0.98
OTU_394	Bacteria	Proteobacteria	Gammaproteobacteria	Aeromonadales	Aeromonadaceae	Aeromonas		1
OTU_395	Bacteria	Proteobacteria	Deltaproteobacteria	Myxococcales	Nannocystaceae	Enhygromyxa	uncultured bacterium	1
OTU_396	Bacteria	Bacteroidetes	Sphingobacteriia	Sphingobacteriales	Saprospiraceae	uncultured	uncultured bacterium	0.93
OTU_397	Bacteria	Proteobacteria	Alphaproteobacteria	Sphingomonadales	Sphingomonadaceae	Sphingomonas		0.98
OTU_398	Bacteria	Proteobacteria	Betaproteobacteria	Burkholderiales	Oxalobacteraceae	Noviherbaspirillum		0.99
OTU_399	Bacteria	Acidobacteria	Acidobacteria	Acidobacteriales	Acidobacteriaceae (Subgroup 1)	uncultured		0.99
OTU_2850	Bacteria	TM6						0.97
OTU_2851	Bacteria	Proteobacteria	Gammaproteobacteria	Legionellales	Coxiellaceae			0.89
OTU_2852	Bacteria	Proteobacteria	Alphaproteobacteria	Rickettsiales	RB446	uncultured bacterium	uncultured bacterium	0.87
OTU_2853	Bacteria	Proteobacteria	Alphaproteobacteria	Rickettsiales	SM2D12			0.95
OTU_2724	Bacteria	Proteobacteria	Betaproteobacteria	Rhodocyclales	Rhodocyclaceae	Uliginosibacterium	uncultured bacterium	0.81
OTU_2855	Bacteria	Proteobacteria	Alphaproteobacteria	Rhodospirillales	Rhodospirillaceae	Defluviicoccus	uncultured alpha proteobacterium	0.8
OTU_2856	Bacteria	Proteobacteria	Deltaproteobacteria					0.82
OTU_2857	Bacteria	Proteobacteria	Alphaproteobacteria	Rhizobiales				0.99
OTU_2858	Bacteria	Proteobacteria	Alphaproteobacteria	Rhodospirillales	Rhodospirillaceae	Defluviicoccus	uncultured proteobacterium	1
OTU_2859	Bacteria	Proteobacteria	Gammaproteobacteria					0.9
OTU_808	Bacteria	Proteobacteria						0.8
OTU_809	Bacteria	Firmicutes	Bacilli	Bacillales	Paenibacillaceae	Thermobacillus	uncultured compost bacterium	0.81
OTU_1725	Bacteria	Chloroflexi	Ardenticatenia	Ardenticatenales	uncultured bacterium	uncultured bacterium	uncultured bacterium	0.95
OTU_1724	Bacteria	Firmicutes	Bacilli	Bacillales	Bacillaceae	Bacillus	uncultured compost bacterium 4-28	1
OTU_1723	Bacteria	Firmicutes	Clostridia	Clostridiales	Ruminococcaceae			1
OTU_1722	Bacteria	Bacteroidetes	Cytophagia	Cytophagales	Cytophagaceae	Hymenobacter	Hymenobacter sp. THG-a17	0.92
OTU_1721	Bacteria	Chlamydiae	Chlamydiae	Chlamydiales	Parachlamydiaceae			0.81
OTU_1720	Bacteria							1
OTU_800	Bacteria	Chloroflexi	JG30-KF-CM66	uncultured bacterium	uncultured bacterium	uncultured bacterium	uncultured bacterium	1
OTU_801	Bacteria	Candidate division TM7	uncultured bacterium	uncultured bacterium	uncultured bacterium	uncultured bacterium	uncultured bacterium	0.99
OTU_802	Bacteria	Proteobacteria	Deltaproteobacteria	Myxococcales	mle1-27			1
OTU_803	Bacteria	Proteobacteria	Betaproteobacteria	Nitrosomonadales	Nitrosomonadaceae	uncultured		0.99
OTU_804	Bacteria	Bacteroidetes	Flavobacteriia	Flavobacteriales	Flavobacteriaceae	Chryseobacterium		0.96
OTU_805	Bacteria	Bacteroidetes	Flavobacteriia	Flavobacteriales	Flavobacteriaceae			1
OTU_806	Bacteria	Acidobacteria	Acidobacteria	Subgroup 25	uncultured Acidobacteria bacterium	uncultured Acidobacteria bacterium	uncultured Acidobacteria bacterium	0.86
OTU_807	Bacteria	Proteobacteria	Betaproteobacteria	Nitrosomonadales	Nitrosomonadaceae	uncultured		0.93
OTU_2725	Bacteria	Proteobacteria	Gammaproteobacteria	Enterobacteriales	Enterobacteriaceae	Escherichia-Shigella		1
OTU_2350	Bacteria	Planctomycetes	Phycisphaerae	Phycisphaerales	Phycisphaeraceae	SM1A02	uncultured bacterium	0.83
OTU_2388	Bacteria	Bacteroidetes	Flavobacteriia	Flavobacteriales	Flavobacteriaceae	Flavobacterium		0.9
OTU_2722	Bacteria	Firmicutes	OPB54	uncultured compost bacterium	uncultured compost bacterium	uncultured compost bacterium	uncultured compost bacterium	1
OTU_934	Bacteria	Firmicutes	Bacilli	Bacillales	Thermoactinomycetaceae	uncultured	uncultured bacterium	0.99
OTU_935	Bacteria	Actinobacteria	Thermoleophilia	Solirubrobacterales	0319-6M6	uncultured actinobacterium	uncultured actinobacterium	0.96
OTU_936	Bacteria	Chloroflexi	JG30-KF-CM66					0.99
OTU_937	Bacteria	Firmicutes	Bacilli	Bacillales	Family XI	Gemella	uncultured bacterium	1
OTU_930	Bacteria	Proteobacteria	Deltaproteobacteria	Myxococcales	Haliangiaceae	Haliangium	uncultured delta proteobacterium	0.85
OTU_931	Bacteria	Planctomycetes	Phycisphaerae	Phycisphaerales	Phycisphaeraceae	AKYG587	uncultured bacterium	1
OTU_932	Bacteria	Nitrospirae	Nitrospira	Nitrospirales	0319-6A21	uncultured bacterium	uncultured bacterium	0.96
OTU_933	Bacteria	Proteobacteria	Deltaproteobacteria	Myxococcales	Haliangiaceae	Haliangium		1
OTU_1653	Bacteria	Verrucomicrobia	Spartobacteria	Chthoniobacterales	DA101 soil group			1
OTU_1652	Bacteria	Firmicutes	Clostridia	Clostridiales	Lachnospiraceae	Butyrivibrio	uncultured bacterium	0.99
OTU_1651	Bacteria	Actinobacteria	Acidimicrobiia	Acidimicrobiales	OM1 clade	uncultured bacterium	uncultured bacterium	1
OTU_1650	Bacteria	Proteobacteria	Deltaproteobacteria	Myxococcales	0319-6G20			0.99
OTU_938	Bacteria	Firmicutes	Bacilli	Bacillales	Bacillaceae	Ureibacillus	Bacillus sp. TP-84	0.93
OTU_939	Bacteria	Proteobacteria	Deltaproteobacteria	Desulfobacterales	Nitrospinaceae	uncultured		0.9
OTU_1655	Bacteria	Firmicutes	Clostridia	Clostridiales	Defluviitaleaceae	Defluviitalea	uncultured bacterium	1
OTU_1654	Bacteria	Nitrospirae	Nitrospira	Nitrospirales	0319-6A21			0.83
OTU_2695	Bacteria	Proteobacteria	Alphaproteobacteria	Rhizobiales	Methylobacteriaceae	uncultured		0.96
OTU_1718	Bacteria	Firmicutes	Bacilli					1
OTU_2692	Bacteria	Proteobacteria	Deltaproteobacteria	Myxococcales	Haliangiaceae	Haliangium		0.98
OTU_2778	Bacteria	Bacteroidetes	Sphingobacteriia	Sphingobacteriales	Sphingobacteriaceae	Pedobacter	uncultured Pedobacter sp.	1
OTU_2518	Bacteria	Armatimonadetes	uncultured Carnobacterium sp.	uncultured Carnobacterium sp.	uncultured Carnobacterium sp.	uncultured Carnobacterium sp.	uncultured Carnobacterium sp.	1
OTU_2929	Bacteria	Proteobacteria	Deltaproteobacteria	Myxococcales	uncultured			0.93
OTU_1972	Bacteria	Planctomycetes	Planctomycetacia	Planctomycetales	Planctomycetaceae	Gemmata		1
OTU_2690	Bacteria	Proteobacteria	Betaproteobacteria	Neisseriales	Neisseriaceae	uncultured		1
OTU_1973	Bacteria	Candidate division TM7						1
OTU_2691	Bacteria	Candidate division WS3	uncultured bacterium	uncultured bacterium	uncultured bacterium	uncultured bacterium	uncultured bacterium	0.92
OTU_2720	Bacteria	Firmicutes	Clostridia	Clostridiales	Peptococcaceae	Desulfitibacter	uncultured bacterium	0.92
OTU_1970	Bacteria	Proteobacteria	Deltaproteobacteria					0.82
OTU_2515	Bacteria	Bacteroidetes						0.97
OTU_1971	Bacteria	Acidobacteria	Acidobacteria	Subgroup 4	DS-100			1
OTU_1719	Bacteria	Candidate division TM7						1
OTU_2514	Bacteria	Proteobacteria	Deltaproteobacteria	Myxococcales				0.93
OTU_1976	Bacteria	Proteobacteria	Betaproteobacteria	SC-I-84	uncultured beta proteobacterium	uncultured beta proteobacterium	uncultured beta proteobacterium	1
OTU_2517	Bacteria	Acidobacteria	Holophagae	Holophagales	Holophagaceae	Holophaga	uncultured bacterium	0.85
OTU_1977	Bacteria	Chloroflexi	KD4-96	uncultured bacterium	uncultured bacterium	uncultured bacterium	uncultured bacterium	0.97
OTU_2040	Bacteria	Chloroflexi	Thermomicrobia	JG30-KF-CM45				1
OTU_1974	Bacteria	Proteobacteria	Deltaproteobacteria	Bdellovibrionales	Bdellovibrionaceae	Bdellovibrio		1
OTU_2511	Bacteria	Actinobacteria	Actinobacteria	Micromonosporales	Micromonosporaceae			1
OTU_2721	Bacteria	Bacteroidetes	Cytophagia	Cytophagales	Cytophagaceae	Sporocytophaga	uncultured bacterium	0.99
OTU_1975	Bacteria	Firmicutes	Clostridia	Clostridiales	Syntrophomonadaceae	Syntrophomonas	uncultured Syntrophomonas sp.	1
OTU_2510	Bacteria	Actinobacteria	Acidimicrobiia	Acidimicrobiales	uncultured			0.95
OTU_2513	Bacteria	Actinobacteria	Thermoleophilia	Gaiellales	uncultured	uncultured bacterium	uncultured bacterium	0.94
OTU_2512	Bacteria	Acidobacteria	Holophagae	Subgroup 7				1
OTU_672	Bacteria	Acidobacteria	Acidobacteria	Acidobacteriales	Acidobacteriaceae (Subgroup 1)	uncultured	uncultured Acidobacteria bacterium	0.98
OTU_1457	Bacteria	Proteobacteria	Deltaproteobacteria	Myxococcales	uncultured	Anaeromyxobacter dehalogenans	Anaeromyxobacter dehalogenans	0.96
OTU_1456	Bacteria	Chloroflexi	Ardenticatenia	Ardenticatenales				1
OTU_1248	Bacteria	Chloroflexi	Ktedonobacteria	JG30-KF-AS9	uncultured bacterium	uncultured bacterium	uncultured bacterium	0.87
OTU_1249	Bacteria	Acidobacteria	Holophagae	Subgroup 10	ABS-19	uncultured Acidobacteria bacterium	uncultured Acidobacteria bacterium	0.88
OTU_1244	Bacteria	Proteobacteria	Deltaproteobacteria	GR-WP33-30				1
OTU_1245	Bacteria	Proteobacteria	Alphaproteobacteria	Rhizobiales	Hyphomicrobiaceae			0.94
OTU_1246	Bacteria	Chloroflexi	S085					1
OTU_1247	Bacteria	Acidobacteria	Acidobacteria	Subgroup 6				1
OTU_1240	Bacteria	Bacteroidetes	Sphingobacteriia	Sphingobacteriales	Chitinophagaceae	uncultured	uncultured deep-sea bacterium	0.82
OTU_1241	Bacteria	Actinobacteria	Actinobacteria	Micromonosporales	Micromonosporaceae	Allocatelliglobosispora	Allocatelliglobosispora scoriae	0.95
OTU_1242	Bacteria	Proteobacteria	Deltaproteobacteria	Myxococcales	0319-6G20	uncultured bacterium	uncultured bacterium	1
OTU_1243	Bacteria	Proteobacteria	Betaproteobacteria	B1-7BS	uncultured bacterium	uncultured bacterium	uncultured bacterium	1
OTU_1088	Bacteria	Gemmatimonadetes	Gemmatimonadetes	S0134 terrestrial group				1
OTU_1089	Bacteria	Actinobacteria	Thermoleophilia	Solirubrobacterales	Patulibacteraceae	Patulibacter		1
OTU_1082	Bacteria	Firmicutes	Bacilli	Lactobacillales	Carnobacteriaceae	Granulicatella	uncultured bacterium	1
OTU_1083	Bacteria	Chloroflexi	Ardenticatenia	Ardenticatenales				0.86
OTU_1080	Bacteria	Fibrobacteres	Fibrobacteria	Fibrobacterales	possible family 01	uncultured bacterium	uncultured bacterium	1
OTU_1081	Bacteria	Acidobacteria	Acidobacteria	Subgroup 4	Unknown Family	Blastocatella		1
OTU_1086	Bacteria	Actinobacteria	Thermoleophilia	Gaiellales	uncultured			0.85
OTU_1087	Bacteria	Proteobacteria	Gammaproteobacteria	Pseudomonadales	Moraxellaceae	uncultured		0.96
OTU_1084	Bacteria	Acidobacteria	Acidobacteria	Subgroup 11				1
OTU_1085	Bacteria	Actinobacteria	Actinobacteria	Micrococcales	Microbacteriaceae			1
OTU_1514	Bacteria	Proteobacteria	Gammaproteobacteria	Legionellales	Coxiellaceae	Aquicella	uncultured bacterium	0.83
OTU_2774	Bacteria	Proteobacteria	Betaproteobacteria	Neisseriales	Neisseriaceae	uncultured	uncultured organism	0.99
OTU_1516	Bacteria	Firmicutes	Clostridia	Clostridiales	Caldicoprobacteraceae	Caldicoprobacter		0.94
OTU_1517	Bacteria	Proteobacteria	Deltaproteobacteria	Myxococcales	Haliangiaceae	Haliangium		0.98
OTU_1459	Bacteria	Bacteroidetes	Cytophagia	Cytophagales	Cytophagaceae	Rhodocytophaga		1
OTU_1458	Bacteria	Firmicutes	Bacilli	Bacillales	Paenibacillaceae	Paenibacillus		1
OTU_2777	Bacteria	Firmicutes	Bacilli	Bacillales	Paenibacillaceae	Paenibacillus		0.9
OTU_2263	Bacteria	Firmicutes	Clostridia	Clostridiales	Lachnospiraceae			0.95
OTU_1882	Bacteria	Firmicutes	Clostridia	Clostridiales	Family XI	Tepidimicrobium	uncultured bacterium	1
OTU_1883	Bacteria	Proteobacteria	Alphaproteobacteria	Rhodospirillales	I-10	uncultured bacterium	uncultured bacterium	1
OTU_1880	Bacteria	Proteobacteria	Deltaproteobacteria	Myxococcales	0319-6G20	uncultured Bacteriovorax sp.	uncultured Bacteriovorax sp.	0.98
OTU_1881	Bacteria	Actinobacteria	Actinobacteria	Propionibacteriales	Nocardioidaceae	Nocardioides	uncultured bacterium	0.87
OTU_1886	Bacteria	Proteobacteria	Alphaproteobacteria	Rhizobiales	F0723	alpha proteobacterium KC-IT-H2	alpha proteobacterium KC-IT-H2	0.9
OTU_1668	Bacteria	Proteobacteria	Deltaproteobacteria	Bdellovibrionales	Bdellovibrionaceae	OM27 clade	uncultured bacterium	0.91
OTU_1884	Bacteria	Verrucomicrobia	OPB35 soil group					0.97
OTU_1885	Bacteria	Actinobacteria	Thermoleophilia	Solirubrobacterales				1
OTU_1888	Bacteria	Firmicutes	Clostridia	Clostridiales	Ruminococcaceae	Incertae Sedis		0.9
OTU_1669	Bacteria	Proteobacteria	Gammaproteobacteria	Legionellales	Coxiellaceae	Aquicella		0.99
OTU_2776	Bacteria	Actinobacteria	Actinobacteria	Streptosporangiales	Streptosporangiaceae	Nonomuraea	Nonomuraea sp. UTMC 2180	0.97
OTU_1666	Bacteria	Bacteroidetes	Sphingobacteriia	Sphingobacteriales	Chitinophagaceae	Chitinophaga		0.99
OTU_2262	Bacteria	Bacteroidetes	Sphingobacteriia	Sphingobacteriales	env.OPS 17			1
OTU_1398	Bacteria	Gemmatimonadetes	Gemmatimonadetes	AT425-EubC11 terrestrial group	uncultured prokaryote	uncultured prokaryote	uncultured prokaryote	0.97
OTU_1399	Bacteria	Gemmatimonadetes	Gemmatimonadetes	Gemmatimonadales	Gemmatimonadaceae	uncultured	uncultured Gemmatimonadetes bacterium	0.97
OTU_1396	Bacteria	Firmicutes	Clostridia	Clostridiales	Clostridiaceae 1			1
OTU_1397	Bacteria	Planctomycetes	OM190					1
OTU_1394	Bacteria	Firmicutes	Clostridia	Clostridiales	Lachnospiraceae			1
OTU_1395	Bacteria	Actinobacteria	Actinobacteria	Corynebacteriales	Nocardiaceae	Rhodococcus	Rhodococcus sp. LB7	0.93
OTU_1392	Bacteria	Acidobacteria	Acidobacteria	Acidobacteriales	Acidobacteriaceae (Subgroup 1)	uncultured	uncultured Acidobacteria bacterium	0.82
OTU_1393	Bacteria	Proteobacteria	Alphaproteobacteria	Rickettsiales	Holosporaceae	uncultured	uncultured bacterium	1
OTU_1390	Bacteria	Elusimicrobia	Elusimicrobia	FCPU453	uncultured bacterium	uncultured bacterium	uncultured bacterium	0.85
OTU_1391	Bacteria	Chloroflexi	Caldilineae	Caldilineales	Caldilineaceae	Litorilinea	uncultured bacterium	1
OTU_1868	Bacteria	Firmicutes	Clostridia	Clostridiales	Syntrophomonadaceae	uncultured		1
OTU_1869	Bacteria	Acidobacteria	Acidobacteria	Subgroup 4	43063	uncultured Acidobacteria bacterium	uncultured Acidobacteria bacterium	0.91
OTU_1860	Bacteria	Proteobacteria	Deltaproteobacteria	Bdellovibrionales	Bdellovibrionaceae	Bdellovibrio		1
OTU_1861	Bacteria	Chloroflexi	Elev-1554	uncultured bacterium	uncultured bacterium	uncultured bacterium	uncultured bacterium	0.85
OTU_1862	Bacteria	Candidate division WS3	uncultured bacterium	uncultured bacterium	uncultured bacterium	uncultured bacterium	uncultured bacterium	0.85
OTU_1863	Bacteria	Planctomycetes	Phycisphaerae	Phycisphaerales	Phycisphaeraceae	AKYG587	uncultured bacterium	1
OTU_1864	Bacteria	Proteobacteria	Alphaproteobacteria	Rhodospirillales				0.96
OTU_1865	Bacteria	Proteobacteria	Deltaproteobacteria	Myxococcales	0319-6G20			0.99
OTU_1866	Bacteria	Candidate division WS3						0.93
OTU_1663	Bacteria	TM6	uncultured bacterium	uncultured bacterium	uncultured bacterium	uncultured bacterium	uncultured bacterium	0.82
OTU_2449	Bacteria	Proteobacteria	Alphaproteobacteria					0.87
OTU_2448	Bacteria	Chloroflexi	TK10					1
OTU_2447	Bacteria	Firmicutes	Bacilli	Bacillales	Paenibacillaceae	Paenibacillus		0.99
OTU_2446	Bacteria	Firmicutes	Clostridia	Clostridiales	Clostridiaceae 1	Fonticella	uncultured bacterium	1
OTU_2445	Bacteria	Proteobacteria	Deltaproteobacteria	GR-WP33-30				1
OTU_2444	Bacteria	Planctomycetes	Phycisphaerae	Phycisphaerales	Phycisphaeraceae	SM1A02	uncultured bacterium	0.96
OTU_2443	Bacteria	Verrucomicrobia	Spartobacteria	Chthoniobacterales	Chthoniobacteraceae	Chthoniobacter	uncultured Verrucomicrobia bacterium	0.99
OTU_2442	Bacteria	Proteobacteria	Alphaproteobacteria	Rickettsiales	SM2D12			0.87
OTU_2441	Bacteria	Proteobacteria	Alphaproteobacteria	Rhodobacterales	Rhodobacteraceae			1
OTU_2440	Bacteria	Proteobacteria	Alphaproteobacteria	Rhizobiales	Xanthobacteraceae	Pseudolabrys		0.84
OTU_2289	Bacteria	Acidobacteria	Holophagae	Subgroup 10	ABS-19			1
OTU_2288	Bacteria	Actinobacteria	Thermoleophilia	Gaiellales	uncultured			0.91
OTU_2285	Bacteria	Firmicutes	Clostridia	Clostridiales	Ruminococcaceae			1
OTU_2284	Bacteria	Verrucomicrobia	Spartobacteria	Chthoniobacterales	DA101 soil group	Verrucomicrobia bacterium OR-59	Verrucomicrobia bacterium OR-59	0.98
OTU_2287	Bacteria	Acidobacteria	Acidobacteria	Subgroup 6	uncultured Acidobacteriales bacterium	uncultured Acidobacteriales bacterium	uncultured Acidobacteriales bacterium	0.96
OTU_2286	Bacteria	Acidobacteria	Acidobacteria	Subgroup 6				1
OTU_2281	Bacteria	Bacteroidetes	Sphingobacteriia	Sphingobacteriales	env.OPS 17	uncultured Bacteroidetes bacterium	uncultured Bacteroidetes bacterium	0.89
OTU_2280	Bacteria	Proteobacteria	Deltaproteobacteria	Desulfurellales	Desulfurellaceae	uncultured		1
OTU_2283	Bacteria	Armatimonadetes						1
OTU_2282	Bacteria	Proteobacteria	Alphaproteobacteria	Rickettsiales	Rickettsiales Incertae Sedis	Candidatus Odyssella		0.98
OTU_2667	Bacteria	Proteobacteria	Gammaproteobacteria	Legionellales	Coxiellaceae			0.92
OTU_2666	Bacteria	Chlamydiae	Chlamydiae	Chlamydiales	Parachlamydiaceae			1
OTU_2665	Bacteria	Actinobacteria	Thermoleophilia	Solirubrobacterales	480-2			0.91
OTU_2664	Bacteria	Proteobacteria	Deltaproteobacteria	Myxococcales	0319-6G20			0.98
OTU_2663	Bacteria	Firmicutes	Clostridia	Clostridiales	Peptococcaceae			0.88
OTU_2662	Bacteria	Proteobacteria	Deltaproteobacteria	Myxococcales	0319-6G20	Spirobacillus cienkowskii	Spirobacillus cienkowskii	0.81
OTU_2612	Bacteria	Proteobacteria	Alphaproteobacteria	Rickettsiales	SM2D12	uncultured bacterium	uncultured bacterium	0.96
OTU_2660	Bacteria	Proteobacteria	Alphaproteobacteria					0.87
OTU_2773	Bacteria	Nitrospirae	Nitrospira	Nitrospirales	0319-6A21	uncultured bacterium	uncultured bacterium	1
OTU_2669	Bacteria	Proteobacteria	Betaproteobacteria	TRA3-20	uncultured beta proteobacterium	uncultured beta proteobacterium	uncultured beta proteobacterium	0.99
OTU_2668	Bacteria	Proteobacteria	TA18	uncultured delta proteobacterium	uncultured delta proteobacterium	uncultured delta proteobacterium	uncultured delta proteobacterium	0.8
OTU_2772	Bacteria	Proteobacteria	Alphaproteobacteria	Rickettsiales	Rickettsiales Incertae Sedis	Candidatus Odyssella	uncultured bacterium	0.82
OTU_2061	Bacteria	Proteobacteria	TA18					0.9
OTU_2060	Bacteria	Verrucomicrobia	OPB35 soil group	uncultured bacterium	uncultured bacterium	uncultured bacterium	uncultured bacterium	0.96
OTU_2063	Bacteria	Proteobacteria	Betaproteobacteria	Rhodocyclales	Rhodocyclaceae			0.99
OTU_2062	Bacteria	Bacteroidetes	Flavobacteriia	Flavobacteriales	Flavobacteriaceae	Chryseobacterium	uncultured bacterium	0.87
OTU_2065	Bacteria	Firmicutes	Clostridia	Clostridiales	Clostridiaceae 1	Oxobacter	uncultured bacterium	1
OTU_2064	Bacteria	TM6						1
OTU_2067	Bacteria	Firmicutes	Clostridia	Clostridiales	Ruminococcaceae	uncultured		0.85
OTU_2066	Bacteria	Actinobacteria	Actinobacteria					1
OTU_2069	Bacteria	Acidobacteria	Acidobacteria	Acidobacteriales	Acidobacteriaceae (Subgroup 1)	uncultured		1
OTU_2068	Bacteria	Candidate division TM7						1
OTU_1532	Bacteria							1
OTU_1533	Bacteria	Proteobacteria	Deltaproteobacteria	Myxococcales	Haliangiaceae	Haliangium		1
OTU_1530	Bacteria	Actinobacteria	Actinobacteria	Corynebacteriales	Nocardiaceae	Rhodococcus		0.83
OTU_1531	Bacteria	Proteobacteria	Deltaproteobacteria	Myxococcales	uncultured			0.97
OTU_659	Bacteria	Candidate division TM7	uncultured bacterium	uncultured bacterium	uncultured bacterium	uncultured bacterium	uncultured bacterium	0.99
OTU_658	Bacteria	Firmicutes	Bacilli	Bacillales	Thermoactinomycetaceae	Planifilum	Planifilum sp. P12	0.9
OTU_129	Bacteria	Proteobacteria	Alphaproteobacteria	Rhizobiales	Hyphomicrobiaceae	Devosia	uncultured bacterium	0.92
OTU_128	Bacteria	Proteobacteria	Betaproteobacteria	Burkholderiales	Comamonadaceae			1
OTU_127	Bacteria	Actinobacteria	MB-A2-108					1
OTU_126	Bacteria	Actinobacteria	Actinobacteria	Streptosporangiales	Thermomonosporaceae	Actinocorallia	uncultured bacterium	0.98
OTU_125	Bacteria	Proteobacteria	Betaproteobacteria	Burkholderiales	Alcaligenaceae	uncultured		1
OTU_656	Bacteria	Chloroflexi	Chloroflexia	Chloroflexales	Roseiflexaceae	Roseiflexus		1
OTU_651	Bacteria	Acidobacteria	Acidobacteria	Subgroup 5				1
OTU_122	Bacteria	Proteobacteria	Betaproteobacteria	Burkholderiales	Burkholderiaceae	Burkholderia		1
OTU_653	Bacteria	Proteobacteria	Gammaproteobacteria	Xanthomonadales	Xanthomonadaceae			1
OTU_120	Bacteria							1
OTU_2209	Bacteria	Planctomycetes	Phycisphaerae	Phycisphaerales	Phycisphaeraceae	SM1A02	uncultured bacterium	0.92
OTU_170	Bacteria	Chloroflexi	Ktedonobacteria	C0119	uncultured bacterium	uncultured bacterium	uncultured bacterium	0.97
OTU_171	Bacteria	Proteobacteria	Gammaproteobacteria	Xanthomonadales	Xanthomonadaceae	uncultured	uncultured bacterium	0.8
OTU_172	Bacteria	Chlorobi	Chlorobia	Chlorobiales	SJA-28	uncultured bacterium	uncultured bacterium	0.98
OTU_2769	Bacteria	Actinobacteria	Thermoleophilia	Solirubrobacterales	0319-6M6	uncultured bacterium	uncultured bacterium	1
OTU_173	Bacteria	Verrucomicrobia	OPB35 soil group	uncultured soil bacterium	uncultured soil bacterium	uncultured soil bacterium	uncultured soil bacterium	0.97
OTU_87	Bacteria	Actinobacteria	Rubrobacteria	Rubrobacterales	Rubrobacteriaceae	Rubrobacter		1
OTU_2080	Bacteria	Proteobacteria	Gammaproteobacteria					0.93
OTU_157	Bacteria	Actinobacteria	Thermoleophilia	Gaiellales	uncultured			0.96
OTU_86	Bacteria	Proteobacteria	Alphaproteobacteria	Rhizobiales	Rhizobiaceae	Shinella	uncultured bacterium	0.81
OTU_85	Bacteria	Verrucomicrobia	OPB35 soil group	uncultured bacterium	uncultured bacterium	uncultured bacterium	uncultured bacterium	0.96
OTU_177	Bacteria	Actinobacteria	Thermoleophilia	Gaiellales	uncultured			0.99
OTU_729	Bacteria	Actinobacteria	Actinobacteria	Propionibacteriales	Nocardioidaceae	Nocardioides	Nocardioides sp.	0.99
OTU_728	Bacteria	Proteobacteria	Alphaproteobacteria	Rhodospirillales	Rhodospirillales Incertae Sedis	Candidatus Alysiosphaera	uncultured bacterium	0.99
OTU_239	Bacteria	Proteobacteria	Deltaproteobacteria	Myxococcales	uncultured	uncultured delta proteobacterium	uncultured delta proteobacterium	0.85
OTU_238	Bacteria	Acidobacteria	Subgroup 22	uncultured Acidobacteria bacterium	uncultured Acidobacteria bacterium	uncultured Acidobacteria bacterium	uncultured Acidobacteria bacterium	0.98
OTU_1402	Bacteria	Tenericutes	Mollicutes	Haloplasmatales	Haloplasmataceae	Haloplasma	uncultured compost bacterium	1
OTU_1403	Bacteria	Firmicutes	Clostridia	Clostridiales	Lachnospiraceae	Butyrivibrio		0.99
OTU_1400	Bacteria	Acidobacteria	Acidobacteria	Subgroup 3	Elev-16S-1166	uncultured soil bacterium	uncultured soil bacterium	0.81
OTU_1401	Bacteria	Planctomycetes	OM190					0.97
OTU_233	Bacteria	Proteobacteria	Alphaproteobacteria	Sphingomonadales	Sphingomonadaceae	Sphingobium	uncultured bacterium	0.94
OTU_232	Bacteria	Proteobacteria	Alphaproteobacteria	Caulobacterales	Caulobacteraceae	Brevundimonas	uncultured bacterium	0.92
OTU_231	Bacteria	Chloroflexi	TK10	uncultured bacterium	uncultured bacterium	uncultured bacterium	uncultured bacterium	0.99
OTU_230	Bacteria	Proteobacteria	Alphaproteobacteria	Rhodospirillales				0.99
OTU_237	Bacteria	Acidobacteria	Acidobacteria	Subgroup 3	Unknown Family	Candidatus Solibacter		0.96
OTU_236	Bacteria	Chloroflexi	Ktedonobacteria	C0119	uncultured bacterium	uncultured bacterium	uncultured bacterium	1
OTU_235	Bacteria	Proteobacteria	Betaproteobacteria	Nitrosomonadales	Nitrosomonadaceae	uncultured	uncultured Burkholderiaceae bacterium	1
OTU_234	Bacteria	Acidobacteria	Acidobacteria	Subgroup 25	uncultured Acidobacteria bacterium	uncultured Acidobacteria bacterium	uncultured Acidobacteria bacterium	0.81
OTU_2761	Bacteria	Planctomycetes	OM190	uncultured bacterium	uncultured bacterium	uncultured bacterium	uncultured bacterium	0.88
OTU_2644	Bacteria	Proteobacteria	Alphaproteobacteria	Sphingomonadales	Erythrobacteraceae			0.91
OTU_2269	Bacteria	Bacteroidetes						0.96
OTU_2713	Bacteria	Bacteroidetes	Cytophagia	Cytophagales	Cytophagaceae	Spirosoma	uncultured bacterium	1
OTU_2647	Bacteria	Acidobacteria	Acidobacteria	Subgroup 3				0.99
OTU_347	Bacteria	Actinobacteria	Thermoleophilia	Solirubrobacterales	TM146	uncultured soil bacterium	uncultured soil bacterium	1
OTU_346	Bacteria	Proteobacteria	Deltaproteobacteria	Myxococcales	Sandaracinaceae	uncultured soil bacterium	uncultured soil bacterium	1
OTU_345	Bacteria	Proteobacteria	Deltaproteobacteria	Myxococcales	Haliangiaceae	Haliangium	uncultured bacterium	0.99
OTU_344	Bacteria	Actinobacteria	Acidimicrobiia	Acidimicrobiales				0.99
OTU_343	Bacteria	Chloroflexi	Gitt-GS-136	uncultured bacterium	uncultured bacterium	uncultured bacterium	uncultured bacterium	1
OTU_342	Bacteria	Firmicutes	Clostridia	Clostridiales	Clostridiaceae 1	Clostridium sensu stricto 13	uncultured Clostridium sp.	0.93
OTU_341	Bacteria	Firmicutes	Clostridia	Clostridiales	Clostridiaceae 1	Clostridium sensu stricto 1		0.99
OTU_340	Bacteria	Proteobacteria	Alphaproteobacteria	Sphingomonadales	Sphingomonadaceae	Sphingomonas		0.8
OTU_1712	Bacteria	Acidobacteria	Acidobacteria	Subgroup 6	uncultured Acidobacteria bacterium	uncultured Acidobacteria bacterium	uncultured Acidobacteria bacterium	0.88
OTU_1713	Bacteria	Chloroflexi	Chloroflexia	Herpetosiphonales	Herpetosiphonaceae	Herpetosiphon	uncultured bacterium	0.91
OTU_1710	Bacteria	Chloroflexi						1
OTU_1711	Bacteria	Firmicutes	Clostridia	Clostridiales	Peptococcaceae	Desulfitibacter	uncultured bacterium	0.8
OTU_839	Bacteria	Acidobacteria	Acidobacteria	Subgroup 5				1
OTU_838	Bacteria	Actinobacteria	Actinobacteria	Micromonosporales	Micromonosporaceae	Longispora	uncultured bacterium	0.99
OTU_349	Bacteria	Actinobacteria	Actinobacteria	Corynebacteriales	Corynebacteriaceae	Turicella	uncultured bacterium	1
OTU_348	Bacteria	Proteobacteria	Alphaproteobacteria	Sphingomonadales	Sphingomonadaceae	Sphingobium		1
OTU_2712	Bacteria	WCHB1-60	uncultured bacterium	uncultured bacterium	uncultured bacterium	uncultured bacterium	uncultured bacterium	0.9
OTU_2646	Bacteria	TM6	uncultured bacterium	uncultured bacterium	uncultured bacterium	uncultured bacterium	uncultured bacterium	0.8
OTU_2254	Bacteria	Planctomycetes	Phycisphaerae	Phycisphaerales	Phycisphaeraceae	SM1A02	uncultured bacterium	0.99
OTU_2255	Bacteria	Proteobacteria	Deltaproteobacteria					0.9
OTU_2711	Bacteria	Proteobacteria	Alphaproteobacteria	Rhodospirillales	MSB-1E8	uncultured bacterium	uncultured bacterium	0.97
OTU_2641	Bacteria	Firmicutes	Bacilli	SHBZ1548	uncultured bacterium	uncultured bacterium	uncultured bacterium	1
OTU_2768	Bacteria	Nitrospirae	Nitrospira	Nitrospirales	Nitrospiraceae	Nitrospira		0.95
OTU_901	Bacteria	Candidate division TM7	uncultured bacterium	uncultured bacterium	uncultured bacterium	uncultured bacterium	uncultured bacterium	0.88
OTU_900	Bacteria	Planctomycetes	Phycisphaerae	Phycisphaerales	Phycisphaeraceae	SM1A02		0.95
OTU_903	Bacteria	Proteobacteria	Gammaproteobacteria	Order Incertae Sedis	Family Incertae Sedis	Marinicella	uncultured soil bacterium	0.99
OTU_902	Bacteria	Acidobacteria	Acidobacteria	Subgroup 3	Unknown Family	Candidatus Solibacter		1
OTU_905	Bacteria	Bacteroidetes	Cytophagia	Cytophagales	Cytophagaceae			1
OTU_904	Bacteria	Acidobacteria	Acidobacteria	Subgroup 3	Unknown Family	Bryobacter		0.84
OTU_907	Bacteria	Verrucomicrobia	Spartobacteria	Chthoniobacterales				1
OTU_906	Bacteria	Proteobacteria	Deltaproteobacteria	Desulfobacterales	Nitrospinaceae	Candidatus Entotheonella	uncultured bacterium	0.99
OTU_909	Bacteria	Actinobacteria	Thermoleophilia	Solirubrobacterales				1
OTU_908	Bacteria	Proteobacteria	Deltaproteobacteria	GR-WP33-30				1
OTU_1664	Bacteria	Firmicutes	Bacilli	Lactobacillales	Carnobacteriaceae	Dolosigranulum	uncultured bacterium	1
OTU_1665	Bacteria	Candidate division TM7						0.97
OTU_1662	Bacteria	Proteobacteria						0.88
OTU_1422	Bacteria	Proteobacteria	Alphaproteobacteria	Rhizobiales	F0723	alpha proteobacterium PI-29	alpha proteobacterium PI-29	0.84
OTU_1660	Bacteria	Lentisphaerae	WCHB1-41					1
OTU_1661	Bacteria	Proteobacteria	Deltaproteobacteria	Myxococcales	uncultured	uncultured bacterium	uncultured bacterium	0.83
OTU_1423	Bacteria	Proteobacteria	Deltaproteobacteria	Myxococcales	mle1-27			1
OTU_2258	Bacteria	Acidobacteria	Acidobacteria	Subgroup 4	Unknown Family	Blastocatella		1
OTU_943	Bacteria	Chlorobi	Chlorobia	Chlorobiales	OPB56			0.89
OTU_1424	Bacteria	Proteobacteria	Deltaproteobacteria	Myxococcales	uncultured			0.82
OTU_2259	Bacteria	Chloroflexi	Chloroflexia	Chloroflexales	Roseiflexaceae	Roseiflexus	uncultured bacterium	0.95
OTU_2717	Bacteria	Proteobacteria	TA18	uncultured bacterium	uncultured bacterium	uncultured bacterium	uncultured bacterium	0.98
OTU_1425	Bacteria	Acidobacteria	Holophagae	Subgroup 7	uncultured Acidobacteria bacterium	uncultured Acidobacteria bacterium	uncultured Acidobacteria bacterium	0.95
OTU_257	Bacteria	Acidobacteria	Acidobacteria	Subgroup 5	uncultured Acidobacteria bacterium	uncultured Acidobacteria bacterium	uncultured Acidobacteria bacterium	1
OTU_2536	Bacteria	Firmicutes	Clostridia	Clostridiales	Ruminococcaceae	Incertae Sedis		0.92
OTU_256	Bacteria	Actinobacteria	MB-A2-108					1
OTU_707	Bacteria	Firmicutes	Bacilli	Bacillales	Bacillaceae	Bacillus		1
OTU_2534	Bacteria	Planctomycetes	OM190	uncultured bacterium	uncultured bacterium	uncultured bacterium	uncultured bacterium	0.96
OTU_706	Bacteria	Bacteroidetes	Sphingobacteriia	Sphingobacteriales	PHOS-HE51	uncultured bacterium	uncultured bacterium	0.86
OTU_2716	Bacteria	Proteobacteria	Alphaproteobacteria	Rhodospirillales	MSB-1E8			0.99
OTU_61	Bacteria	Actinobacteria	Actinobacteria	Streptomycetales	Streptomycetaceae	Streptomyces		1
OTU_2530	Bacteria	Proteobacteria	Alphaproteobacteria					0.97
OTU_2715	Bacteria	Proteobacteria	Alphaproteobacteria	Rickettsiales	Rickettsiaceae	uncultured	uncultured bacterium	1
OTU_1259	Bacteria	Proteobacteria	Deltaproteobacteria	GR-WP33-30				0.91
OTU_1258	Bacteria	Proteobacteria	Deltaproteobacteria	Sh765B-TzT-29				0.98
OTU_1257	Bacteria	Actinobacteria	MB-A2-108					1
OTU_1256	Bacteria	Proteobacteria	Betaproteobacteria	Rhodocyclales	Rhodocyclaceae	Dechloromonas	uncultured bacterium	0.85
OTU_1255	Bacteria	Acidobacteria	Holophagae	Subgroup 7	uncultured Acidobacteria bacterium	uncultured Acidobacteria bacterium	uncultured Acidobacteria bacterium	0.83
OTU_1254	Bacteria	Proteobacteria	Deltaproteobacteria	Myxococcales				1
OTU_1253	Bacteria	Proteobacteria	Deltaproteobacteria	Myxococcales	Haliangiaceae	Haliangium		0.95
OTU_1252	Bacteria	Actinobacteria	Actinobacteria	Frankiales	Frankiaceae	Jatrophihabitans	uncultured bacterium	0.97
OTU_1251	Bacteria	Actinobacteria	TakashiAC-B11	uncultured actinobacterium	uncultured actinobacterium	uncultured actinobacterium	uncultured actinobacterium	0.91
OTU_1250	Bacteria	Bacteroidetes	Sphingobacteriia	Sphingobacteriales	Saprospiraceae	uncultured		1
OTU_1099	Bacteria	Planctomycetes	vadinHA49					0.92
OTU_1098	Bacteria	Proteobacteria	Gammaproteobacteria	Oceanospirillales	Oceanospirillaceae	Pseudospirillum	uncultured bacterium	0.83
OTU_1095	Bacteria	Proteobacteria	Deltaproteobacteria	Sh765B-TzT-29	uncultured Nitrospirae bacterium	uncultured Nitrospirae bacterium	uncultured Nitrospirae bacterium	0.93
OTU_1094	Bacteria	Verrucomicrobia	OPB35 soil group	uncultured soil bacterium	uncultured soil bacterium	uncultured soil bacterium	uncultured soil bacterium	1
OTU_1097	Bacteria	TM6	uncultured bacterium	uncultured bacterium	uncultured bacterium	uncultured bacterium	uncultured bacterium	1
OTU_1096	Bacteria	Proteobacteria	Deltaproteobacteria	Bdellovibrionales	Bdellovibrionaceae	Bdellovibrio		1
OTU_1091	Bacteria	Actinobacteria	Thermoleophilia	Gaiellales	uncultured	uncultured bacterium	uncultured bacterium	1
OTU_1090	Bacteria	Proteobacteria	Deltaproteobacteria	Myxococcales	0319-6G20	uncultured bacterium	uncultured bacterium	0.99
OTU_1093	Bacteria	Actinobacteria	Actinobacteria	Micrococcales	Micrococcaceae	Arthrobacter		0.92
OTU_1092	Bacteria	Acidobacteria	Holophagae	Subgroup 10				1
OTU_2762	Bacteria	Planctomycetes	Planctomycetacia	Planctomycetales	Planctomycetaceae	Gemmata		1
OTU_1895	Bacteria	Proteobacteria	Deltaproteobacteria	Myxococcales	0319-6G20			0.93
OTU_1894	Bacteria	Firmicutes	Clostridia	Clostridiales	Ruminococcaceae	Incertae Sedis		0.96
OTU_1897	Bacteria	Bacteroidetes	Flavobacteriia	Flavobacteriales	Flavobacteriaceae	Wautersiella	uncultured Wautersiella sp.	0.98
OTU_1896	Bacteria	Proteobacteria	Alphaproteobacteria	Rhodospirillales	AT-s3-44	uncultured bacterium	uncultured bacterium	0.96
OTU_1891	Bacteria	Firmicutes	Clostridia	Clostridiales	Ruminococcaceae	Incertae Sedis		0.99
OTU_1890	Bacteria							0.99
OTU_1893	Bacteria	Candidate division TM7	uncultured bacterium	uncultured bacterium	uncultured bacterium	uncultured bacterium	uncultured bacterium	0.91
OTU_1892	Bacteria	Chloroflexi						0.92
OTU_2640	Bacteria	Firmicutes	Bacilli	Bacillales	Paenibacillaceae	Paenibacillus		1
OTU_1899	Bacteria	Bacteroidetes	Sphingobacteriia	Sphingobacteriales	NS11-12 marine group	uncultured bacterium	uncultured bacterium	0.98
OTU_1898	Bacteria	Chloroflexi	Ktedonobacteria	C0119	uncultured bacterium	uncultured bacterium	uncultured bacterium	0.98
OTU_2873	Bacteria	Proteobacteria	Alphaproteobacteria	Rhizobiales	Rhizobiaceae	Rhizobium		0.88
OTU_1381	Bacteria	Acidobacteria	Subgroup 22					0.83
OTU_1380	Bacteria	Bacteroidetes	Flavobacteriia	Flavobacteriales	Flavobacteriaceae	Capnocytophaga	uncultured bacterium	1
OTU_1383	Bacteria	Firmicutes	Clostridia	Clostridiales	Lachnospiraceae	uncultured		0.85
OTU_1382	Bacteria	Proteobacteria	Betaproteobacteria	Burkholderiales	Burkholderiaceae	Candidatus Glomeribacter	bacterium endosymbiont of Mortierella elongata	0.96
OTU_1385	Bacteria	Chloroflexi	JG30-KF-CM66					1
OTU_1384	Bacteria	Firmicutes	Clostridia	Clostridiales	Lachnospiraceae	Anaerosporobacter	uncultured Lachnospiraceae bacterium	0.91
OTU_1387	Bacteria	Verrucomicrobia	Spartobacteria	Chthoniobacterales	DA101 soil group			1
OTU_1386	Bacteria	Acidobacteria	Acidobacteria	Subgroup 3				0.99
OTU_1389	Bacteria	Armatimonadetes	Armatimonadia	Armatimonadales	uncultured bacterium	uncultured bacterium	uncultured bacterium	1
OTU_1388	Bacteria	Firmicutes	Bacilli	SHBZ1548	uncultured compost bacterium	uncultured compost bacterium	uncultured compost bacterium	1
OTU_2760	Bacteria	Proteobacteria	Alphaproteobacteria	Rhodospirillales	Acetobacteraceae			1
OTU_2384	Bacteria	Proteobacteria	Deltaproteobacteria	Myxococcales	Haliangiaceae	Haliangium		1
OTU_2385	Bacteria	Planctomycetes	OM190	uncultured bacterium	uncultured bacterium	uncultured bacterium	uncultured bacterium	0.88
OTU_1879	Bacteria	Chloroflexi	Ardenticatenia	Ardenticatenales	uncultured bacterium	uncultured bacterium	uncultured bacterium	0.93
OTU_1878	Bacteria	Proteobacteria	Alphaproteobacteria	DB1-14				1
OTU_2380	Bacteria	Proteobacteria	Betaproteobacteria	Burkholderiales	Oxalobacteraceae			1
OTU_2381	Bacteria	Proteobacteria	Alphaproteobacteria	E6aD10				0.99
OTU_2382	Bacteria	Planctomycetes	Phycisphaerae	Phycisphaerales				0.84
OTU_2383	Bacteria	TM6	uncultured bacterium	uncultured bacterium	uncultured bacterium	uncultured bacterium	uncultured bacterium	0.84
OTU_1873	Bacteria	Gemmatimonadetes	Gemmatimonadetes	AT425-EubC11 terrestrial group	uncultured bacterium	uncultured bacterium	uncultured bacterium	0.92
OTU_1872	Bacteria	Proteobacteria	Deltaproteobacteria					0.93
OTU_1871	Bacteria	Armatimonadetes	Armatimonadia	Armatimonadales	uncultured eubacterium WD294	uncultured eubacterium WD294	uncultured eubacterium WD294	0.94
OTU_1870	Bacteria	Bacteroidetes	Flavobacteriia	Flavobacteriales	Flavobacteriaceae	Flavobacterium	Flavobacterium sp. WW92	0.96
OTU_1877	Bacteria	Proteobacteria	Deltaproteobacteria	Bdellovibrionales				0.81
OTU_1876	Bacteria	Proteobacteria	Deltaproteobacteria	Myxococcales	0319-6G20	uncultured Bacteriovorax sp.	uncultured Bacteriovorax sp.	1
OTU_1875	Bacteria	Firmicutes	OPB54	uncultured Clostridia bacterium	uncultured Clostridia bacterium	uncultured Clostridia bacterium	uncultured Clostridia bacterium	0.84
OTU_1874	Bacteria	Proteobacteria	Alphaproteobacteria	Caulobacterales	Caulobacteraceae	Brevundimonas	uncultured bacterium	0.95
OTU_2516	Bacteria	Chloroflexi						0.84
OTU_2472	Bacteria	TM6	uncultured bacterium	uncultured bacterium	uncultured bacterium	uncultured bacterium	uncultured bacterium	0.95
OTU_2473	Bacteria	TM6	uncultured bacterium	uncultured bacterium	uncultured bacterium	uncultured bacterium	uncultured bacterium	0.9
OTU_2470	Bacteria	Gemmatimonadetes	Gemmatimonadetes	AT425-EubC11 terrestrial group	uncultured bacterium	uncultured bacterium	uncultured bacterium	1
OTU_2471	Bacteria	Tenericutes	Mollicutes	Mycoplasmatales	Mycoplasmataceae	Candidatus Lumbricincola	Candidatus Lumbricincola sp. Lr-B2	0.99
OTU_2416	Bacteria	Actinobacteria	Actinobacteria	Micromonosporales	Micromonosporaceae			1
OTU_2477	Bacteria	Planctomycetes	Phycisphaerae	WD2101 soil group				1
OTU_2474	Bacteria	Acidobacteria	Acidobacteria	Subgroup 15	uncultured bacterium	uncultured bacterium	uncultured bacterium	0.99
OTU_2475	Bacteria	Proteobacteria	Deltaproteobacteria	Myxococcales	Haliangiaceae	Haliangium	uncultured Nannocystineae bacterium	0.86
OTU_2478	Bacteria	Verrucomicrobia	OPB35 soil group	uncultured bacterium	uncultured bacterium	uncultured bacterium	uncultured bacterium	0.94
OTU_2479	Bacteria	Proteobacteria	Gammaproteobacteria	Pseudomonadales	Moraxellaceae	Alkanindiges	uncultured bacterium	1
OTU_2270	Bacteria	Proteobacteria	Gammaproteobacteria	Xanthomonadales	Solimonadaceae	uncultured	uncultured proteobacterium	0.99
OTU_2271	Bacteria	Proteobacteria	Alphaproteobacteria	Sphingomonadales	Sphingomonadaceae	Sphingomonas		0.9
OTU_2272	Bacteria	Acidobacteria	Acidobacteria	Subgroup 15	uncultured bacterium	uncultured bacterium	uncultured bacterium	0.96
OTU_2273	Bacteria	Firmicutes	Clostridia	Clostridiales	Ruminococcaceae	Incertae Sedis		0.89
OTU_2274	Bacteria	Proteobacteria						0.96
OTU_2275	Bacteria	Proteobacteria	Gammaproteobacteria	NKB5				0.98
OTU_2276	Bacteria	Firmicutes	Bacilli	Bacillales	Paenibacillaceae	Cohnella	uncultured bacterium	0.97
OTU_2277	Bacteria	Chlamydiae	Chlamydiae	Chlamydiales	Parachlamydiaceae	Neochlamydia	uncultured bacterium corvenA4	0.86
OTU_2278	Bacteria	Bacteroidetes	Cytophagia	Cytophagales	Cytophagaceae	Ohtaekwangia	uncultured bacterium	0.87
OTU_2279	Bacteria	Planctomycetes	Planctomycetacia	Planctomycetales	Planctomycetaceae	uncultured		0.9
OTU_2498	Bacteria	Proteobacteria	Betaproteobacteria	Burkholderiales	Burkholderiaceae			0.92
OTU_2499	Bacteria	Gemmatimonadetes	Gemmatimonadetes	Gemmatimonadales	Gemmatimonadaceae	uncultured		0.96
OTU_2490	Bacteria	Proteobacteria	Deltaproteobacteria	Myxococcales	Polyangiaceae			0.88
OTU_2491	Bacteria	Actinobacteria	Thermoleophilia	Gaiellales	uncultured			0.86
OTU_2492	Bacteria	Tenericutes	Mollicutes	Haloplasmatales	Haloplasmataceae	Haloplasma	uncultured bacterium	0.91
OTU_2493	Bacteria	Proteobacteria	Deltaproteobacteria					0.84
OTU_2494	Bacteria	Proteobacteria	Alphaproteobacteria	Rhodospirillales	Acetobacteraceae			1
OTU_2495	Bacteria	Verrucomicrobia	Spartobacteria	Chthoniobacterales	01D2Z36	uncultured bacterium	uncultured bacterium	0.98
OTU_2496	Bacteria	Firmicutes	Clostridia	Clostridiales	Peptococcaceae			1
OTU_2497	Bacteria	Firmicutes	Clostridia	Clostridiales	Lachnospiraceae	uncultured		0.81
OTU_145	Bacteria	Proteobacteria	Betaproteobacteria	TRA3-20	uncultured bacterium	uncultured bacterium	uncultured bacterium	0.87
OTU_2905	Bacteria	Proteobacteria	Deltaproteobacteria	Myxococcales	Haliangiaceae	Haliangium	uncultured prokaryote	0.92
OTU_2659	Bacteria	Proteobacteria	Deltaproteobacteria	Myxococcales				0.99
OTU_2014	Bacteria	Gemmatimonadetes	Gemmatimonadetes	Gemmatimonadales	Gemmatimonadaceae			1
OTU_2015	Bacteria	Actinobacteria	Acidimicrobiia	Acidimicrobiales				0.93
OTU_2016	Bacteria	Firmicutes	OPB54					1
OTU_2017	Bacteria	Tenericutes	Mollicutes	Haloplasmatales	Haloplasmataceae	Haloplasma	uncultured bacterium	1
OTU_2010	Bacteria	Planctomycetes	Planctomycetacia	Planctomycetales	Planctomycetaceae	uncultured		1
OTU_2011	Bacteria	Firmicutes	Clostridia	Clostridiales	Family XI	Tissierella		0.98
OTU_2012	Bacteria	Verrucomicrobia	Spartobacteria	Chthoniobacterales	LD29			1
OTU_2013	Bacteria	Proteobacteria	Gammaproteobacteria	Xanthomonadales	Xanthomonadales Incertae Sedis			0.97
OTU_2018	Bacteria	Proteobacteria	Deltaproteobacteria	Myxococcales	uncultured			0.95
OTU_2019	Bacteria	Proteobacteria	Deltaproteobacteria	Myxococcales	0319-6G20			1
OTU_1525	Bacteria	Actinobacteria	Actinobacteria	Micrococcales	Micrococcaceae	Arthrobacter	Arthrobacter sp. YUST-DW19	0.86
OTU_1524	Bacteria	Firmicutes	Bacilli	Bacillales	Thermoactinomycetaceae	Laceyella	Laceyella sacchari	1
OTU_648	Bacteria	Proteobacteria	Deltaproteobacteria	Desulfurellales	Desulfurellaceae	uncultured	uncultured bacterium	0.98
OTU_649	Bacteria	Chloroflexi	S085	uncultured bacterium	uncultured bacterium	uncultured bacterium	uncultured bacterium	1
OTU_138	Bacteria	Proteobacteria	Gammaproteobacteria	Xanthomonadales	Xanthomonadaceae	Arenimonas	uncultured bacterium	0.89
OTU_139	Bacteria	Proteobacteria	Alphaproteobacteria	Rhizobiales	Bradyrhizobiaceae	Bosea	Bosea thiooxidans	1
OTU_1523	Bacteria							0.99
OTU_1522	Bacteria	Chloroflexi	Ktedonobacteria	C0119	uncultured Chloroflexi bacterium	uncultured Chloroflexi bacterium	uncultured Chloroflexi bacterium	1
OTU_642	Bacteria	Chloroflexi	TK10					1
OTU_643	Bacteria	Planctomycetes	OM190	uncultured bacterium	uncultured bacterium	uncultured bacterium	uncultured bacterium	0.98
OTU_136	Bacteria	Proteobacteria	Alphaproteobacteria	Rhodobacterales	Rhodobacteraceae	uncultured		0.87
OTU_137	Bacteria	Proteobacteria	Betaproteobacteria					0.99
OTU_646	Bacteria	Proteobacteria	Gammaproteobacteria	KI89A clade	uncultured soil bacterium	uncultured soil bacterium	uncultured soil bacterium	0.98
OTU_647	Bacteria	Acidobacteria	Acidobacteria	Subgroup 6				1
OTU_644	Bacteria	Proteobacteria	Deltaproteobacteria	Myxococcales	uncultured			0.93
OTU_645	Bacteria	Actinobacteria	Thermoleophilia	Gaiellales	Gaiellaceae	Gaiella	uncultured bacterium	0.85
OTU_147	Bacteria	Proteobacteria	Deltaproteobacteria	Desulfobacterales	Nitrospinaceae	uncultured	uncultured bacterium	1
OTU_404	Bacteria	Proteobacteria	Alphaproteobacteria	Sphingomonadales	ctg-CGOF202	uncultured bacterium	uncultured bacterium	0.89
OTU_405	Bacteria	Actinobacteria	Acidimicrobiia	Acidimicrobiales				1
OTU_406	Bacteria	Proteobacteria	Gammaproteobacteria	Xanthomonadales				0.95
OTU_2128	Bacteria	Proteobacteria	Deltaproteobacteria	Myxococcales				0.93
OTU_2129	Bacteria	Firmicutes	Bacilli	Bacillales	Paenibacillaceae	Paenibacillus		1
OTU_2658	Bacteria	Proteobacteria	Gammaproteobacteria	Acidithiobacillales	KCM-B-112	uncultured bacterium	uncultured bacterium	0.89
OTU_407	Bacteria	Bacteroidetes	Cytophagia	Cytophagales	Cytophagaceae	Ohtaekwangia	uncultured bacterium	0.99
OTU_2120	Bacteria	Chlamydiae	Chlamydiae	Chlamydiales	Parachlamydiaceae	Candidatus Protochlamydia		0.86
OTU_400	Bacteria	Firmicutes	Bacilli	Bacillales				1
OTU_2122	Bacteria	Chlamydiae	Chlamydiae	Chlamydiales	Parachlamydiaceae	Candidatus Protochlamydia		0.97
OTU_2123	Bacteria	Proteobacteria	Gammaproteobacteria	NKB5	uncultured bacterium	uncultured bacterium	uncultured bacterium	0.92
OTU_2124	Bacteria	Actinobacteria	Actinobacteria	Pseudonocardiales	Pseudonocardiaceae	Pseudonocardia	uncultured bacterium	0.89
OTU_2125	Bacteria	Actinobacteria	Actinobacteria	Propionibacteriales	Propionibacteriaceae	Propionibacterium		1
OTU_2126	Bacteria	Proteobacteria	Deltaproteobacteria	Myxococcales	VHS-B3-70	uncultured bacterium	uncultured bacterium	1
OTU_401	Bacteria	Bacteroidetes	Sphingobacteriia	Sphingobacteriales	Saprospiraceae	uncultured	uncultured bacterium	0.99
OTU_736	Bacteria	Bacteroidetes	Flavobacteriia	Flavobacteriales	Flavobacteriaceae	Flavobacterium		0.93
OTU_737	Bacteria	Acidobacteria	Acidobacteria	Subgroup 3	Unknown Family	Bryobacter		1
OTU_734	Bacteria	Proteobacteria	Alphaproteobacteria	Caulobacterales	Caulobacteraceae	Caulobacter	uncultured Caulobacter sp.	0.83
OTU_735	Bacteria	Proteobacteria	Deltaproteobacteria	Sh765B-TzT-29				1
OTU_732	Bacteria	Proteobacteria	Deltaproteobacteria	Sh765B-TzT-29				0.98
OTU_733	Bacteria	Planctomycetes	OM190					1
OTU_730	Bacteria	Proteobacteria	Gammaproteobacteria	Enterobacteriales	Enterobacteriaceae			1
OTU_731	Bacteria	Chloroflexi	Chloroflexia	Chloroflexales	FFCH7168	uncultured bacterium	uncultured bacterium	0.97
OTU_1411	Bacteria	Proteobacteria						0.85
OTU_1410	Bacteria	Acidobacteria	Acidobacteria	Subgroup 4	Unknown Family	Blastocatella		1
OTU_1413	Bacteria	Proteobacteria	Deltaproteobacteria	Desulfuromonadales				1
OTU_403	Bacteria	Actinobacteria	Actinobacteria	Corynebacteriales	Nocardiaceae	Rhodococcus	Rhodococcus erythropolis	1
OTU_1415	Bacteria	Chlamydiae	Chlamydiae	Chlamydiales	Parachlamydiaceae			0.87
OTU_1414	Bacteria	Acidobacteria	Holophagae	Subgroup 10	ABS-19			1
OTU_738	Bacteria	Proteobacteria	Alphaproteobacteria	Rhizobiales	Hyphomicrobiaceae	Rhodoplanes	uncultured bacterium	1
OTU_739	Bacteria	Proteobacteria	Alphaproteobacteria	Sphingomonadales	Sphingomonadaceae	Zymomonas	uncultured bacterium	0.96
OTU_228	Bacteria	Acidobacteria	Acidobacteria	Subgroup 3	Unknown Family	Bryobacter		1
OTU_229	Bacteria	Actinobacteria	Actinobacteria	Pseudonocardiales	Pseudonocardiaceae			1
OTU_2628	Bacteria	Proteobacteria	Gammaproteobacteria	NKB5				0.98
OTU_220	Bacteria	Actinobacteria	Acidimicrobiia	Acidimicrobiales	Acidimicrobiaceae	uncultured	uncultured bacterium	0.9
OTU_221	Bacteria	Bacteroidetes	Flavobacteriia	Flavobacteriales	Flavobacteriaceae	Flavobacterium		1
OTU_222	Bacteria	JL-ETNP-Z39	uncultured bacterium	uncultured bacterium	uncultured bacterium	uncultured bacterium	uncultured bacterium	1
OTU_223	Bacteria	Actinobacteria	Thermoleophilia	Solirubrobacterales	Patulibacteraceae	Patulibacter	uncultured bacterium	1
OTU_224	Bacteria	Proteobacteria	Deltaproteobacteria	Myxococcales	uncultured	uncultured Cystobacteraceae bacterium	uncultured Cystobacteraceae bacterium	0.88
OTU_225	Bacteria	Actinobacteria	Acidimicrobiia	Acidimicrobiales	Acidimicrobiales Incertae Sedis	Candidatus Microthrix	uncultured actinobacterium	0.99
OTU_226	Bacteria	Firmicutes	Bacilli	Bacillales	Staphylococcaceae	Staphylococcus	Staphylococcus epidermidis	0.99
OTU_227	Bacteria	Proteobacteria	Gammaproteobacteria	Xanthomonadales	uncultured	uncultured gamma proteobacterium	uncultured gamma proteobacterium	0.94
OTU_1636	Bacteria	Proteobacteria	Deltaproteobacteria	Myxococcales	0319-6G20			1
OTU_1631	Bacteria	Actinobacteria	Acidimicrobiia	Acidimicrobiales	Acidimicrobiales Incertae Sedis	Candidatus Microthrix	uncultured bacterium	0.8
OTU_2902	Bacteria	Firmicutes	Clostridia	Clostridiales	Family XIII	Mogibacterium	uncultured bacterium	0.81
OTU_1630	Bacteria	Proteobacteria	Alphaproteobacteria	Rickettsiales	SM2D12			0.99
OTU_2623	Bacteria	Planctomycetes	Phycisphaerae	Phycisphaerales	Phycisphaeraceae	SM1A02	uncultured bacterium	0.98
OTU_2908	Bacteria	Proteobacteria	Alphaproteobacteria	Sphingomonadales	Sphingomonadaceae			0.87
OTU_2622	Bacteria	Proteobacteria	Deltaproteobacteria	Myxococcales	uncultured			0.98
OTU_2909	Bacteria	Proteobacteria	Deltaproteobacteria	Bdellovibrionales	Bdellovibrionaceae	Bdellovibrio		0.97
OTU_2621	Bacteria	Firmicutes	Bacilli	C178B	uncultured compost bacterium	uncultured compost bacterium	uncultured compost bacterium	0.93
OTU_2620	Bacteria	Firmicutes	Clostridia	Clostridiales	Gracilibacteraceae	Gracilibacter	uncultured bacterium	0.99
OTU_143	Bacteria	Bacteroidetes	Flavobacteriia	Flavobacteriales	Flavobacteriaceae	Flavobacterium	Flavobacterium sp. R6S-5-6	0.93
OTU_1736	Bacteria	Firmicutes	Clostridia	Clostridiales	Lachnospiraceae	Cellulosilyticum	uncultured bacterium	0.96
OTU_2626	Bacteria	Planctomycetes	Planctomycetacia	Planctomycetales	Planctomycetaceae	uncultured		0.99
OTU_354	Bacteria	Proteobacteria	Alphaproteobacteria	Rhizobiales	Hyphomicrobiaceae			1
OTU_355	Bacteria	Acidobacteria	Acidobacteria	Subgroup 2	uncultured Acidobacteriales bacterium	uncultured Acidobacteriales bacterium	uncultured Acidobacteriales bacterium	0.99
OTU_820	Bacteria	Firmicutes	Bacilli	Bacillales	Bacillaceae	Bacillus		1
OTU_357	Bacteria	Verrucomicrobia	OPB35 soil group					1
OTU_350	Bacteria	Actinobacteria	Actinobacteria	Frankiales	uncultured			1
OTU_351	Bacteria	Proteobacteria	Gammaproteobacteria	Xanthomonadales	Xanthomonadaceae	Dokdonella	uncultured gamma proteobacterium	0.91
OTU_352	Bacteria	Proteobacteria	Alphaproteobacteria	Caulobacterales	Caulobacteraceae	Asticcacaulis	uncultured Asticcacaulis sp.	1
OTU_353	Bacteria	Proteobacteria	Deltaproteobacteria	GR-WP33-30	uncultured bacterium	uncultured bacterium	uncultured bacterium	0.91
OTU_1705	Bacteria	Nitrospirae	Nitrospira	Nitrospirales	0319-6A21	bacterium WX65	bacterium WX65	1
OTU_1704	Bacteria	Firmicutes	Clostridia	Clostridiales	Family XI	uncultured	uncultured prokaryote	0.9
OTU_828	Bacteria	Actinobacteria	MB-A2-108					1
OTU_829	Bacteria	Gemmatimonadetes	Gemmatimonadetes	BD2-11 terrestrial group	uncultured Gemmatimonadetes bacterium	uncultured Gemmatimonadetes bacterium	uncultured Gemmatimonadetes bacterium	0.9
OTU_358	Bacteria							1
OTU_359	Bacteria	Bacteroidetes	Sphingobacteriia	Sphingobacteriales	PHOS-HE51			0.99
OTU_1703	Bacteria	Actinobacteria	MB-A2-108	uncultured Streptomyces sp.	uncultured Streptomyces sp.	uncultured Streptomyces sp.	uncultured Streptomyces sp.	0.83
OTU_1702	Bacteria	Proteobacteria	Deltaproteobacteria	Myxococcales	Haliangiaceae	Haliangium		0.98
OTU_142	Bacteria	Proteobacteria	Alphaproteobacteria	Rhizobiales	Rhodobiaceae	Rhodobium	uncultured bacterium	1
OTU_2700	Bacteria	Firmicutes						0.91
OTU_1738	Bacteria	Firmicutes	OPB54	uncultured compost bacterium	uncultured compost bacterium	uncultured compost bacterium	uncultured compost bacterium	0.86
OTU_1739	Bacteria							1
OTU_2701	Bacteria	Actinobacteria	Thermoleophilia	Solirubrobacterales				0.88
OTU_1671	Bacteria	Proteobacteria	Deltaproteobacteria	Myxococcales	uncultured			0.99
OTU_1670	Bacteria	Verrucomicrobia	OPB35 soil group					0.98
OTU_1673	Bacteria	Firmicutes	Clostridia	Clostridiales	Clostridiaceae 1	Clostridium sensu stricto 12	Clostridium tyrobutyricum	0.96
OTU_1672	Bacteria	WCHB1-60						0.99
OTU_1675	Bacteria	Elusimicrobia	Elusimicrobia	Lineage IIb	uncultured bacterium	uncultured bacterium	uncultured bacterium	0.89
OTU_1674	Bacteria	Proteobacteria	Alphaproteobacteria	Rhodobacterales	Rhodobacteraceae	Rhodobacter	uncultured bacterium	0.99
OTU_918	Bacteria	Chloroflexi	Chloroflexia	Herpetosiphonales	Herpetosiphonaceae	Herpetosiphon	uncultured Chloroflexi bacterium	1
OTU_919	Bacteria	Acidobacteria	Acidobacteria	Acidobacteriales	Acidobacteriaceae (Subgroup 1)	Acidobacterium	uncultured bacterium	0.88
OTU_916	Bacteria	Bacteroidetes	Cytophagia	Cytophagales	Cytophagaceae	Ohtaekwangia		0.82
OTU_917	Bacteria	Chloroflexi	TK10	uncultured Chloroflexi bacterium	uncultured Chloroflexi bacterium	uncultured Chloroflexi bacterium	uncultured Chloroflexi bacterium	0.94
OTU_914	Bacteria	Actinobacteria	Actinobacteria	Pseudonocardiales	Pseudonocardiaceae	Crossiella	Crossiella sp. SPF10	1
OTU_915	Bacteria	Proteobacteria	Deltaproteobacteria	Myxococcales	Haliangiaceae	Haliangium	uncultured bacterium	0.95
OTU_912	Bacteria	Chloroflexi	TK10	uncultured bacterium	uncultured bacterium	uncultured bacterium	uncultured bacterium	0.96
OTU_913	Bacteria	Bacteroidetes	Cytophagia	Order II	Rhodothermaceae	uncultured Bacteroidetes bacterium	uncultured Bacteroidetes bacterium	0.85
OTU_910	Bacteria	Actinobacteria	Thermoleophilia	Solirubrobacterales				1
OTU_911	Bacteria	Actinobacteria	Thermoleophilia	Gaiellales	Gaiellaceae	Gaiella	uncultured bacterium	0.8
OTU_2702	Bacteria	Proteobacteria	Alphaproteobacteria	Rhodospirillales	DA111			1
OTU_2656	Bacteria	Chloroflexi	JG30-KF-CM66	uncultured bacterium	uncultured bacterium	uncultured bacterium	uncultured bacterium	0.91
OTU_2638	Bacteria	Proteobacteria	Deltaproteobacteria	Myxococcales	Sandaracinaceae	Sandaracinus		1
OTU_2657	Bacteria	Proteobacteria	Deltaproteobacteria	Myxococcales	Haliangiaceae	Haliangium		0.99
OTU_74	Bacteria	Nitrospirae	Nitrospira	Nitrospirales	Nitrospiraceae	Nitrospira	uncultured bacterium	0.95
OTU_2639	Bacteria	Verrucomicrobia	OPB35 soil group					0.96
OTU_2655	Bacteria	Planctomycetes	vadinHA49	uncultured Planctomycetales bacterium	uncultured Planctomycetales bacterium	uncultured Planctomycetales bacterium	uncultured Planctomycetales bacterium	0.82
OTU_1262	Bacteria	Firmicutes	Clostridia	Clostridiales	Gracilibacteraceae	Lutispora	uncultured bacterium	0.89
OTU_1263	Bacteria	Firmicutes	Bacilli	Bacillales	Bacillaceae	Bacillus		1
OTU_1260	Bacteria	Nitrospirae	Nitrospira	Nitrospirales	Nitrospiraceae	Nitrospira	unidentified	0.9
OTU_1261	Bacteria	Proteobacteria	Deltaproteobacteria	Myxococcales	uncultured			0.88
OTU_1266	Bacteria	Acidobacteria	Acidobacteria					1
OTU_1267	Bacteria	Firmicutes	Clostridia	Clostridiales	Clostridiaceae 1	Clostridium sensu stricto 5	bacterium NLAE-zl-C487	0.93
OTU_1264	Bacteria	Proteobacteria	Deltaproteobacteria	Myxococcales	0319-6G20			1
OTU_1265	Bacteria	Acidobacteria	Acidobacteria	Subgroup 4	Unknown Family	Blastocatella		1
OTU_2501	Bacteria	Bacteroidetes	Flavobacteriia	Flavobacteriales				0.82
OTU_2738	Bacteria	Bacteroidetes	Sphingobacteriia	Sphingobacteriales	Sphingobacteriaceae	Arcticibacter		1
OTU_1268	Bacteria	Planctomycetes	Phycisphaerae	Phycisphaerales	Phycisphaeraceae	SM1A02	uncultured bacterium	1
OTU_1269	Bacteria	Gemmatimonadetes	Gemmatimonadetes	S0134 terrestrial group	uncultured compost bacterium	uncultured compost bacterium	uncultured compost bacterium	0.91
OTU_1060	Bacteria	Proteobacteria	Deltaproteobacteria	Myxococcales	Sandaracinaceae	uncultured soil bacterium	uncultured soil bacterium	1
OTU_1061	Bacteria	Candidate division TM7						1
OTU_1062	Bacteria	Proteobacteria	Deltaproteobacteria	Myxococcales	0319-6G20	uncultured bacterium	uncultured bacterium	1
OTU_1063	Bacteria	Planctomycetes	Planctomycetacia	Planctomycetales	Planctomycetaceae	Pirellula	uncultured bacterium	0.92
OTU_1064	Bacteria	Bacteroidetes	Flavobacteriia	Flavobacteriales	Flavobacteriaceae	Flavobacterium		0.99
OTU_1065	Bacteria	Acidobacteria	Acidobacteria	Acidobacteriales	Acidobacteriaceae (Subgroup 1)			1
OTU_1066	Bacteria	Proteobacteria	Deltaproteobacteria	Myxococcales	uncultured	uncultured soil bacterium	uncultured soil bacterium	0.9
OTU_1067	Bacteria	Chloroflexi	JG30-KF-CM66	uncultured Chloroflexi bacterium	uncultured Chloroflexi bacterium	uncultured Chloroflexi bacterium	uncultured Chloroflexi bacterium	1
OTU_1068	Bacteria	Verrucomicrobia	Spartobacteria	Chthoniobacterales	Chthoniobacteraceae	Chthoniobacter		1
OTU_1069	Bacteria	Proteobacteria	Deltaproteobacteria	GR-WP33-30				1
OTU_2707	Bacteria	Proteobacteria	Deltaproteobacteria	Myxococcales				0.96
OTU_2201	Bacteria	Gemmatimonadetes	Gemmatimonadetes	Gemmatimonadales	Gemmatimonadaceae	uncultured	uncultured Gemmatimonadetes bacterium	0.8
OTU_2900	Bacteria	Chlorobi	Chlorobia	Chlorobiales	SJA-28	uncultured bacterium	uncultured bacterium	0.99
OTU_2200	Bacteria	Firmicutes	Clostridia	Clostridiales	Clostridiaceae 1	Clostridium sensu stricto 7	uncultured bacterium	0.95
OTU_2879	Bacteria	Firmicutes	Clostridia	Clostridiales	Family XVIII			1
OTU_2502	Bacteria	Firmicutes	Bacilli	Bacillales	Paenibacillaceae	Paenibacillus		0.98
OTU_2775	Bacteria	Candidate division TM7						1
OTU_2693	Bacteria	Proteobacteria	Alphaproteobacteria	Rhizobiales	Rhizobiales Incertae Sedis	Rhizomicrobium		1
OTU_2397	Bacteria	Actinobacteria	Actinobacteria	Propionibacteriales	Propionibacteriaceae	Propionibacterium		1
OTU_750	Bacteria	Proteobacteria	Deltaproteobacteria	Sh765B-TzT-29				1
OTU_2395	Bacteria	Planctomycetes	OM190					1
OTU_2394	Bacteria	Firmicutes	Bacilli	Bacillales	Bacillaceae	Geobacillus	Geobacillus thermoglucosidasius	0.98
OTU_2393	Bacteria	Actinobacteria	Actinobacteria	Micromonosporales	Micromonosporaceae	Micromonospora	Pilimelia columellifera subsp. columellifera	0.95
OTU_2392	Bacteria	Proteobacteria	Gammaproteobacteria	Xanthomonadales	uncultured	uncultured bacterium	uncultured bacterium	0.84
OTU_1848	Bacteria	Gemmatimonadetes	Gemmatimonadetes	Gemmatimonadales	Gemmatimonadaceae	Gemmatimonas	uncultured Gemmatimonadetes bacterium	1
OTU_751	Bacteria	Chloroflexi	JG30-KF-CM66	uncultured bacterium	uncultured bacterium	uncultured bacterium	uncultured bacterium	0.98
OTU_1846	Bacteria	Proteobacteria	Alphaproteobacteria	Rhodospirillales	MSB-1E8	uncultured bacterium	uncultured bacterium	0.9
OTU_1847	Bacteria	Bacteroidetes	Sphingobacteriia	Sphingobacteriales				1
OTU_1844	Bacteria	Planctomycetes	OM190	uncultured bacterium	uncultured bacterium	uncultured bacterium	uncultured bacterium	1
OTU_1845	Bacteria	Acidobacteria	Acidobacteria	Subgroup 17	uncultured bacterium	uncultured bacterium	uncultured bacterium	0.98
OTU_1842	Bacteria	Firmicutes	Clostridia	Clostridiales	Peptococcaceae	Desulfotomaculum	Desulfotomaculum sp. BEN12	0.9
OTU_752	Bacteria	Proteobacteria	Alphaproteobacteria	Rhizobiales	Hyphomicrobiaceae	Devosia		1
OTU_1840	Bacteria	Firmicutes	Clostridia	Clostridiales	Family XVIII	Symbiobacterium	uncultured compost bacterium	0.94
OTU_1841	Bacteria	Proteobacteria	Deltaproteobacteria	Myxococcales	Haliangiaceae	Haliangium		1
OTU_753	Bacteria	Verrucomicrobia	OPB35 soil group					1
OTU_754	Bacteria	Proteobacteria	Deltaproteobacteria	Myxococcales	Polyangiaceae	Sorangium		1
OTU_755	Bacteria	Proteobacteria	Betaproteobacteria	TRA3-20	uncultured beta proteobacterium	uncultured beta proteobacterium	uncultured beta proteobacterium	0.96
OTU_2465	Bacteria	Firmicutes	Clostridia	Clostridiales	Peptococcaceae			0.82
OTU_2464	Bacteria	Proteobacteria	Gammaproteobacteria	Oceanospirillales	Halomonadaceae	Halomonas	Candidatus Halomonas phosphatis	0.92
OTU_2467	Bacteria	Proteobacteria	Deltaproteobacteria	Bdellovibrionales	Bacteriovoracaceae	Peredibacter	uncultured bacterium	0.8
OTU_2466	Bacteria	Firmicutes	Clostridia	Clostridiales	Peptococcaceae	Desulfosporosinus		1
OTU_2461	Bacteria	Proteobacteria	Gammaproteobacteria	Xanthomonadales	Solimonadaceae	Fontimonas	uncultured bacterium	0.91
OTU_756	Bacteria	Planctomycetes	vadinHA49					1
OTU_2463	Bacteria	Planctomycetes	OM190					0.88
OTU_2462	Bacteria	Actinobacteria	Actinobacteria					0.99
OTU_757	Bacteria	Proteobacteria	Alphaproteobacteria	Rhodospirillales	Acetobacteraceae	Roseomonas	bacterium EM0302	0.8
OTU_2469	Bacteria	Chlorobi	Chlorobia	Chlorobiales	OPB56			0.86
OTU_2468	Bacteria	Planctomycetes	Planctomycetacia	Planctomycetales	Planctomycetaceae			1
OTU_1288	Bacteria	Bacteroidetes	Sphingobacteriia	Sphingobacteriales	Chitinophagaceae			1
OTU_1289	Bacteria	Acidobacteria	Holophagae	Subgroup 7				0.83
OTU_2261	Bacteria	Proteobacteria	Alphaproteobacteria	Rhodospirillales	DA111			1
OTU_2260	Bacteria	Candidate division TM7						0.95
OTU_2267	Bacteria	Candidate division TM7						0.98
OTU_2266	Bacteria	Firmicutes	Clostridia	Clostridiales	Peptococcaceae	Desulfitobacterium	uncultured bacterium	0.82
OTU_2265	Bacteria	Proteobacteria	TA18					1
OTU_1476	Bacteria	Elusimicrobia	Elusimicrobia	Lineage IIb				1
OTU_1280	Bacteria	Proteobacteria	Alphaproteobacteria	Rhizobiales	Methylocystaceae	Pleomorphomonas		1
OTU_1281	Bacteria	Proteobacteria	Deltaproteobacteria	Myxococcales	Haliangiaceae	Haliangium	uncultured bacterium	0.83
OTU_121	Bacteria	Verrucomicrobia	OPB35 soil group					1
OTU_1283	Bacteria	Chloroflexi	Ktedonobacteria	Thermogemmatisporales	1921-2	uncultured Ktedobacteria bacterium	uncultured Ktedobacteria bacterium	0.96
OTU_1284	Bacteria	Proteobacteria	Deltaproteobacteria	Myxococcales	mle1-27	uncultured delta proteobacterium	uncultured delta proteobacterium	0.98
OTU_1285	Bacteria	Bacteroidetes						0.89
OTU_1286	Bacteria	Acidobacteria	Acidobacteria	Acidobacteriales	Acidobacteriaceae (Subgroup 1)	uncultured		0.99
OTU_1287	Bacteria	Chlorobi	Chlorobia	Chlorobiales	OPB56			0.92
OTU_1648	Bacteria	Verrucomicrobia	Verrucomicrobiae	Verrucomicrobiales	Verrucomicrobiaceae	Roseimicrobium	uncultured Verrucomicrobiaceae bacterium	0.87
OTU_2489	Bacteria	Proteobacteria	Betaproteobacteria	Neisseriales	Neisseriaceae	uncultured		1
OTU_1474	Bacteria	Proteobacteria	Betaproteobacteria	Nitrosomonadales	Nitrosomonadaceae	Nitrosomonas	Nitrosomonas sp. Nm58	0.8
OTU_1649	Bacteria							1
OTU_2483	Bacteria	Actinobacteria	TakashiAC-B11	uncultured bacterium	uncultured bacterium	uncultured bacterium	uncultured bacterium	1
OTU_2482	Bacteria	Acidobacteria	Acidobacteria	Acidobacteriales	Acidobacteriaceae (Subgroup 1)	uncultured		1
OTU_2481	Bacteria	Proteobacteria						0.94
OTU_2480	Bacteria	Proteobacteria	Gammaproteobacteria	Xanthomonadales	Xanthomonadaceae	Arenimonas	uncultured gamma proteobacterium	0.89
OTU_2487	Bacteria	Proteobacteria	Alphaproteobacteria	Sphingomonadales	Ellin6055	uncultured bacterium	uncultured bacterium	0.82
OTU_2486	Bacteria	Proteobacteria	Deltaproteobacteria	Myxococcales	Nannocystaceae			0.95
OTU_2485	Bacteria	Planctomycetes	Planctomycetacia	Planctomycetales	Planctomycetaceae	uncultured		0.99
OTU_2484	Bacteria	Chlamydiae	Chlamydiae	Chlamydiales	cvE6	uncultured bacterium	uncultured bacterium	0.99
OTU_1607	Bacteria	Chloroflexi	uncultured					0.95
OTU_1576	Bacteria	Bacteroidetes	Sphingobacteriia	Sphingobacteriales	Chitinophagaceae	uncultured	uncultured prokaryote	1
OTU_1577	Bacteria	Proteobacteria	Betaproteobacteria					1
OTU_2007	Bacteria	Firmicutes	Clostridia	Clostridiales	Family XI	Tepidimicrobium	uncultured bacterium	0.88
OTU_2006	Bacteria	Bacteroidetes	Flavobacteriia	Flavobacteriales	Flavobacteriaceae	Capnocytophaga	uncultured bacterium	1
OTU_2005	Bacteria	Proteobacteria	Alphaproteobacteria	Rhodospirillales	Acetobacteraceae	Roseomonas	Roseomonas stagni	0.91
OTU_2004	Bacteria	Firmicutes	Erysipelotrichia	Erysipelotrichales	Erysipelotrichaceae	Turicibacter		1
OTU_2003	Bacteria	Firmicutes	Clostridia	Clostridiales	Lachnospiraceae			1
OTU_2002	Bacteria	Proteobacteria	Alphaproteobacteria	Rhodospirillales	Rhodospirillaceae	uncultured	uncultured bacterium	0.88
OTU_2001	Bacteria	Planctomycetes	OM190					1
OTU_2000	Bacteria	Acidobacteria	Holophagae	Subgroup 7	uncultured Acidobacteria bacterium	uncultured Acidobacteria bacterium	uncultured Acidobacteria bacterium	1
OTU_2009	Bacteria	Nitrospirae	Nitrospira	Nitrospirales	0319-6A21	uncultured bacterium	uncultured bacterium	1
OTU_2008	Bacteria	Planctomycetes	Planctomycetacia	Planctomycetales	Planctomycetaceae			1
OTU_109	Bacteria	Actinobacteria	Acidimicrobiia	Acidimicrobiales	uncultured			0.83
OTU_108	Bacteria	Actinobacteria	Actinobacteria	Corynebacteriales	Nocardiaceae	Rhodococcus		1
OTU_2733	Bacteria	Proteobacteria	Deltaproteobacteria	Myxococcales	Haliangiaceae	Haliangium		0.9
OTU_2732	Bacteria	Bacteroidetes	Cytophagia	Cytophagales	Cytophagaceae	Hymenobacter		1
OTU_2735	Bacteria	Acidobacteria	Acidobacteria	Subgroup 6	uncultured Acidobacterium sp.	uncultured Acidobacterium sp.	uncultured Acidobacterium sp.	0.82
OTU_2507	Bacteria	Firmicutes	Clostridia	Clostridiales	Ruminococcaceae	Incertae Sedis		0.87
OTU_2737	Bacteria	Proteobacteria	Deltaproteobacteria	Bdellovibrionales	Bdellovibrionaceae	Bdellovibrio	uncultured soil bacterium	0.98
OTU_2736	Bacteria	Actinobacteria	Thermoleophilia	Solirubrobacterales	Patulibacteraceae	Patulibacter	uncultured bacterium	0.94
OTU_101	Bacteria	Actinobacteria	Actinobacteria	Micromonosporales	Micromonosporaceae	Actinoplanes	uncultured bacterium	0.85
OTU_100	Bacteria	Chloroflexi	Chloroflexia	Herpetosiphonales	Herpetosiphonaceae	Herpetosiphon	uncultured bacterium	1
OTU_103	Bacteria	Acidobacteria	Acidobacteria	Subgroup 5	uncultured Acidobacteria bacterium	uncultured Acidobacteria bacterium	uncultured Acidobacteria bacterium	0.99
OTU_102	Bacteria	Verrucomicrobia	OPB35 soil group	uncultured Verrucomicrobia bacterium	uncultured Verrucomicrobia bacterium	uncultured Verrucomicrobia bacterium	uncultured Verrucomicrobia bacterium	1
OTU_105	Bacteria	Proteobacteria	Alphaproteobacteria	Rhodospirillales	Rhodospirillales Incertae Sedis	Reyranella	uncultured bacterium	0.93
OTU_104	Bacteria	Proteobacteria	Deltaproteobacteria	Myxococcales	Polyangiaceae	Byssovorax	uncultured bacterium	0.87
OTU_107	Bacteria	Acidobacteria	Acidobacteria	Subgroup 3	SJA-149	uncultured bacterium	uncultured bacterium	0.86
OTU_106	Bacteria	Actinobacteria	Thermoleophilia	Gaiellales				0.98
OTU_2387	Bacteria	Proteobacteria						0.83
OTU_1646	Bacteria	Elusimicrobia	Elusimicrobia	Lineage IIa	uncultured bacterium	uncultured bacterium	uncultured bacterium	1
OTU_1647	Bacteria	Bacteroidetes	Sphingobacteriia	Sphingobacteriales	NS11-12 marine group	uncultured bacterium	uncultured bacterium	0.97
OTU_2139	Bacteria	Firmicutes	Clostridia	Clostridiales	Lachnospiraceae			1
OTU_2138	Bacteria	Planctomycetes	Phycisphaerae	Phycisphaerales	Phycisphaeraceae	SM1A02		1
OTU_2649	Bacteria	Proteobacteria	Gammaproteobacteria	NKB5	uncultured bacterium	uncultured bacterium	uncultured bacterium	0.99
OTU_1578	Bacteria	Planctomycetes	Planctomycetacia	Planctomycetales	Planctomycetaceae	uncultured	uncultured Planctomycetaceae bacterium	1
OTU_2133	Bacteria	Firmicutes	Clostridia	Clostridiales	Family XI	Sedimentibacter		0.98
OTU_2132	Bacteria	Firmicutes	Bacilli	Bacillales	Thermoactinomycetaceae	Shimazuella	uncultured bacterium	0.83
OTU_2131	Bacteria	Bacteroidetes	Sphingobacteriia	Sphingobacteriales	NS11-12 marine group	uncultured bacterium	uncultured bacterium	1
OTU_1579	Bacteria	Proteobacteria	Gammaproteobacteria	Xanthomonadales				0.91
OTU_2137	Bacteria	Candidate division TM7	uncultured bacterium	uncultured bacterium	uncultured bacterium	uncultured bacterium	uncultured bacterium	0.81
OTU_2136	Bacteria	Chlorobi	Ignavibacteria	Ignavibacteriales	BSV26			1
OTU_2135	Bacteria	Firmicutes	Clostridia	Clostridiales	Lachnospiraceae	Marvinbryantia		0.98
OTU_2134	Bacteria	Planctomycetes	Planctomycetacia	Planctomycetales	Planctomycetaceae			1
OTU_743	Bacteria	Gemmatimonadetes	Gemmatimonadetes	Gemmatimonadales	Gemmatimonadaceae	uncultured		1
OTU_742	Bacteria	Chloroflexi	Ardenticatenia	Ardenticatenales				1
OTU_741	Bacteria	Proteobacteria	Gammaproteobacteria	Xanthomonadales	Xanthomonadaceae	uncultured	uncultured bacterium	0.91
OTU_740	Bacteria	Actinobacteria	Actinobacteria	Micrococcales	Microbacteriaceae	Rathayibacter	uncultured bacterium	0.96
OTU_747	Bacteria	Proteobacteria	Betaproteobacteria	Nitrosomonadales	Nitrosomonadaceae	uncultured	uncultured Burkholderiaceae bacterium	0.94
OTU_210	Bacteria	Actinobacteria	Actinobacteria	Micrococcales	Demequinaceae	Demequina	uncultured bacterium	1
OTU_745	Bacteria	Gemmatimonadetes	Gemmatimonadetes	Gemmatimonadales	Gemmatimonadaceae	Gemmatimonas		0.93
OTU_744	Bacteria	Proteobacteria	Alphaproteobacteria	Rhodobacterales	Rhodobacteraceae			0.99
OTU_1464	Bacteria	Actinobacteria	MB-A2-108	uncultured bacterium	uncultured bacterium	uncultured bacterium	uncultured bacterium	0.87
OTU_1465	Bacteria	Bacteroidetes	Sphingobacteriia	Sphingobacteriales	env.OPS 17	uncultured Bacteroidetes bacterium	uncultured Bacteroidetes bacterium	0.97
OTU_749	Bacteria	Verrucomicrobia	Spartobacteria	Chthoniobacterales	Chthoniobacteraceae	Chthoniobacter		0.99
OTU_748	Bacteria	Proteobacteria	Alphaproteobacteria	Rhizobiales	alphaI cluster	uncultured bacterium	uncultured bacterium	0.97
OTU_219	Bacteria	Verrucomicrobia	Spartobacteria	Chthoniobacterales	Xiphinematobacteraceae	Candidatus Xiphinematobacter	uncultured bacterium	0.99
OTU_218	Bacteria	Actinobacteria	Actinobacteria	Pseudonocardiales	Pseudonocardiaceae	Pseudonocardia	uncultured bacterium	0.93
OTU_1462	Bacteria	Proteobacteria	Deltaproteobacteria	Desulfurellales	Desulfurellaceae	uncultured		1
OTU_1463	Bacteria	Planctomycetes	Planctomycetacia	Planctomycetales	Planctomycetaceae	uncultured	uncultured bacterium	0.98
OTU_585	Bacteria	Bacteroidetes	Sphingobacteriia	Sphingobacteriales	env.OPS 17	uncultured bacterium	uncultured bacterium	0.99
OTU_584	Bacteria	TM6	uncultured bacterium	uncultured bacterium	uncultured bacterium	uncultured bacterium	uncultured bacterium	0.96
OTU_587	Bacteria	Proteobacteria	Alphaproteobacteria	Sphingomonadales	Sphingomonadaceae	Sphingomonas		1
OTU_586	Bacteria	Bacteroidetes	Sphingobacteriia	Sphingobacteriales	NS11-12 marine group	uncultured bacterium	uncultured bacterium	1
OTU_581	Bacteria	Proteobacteria	Alphaproteobacteria	Rhodospirillales	Rhodospirillaceae	Defluviicoccus	uncultured bacterium	0.93
OTU_580	Bacteria	Actinobacteria	Acidimicrobiia	Acidimicrobiales	uncultured	uncultured bacterium	uncultured bacterium	0.92
OTU_583	Bacteria	Gemmatimonadetes	Gemmatimonadetes	Gemmatimonadales	Gemmatimonadaceae	uncultured		0.95
OTU_582	Bacteria	Firmicutes	Clostridia	Clostridiales	Peptostreptococcaceae	Incertae Sedis		0.89
OTU_589	Bacteria	Chloroflexi	Chloroflexia	Chloroflexales	Roseiflexaceae	Roseiflexus	uncultured bacterium	0.83
OTU_588	Bacteria	Proteobacteria	Gammaproteobacteria	Xanthomonadales	uncultured			0.96
OTU_2869	Bacteria	Actinobacteria	Thermoleophilia	Solirubrobacterales	Solirubrobacteraceae	Solirubrobacter	uncultured bacterium	0.99
OTU_2868	Bacteria	Actinobacteria						1
OTU_2861	Bacteria	Proteobacteria	Betaproteobacteria	Methylophilales	Methylophilaceae			0.82
OTU_2860	Bacteria	Planctomycetes	Phycisphaerae	Phycisphaerales	Phycisphaeraceae	SM1A02		1
OTU_2863	Bacteria	Armatimonadetes	uncultured bacterium	uncultured bacterium	uncultured bacterium	uncultured bacterium	uncultured bacterium	0.88
OTU_2862	Bacteria	Planctomycetes	OM190					0.99
OTU_2865	Bacteria	Fibrobacteres	Fibrobacteria	Fibrobacterales	Fibrobacteraceae	uncultured	uncultured bacterium	0.99
OTU_2864	Bacteria	Proteobacteria	Betaproteobacteria	Nitrosomonadales	Nitrosomonadaceae	uncultured		0.91
OTU_2867	Bacteria	Armatimonadetes	uncultured soil bacterium	uncultured soil bacterium	uncultured soil bacterium	uncultured soil bacterium	uncultured soil bacterium	0.95
OTU_2866	Bacteria	Gemmatimonadetes	Gemmatimonadetes	Gemmatimonadales	Gemmatimonadaceae	uncultured		0.81
OTU_361	Bacteria	Proteobacteria	Deltaproteobacteria	Myxococcales	Cystobacteraceae	Anaeromyxobacter		1
OTU_360	Bacteria	Actinobacteria	Thermoleophilia	Solirubrobacterales	YNPFFP1	uncultured bacterium	uncultured bacterium	1
OTU_363	Bacteria	Proteobacteria	Alphaproteobacteria	Rhizobiales	Hyphomicrobiaceae	Devosia		1
OTU_362	Bacteria	Actinobacteria	Actinobacteria	Propionibacteriales	Nocardioidaceae	Marmoricola		1
OTU_365	Bacteria	Acidobacteria	Holophagae	Subgroup 10	ABS-19			0.99
OTU_364	Bacteria	Bacteroidetes	Flavobacteriia	Flavobacteriales	Flavobacteriaceae	Flavobacterium		1
OTU_367	Bacteria	Verrucomicrobia	OPB35 soil group	uncultured bacterium	uncultured bacterium	uncultured bacterium	uncultured bacterium	0.93
OTU_366	Bacteria	Firmicutes	Bacilli	Bacillales	Thermoactinomycetaceae	Thermoactinomyces		1
OTU_369	Bacteria	Proteobacteria	Alphaproteobacteria	Rhizobiales	Phyllobacteriaceae			1
OTU_368	Bacteria	Actinobacteria						1
OTU_691	Bacteria	Acidobacteria	Subgroup 22	uncultured bacterium	uncultured bacterium	uncultured bacterium	uncultured bacterium	0.91
OTU_690	Bacteria	Proteobacteria	Alphaproteobacteria	Rhodospirillales	MNC12	uncultured Rhodospirillales bacterium	uncultured Rhodospirillales bacterium	0.82
OTU_693	Bacteria	Proteobacteria	Alphaproteobacteria	Sphingomonadales	Sphingomonadaceae	Sphingomonas	Sphingomonas sp. ZFGT-11	0.98
OTU_692	Bacteria	Chlorobi	Chlorobia	Chlorobiales	OPB56			0.89
OTU_695	Bacteria	Actinobacteria	Thermoleophilia	Gaiellales	uncultured	uncultured soil bacterium	uncultured soil bacterium	1
OTU_694	Bacteria	Acidobacteria	Subgroup 22					1
OTU_697	Bacteria	Actinobacteria	Thermoleophilia	Solirubrobacterales	0319-6M6	uncultured actinobacterium	uncultured actinobacterium	0.97
OTU_696	Bacteria	Actinobacteria	Acidimicrobiia	Acidimicrobiales	uncultured			0.94
OTU_699	Bacteria	Bacteroidetes	Sphingobacteriia	Sphingobacteriales	Chitinophagaceae	Lacibacter	uncultured bacterium	0.95
OTU_698	Bacteria	Proteobacteria	Alphaproteobacteria	Rhodobacterales	Rhodobacteraceae	Amaricoccus		0.84
OTU_2476	Bacteria	Proteobacteria	Alphaproteobacteria	Rhodospirillales	MNC12	uncultured bacterium	uncultured bacterium	0.91
OTU_1604	Bacteria	Proteobacteria	Deltaproteobacteria					0.95
OTU_1605	Bacteria	Proteobacteria	Gammaproteobacteria	Xanthomonadales	Xanthomonadales Incertae Sedis			1
OTU_969	Bacteria	Proteobacteria	Deltaproteobacteria	Myxococcales	mle1-27	uncultured Myxococcales bacterium	uncultured Myxococcales bacterium	0.9
OTU_968	Bacteria	Bacteroidetes	SB-5	uncultured bacterium	uncultured bacterium	uncultured bacterium	uncultured bacterium	0.96
OTU_1600	Bacteria	Elusimicrobia	Elusimicrobia	Lineage IIb	uncultured bacterium	uncultured bacterium	uncultured bacterium	0.96
OTU_1601	Bacteria	Proteobacteria	Betaproteobacteria	Burkholderiales	Comamonadaceae			0.95
OTU_1602	Bacteria	Actinobacteria	Actinobacteria	Streptomycetales	Streptomycetaceae	Streptomyces		1
OTU_1603	Bacteria	Proteobacteria	Deltaproteobacteria	Myxococcales	0319-6G20			1
OTU_963	Bacteria	Proteobacteria	Deltaproteobacteria	GR-WP33-30				0.94
OTU_962	Bacteria	Proteobacteria						0.86
OTU_961	Bacteria	Bacteroidetes	WCHB1-32	uncultured bacterium	uncultured bacterium	uncultured bacterium	uncultured bacterium	1
OTU_960	Bacteria	Chloroflexi	TK10	uncultured bacterium	uncultured bacterium	uncultured bacterium	uncultured bacterium	1
OTU_967	Bacteria	Planctomycetes	Planctomycetacia	Planctomycetales	Planctomycetaceae	Pir4 lineage		0.86
OTU_966	Bacteria	Acidobacteria	Acidobacteria	Subgroup 17	uncultured Acidobacteria bacterium	uncultured Acidobacteria bacterium	uncultured Acidobacteria bacterium	1
OTU_965	Bacteria	Chloroflexi	Ardenticatenia	Ardenticatenales				0.99
OTU_964	Bacteria	Proteobacteria	Deltaproteobacteria	Myxococcales	Haliangiaceae	Haliangium	uncultured bacterium	0.95
OTU_2955	Bacteria	Planctomycetes	Pla4 lineage					0.97
OTU_2954	Bacteria	Verrucomicrobia	Verrucomicrobiae	Verrucomicrobiales	Verrucomicrobiaceae	uncultured		1
OTU_2957	Bacteria	Firmicutes	Bacilli	Bacillales	Paenibacillaceae	Paenibacillus		1
OTU_1737	Bacteria	Planctomycetes	Planctomycetacia	Planctomycetales	Planctomycetaceae	uncultured		1
OTU_2956	Bacteria	Proteobacteria	Gammaproteobacteria					0.88
OTU_1767	Bacteria	Bacteroidetes	Sphingobacteriia	Sphingobacteriales	Saprospiraceae	uncultured	uncultured bacterium	0.93
OTU_1688	Bacteria	Acidobacteria	Acidobacteria	Acidobacteriales	Acidobacteriaceae (Subgroup 1)	Candidatus Koribacter	uncultured bacterium	0.96
OTU_1689	Bacteria	Bacteroidetes						1
OTU_1118	Bacteria	Chloroflexi	TK10	uncultured bacterium	uncultured bacterium	uncultured bacterium	uncultured bacterium	0.87
OTU_1119	Bacteria	Firmicutes	Bacilli	Bacillales	Bacillaceae	Caldalkalibacillus		1
OTU_2953	Bacteria	Firmicutes	Clostridia	Clostridiales	Ruminococcaceae	Ruminococcus	uncultured prokaryote	0.99
OTU_1110	Bacteria	Proteobacteria	Alphaproteobacteria	Rhizobiales	JG34-KF-361	uncultured bacterium	uncultured bacterium	1
OTU_1111	Bacteria	Proteobacteria	Deltaproteobacteria	Myxococcales	Haliangiaceae	Haliangium	uncultured bacterium	0.8
OTU_1112	Bacteria	Chloroflexi	Chloroflexia	Chloroflexales	FFCH7168	uncultured bacterium	uncultured bacterium	1
OTU_1113	Bacteria	Proteobacteria	Alphaproteobacteria	Rhodobacterales	Rhodobacteraceae			1
OTU_1114	Bacteria	Chloroflexi	JG30-KF-CM66	uncultured bacterium	uncultured bacterium	uncultured bacterium	uncultured bacterium	0.99
OTU_1115	Bacteria	Chloroflexi	Gitt-GS-136	uncultured bacterium	uncultured bacterium	uncultured bacterium	uncultured bacterium	1
OTU_1116	Bacteria	Proteobacteria	Deltaproteobacteria	Desulfobacterales	Nitrospinaceae	Candidatus Entotheonella	uncultured bacterium	0.96
OTU_1117	Bacteria	Proteobacteria	Alphaproteobacteria	Rhodospirillales	MSB-1E8	uncultured bacterium	uncultured bacterium	1
OTU_1680	Bacteria	Proteobacteria	Alphaproteobacteria	Rhodospirillales	Rhodospirillales Incertae Sedis	Candidatus Alysiosphaera	uncultured bacterium	0.97
OTU_1681	Bacteria	Armatimonadetes						1
OTU_1275	Bacteria	Acidobacteria	Acidobacteria	Acidobacteriales	Acidobacteriaceae (Subgroup 1)	Candidatus Koribacter		1
OTU_1274	Bacteria	Planctomycetes	Planctomycetacia	Planctomycetales	Planctomycetaceae	Pirellula	uncultured bacterium	0.81
OTU_1277	Bacteria	Proteobacteria	Deltaproteobacteria	Myxococcales	Haliangiaceae	Haliangium		1
OTU_1276	Bacteria	Actinobacteria	Thermoleophilia	Gaiellales	uncultured	uncultured bacterium	uncultured bacterium	0.95
OTU_1271	Bacteria	Actinobacteria	Acidimicrobiia	Acidimicrobiales	uncultured	uncultured bacterium	uncultured bacterium	0.83
OTU_1270	Bacteria	Candidate division TM7	uncultured bacterium	uncultured bacterium	uncultured bacterium	uncultured bacterium	uncultured bacterium	0.95
OTU_1273	Bacteria	Chlorobi	Chlorobia	Chlorobiales	SJA-28	uncultured bacterium	uncultured bacterium	1
OTU_1272	Bacteria	Chloroflexi	Chloroflexia	Chloroflexales	Roseiflexaceae	Roseiflexus		1
OTU_1279	Bacteria	Proteobacteria	Deltaproteobacteria	Sh765B-TzT-29				0.95
OTU_1278	Bacteria	Bacteroidetes	Sphingobacteriia	Sphingobacteriales	Chitinophagaceae	uncultured	uncultured soil bacterium	1
OTU_1073	Bacteria	Acidobacteria	Acidobacteria	Subgroup 3	PAUC26f	uncultured Acidobacteriaceae bacterium	uncultured Acidobacteriaceae bacterium	0.99
OTU_1072	Bacteria	Proteobacteria	Alphaproteobacteria	Rhodospirillales	JG37-AG-20			1
OTU_1071	Bacteria	Elusimicrobia	Elusimicrobia	Lineage IIb	uncultured soil bacterium	uncultured soil bacterium	uncultured soil bacterium	0.83
OTU_1070	Bacteria	Proteobacteria	Deltaproteobacteria	Myxococcales	uncultured			0.96
OTU_1077	Bacteria	Firmicutes	Bacilli	Bacillales	Bacillaceae			0.93
OTU_1076	Bacteria	Actinobacteria	Thermoleophilia	Solirubrobacterales	TM146	uncultured soil bacterium	uncultured soil bacterium	0.9
OTU_1075	Bacteria	Firmicutes	Bacilli	Bacillales	Paenibacillaceae	Cohnella	uncultured bacterium	1
OTU_1074	Bacteria	Firmicutes	Clostridia	Clostridiales	Family XI	Anaerococcus		1
OTU_1079	Bacteria	Acidobacteria	Acidobacteria	Subgroup 3	AKIW659	uncultured bacterium	uncultured bacterium	1
OTU_1078	Bacteria	Proteobacteria	Alphaproteobacteria	Rhizobiales				1
OTU_1728	Bacteria	Proteobacteria	Alphaproteobacteria	Rhodospirillales	Acetobacteraceae	uncultured		0.89
OTU_2556	Bacteria	Spirochaetae	Spirochaetes	Spirochaetales	Leptospiraceae			0.95
OTU_1766	Bacteria	Chloroflexi	TK10	uncultured Dehalogenimonas sp.	uncultured Dehalogenimonas sp.	uncultured Dehalogenimonas sp.	uncultured Dehalogenimonas sp.	1
OTU_2558	Bacteria	Bacteroidetes	Cytophagia	Cytophagales	Cytophagaceae	Dyadobacter		1
OTU_1851	Bacteria	Proteobacteria	Deltaproteobacteria	Myxococcales	Phaselicystidaceae	Phaselicystis	uncultured delta proteobacterium	1
OTU_1850	Bacteria	Acidobacteria	Acidobacteria	Subgroup 6				1
OTU_1853	Bacteria	Firmicutes	Clostridia	Clostridiales	Christensenellaceae	uncultured		0.92
OTU_1852	Bacteria	Actinobacteria	Acidimicrobiia	Acidimicrobiales	Acidimicrobiaceae	uncultured	uncultured bacterium	0.93
OTU_1855	Bacteria	Proteobacteria	TA18					0.94
OTU_1854	Bacteria	Firmicutes	Clostridia	Clostridiales	Family XIV	Anaerobranca		1
OTU_1857	Bacteria	Proteobacteria	Alphaproteobacteria	Rhizobiales				1
OTU_1856	Bacteria	Proteobacteria	Deltaproteobacteria	Myxococcales	Haliangiaceae	Haliangium		0.89
OTU_1859	Bacteria	Proteobacteria	Deltaproteobacteria	Myxococcales	0319-6G20			1
OTU_1858	Bacteria	Bacteroidetes	Sphingobacteriia	Sphingobacteriales				0.86
OTU_2771	Bacteria	Proteobacteria	Deltaproteobacteria	Myxococcales	Sandaracinaceae	Sandaracinus		0.99
OTU_2256	Bacteria	Actinobacteria	Acidimicrobiia	Acidimicrobiales	Acidimicrobiaceae			0.99
OTU_2257	Bacteria	Proteobacteria	Deltaproteobacteria	Myxococcales	Haliangiaceae	Haliangium		1
OTU_1299	Bacteria	Firmicutes	Clostridia	Clostridiales	Family XIII	Mogibacterium	uncultured rumen bacterium	0.97
OTU_1298	Bacteria	Candidate division TM7						1
OTU_2252	Bacteria	Acidobacteria	Acidobacteria	Subgroup 4	43063			1
OTU_2253	Bacteria	Proteobacteria	Deltaproteobacteria	Myxococcales	Polyangiaceae	uncultured	uncultured delta proteobacterium	0.97
OTU_2250	Bacteria	Proteobacteria						0.93
OTU_2251	Bacteria	Proteobacteria	Betaproteobacteria	Burkholderiales	Comamonadaceae			0.91
OTU_1293	Bacteria	Gemmatimonadetes	Gemmatimonadetes	BD2-11 terrestrial group				1
OTU_1292	Bacteria	Bacteroidetes	VC2.1 Bac22					0.88
OTU_1291	Bacteria	Proteobacteria	Alphaproteobacteria	Rhodospirillales	I-10	uncultured bacterium	uncultured bacterium	0.99
OTU_1290	Bacteria	Acidobacteria	Acidobacteria	Subgroup 3	Unknown Family	Bryobacter		0.89
OTU_1297	Bacteria	Proteobacteria	Deltaproteobacteria	Myxococcales				1
OTU_1296	Bacteria	Acidobacteria	Acidobacteria	Acidobacteriales	Acidobacteriaceae (Subgroup 1)	Edaphobacter	uncultured Acidobacteria bacterium	0.81
OTU_1295	Bacteria	Proteobacteria	Deltaproteobacteria	Myxococcales				1
OTU_1294	Bacteria	Firmicutes	Clostridia	Clostridiales	Lachnospiraceae	uncultured	uncultured Clostridium sp.	0.93
OTU_8	Bacteria	Actinobacteria	Actinobacteria	Micrococcales	Cellulomonadaceae	Cellulomonas	uncultured bacterium	0.97
OTU_9	Bacteria	Proteobacteria	Alphaproteobacteria	Rhizobiales	Bradyrhizobiaceae	Bradyrhizobium	uncultured Bradyrhizobium sp.	0.92
OTU_2	Bacteria	Actinobacteria	Actinobacteria	Micrococcales	Microbacteriaceae	Frondihabitans	uncultured Actinomycetales bacterium	0.8
OTU_3	Bacteria	Bacteroidetes	Flavobacteriia	Flavobacteriales	Flavobacteriaceae	Flavobacterium		1
OTU_1	Bacteria	Actinobacteria	Actinobacteria	Propionibacteriales	Propionibacteriaceae	Propionibacterium	uncultured bacterium	1
OTU_6	Bacteria	Proteobacteria	Betaproteobacteria	Burkholderiales	Comamonadaceae			1
OTU_7	Bacteria	Actinobacteria	Thermoleophilia	Gaiellales	Gaiellaceae	Gaiella	uncultured bacterium	0.98
OTU_4	Bacteria	Proteobacteria	Gammaproteobacteria					1
OTU_5	Bacteria	Actinobacteria	MB-A2-108	uncultured bacterium	uncultured bacterium	uncultured bacterium	uncultured bacterium	1
OTU_2038	Bacteria	Planctomycetes	BD7-11	uncultured planctomycete	uncultured planctomycete	uncultured planctomycete	uncultured planctomycete	0.96
OTU_2039	Bacteria	Bacteroidetes	Flavobacteriia	Flavobacteriales	Flavobacteriaceae			1
OTU_2032	Bacteria	Actinobacteria	Acidimicrobiia	Acidimicrobiales	uncultured	uncultured bacterium	uncultured bacterium	0.82
OTU_2033	Bacteria	Elusimicrobia	Elusimicrobia	Lineage IIa				1
OTU_2030	Bacteria	Planctomycetes	Planctomycetacia	Planctomycetales	Planctomycetaceae	Rhodopirellula	uncultured bacterium	1
OTU_2031	Bacteria	Planctomycetes	Phycisphaerae	Phycisphaerales	Phycisphaeraceae	SM1A02		0.83
OTU_2036	Bacteria	Actinobacteria	Actinobacteria	Micrococcales	Micrococcaceae	Micrococcus		1
OTU_2037	Bacteria	Proteobacteria	Betaproteobacteria	TRA3-20				0.85
OTU_2034	Bacteria	Proteobacteria	Deltaproteobacteria	Desulfuromonadales				1
OTU_2035	Bacteria	Firmicutes	Clostridia	D8A-2	uncultured Thermoanaerobacteraceae bacterium	uncultured Thermoanaerobacteraceae bacterium	uncultured Thermoanaerobacteraceae bacterium	0.89
OTU_2744	Bacteria	Proteobacteria	Deltaproteobacteria	Myxococcales				1
OTU_2745	Bacteria	Proteobacteria	Gammaproteobacteria	Legionellales	Coxiellaceae	Coxiella	uncultured bacterium	0.83
OTU_2746	Bacteria	Acidobacteria	Acidobacteria	AT-s3-28	uncultured bacterium	uncultured bacterium	uncultured bacterium	0.83
OTU_2747	Bacteria	Verrucomicrobia	Spartobacteria	Chthoniobacterales	DA101 soil group	Verrucomicrobia bacterium OR-59	Verrucomicrobia bacterium OR-59	0.84
OTU_2740	Bacteria	Proteobacteria						0.82
OTU_2741	Bacteria	Planctomycetes	Planctomycetacia	Planctomycetales	Planctomycetaceae	uncultured	uncultured bacterium	0.91
OTU_2742	Bacteria	Chloroflexi	uncultured	uncultured bacterium	uncultured bacterium	uncultured bacterium	uncultured bacterium	0.92
OTU_2743	Bacteria	Planctomycetes	Planctomycetacia	Planctomycetales	Planctomycetaceae	uncultured		1
OTU_2748	Bacteria	Firmicutes	Clostridia	Clostridiales	Ruminococcaceae	Subdoligranulum	uncultured organism	0.82
OTU_2749	Bacteria	Bacteroidetes	Sphingobacteriia	Sphingobacteriales	Saprospiraceae	uncultured	uncultured bacterium	0.93
OTU_2770	Bacteria							1
OTU_2108	Bacteria	Planctomycetes	Planctomycetacia	Planctomycetales	Planctomycetaceae	Pirellula	uncultured planctomycete	0.85
OTU_2109	Bacteria	Actinobacteria	Thermoleophilia	Gaiellales	uncultured	uncultured bacterium	uncultured bacterium	0.83
OTU_2106	Bacteria	Proteobacteria	Deltaproteobacteria	Myxococcales	mle1-27	uncultured Polyangiaceae bacterium	uncultured Polyangiaceae bacterium	0.88
OTU_2107	Bacteria	Chloroflexi	Ardenticatenia	Ardenticatenales	uncultured bacterium	uncultured bacterium	uncultured bacterium	0.81
OTU_2104	Bacteria	Gemmatimonadetes	Gemmatimonadetes	AT425-EubC11 terrestrial group	uncultured bacterium	uncultured bacterium	uncultured bacterium	0.91
OTU_2105	Bacteria	Candidate division TM7	uncultured bacterium	uncultured bacterium	uncultured bacterium	uncultured bacterium	uncultured bacterium	0.86
OTU_2102	Bacteria	WCHB1-60	uncultured bacterium	uncultured bacterium	uncultured bacterium	uncultured bacterium	uncultured bacterium	1
OTU_2103	Bacteria	Elusimicrobia	Elusimicrobia	Lineage IIb				1
OTU_2100	Bacteria	Proteobacteria	TA18					0.99
OTU_2101	Bacteria	Proteobacteria						0.85
OTU_202	Bacteria	Proteobacteria	Betaproteobacteria					0.89
OTU_203	Bacteria	Acidobacteria	Acidobacteria	Subgroup 5	uncultured Acidobacteria bacterium	uncultured Acidobacteria bacterium	uncultured Acidobacteria bacterium	0.8
OTU_200	Bacteria	Firmicutes	Clostridia	Clostridiales	Clostridiaceae 1	Clostridium sensu stricto 13	uncultured bacterium	1
OTU_201	Bacteria	Proteobacteria	Betaproteobacteria	Burkholderiales	Oxalobacteraceae			0.99
OTU_206	Bacteria	Proteobacteria	Betaproteobacteria	Burkholderiales	Comamonadaceae			1
OTU_207	Bacteria	Verrucomicrobia	OPB35 soil group	uncultured bacterium	uncultured bacterium	uncultured bacterium	uncultured bacterium	0.84
OTU_204	Bacteria	Proteobacteria	Deltaproteobacteria	Sh765B-TzT-29				1
OTU_205	Bacteria	Proteobacteria	Betaproteobacteria	Burkholderiales	Oxalobacteraceae	Herbaspirillum	uncultured bacterium	0.99
OTU_758	Bacteria	Candidate division TM7						1
OTU_759	Bacteria	Acidobacteria	Acidobacteria	Subgroup 3	Unknown Family	Bryobacter	uncultured soil bacterium	0.95
OTU_208	Bacteria	Acidobacteria	Acidobacteria	Subgroup 11				1
OTU_209	Bacteria	Actinobacteria	Thermoleophilia	Gaiellales				0.98
OTU_1473	Bacteria	Proteobacteria	Alphaproteobacteria	Rhodospirillales	Rhodospirillaceae	uncultured		0.93
OTU_1472	Bacteria	Proteobacteria	Betaproteobacteria					1
OTU_1471	Bacteria	Verrucomicrobia	Spartobacteria	Chthoniobacterales	Chthoniobacteraceae	Chthoniobacter	uncultured Verrucomicrobia bacterium	1
OTU_1470	Bacteria	Proteobacteria	Alphaproteobacteria	Rhizobiales	Rhizobiales Incertae Sedis	Nordella	uncultured bacterium	0.94
OTU_592	Bacteria	Bacteroidetes	Sphingobacteriia	Sphingobacteriales	PHOS-HE51	uncultured bacterium	uncultured bacterium	1
OTU_593	Bacteria	Chlorobi	Chlorobia	Chlorobiales	SJA-28			1
OTU_590	Bacteria	Chloroflexi	Chloroflexia	Chloroflexales	Roseiflexaceae	Roseiflexus		1
OTU_591	Bacteria	Bacteroidetes	Sphingobacteriia	Sphingobacteriales	PHOS-HE51	uncultured bacterium	uncultured bacterium	1
OTU_596	Bacteria	Proteobacteria	Deltaproteobacteria	GR-WP33-30				1
OTU_597	Bacteria	Chloroflexi	Chloroflexia	Chloroflexales	Roseiflexaceae	Roseiflexus	uncultured bacterium	0.8
OTU_594	Bacteria	Proteobacteria	Gammaproteobacteria	Xanthomonadales	Xanthomonadaceae	uncultured	uncultured bacterium	0.81
OTU_595	Bacteria	Actinobacteria	MB-A2-108	uncultured bacterium	uncultured bacterium	uncultured bacterium	uncultured bacterium	0.97
OTU_598	Bacteria	Chloroflexi						0.83
OTU_599	Bacteria	Actinobacteria	Thermoleophilia	Gaiellales	uncultured	uncultured Rubrobacterales bacterium	uncultured Rubrobacterales bacterium	0.97
OTU_1677	Bacteria	Actinobacteria	MB-A2-108					1
OTU_116	Bacteria	Proteobacteria	Alphaproteobacteria	Rhizobiales	Xanthobacteraceae	uncultured	uncultured alpha proteobacterium	0.86
OTU_117	Bacteria	Gemmatimonadetes	Gemmatimonadetes	Gemmatimonadales	Gemmatimonadaceae			1
OTU_114	Bacteria	Proteobacteria	Gammaproteobacteria	Xanthomonadales	Xanthomonadaceae	Xanthomonas	uncultured bacterium	0.93
OTU_115	Bacteria	Actinobacteria	Acidimicrobiia	Acidimicrobiales	OM1 clade			0.99
OTU_112	Bacteria	Actinobacteria	Thermoleophilia	Gaiellales	Gaiellaceae	Gaiella		0.93
OTU_113	Bacteria	Proteobacteria	Betaproteobacteria	Methylophilales	Methylophilaceae	Methylotenera	uncultured bacterium	0.96
OTU_110	Bacteria	Proteobacteria	Alphaproteobacteria	Rhizobiales	KF-JG30-B3	uncultured bacterium	uncultured bacterium	1
OTU_111	Bacteria	Proteobacteria	Betaproteobacteria	Burkholderiales	Burkholderiaceae	Cupriavidus		0.8
OTU_118	Bacteria	Nitrospirae	Nitrospira	Nitrospirales	Nitrospiraceae	Nitrospira	uncultured bacterium	0.88
OTU_119	Bacteria	Firmicutes	Clostridia	Clostridiales	Peptostreptococcaceae	Incertae Sedis		1
OTU_2818	Bacteria	Proteobacteria	Alphaproteobacteria	Caulobacterales	Caulobacteraceae			1
OTU_2819	Bacteria	Proteobacteria	Deltaproteobacteria	Myxococcales	0319-6G20			0.99
OTU_2814	Bacteria	Proteobacteria	Gammaproteobacteria	Xanthomonadales	uncultured	uncultured bacterium	uncultured bacterium	0.86
OTU_2815	Bacteria	Firmicutes	Clostridia	Clostridiales				0.9
OTU_2816	Bacteria	Actinobacteria	Thermoleophilia	Gaiellales	uncultured			0.86
OTU_2817	Bacteria	Gemmatimonadetes	Gemmatimonadetes	Gemmatimonadales	Gemmatimonadaceae	uncultured	uncultured bacterium	0.88
OTU_2810	Bacteria	Proteobacteria	TA18	uncultured bacterium	uncultured bacterium	uncultured bacterium	uncultured bacterium	0.94
OTU_2811	Bacteria	Proteobacteria	Deltaproteobacteria	Myxococcales	Polyangiaceae	Sorangium	uncultured bacterium	0.96
OTU_2812	Bacteria	Proteobacteria	Gammaproteobacteria	Xanthomonadales	uncultured			1
OTU_2813	Bacteria	Acidobacteria	Holophagae	Subgroup 10	ABS-19			0.83
OTU_378	Bacteria	Actinobacteria	Actinobacteria	Pseudonocardiales	Pseudonocardiaceae	Pseudonocardia	uncultured bacterium	1
OTU_379	Bacteria	Proteobacteria	Alphaproteobacteria	Rhodospirillales	Rhodospirillaceae	Defluviicoccus		0.82
OTU_376	Bacteria	Proteobacteria	Alphaproteobacteria	Rhodospirillales	Rhodospirillales Incertae Sedis	Candidatus Alysiosphaera		1
OTU_377	Bacteria	Proteobacteria	Betaproteobacteria	Burkholderiales	Comamonadaceae	Leptothrix	uncultured bacterium	0.95
OTU_374	Bacteria	Proteobacteria	Alphaproteobacteria	Rhizobiales	Methylobacteriaceae	Microvirga	uncultured bacterium	0.86
OTU_375	Bacteria	Firmicutes	Bacilli	Bacillales	Thermoactinomycetaceae	Thermoflavimicrobium	uncultured Thermoflavimicrobium sp.	0.95
OTU_372	Bacteria	Candidate division TM7	uncultured bacterium	uncultured bacterium	uncultured bacterium	uncultured bacterium	uncultured bacterium	0.92
OTU_373	Bacteria	Proteobacteria	Alphaproteobacteria	Rhizobiales	Methylobacteriaceae	Methylobacterium		1
OTU_370	Bacteria	Actinobacteria	Thermoleophilia	Gaiellales	uncultured			1
OTU_371	Bacteria	Acidobacteria	Holophagae	Subgroup 10	NS72	uncultured bacterium	uncultured bacterium	1
OTU_688	Bacteria	Gemmatimonadetes	Gemmatimonadetes	Gemmatimonadales	Gemmatimonadaceae	Gemmatimonas		1
OTU_689	Bacteria	Proteobacteria	Deltaproteobacteria	Myxococcales	Haliangiaceae	Haliangium		0.99
OTU_686	Bacteria	Planctomycetes	OM190					1
OTU_687	Bacteria	Proteobacteria	Alphaproteobacteria	Rhizobiales	Methylobacteriaceae	Microvirga	uncultured bacterium	1
OTU_684	Bacteria	Chloroflexi	TK10					1
OTU_685	Bacteria	Planctomycetes	Phycisphaerae	Phycisphaerales	Phycisphaeraceae	SM1A02	uncultured bacterium	0.97
OTU_682	Bacteria	Proteobacteria	Deltaproteobacteria	Myxococcales				0.99
OTU_683	Bacteria	Chloroflexi	Chloroflexia	Chloroflexales	Roseiflexaceae	Roseiflexus	uncultured Chloroflexi bacterium	0.81
OTU_680	Bacteria	Proteobacteria	Alphaproteobacteria	Rhizobiales	Rhizobiales Incertae Sedis	Nordella	uncultured bacterium	0.92
OTU_681	Bacteria	Actinobacteria	Actinobacteria	Corynebacteriales	Corynebacteriaceae	Corynebacterium		0.99
OTU_2923	Bacteria	Acidobacteria	Acidobacteria	Subgroup 3	Unknown Family	Bryobacter		0.96
OTU_1527	Bacteria	Proteobacteria	Deltaproteobacteria	Myxococcales	Nannocystaceae	Nannocystis	uncultured bacterium	0.97
OTU_2920	Bacteria	Verrucomicrobia	Spartobacteria	Chthoniobacterales	DA101 soil group	uncultured Verrucomicrobia bacterium	uncultured Verrucomicrobia bacterium	1
OTU_2921	Bacteria	Proteobacteria	Alphaproteobacteria	Rickettsiales	SM2D12	uncultured bacterium	uncultured bacterium	0.99
OTU_2922	Bacteria	TM6						1
OTU_1526	Bacteria	Actinobacteria	Thermoleophilia	Solirubrobacterales	0319-6M6			0.96
OTU_2924	Bacteria	Proteobacteria	Deltaproteobacteria	Myxococcales	0319-6G20			0.91
OTU_2925	Bacteria	Actinobacteria	Actinobacteria	Streptosporangiales	Streptosporangiaceae	Thermopolyspora	uncultured compost bacterium	0.91
OTU_2926	Bacteria	Proteobacteria	Gammaproteobacteria					0.97
OTU_2927	Bacteria	Acidobacteria	Holophagae	Subgroup 7				1
OTU_2928	Bacteria	Proteobacteria	Deltaproteobacteria					0.87
OTU_1521	Bacteria	Planctomycetes	Phycisphaerae	Phycisphaerales	Phycisphaeraceae	SM1A02	uncultured soil bacterium	1
OTU_1520	Bacteria	Actinobacteria	Acidimicrobiia	Acidimicrobiales	uncultured			1
OTU_978	Bacteria	Tenericutes	Mollicutes	Haloplasmatales	Haloplasmataceae	Haloplasma		1
OTU_979	Bacteria	Proteobacteria	Deltaproteobacteria	Myxococcales	uncultured	uncultured bacterium	uncultured bacterium	0.93
OTU_1615	Bacteria	Proteobacteria	Deltaproteobacteria	Myxococcales	Haliangiaceae	Haliangium	uncultured soil bacterium	0.91
OTU_1614	Bacteria	Proteobacteria	Deltaproteobacteria	Bdellovibrionales	Bdellovibrionaceae	OM27 clade	uncultured bacterium	0.99
OTU_1613	Bacteria							1
OTU_1612	Bacteria	Bacteroidetes	Sphingobacteriia	Sphingobacteriales	Chitinophagaceae	Chitinophaga	uncultured bacterium	0.88
OTU_1611	Bacteria	Planctomycetes	Phycisphaerae	Phycisphaerales	Phycisphaeraceae	SM1A02	uncultured soil bacterium	1
OTU_1610	Bacteria	Bacteroidetes	Sphingobacteriia	Sphingobacteriales	NS11-12 marine group			1
OTU_970	Bacteria	Firmicutes	Clostridia	Clostridiales	Gracilibacteraceae	Lutispora	uncultured bacterium	0.96
OTU_971	Bacteria	Chlorobi	Ignavibacteria	Ignavibacteriales	BSV26			0.99
OTU_972	Bacteria	Chloroflexi	TK10					0.88
OTU_973	Bacteria	Chloroflexi	Chloroflexia	Chloroflexales	Roseiflexaceae	Roseiflexus	uncultured bacterium	0.97
OTU_974	Bacteria	Firmicutes	Clostridia	Clostridiales	Clostridiaceae 1	Clostridium sensu stricto 5	uncultured rumen bacterium	1
OTU_975	Bacteria	Verrucomicrobia	OPB35 soil group					1
OTU_976	Bacteria	Proteobacteria	Deltaproteobacteria	GR-WP33-30	uncultured Desulfuromonadales bacterium	uncultured Desulfuromonadales bacterium	uncultured Desulfuromonadales bacterium	0.92
OTU_977	Bacteria	Proteobacteria	Gammaproteobacteria	Chromatiales	Chromatiaceae	Nitrosococcus	uncultured bacterium	1
OTU_134	Bacteria	Actinobacteria	Acidimicrobiia	Acidimicrobiales				1
OTU_135	Bacteria	Firmicutes	Bacilli	Bacillales	Bacillaceae	Bacillus	Bacillus weihenstephanensis	1
OTU_2804	Bacteria	Proteobacteria	Deltaproteobacteria	Desulfuromonadales	GR-WP33-58			0.9
OTU_640	Bacteria	Proteobacteria	Deltaproteobacteria	Sh765B-TzT-29	uncultured soil bacterium	uncultured soil bacterium	uncultured soil bacterium	0.86
OTU_1617	Bacteria	Bacteroidetes	Cytophagia	Cytophagales	Cytophagaceae	Ohtaekwangia	uncultured bacterium	1
OTU_641	Bacteria	Actinobacteria	Thermoleophilia	Gaiellales	uncultured	bacterium Ellin6517	bacterium Ellin6517	0.98
OTU_1616	Bacteria	Chloroflexi	Chloroflexia	Chloroflexales	Roseiflexaceae	Roseiflexus	uncultured bacterium	1
OTU_130	Bacteria	Actinobacteria	Actinobacteria	Pseudonocardiales	Pseudonocardiaceae	Pseudonocardia	uncultured bacterium	1
OTU_2885	Bacteria	Elusimicrobia	Elusimicrobia	Lineage IIa	uncultured bacterium	uncultured bacterium	uncultured bacterium	0.88
OTU_131	Bacteria	Chloroflexi	TK10					1
OTU_2884	Bacteria	Proteobacteria	Gammaproteobacteria	Pseudomonadales	Pseudomonadaceae	Pseudomonas	uncultured Pseudomonas sp.	0.94
OTU_132	Bacteria	Actinobacteria	Actinobacteria	Frankiales	Geodermatophilaceae	Blastococcus	uncultured bacterium	0.98
OTU_2219	Bacteria	Bacteroidetes	Sphingobacteriia	Sphingobacteriales	NS11-12 marine group			0.96
OTU_2883	Bacteria	Proteobacteria	Alphaproteobacteria	Rhodospirillales	Acetobacteraceae			1
OTU_133	Bacteria	Acidobacteria	Acidobacteria	Subgroup 3	Unknown Family	Bryobacter	uncultured bacterium	0.89
OTU_2882	Bacteria	Firmicutes	Clostridia	Clostridiales	Caldicoprobacteraceae	Caldicoprobacter	uncultured compost bacterium	1
OTU_1109	Bacteria	Candidate division TM7						1
OTU_1108	Bacteria	Acidobacteria	Subgroup 22					0.97
OTU_1758	Bacteria	Bacteroidetes	Cytophagia	Cytophagales	Cytophagaceae	uncultured		1
OTU_1103	Bacteria	TM6						1
OTU_1102	Bacteria	Proteobacteria	Alphaproteobacteria	Caulobacterales	Caulobacteraceae	Caulobacter	uncultured bacterium	0.97
OTU_1101	Bacteria	Chloroflexi	TK10					1
OTU_1100	Bacteria	Acidobacteria	Acidobacteria	Subgroup 3	Unknown Family	Candidatus Solibacter		1
OTU_1107	Bacteria	Chloroflexi	Elev-1554	uncultured bacterium	uncultured bacterium	uncultured bacterium	uncultured bacterium	0.86
OTU_1106	Bacteria	Actinobacteria	Thermoleophilia	Solirubrobacterales	Solirubrobacteraceae	Solirubrobacter		0.9
OTU_1105	Bacteria	Verrucomicrobia	Spartobacteria	Chthoniobacterales	Xiphinematobacteraceae	Candidatus Xiphinematobacter	uncultured bacterium	0.95
OTU_1104	Bacteria	Firmicutes	Bacilli	Bacillales	Bacillaceae	Aeribacillus		0.96
OTU_1756	Bacteria	Proteobacteria	Deltaproteobacteria	Myxococcales	Haliangiaceae	Haliangium		1
OTU_190	Bacteria	Bacteroidetes	Cytophagia	Cytophagales	Cytophagaceae			1
OTU_1757	Bacteria	Chloroflexi	Chloroflexia	Chloroflexales				1
OTU_2887	Bacteria	Actinobacteria	Actinobacteria	Frankiales	Geodermatophilaceae	Modestobacter		0.86
OTU_1619	Bacteria	Firmicutes	Clostridia	Clostridiales	Ruminococcaceae	Incertae Sedis	uncultured prokaryote	1
OTU_1618	Bacteria	TM6	uncultured bacterium	uncultured bacterium	uncultured bacterium	uncultured bacterium	uncultured bacterium	0.98
OTU_1046	Bacteria	Proteobacteria	Betaproteobacteria	Burkholderiales	Oxalobacteraceae			1
OTU_1047	Bacteria	Proteobacteria	Deltaproteobacteria	Myxococcales	Haliangiaceae	Haliangium	uncultured bacterium	0.93
OTU_1044	Bacteria	Acidobacteria	Acidobacteria	Subgroup 4	43063			0.99
OTU_1045	Bacteria	Firmicutes	Clostridia	Clostridiales	Ruminococcaceae	Incertae Sedis		0.8
OTU_1042	Bacteria	Verrucomicrobia	OPB35 soil group					1
OTU_1043	Bacteria	Proteobacteria						0.92
OTU_1040	Bacteria	Acidobacteria	Acidobacteria	Subgroup 6				0.99
OTU_1041	Bacteria	Firmicutes	Bacilli	Bacillales	Paenibacillaceae	Paenibacillus	uncultured synthetic wastewater bacterium tmbr15-20	0.98
OTU_1048	Bacteria	Proteobacteria	Alphaproteobacteria					1
OTU_1049	Bacteria	Planctomycetes	Planctomycetacia	Planctomycetales	Planctomycetaceae	Pirellula	uncultured bacterium	0.96
OTU_2886	Bacteria	TM6						1
OTU_2714	Bacteria	Elusimicrobia	Elusimicrobia	Lineage IV	uncultured bacterium	uncultured bacterium	uncultured bacterium	0.96
OTU_1747	Bacteria	Acidobacteria	Acidobacteria	Subgroup 6				1
OTU_2295	Bacteria	Planctomycetes	Planctomycetacia	Planctomycetales	Planctomycetaceae	uncultured	uncultured bacterium	0.95
OTU_1475	Bacteria	Proteobacteria	Gammaproteobacteria					0.96
OTU_2615	Bacteria	Bacteroidetes	Sphingobacteriia	Sphingobacteriales	Chitinophagaceae	Filimonas	eubacterium sp. 11-14	0.9
OTU_1824	Bacteria	Chloroflexi	Chloroflexia	Herpetosiphonales	Herpetosiphonaceae	Herpetosiphon	Herpetosiphon aurantiacus	1
OTU_1825	Bacteria	Firmicutes	Bacilli	Bacillales	Paenibacillaceae	Thermobacillus		0.98
OTU_1826	Bacteria	Planctomycetes	Planctomycetacia	Planctomycetales	Planctomycetaceae			0.99
OTU_1827	Bacteria	Proteobacteria	Alphaproteobacteria	Rhodobacterales	Rhodobacteraceae	Rubellimicrobium	uncultured bacterium	0.99
OTU_1820	Bacteria	Proteobacteria						0.89
OTU_1821	Bacteria	Acidobacteria	Acidobacteria	Subgroup 3	Unknown Family	Bryobacter		0.95
OTU_1822	Bacteria	Fibrobacteres	Fibrobacteria	Fibrobacterales	Fibrobacteraceae	possible genus 04	uncultured bacterium	1
OTU_1823	Bacteria	Firmicutes	Clostridia	Clostridiales	Clostridiaceae 1	uncultured	Clostridium sp. SW003	1
OTU_1828	Bacteria	Firmicutes	Bacilli	Bacillales	Bacillaceae	Bacillus		1
OTU_1829	Bacteria	Proteobacteria	Gammaproteobacteria	NKB5	Legionella-like amoebal pathogen HT99	Legionella-like amoebal pathogen HT99	Legionella-like amoebal pathogen HT99	0.87
OTU_818	Bacteria	Candidate division TM7	uncultured bacterium	uncultured bacterium	uncultured bacterium	uncultured bacterium	uncultured bacterium	0.96
OTU_2249	Bacteria	Firmicutes	Clostridia	Clostridiales				0.88
OTU_2248	Bacteria	Proteobacteria	Deltaproteobacteria	Myxococcales	Haliangiaceae	Haliangium	uncultured bacterium	0.84
OTU_2824	Bacteria	Actinobacteria	Acidimicrobiia	Acidimicrobiales	Acidimicrobiaceae	uncultured		0.82
OTU_2792	Bacteria	Proteobacteria	Deltaproteobacteria	Myxococcales	uncultured			0.91
OTU_2241	Bacteria	WCHB1-60						1
OTU_2240	Bacteria	Firmicutes	Clostridia	Clostridiales	Ruminococcaceae			1
OTU_2243	Bacteria	Deinococcus-Thermus	Deinococci	Deinococcales	Deinococcaceae	Deinococcus		1
OTU_2242	Bacteria	Proteobacteria	Deltaproteobacteria	Myxococcales	Haliangiaceae	Haliangium		0.87
OTU_2245	Bacteria	Firmicutes	Clostridia	Clostridiales	Family XIII	uncultured		1
OTU_2244	Bacteria	Proteobacteria	Deltaproteobacteria	Myxococcales				0.95
OTU_2247	Bacteria	Chloroflexi	Chloroflexia	Chloroflexales	Roseiflexaceae	Roseiflexus		1
OTU_2246	Bacteria	Proteobacteria	Betaproteobacteria	Burkholderiales	Comamonadaceae			1
OTU_1910	Bacteria	Gemmatimonadetes	Gemmatimonadetes	Gemmatimonadales	Gemmatimonadaceae	uncultured		1
OTU_1911	Bacteria	Proteobacteria	Deltaproteobacteria	Myxococcales	Haliangiaceae	Haliangium	uncultured bacterium	0.95
OTU_1912	Bacteria	Proteobacteria	Deltaproteobacteria	Bdellovibrionales	Bdellovibrionaceae	Bdellovibrio		0.99
OTU_1913	Bacteria	Planctomycetes	OM190					1
OTU_1914	Bacteria	Actinobacteria	Actinobacteria	Pseudonocardiales	Pseudonocardiaceae			0.9
OTU_1915	Bacteria	Candidate division WS3	uncultured prokaryote	uncultured prokaryote	uncultured prokaryote	uncultured prokaryote	uncultured prokaryote	0.87
OTU_1916	Bacteria	Proteobacteria						0.86
OTU_1917	Bacteria	Actinobacteria	Acidimicrobiia	Acidimicrobiales	uncultured	uncultured Acidimicrobidae bacterium	uncultured Acidimicrobidae bacterium	1
OTU_1918	Bacteria	Firmicutes	Bacilli	Bacillales	Bacillaceae	Oceanobacillus	uncultured bacterium	0.97
OTU_1919	Bacteria	Proteobacteria	Gammaproteobacteria	Salinisphaerales	Salinisphaeraceae	uncultured		0.8
OTU_2881	Bacteria	Actinobacteria	Actinobacteria	Propionibacteriales	Propionibacteriaceae	Micropruina	uncultured bacterium	1
OTU_2652	Bacteria	Bacteroidetes	Sphingobacteriia	Sphingobacteriales	NS11-12 marine group	uncultured bacterium	uncultured bacterium	0.96
OTU_2121	Bacteria	Chlamydiae	Chlamydiae	Chlamydiales	Parachlamydiaceae			1
OTU_2650	Bacteria	Bacteroidetes	Sphingobacteriia	Sphingobacteriales	Sphingobacteriaceae	Solitalea		0.84
OTU_2651	Bacteria	Candidate division BRC1	uncultured soil bacterium PBS-III-18	uncultured soil bacterium PBS-III-18	uncultured soil bacterium PBS-III-18	uncultured soil bacterium PBS-III-18	uncultured soil bacterium PBS-III-18	0.95
OTU_2029	Bacteria	Firmicutes	Bacilli	Bacillales				1
OTU_2028	Bacteria	Proteobacteria	Deltaproteobacteria	Myxococcales	uncultured			0.99
OTU_2025	Bacteria	Proteobacteria	Gammaproteobacteria	Legionellales	Coxiellaceae	uncultured		0.83
OTU_2024	Bacteria	Firmicutes	Clostridia	Clostridiales	Clostridiales Incertae Sedis	Proteiniborus	uncultured bacterium	0.95
OTU_2027	Bacteria	Proteobacteria	Deltaproteobacteria	Myxococcales				0.99
OTU_2026	Bacteria	Actinobacteria	Actinobacteria	Streptomycetales	Streptomycetaceae	Streptomyces	uncultured actinobacterium	0.92
OTU_2021	Bacteria	Firmicutes	Clostridia	Clostridiales				0.86
OTU_2020	Bacteria	Acidobacteria	Acidobacteria	Subgroup 17	uncultured Acidobacteria bacterium	uncultured Acidobacteria bacterium	uncultured Acidobacteria bacterium	1
OTU_2023	Bacteria	Planctomycetes	Phycisphaerae	Phycisphaerales	Phycisphaeraceae	SM1A02	uncultured bacterium	1
OTU_2022	Bacteria	Planctomycetes	Planctomycetacia	Planctomycetales	Planctomycetaceae	Gemmata	uncultured bacterium	1
OTU_2654	Bacteria	Proteobacteria	Gammaproteobacteria					0.95
OTU_1439	Bacteria							1
OTU_2127	Bacteria	Proteobacteria	Alphaproteobacteria	Rhizobiales				1
OTU_2757	Bacteria	Chloroflexi	Ardenticatenia	uncultured	uncultured bacterium	uncultured bacterium	uncultured bacterium	0.85
OTU_1419	Bacteria	Acidobacteria	Acidobacteria	Subgroup 20	uncultured bacterium	uncultured bacterium	uncultured bacterium	1
OTU_2755	Bacteria	Bacteroidetes	Cytophagia	Cytophagales	Cyclobacteriaceae	Algoriphagus	uncultured bacterium	0.98
OTU_2754	Bacteria	Gemmatimonadetes	Gemmatimonadetes	Gemmatimonadales	Gemmatimonadaceae	uncultured		1
OTU_2753	Bacteria	Candidate division TM7	uncultured bacterium	uncultured bacterium	uncultured bacterium	uncultured bacterium	uncultured bacterium	0.83
OTU_2752	Bacteria	TM6	uncultured bacterium	uncultured bacterium	uncultured bacterium	uncultured bacterium	uncultured bacterium	0.97
OTU_2751	Bacteria	Planctomycetes	vadinHA49	uncultured bacterium	uncultured bacterium	uncultured bacterium	uncultured bacterium	0.88
OTU_1418	Bacteria	Proteobacteria	Alphaproteobacteria	Rhodospirillales	DA111			1
OTU_2759	Bacteria	Firmicutes	Bacilli	Bacillales	Paenibacillaceae	Paenibacillus		0.91
OTU_2758	Bacteria	Planctomycetes	Planctomycetacia	Planctomycetales	Planctomycetaceae	Pirellula	uncultured bacterium	0.92
OTU_2111	Bacteria	Proteobacteria	Deltaproteobacteria	Myxococcales	Haliangiaceae	Haliangium		0.98
OTU_2110	Bacteria	Proteobacteria	Alphaproteobacteria	Rhizobiales	Xanthobacteraceae	Pseudolabrys	uncultured bacterium	1
OTU_2113	Bacteria	Chlamydiae	Chlamydiae	Chlamydiales				1
OTU_2112	Bacteria	Firmicutes	OPB54					0.92
OTU_2115	Bacteria	Chloroflexi	TK10					1
OTU_2114	Bacteria	Proteobacteria	Alphaproteobacteria	Rhizobiales				0.98
OTU_2117	Bacteria	Firmicutes	Clostridia	Clostridiales	Clostridiaceae 1	Fonticella		1
OTU_2116	Bacteria	Actinobacteria	Actinobacteria					1
OTU_2119	Bacteria	Firmicutes	Clostridia	Clostridiales	Family XI	Tepidimicrobium		0.97
OTU_2118	Bacteria	Acidobacteria						0.99
OTU_1798	Bacteria	Planctomycetes	Pla4 lineage					1
OTU_1442	Bacteria	Acidobacteria	Acidobacteria	Subgroup 3	Unknown Family	Bryobacter		0.99
OTU_1443	Bacteria	Planctomycetes	Phycisphaerae	Phycisphaerales	Phycisphaeraceae	SM1A02		1
OTU_1440	Bacteria	Proteobacteria	Deltaproteobacteria	Myxococcales				1
OTU_1412	Bacteria	Chloroflexi						0.92
OTU_769	Bacteria	Bacteroidetes	Sphingobacteriia	Sphingobacteriales	Saprospiraceae	uncultured		0.97
OTU_768	Bacteria	Verrucomicrobia	Verrucomicrobiae	Verrucomicrobiales	uncultured bacterium	uncultured bacterium	uncultured bacterium	0.96
OTU_1444	Bacteria	Actinobacteria	Actinobacteria	Micromonosporales	Micromonosporaceae			1
OTU_1445	Bacteria	Actinobacteria	Actinobacteria	Corynebacteriales	Corynebacteriaceae	Corynebacterium		1
OTU_765	Bacteria	Proteobacteria	Alphaproteobacteria	Sphingomonadales	Sphingomonadaceae	Sphingomonas		0.92
OTU_764	Bacteria	Bacteroidetes	Flavobacteriia	Flavobacteriales	Flavobacteriaceae	Epilithonimonas		0.83
OTU_767	Bacteria	Candidate division WS3	uncultured Pelobacter sp.	uncultured Pelobacter sp.	uncultured Pelobacter sp.	uncultured Pelobacter sp.	uncultured Pelobacter sp.	1
OTU_766	Bacteria	Proteobacteria	Alphaproteobacteria	Rhizobiales	A0839	alpha proteobacterium A0839	alpha proteobacterium A0839	0.86
OTU_761	Bacteria	Proteobacteria	Deltaproteobacteria	Myxococcales	mle1-27	uncultured delta proteobacterium	uncultured delta proteobacterium	0.93
OTU_760	Bacteria	Bacteroidetes	Sphingobacteriia	Sphingobacteriales	env.OPS 17			1
OTU_763	Bacteria	Gemmatimonadetes	Gemmatimonadetes	S0134 terrestrial group				1
OTU_762	Bacteria	Firmicutes	OPB54	uncultured prokaryote	uncultured prokaryote	uncultured prokaryote	uncultured prokaryote	0.89
OTU_1417	Bacteria	Firmicutes	Bacilli	Bacillales	Paenibacillaceae	Paenibacillus		1
OTU_569	Bacteria	Bacteroidetes	Cytophagia	Cytophagales	Cytophagaceae			1
OTU_568	Bacteria	Acidobacteria	Holophagae	Subgroup 10	ABS-19	uncultured bacterium	uncultured bacterium	0.85
OTU_567	Bacteria	Actinobacteria	Thermoleophilia	Gaiellales	uncultured			0.92
OTU_566	Bacteria	JL-ETNP-Z39	uncultured bacterium	uncultured bacterium	uncultured bacterium	uncultured bacterium	uncultured bacterium	1
OTU_565	Bacteria	Actinobacteria	Actinobacteria	Streptomycetales	Streptomycetaceae	Streptomyces		1
OTU_564	Bacteria	Bacteroidetes	Flavobacteriia	Flavobacteriales	NS9 marine group	uncultured bacterium	uncultured bacterium	1
OTU_563	Bacteria	Proteobacteria	Gammaproteobacteria	Pseudomonadales	Moraxellaceae	uncultured		0.96
OTU_562	Bacteria	Actinobacteria	Thermoleophilia	Gaiellales	uncultured			0.95
OTU_561	Bacteria	Proteobacteria	Deltaproteobacteria	Myxococcales	Nannocystaceae	Nannocystis	Nannocystis exedens	0.98
OTU_560	Bacteria	Actinobacteria	Thermoleophilia	Solirubrobacterales				1
OTU_1550	Bacteria	Planctomycetes	Planctomycetacia	Planctomycetales	Planctomycetaceae			1
OTU_1551	Bacteria	Planctomycetes	OM190	uncultured soil bacterium	uncultured soil bacterium	uncultured soil bacterium	uncultured soil bacterium	0.92
OTU_1552	Bacteria	Planctomycetes	Planctomycetacia	Planctomycetales	Planctomycetaceae	Pir4 lineage	uncultured bacterium	1
OTU_163	Bacteria	Acidobacteria	Acidobacteria	Subgroup 5				1
OTU_95	Bacteria	Chloroflexi	S085	uncultured bacterium	uncultured bacterium	uncultured bacterium	uncultured bacterium	1
OTU_96	Bacteria	Proteobacteria	Alphaproteobacteria	Rhizobiales	Xanthobacteraceae	Pseudolabrys	uncultured bacterium	0.85
OTU_160	Bacteria	Chlorobi	Chlorobia	Chlorobiales	SJA-28	uncultured bacterium	uncultured bacterium	0.84
OTU_167	Bacteria	Actinobacteria	Actinobacteria	Micromonosporales	Micromonosporaceae	Planosporangium	uncultured bacterium	0.87
OTU_166	Bacteria	Proteobacteria	Deltaproteobacteria	Myxococcales	Cystobacteraceae			0.88
OTU_165	Bacteria	Proteobacteria	Deltaproteobacteria	Myxococcales	Haliangiaceae	Haliangium	uncultured bacterium	0.87
OTU_164	Bacteria	Proteobacteria	Alphaproteobacteria	Rhizobiales	Rhizobiaceae	Rhizobium		0.97
OTU_1554	Bacteria	Firmicutes	Clostridia	Clostridiales	Lachnospiraceae	Incertae Sedis	Clostridium sp. U201	0.99
OTU_169	Bacteria	Actinobacteria	Acidimicrobiia	Acidimicrobiales	OM1 clade	uncultured bacterium	uncultured bacterium	1
OTU_168	Bacteria	Bacteroidetes	Flavobacteriia	Flavobacteriales	Flavobacteriaceae	Flavobacterium	Flavobacterium sp. NW18	0.97
OTU_98	Bacteria	Proteobacteria	Alphaproteobacteria	Rhodospirillales	MSB-1E8	uncultured bacterium	uncultured bacterium	0.97
OTU_99	Bacteria	Proteobacteria	Betaproteobacteria	Nitrosomonadales	Nitrosomonadaceae	uncultured		0.99
OTU_1555	Bacteria	Firmicutes	Clostridia	Clostridiales	Family XI	Finegoldia	uncultured bacterium	1
OTU_187	Bacteria	Proteobacteria	Betaproteobacteria	Rhodocyclales	Rhodocyclaceae			0.96
OTU_2809	Bacteria	Planctomycetes	Phycisphaerae	Phycisphaerales	Phycisphaeraceae	SM1A02		0.99
OTU_2808	Bacteria	Planctomycetes	Planctomycetacia	Planctomycetales	Planctomycetaceae			1
OTU_2807	Bacteria	Chloroflexi	Chloroflexia	Chloroflexales	Roseiflexaceae	Roseiflexus		1
OTU_2806	Bacteria	Planctomycetes	Planctomycetacia	Planctomycetales	Planctomycetaceae	Pirellula		0.99
OTU_2805	Bacteria	Bacteroidetes	Cytophagia	Cytophagales	Cytophagaceae	Leadbetterella	uncultured Bacteroidetes bacterium	0.94
OTU_186	Bacteria	Actinobacteria	Actinobacteria	Propionibacteriales	Nocardioidaceae	Marmoricola	uncultured organism	0.92
OTU_2803	Bacteria	Acidobacteria	Holophagae	Subgroup 7	uncultured Acidobacterium sp.	uncultured Acidobacterium sp.	uncultured Acidobacterium sp.	1
OTU_2802	Bacteria	Firmicutes	Clostridia	Clostridiales	Clostridiaceae 2			0.93
OTU_2801	Bacteria	Chlamydiae	Chlamydiae	Chlamydiales	Parachlamydiaceae			0.91
OTU_2800	Bacteria	Firmicutes	Clostridia	Clostridiales	Ruminococcaceae			0.92
OTU_189	Bacteria	Actinobacteria	Actinobacteria	Pseudonocardiales	Pseudonocardiaceae	Amycolatopsis		0.99
OTU_309	Bacteria	Chloroflexi	TK10					1
OTU_308	Bacteria	Firmicutes	Bacilli	Bacillales	Bacillaceae	Geobacillus	uncultured organism	0.84
OTU_188	Bacteria	Proteobacteria	Alphaproteobacteria	Rhizobiales	Phyllobacteriaceae	Nitratireductor		0.97
OTU_303	Bacteria	Proteobacteria	Betaproteobacteria	Burkholderiales	Comamonadaceae			1
OTU_302	Bacteria	Proteobacteria	Deltaproteobacteria	Myxococcales	Sandaracinaceae	uncultured bacterium	uncultured bacterium	0.87
OTU_301	Bacteria	Acidobacteria	Acidobacteria	Subgroup 3	Unknown Family	Bryobacter		0.98
OTU_300	Bacteria	Proteobacteria	Betaproteobacteria	Nitrosomonadales	Nitrosomonadaceae	uncultured	uncultured Burkholderiaceae bacterium	1
OTU_307	Bacteria	Actinobacteria	Actinobacteria	Micrococcales	Microbacteriaceae	Agromyces		0.97
OTU_306	Bacteria	Actinobacteria	Actinobacteria	Frankiales	Frankiaceae	Jatrophihabitans	uncultured bacterium	0.94
OTU_305	Bacteria	Proteobacteria	Gammaproteobacteria	Alteromonadales	Alteromonadaceae			0.89
OTU_304	Bacteria	Bacteroidetes	Flavobacteriia	Flavobacteriales	Flavobacteriaceae	Chryseobacterium	uncultured bacterium	0.85
OTU_1594	Bacteria	Firmicutes	Clostridia	Clostridiales	Ruminococcaceae	Papillibacter		1
OTU_1595	Bacteria	Proteobacteria	Deltaproteobacteria	Bdellovibrionales	Bdellovibrionaceae	Bdellovibrio		1
OTU_1596	Bacteria	Proteobacteria	Gammaproteobacteria	Xanthomonadales	Xanthomonadaceae	Panacagrimonas	uncultured bacterium	0.97
OTU_1597	Bacteria	Firmicutes	Clostridia	Clostridiales	Family XI	Sedimentibacter	uncultured Sedimentibacter sp.	0.99
OTU_1590	Bacteria	Deinococcus-Thermus	Deinococci	Thermales	Thermaceae	Meiothermus	Meiothermus sp. L-bf-PMW-16.1.2.1	0.89
OTU_1591	Bacteria	Proteobacteria	Gammaproteobacteria	Chromatiales	Ectothiorhodospiraceae	Acidiferrobacter	uncultured proteobacterium	0.99
OTU_1592	Bacteria	Planctomycetes	Planctomycetacia	Planctomycetales	Planctomycetaceae	uncultured	uncultured bacterium	0.83
OTU_1593	Bacteria	Verrucomicrobia	Spartobacteria	Chthoniobacterales	Chthoniobacteraceae	Chthoniobacter	uncultured Verrucomicrobia bacterium	1
OTU_1598	Bacteria	Chloroflexi	TK10	uncultured bacterium	uncultured bacterium	uncultured bacterium	uncultured bacterium	0.89
OTU_1599	Bacteria	Proteobacteria	Deltaproteobacteria	Bdellovibrionales	Bdellovibrionaceae	OM27 clade		0.86
OTU_2889	Bacteria	Planctomycetes	Pla4 lineage	uncultured bacterium	uncultured bacterium	uncultured bacterium	uncultured bacterium	0.95
OTU_417	Bacteria	Proteobacteria	Betaproteobacteria	SC-I-84				0.9
OTU_944	Bacteria	Firmicutes	Bacilli	SHBZ1548				0.82
OTU_415	Bacteria	Proteobacteria	Deltaproteobacteria	Myxococcales	Phaselicystidaceae	Phaselicystis		0.99
OTU_414	Bacteria	Proteobacteria	Betaproteobacteria	SC-I-84				0.88
OTU_413	Bacteria	Bacteroidetes	Sphingobacteriia	Sphingobacteriales	AKYH767	uncultured bacterium	uncultured bacterium	0.93
OTU_412	Bacteria	Acidobacteria	Subgroup 22	uncultured proteobacterium	uncultured proteobacterium	uncultured proteobacterium	uncultured proteobacterium	0.82
OTU_411	Bacteria	Proteobacteria	Betaproteobacteria	SC-I-84	uncultured Burkholderiaceae bacterium	uncultured Burkholderiaceae bacterium	uncultured Burkholderiaceae bacterium	0.99
OTU_942	Bacteria	Proteobacteria	Gammaproteobacteria	Pseudomonadales	Pseudomonadaceae			1
OTU_1622	Bacteria	Proteobacteria	Alphaproteobacteria	Rickettsiales	Rickettsiales Incertae Sedis	Candidatus Odyssella	uncultured bacterium	1
OTU_1623	Bacteria	Proteobacteria	Alphaproteobacteria	Rhizobiales				0.99
OTU_1620	Bacteria	Proteobacteria	Alphaproteobacteria	Sphingomonadales	Sphingomonadaceae			0.98
OTU_1621	Bacteria	Proteobacteria	Deltaproteobacteria	Myxococcales	Nannocystaceae	uncultured	uncultured delta proteobacterium	0.94
OTU_949	Bacteria	Chloroflexi	Chloroflexia	Chloroflexales	Chloroflexaceae	Chloronema	uncultured bacterium	1
OTU_948	Bacteria	Gemmatimonadetes	Gemmatimonadetes	Gemmatimonadales	Gemmatimonadaceae	Gemmatimonas	uncultured Gemmatimonadetes bacterium	0.91
OTU_419	Bacteria	Actinobacteria	Actinobacteria	Glycomycetales	Glycomycetaceae	Glycomyces	Glycomyces harbinensis	0.89
OTU_418	Bacteria	Proteobacteria	Gammaproteobacteria	Xanthomonadales	Xanthomonadaceae	uncultured	uncultured bacterium	0.92
OTU_787	Bacteria	Proteobacteria	Alphaproteobacteria	Rhodobacterales	Rhodobacteraceae	Paracoccus		0.99
OTU_786	Bacteria	Chloroflexi	TK10	uncultured bacterium	uncultured bacterium	uncultured bacterium	uncultured bacterium	0.96
OTU_785	Bacteria	Proteobacteria	Deltaproteobacteria	Myxococcales	Haliangiaceae	Haliangium	uncultured bacterium	0.82
OTU_784	Bacteria	Proteobacteria	Deltaproteobacteria	Myxococcales	Myxococcaceae			0.89
OTU_783	Bacteria	Firmicutes	Bacilli	Bacillales	Paenibacillaceae	Thermobacillus	uncultured bacterium	1
OTU_782	Bacteria	Firmicutes	Bacilli	Bacillales	Bacillaceae	Bacillus	Bacillus foraminis	1
OTU_781	Bacteria	Actinobacteria	Thermoleophilia	Gaiellales	Gaiellaceae	Gaiella		1
OTU_780	Bacteria	Actinobacteria	Actinobacteria	Frankiales	Frankiaceae	Jatrophihabitans	uncultured bacterium	0.87
OTU_1667	Bacteria	Bacteroidetes	Sphingobacteriia	Sphingobacteriales				0.97
OTU_789	Bacteria	Bacteroidetes	vadinHA17					1
OTU_788	Bacteria	Acidobacteria	Acidobacteria	Subgroup 6				1
OTU_1138	Bacteria	Proteobacteria	Betaproteobacteria	Burkholderiales	Comamonadaceae			1
OTU_1139	Bacteria	Firmicutes	Clostridia	Clostridiales	Eubacteriaceae	Alkalibacter	uncultured bacterium	0.94
OTU_1136	Bacteria	Proteobacteria	Alphaproteobacteria	Rhizobiales	Bradyrhizobiaceae			1
OTU_1137	Bacteria	Proteobacteria	Deltaproteobacteria	Bdellovibrionales	Bdellovibrionaceae	Bdellovibrio		1
OTU_1134	Bacteria	Firmicutes	OPB54	uncultured Clostridia bacterium	uncultured Clostridia bacterium	uncultured Clostridia bacterium	uncultured Clostridia bacterium	0.93
OTU_1135	Bacteria	Proteobacteria						0.86
OTU_1132	Bacteria	Gemmatimonadetes	Gemmatimonadetes	S0134 terrestrial group				0.99
OTU_1133	Bacteria	Proteobacteria	Deltaproteobacteria	Myxococcales	Haliangiaceae	Haliangium	uncultured Kofleriaceae bacterium	1
OTU_1130	Bacteria	Chlorobi	Ignavibacteria	Ignavibacteriales	BSV26			0.97
OTU_1131	Bacteria	Actinobacteria	Actinobacteria	Propionibacteriales	Nocardioidaceae	Nocardioides		0.96
OTU_1963	Bacteria	Proteobacteria	Deltaproteobacteria	GR-WP33-30				1
OTU_1059	Bacteria	Bacteroidetes	Cytophagia	Cytophagales	Cytophagaceae	Sporocytophaga	uncultured organism	0.96
OTU_1058	Bacteria	Proteobacteria	Deltaproteobacteria	Myxococcales	Haliangiaceae	Haliangium		0.96
OTU_1051	Bacteria	Acidobacteria	Acidobacteria	Subgroup 4	43063	uncultured Acidobacteria bacterium	uncultured Acidobacteria bacterium	0.93
OTU_1050	Bacteria	Candidate division TM7						1
OTU_1053	Bacteria	Chloroflexi	Chloroflexia	Chloroflexales	Roseiflexaceae	Roseiflexus	uncultured bacterium	0.95
OTU_1052	Bacteria	Acidobacteria	Acidobacteria	Acidobacteriales	Acidobacteriaceae (Subgroup 1)	uncultured	uncultured Acidobacteria bacterium	0.82
OTU_1055	Bacteria	Actinobacteria	Acidimicrobiia	Acidimicrobiales				0.96
OTU_1054	Bacteria	Chloroflexi	JG37-AG-4	uncultured bacterium	uncultured bacterium	uncultured bacterium	uncultured bacterium	1
OTU_1057	Bacteria	Acidobacteria	Acidobacteria	Subgroup 3	Unknown Family	Bryobacter		1
OTU_1056	Bacteria	Armatimonadetes						1
OTU_2451	Bacteria	Proteobacteria	Alphaproteobacteria	Rhodospirillales	Rhodospirillaceae			0.85
OTU_1529	Bacteria	Acidobacteria	Acidobacteria	Subgroup 3	Unknown Family	Candidatus Solibacter		0.8
OTU_2452	Bacteria	Proteobacteria	Deltaproteobacteria	Myxococcales	Sandaracinaceae	uncultured Myxococcales bacterium	uncultured Myxococcales bacterium	0.97
OTU_2351	Bacteria	Proteobacteria	Alphaproteobacteria	Rhodospirillales	KCM-B-15	uncultured bacterium	uncultured bacterium	1
OTU_1528	Bacteria	WCHB1-60						1
OTU_2299	Bacteria	Acidobacteria	Acidobacteria	Subgroup 6	uncultured Acidobacteria bacterium	uncultured Acidobacteria bacterium	uncultured Acidobacteria bacterium	0.89
OTU_2896	Bacteria	Actinobacteria	Actinobacteria					1
OTU_1837	Bacteria	Bacteroidetes	Cytophagia	Cytophagales	Cytophagaceae	Hymenobacter		1
OTU_1836	Bacteria	Bacteroidetes	Sphingobacteriia	Sphingobacteriales	Chitinophagaceae	uncultured		0.8
OTU_1835	Bacteria	Proteobacteria	Deltaproteobacteria	Myxococcales	0319-6G20			1
OTU_1834	Bacteria	Chlamydiae	Chlamydiae	Chlamydiales	Parachlamydiaceae			0.86
OTU_1833	Bacteria	Verrucomicrobia	Spartobacteria	Chthoniobacterales	Chthoniobacteraceae	Chthoniobacter	uncultured bacterium	1
OTU_1832	Bacteria	Proteobacteria	Alphaproteobacteria	Rhodospirillales	DA111			1
OTU_1831	Bacteria	Deinococcus-Thermus	Deinococci	Deinococcales	Trueperaceae	Truepera	uncultured Deinococcales bacterium	1
OTU_1830	Bacteria	Proteobacteria	Betaproteobacteria	Burkholderiales	Comamonadaceae			1
OTU_1839	Bacteria	Armatimonadetes						1
OTU_1838	Bacteria	Proteobacteria	Alphaproteobacteria	Rickettsiales	Holosporaceae	uncultured	uncultured bacterium	0.9
OTU_2293	Bacteria	Fusobacteria	Fusobacteriia	Fusobacteriales	Fusobacteriaceae	Fusobacterium	uncultured bacterium	1
OTU_2897	Bacteria	Firmicutes	Clostridia	Clostridiales	Peptococcaceae	Thermincola	uncultured bacterium	1
OTU_2359	Bacteria	Actinobacteria	Actinobacteria	Micrococcales	Promicromonosporaceae	Promicromonospora	Promicromonospora xylanilytica	0.85
OTU_822	Bacteria	Bacteroidetes	Flavobacteriia	Flavobacteriales	Cryomorphaceae	Crocinitomix		1
OTU_2358	Bacteria	Chloroflexi	KD4-96	uncultured bacterium	uncultured bacterium	uncultured bacterium	uncultured bacterium	0.91
OTU_2238	Bacteria	Firmicutes	Clostridia	Clostridiales	Clostridiaceae 1	Sarcina		1
OTU_1759	Bacteria	Proteobacteria	Deltaproteobacteria	Myxococcales	mle1-27			0.98
OTU_823	Bacteria	Proteobacteria	Deltaproteobacteria	Myxococcales	uncultured			0.98
OTU_2234	Bacteria	Bacteroidetes						0.99
OTU_2235	Bacteria	Proteobacteria	Alphaproteobacteria	Rhodospirillales	Rhodospirillaceae	Defluviicoccus	uncultured bacterium	0.93
OTU_2236	Bacteria	Candidate division TM7	uncultured bacterium	uncultured bacterium	uncultured bacterium	uncultured bacterium	uncultured bacterium	0.91
OTU_2237	Bacteria	Actinobacteria	MB-A2-108					1
OTU_2230	Bacteria	Actinobacteria	Actinobacteria					0.98
OTU_356	Bacteria	Proteobacteria	Deltaproteobacteria	Desulfurellales	Desulfurellaceae	uncultured	uncultured bacterium	0.8
OTU_2232	Bacteria	Elusimicrobia	Elusimicrobia	Lineage IIb	uncultured bacterium	uncultured bacterium	uncultured bacterium	0.96
OTU_2233	Bacteria	Acidobacteria						0.84
OTU_1903	Bacteria	Chloroflexi	TK10	uncultured bacterium	uncultured bacterium	uncultured bacterium	uncultured bacterium	0.9
OTU_1902	Bacteria	Chlamydiae	Chlamydiae	Chlamydiales				1
OTU_1901	Bacteria	Proteobacteria	Alphaproteobacteria	Rhodospirillales	MND8	uncultured bacterium	uncultured bacterium	1
OTU_821	Bacteria	Firmicutes	Bacilli	Bacillales	Paenibacillaceae	Paenibacillus		1
OTU_1907	Bacteria	Chloroflexi	KD4-96					1
OTU_1906	Bacteria	Proteobacteria	Deltaproteobacteria	Myxococcales	0319-6G20	uncultured soil bacterium	uncultured soil bacterium	0.91
OTU_1905	Bacteria	Proteobacteria	Alphaproteobacteria	Rickettsiales				0.81
OTU_1904	Bacteria	Firmicutes	Clostridia	Clostridiales	Family XI	Sedimentibacter	uncultured bacterium	0.85
OTU_826	Bacteria	Acidobacteria	Subgroup 22	uncultured Acidobacteria bacterium	uncultured Acidobacteria bacterium	uncultured Acidobacteria bacterium	uncultured Acidobacteria bacterium	0.82
OTU_1909	Bacteria	Proteobacteria	Alphaproteobacteria	Rhizobiales				0.98
OTU_1908	Bacteria	Firmicutes	OPB54					0.96
OTU_2820	Bacteria	Firmicutes	Clostridia	Clostridiales	Family XI			1
OTU_827	Bacteria	Proteobacteria	Alphaproteobacteria	Rhizobiales	A0839			1
OTU_2674	Bacteria	Proteobacteria	Gammaproteobacteria					1
OTU_824	Bacteria	Actinobacteria	Acidimicrobiia	Acidimicrobiales	uncultured	uncultured bacterium	uncultured bacterium	0.93
OTU_825	Bacteria	Proteobacteria	Alphaproteobacteria	Sphingomonadales	JG34-KF-161	uncultured bacterium	uncultured bacterium	0.95
OTU_2579	Bacteria	Spirochaetae	Spirochaetes	Spirochaetales	Spirochaetaceae	Spirochaeta	Spirochaetes bacterium pACH87	0.8
OTU_981	Bacteria	Proteobacteria	Alphaproteobacteria	Rhodospirillales	Acetobacteraceae	Rhodovastum	uncultured bacterium	0.92
OTU_1699	Bacteria	Planctomycetes	Phycisphaerae	Phycisphaerales	Phycisphaeraceae			1
OTU_980	Bacteria	Firmicutes	Clostridia	Clostridiales	Family XVIII	Symbiobacterium	Symbiobacterium thermophilum	0.85
OTU_451	Bacteria	Bacteroidetes	Sphingobacteriia	Sphingobacteriales	PHOS-HE51			1
OTU_2671	Bacteria							0.99
OTU_2582	Bacteria	Proteobacteria	Alphaproteobacteria	Rhizobiales				1
OTU_2583	Bacteria	Firmicutes	Clostridia	Clostridiales	Syntrophomonadaceae			0.95
OTU_2580	Bacteria	Actinobacteria	Actinobacteria	Corynebacteriales	Tsukamurellaceae	Tsukamurella	Tsukamurella tyrosinosolvens	1
OTU_450	Bacteria	Proteobacteria	Deltaproteobacteria	GR-WP33-30	uncultured Myxococcales bacterium	uncultured Myxococcales bacterium	uncultured Myxococcales bacterium	1
OTU_2586	Bacteria	Firmicutes	Clostridia	Clostridiales	Christensenellaceae	uncultured		1
OTU_2587	Bacteria	Chloroflexi	TK10					1
OTU_2584	Bacteria	Firmicutes	Clostridia	Clostridiales	Peptostreptococcaceae	Incertae Sedis		0.97
OTU_2585	Bacteria	Planctomycetes	Planctomycetacia	Planctomycetales	Planctomycetaceae	Planctomyces	uncultured bacterium	0.99
OTU_457	Bacteria	Actinobacteria	Actinobacteria	Frankiales	Nakamurellaceae	Nakamurella		0.82
OTU_2588	Bacteria	Bacteroidetes	Flavobacteriia	Flavobacteriales	Flavobacteriaceae	Chryseobacterium	uncultured bacterium	1
OTU_2589	Bacteria	Proteobacteria	Betaproteobacteria	TRA3-20	uncultured beta proteobacterium	uncultured beta proteobacterium	uncultured beta proteobacterium	0.81
OTU_984	Bacteria	Bacteroidetes	Cytophagia	Cytophagales	Cytophagaceae	uncultured	uncultured Bacteroidetes bacterium	0.93
OTU_2340	Bacteria	Proteobacteria	Deltaproteobacteria	Myxococcales				0.95
OTU_2341	Bacteria	Acidobacteria	Subgroup 22					0.98
OTU_2342	Bacteria	Proteobacteria	Alphaproteobacteria	Rhodospirillales	Rhodospirillales Incertae Sedis	Candidatus Alysiosphaera		0.96
OTU_2343	Bacteria	Verrucomicrobia	OPB35 soil group	uncultured Verrucomicrobia bacterium	uncultured Verrucomicrobia bacterium	uncultured Verrucomicrobia bacterium	uncultured Verrucomicrobia bacterium	0.94
OTU_2344	Bacteria	Planctomycetes	Planctomycetacia	Planctomycetales	Planctomycetaceae	uncultured		1
OTU_987	Bacteria	Acidobacteria	Acidobacteria	Subgroup 3	Unknown Family	Bryobacter	uncultured Acidobacterium sp.	0.81
OTU_2346	Bacteria	Proteobacteria	Deltaproteobacteria	Myxococcales	0319-6G20	uncultured soil bacterium	uncultured soil bacterium	0.97
OTU_2347	Bacteria	Cyanobacteria	ML635J-21	uncultured Halanaerobiaceae bacterium	uncultured Halanaerobiaceae bacterium	uncultured Halanaerobiaceae bacterium	uncultured Halanaerobiaceae bacterium	0.89
OTU_2348	Bacteria	Proteobacteria	Deltaproteobacteria	Myxococcales	0319-6G20	uncultured bacterium	uncultured bacterium	0.91
OTU_2349	Bacteria	Proteobacteria	Alphaproteobacteria	Rickettsiales	SM2D12	uncultured bacterium	uncultured bacterium	0.93
OTU_986	Bacteria	Actinobacteria	Actinobacteria	Pseudonocardiales	Pseudonocardiaceae			0.99
OTU_2568	Bacteria	Actinobacteria	Actinobacteria	Streptosporangiales	Streptosporangiaceae	Microbispora	Microbispora rosea	0.81
OTU_2569	Bacteria	Proteobacteria	Deltaproteobacteria	Myxococcales	0319-6G20	marine metagenome	marine metagenome	1
OTU_2560	Bacteria	Chloroflexi	Chloroflexia	Herpetosiphonales	Herpetosiphonaceae	Herpetosiphon	uncultured bacterium	0.94
OTU_2561	Bacteria	Bacteroidetes	Sphingobacteriia	Sphingobacteriales	Chitinophagaceae			1
OTU_2562	Bacteria	Chloroflexi	Chloroflexia	Chloroflexales	Roseiflexaceae	Roseiflexus		0.99
OTU_2563	Bacteria							1
OTU_2564	Bacteria	Bacteroidetes	Bacteroidia	Bacteroidales	Rikenellaceae	vadinBC27 wastewater-sludge group	uncultured anaerobic bacterium	0.99
OTU_2565	Bacteria	Proteobacteria	Deltaproteobacteria	Myxococcales	Haliangiaceae	Haliangium		0.95
OTU_2566	Bacteria	Bacteroidetes	Sphingobacteriia	Sphingobacteriales	Chitinophagaceae			1
OTU_2567	Bacteria	Armatimonadetes	Armatimonadia	Armatimonadales				0.99
OTU_1638	Bacteria	Proteobacteria	Deltaproteobacteria	Myxococcales				1
OTU_2950	Bacteria	Firmicutes	Clostridia	Clostridiales	Family XI	Peptoniphilus	peptoniphilus sp. 4-4	0.88
OTU_2164	Bacteria	Proteobacteria	Gammaproteobacteria	Xanthomonadales	Xanthomonadaceae	Panacagrimonas	uncultured bacterium	0.99
OTU_2165	Bacteria	Firmicutes	Clostridia	Clostridiales	Lachnospiraceae			0.99
OTU_2166	Bacteria	Firmicutes	Bacilli	Bacillales				0.87
OTU_2167	Bacteria	Chloroflexi	TK10	uncultured Dehalogenimonas sp.	uncultured Dehalogenimonas sp.	uncultured Dehalogenimonas sp.	uncultured Dehalogenimonas sp.	0.97
OTU_2160	Bacteria	Proteobacteria	Gammaproteobacteria	NKB5	uncultured bacterium	uncultured bacterium	uncultured bacterium	0.87
OTU_2161	Bacteria	Proteobacteria	Deltaproteobacteria	Myxococcales	Nannocystaceae	Enhygromyxa	uncultured bacterium	0.85
OTU_2162	Bacteria	Actinobacteria	Acidimicrobiia	Acidimicrobiales				1
OTU_2163	Bacteria	Chloroflexi	JG30-KF-CM66	uncultured bacterium	uncultured bacterium	uncultured bacterium	uncultured bacterium	0.85
OTU_2168	Bacteria	Planctomycetes	Phycisphaerae	Phycisphaerales	Phycisphaeraceae	Phycisphaera		0.86
OTU_2169	Bacteria	TM6						0.98
OTU_2698	Bacteria	Acidobacteria	Acidobacteria	Subgroup 4	43063	uncultured Acidobacteria bacterium	uncultured Acidobacteria bacterium	1
OTU_2699	Bacteria	Proteobacteria	Deltaproteobacteria					0.93
OTU_1455	Bacteria	Proteobacteria	Deltaproteobacteria	Bdellovibrionales	Bdellovibrionaceae	OM27 clade		0.93
OTU_1454	Bacteria	Firmicutes	Clostridia	Clostridiales	Lachnospiraceae			0.95
OTU_778	Bacteria	Acidobacteria	Acidobacteria	Subgroup 3	Unknown Family	Bryobacter		0.89
OTU_779	Bacteria	Proteobacteria	Alphaproteobacteria	Rhizobiales	MNG7			0.93
OTU_1451	Bacteria	Acidobacteria	Holophagae	Subgroup 10	CA002	Holophaga sp. oral clone CA002	Holophaga sp. oral clone CA002	0.96
OTU_1450	Bacteria	Proteobacteria	Alphaproteobacteria					0.95
OTU_1453	Bacteria	Firmicutes	Clostridia	Clostridiales	Christensenellaceae	uncultured		0.82
OTU_1452	Bacteria	Acidobacteria	Holophagae	Subgroup 10	ABS-19	uncultured bacterium	uncultured bacterium	0.97
OTU_772	Bacteria	Proteobacteria	Alphaproteobacteria	Sphingomonadales	Sphingomonadaceae			1
OTU_773	Bacteria	Acidobacteria	Acidobacteria	Subgroup 25	uncultured Acidobacteria bacterium	uncultured Acidobacteria bacterium	uncultured Acidobacteria bacterium	0.89
OTU_770	Bacteria	Proteobacteria	Alphaproteobacteria	Sphingomonadales				0.98
OTU_771	Bacteria							1
OTU_776	Bacteria	Chlorobi	Chlorobia	Chlorobiales	OPB56			0.97
OTU_777	Bacteria	Armatimonadetes						1
OTU_774	Bacteria	Proteobacteria	Alphaproteobacteria	Rhodospirillales	MSB-1E8	uncultured alpha proteobacterium	uncultured alpha proteobacterium	0.91
OTU_775	Bacteria	Proteobacteria	Alphaproteobacteria	Rhodospirillales	Acetobacteraceae	Roseomonas		0.96
OTU_578	Bacteria	Acidobacteria	Acidobacteria	Subgroup 3	Unknown Family	Bryobacter	uncultured bacterium	0.85
OTU_579	Bacteria	Bacteroidetes	Sphingobacteriia	Sphingobacteriales	Chitinophagaceae			1
OTU_574	Bacteria	Proteobacteria	Deltaproteobacteria	Myxococcales	Haliangiaceae	Haliangium	uncultured proteobacterium	0.93
OTU_575	Bacteria	Candidate division TM7	uncultured bacterium	uncultured bacterium	uncultured bacterium	uncultured bacterium	uncultured bacterium	0.98
OTU_576	Bacteria	Proteobacteria	Deltaproteobacteria	Myxococcales				0.81
OTU_577	Bacteria	Bacteroidetes	Sphingobacteriia	Sphingobacteriales	env.OPS 17			1
OTU_570	Bacteria	Actinobacteria	Acidimicrobiia	Acidimicrobiales	uncultured	uncultured actinobacterium	uncultured actinobacterium	0.84
OTU_571	Bacteria	Verrucomicrobia	OPB35 soil group					1
OTU_572	Bacteria	Armatimonadetes	uncultured Carnobacterium sp.	uncultured Carnobacterium sp.	uncultured Carnobacterium sp.	uncultured Carnobacterium sp.	uncultured Carnobacterium sp.	0.88
OTU_573	Bacteria	Proteobacteria	Deltaproteobacteria	Myxococcales	uncultured			0.97
OTU_2952	Bacteria	Proteobacteria	Gammaproteobacteria	Legionellales	Coxiellaceae	Aquicella		0.88
OTU_1658	Bacteria	Chloroflexi	uncultured	uncultured bacterium	uncultured bacterium	uncultured bacterium	uncultured bacterium	0.9
OTU_83	Bacteria	Firmicutes	Bacilli	Bacillales	Alicyclobacillaceae	Tumebacillus	uncultured bacterium	0.99
OTU_82	Bacteria	Proteobacteria	Alphaproteobacteria	Sphingomonadales	Sphingomonadaceae	Sphingomonas		0.99
OTU_81	Bacteria	Actinobacteria	Acidimicrobiia	Acidimicrobiales	Acidimicrobiaceae	uncultured	uncultured bacterium	0.91
OTU_80	Bacteria	Proteobacteria	Deltaproteobacteria	Myxococcales	Polyangiaceae	Byssovorax	unidentified	0.99
OTU_174	Bacteria	Proteobacteria	Gammaproteobacteria	Pseudomonadales	Pseudomonadaceae	Cellvibrio	uncultured bacterium	1
OTU_175	Bacteria	Gemmatimonadetes	Gemmatimonadetes	Gemmatimonadales	Gemmatimonadaceae	uncultured		1
OTU_176	Bacteria	Chloroflexi	TK10	uncultured bacterium	uncultured bacterium	uncultured bacterium	uncultured bacterium	0.92
OTU_84	Bacteria	Actinobacteria	Thermoleophilia	Solirubrobacterales	Solirubrobacteraceae	Solirubrobacter	uncultured bacterium	0.81
OTU_178	Bacteria	Actinobacteria	Thermoleophilia	Gaiellales	Gaiellaceae	Gaiella	uncultured bacterium	0.82
OTU_179	Bacteria	Proteobacteria	Gammaproteobacteria	KI89A clade	uncultured bacterium	uncultured bacterium	uncultured bacterium	0.97
OTU_89	Bacteria	Proteobacteria	Gammaproteobacteria	Xanthomonadales	Xanthomonadaceae	Stenotrophomonas		0.96
OTU_88	Bacteria	Bacteroidetes	Sphingobacteriia	Sphingobacteriales	Saprospiraceae	uncultured		1
OTU_2766	Bacteria	Proteobacteria	Deltaproteobacteria	Bdellovibrionales	Bdellovibrionaceae	Bdellovibrio		0.9
OTU_2767	Bacteria	Chlamydiae	Chlamydiae	Chlamydiales	Parachlamydiaceae	Candidatus Protochlamydia		0.87
OTU_2764	Bacteria	Actinobacteria	Actinobacteria	Frankiales				0.88
OTU_2765	Bacteria	Firmicutes	Bacilli	Bacillales	Thermoactinomycetaceae	Shimazuella	uncultured bacterium	0.99
OTU_2832	Bacteria	Chlamydiae	Chlamydiae	Chlamydiales	Simkaniaceae			0.9
OTU_2689	Bacteria	Chlamydiae	Chlamydiae	Chlamydiales				1
OTU_2830	Bacteria	Planctomycetes	vadinHA49					1
OTU_2831	Bacteria							1
OTU_2836	Bacteria	Proteobacteria	Deltaproteobacteria	Myxococcales				0.93
OTU_2837	Bacteria	Firmicutes	Clostridia	Clostridiales	Lachnospiraceae	Butyrivibrio		0.94
OTU_2834	Bacteria							1
OTU_2835	Bacteria	Firmicutes	Clostridia					0.85
OTU_2838	Bacteria	TM6	uncultured bacterium	uncultured bacterium	uncultured bacterium	uncultured bacterium	uncultured bacterium	0.86
OTU_2839	Bacteria	Planctomycetes	OM190	uncultured bacterium	uncultured bacterium	uncultured bacterium	uncultured bacterium	0.96
OTU_318	Bacteria	Proteobacteria	Deltaproteobacteria	Desulfobacterales	Nitrospinaceae	Candidatus Entotheonella	uncultured bacterium	1
OTU_319	Bacteria	Actinobacteria	Acidimicrobiia	Acidimicrobiales	Acidimicrobiaceae			1
OTU_310	Bacteria	Actinobacteria	Actinobacteria	Streptosporangiales	Thermomonosporaceae	Actinocorallia	uncultured bacterium	0.94
OTU_311	Bacteria	Proteobacteria	Betaproteobacteria	Burkholderiales	Burkholderiaceae	Lautropia	uncultured bacterium	1
OTU_312	Bacteria	Gemmatimonadetes	Gemmatimonadetes	Gemmatimonadales	Gemmatimonadaceae	Gemmatimonas		1
OTU_313	Bacteria	Proteobacteria	Betaproteobacteria	SC-I-84	uncultured beta proteobacterium	uncultured beta proteobacterium	uncultured beta proteobacterium	0.92
OTU_314	Bacteria	Acidobacteria	Acidobacteria	Subgroup 6				1
OTU_315	Bacteria	Proteobacteria	Betaproteobacteria	Burkholderiales	Alcaligenaceae	Achromobacter	uncultured Burkholderiaceae bacterium	0.89
OTU_316	Bacteria	Actinobacteria	Acidimicrobiia	Acidimicrobiales	Acidimicrobiaceae	Ilumatobacter	uncultured bacterium	1
OTU_317	Bacteria							1
OTU_1587	Bacteria	Actinobacteria	Actinobacteria	Micromonosporales	Micromonosporaceae			0.99
OTU_1586	Bacteria	Proteobacteria	Deltaproteobacteria	Myxococcales	0319-6G20	uncultured Roseobacter sp.	uncultured Roseobacter sp.	1
OTU_1585	Bacteria	Acidobacteria	Acidobacteria	Subgroup 6	uncultured Acidobacteria bacterium	uncultured Acidobacteria bacterium	uncultured Acidobacteria bacterium	1
OTU_1584	Bacteria	Firmicutes	Bacilli	Bacillales	Thermoactinomycetaceae	Thermoactinomyces	uncultured bacterium	0.81
OTU_1583	Bacteria							1
OTU_1582	Bacteria	Acidobacteria	Acidobacteria	Subgroup 6				1
OTU_1581	Bacteria	TM6	uncultured bacterium	uncultured bacterium	uncultured bacterium	uncultured bacterium	uncultured bacterium	0.96
OTU_1580	Bacteria	Planctomycetes	OM190					0.91
OTU_2898	Bacteria	Firmicutes	Bacilli	Bacillales	Bacillaceae	Terribacillus		0.98
OTU_1589	Bacteria	Tenericutes	Mollicutes	Haloplasmatales	Haloplasmataceae	Haloplasma	uncultured bacterium	0.92
OTU_1588	Bacteria	Acidobacteria	Acidobacteria	Subgroup 13	uncultured Acidobacteria bacterium	uncultured Acidobacteria bacterium	uncultured Acidobacteria bacterium	0.95
OTU_2726	Bacteria	Firmicutes	Clostridia	Clostridiales	Family XIII	uncultured		0.8
OTU_2825	Bacteria	Proteobacteria	Alphaproteobacteria	Rhizobiales	Xanthobacteraceae	uncultured		0.92
OTU_2899	Bacteria	Bacteroidetes	Bacteroidia	Bacteroidales	Bacteroidaceae	Bacteroides	uncultured bacterium	0.88
OTU_952	Bacteria	Gemmatimonadetes	Gemmatimonadetes	Gemmatimonadales	Gemmatimonadaceae	Gemmatimonas		1
OTU_953	Bacteria	Proteobacteria	Gammaproteobacteria	Xanthomonadales	Xanthomonadales Incertae Sedis			1
OTU_950	Bacteria	Proteobacteria	Deltaproteobacteria	Myxococcales				1
OTU_951	Bacteria	Gemmatimonadetes	Gemmatimonadetes	AT425-EubC11 terrestrial group	uncultured bacterium	uncultured bacterium	uncultured bacterium	1
OTU_956	Bacteria	Proteobacteria	Alphaproteobacteria	Rhodospirillales	Acetobacteraceae			1
OTU_957	Bacteria	Gemmatimonadetes	Gemmatimonadetes	Gemmatimonadales	Gemmatimonadaceae	uncultured	uncultured Gemmatimonadales bacterium	1
OTU_954	Bacteria	Firmicutes	Clostridia	Clostridiales	Family XI	Sedimentibacter		1
OTU_955	Bacteria	Proteobacteria	Alphaproteobacteria	Sphingomonadales	Sphingomonadaceae	Sphingomonas		0.89
OTU_1635	Bacteria	Proteobacteria	Betaproteobacteria					1
OTU_1634	Bacteria	Proteobacteria	Betaproteobacteria	Rhodocyclales	Rhodocyclaceae	Azospira	uncultured Acidobacteria bacterium	0.96
OTU_958	Bacteria	Proteobacteria	Betaproteobacteria	Neisseriales	Neisseriaceae	Neisseria	uncultured bacterium	1
OTU_959	Bacteria	Proteobacteria	Alphaproteobacteria					1
OTU_408	Bacteria	Actinobacteria	Acidimicrobiia	Acidimicrobiales	uncultured	uncultured bacterium	uncultured bacterium	0.87
OTU_409	Bacteria	Proteobacteria	Betaproteobacteria	Burkholderiales	Alcaligenaceae			0.95
OTU_1633	Bacteria	Proteobacteria	Deltaproteobacteria	Bdellovibrionales	Bacteriovoracaceae	Bacteriovorax		1
OTU_1632	Bacteria	Firmicutes	Clostridia	Clostridiales	Lachnospiraceae	uncultured		1
OTU_794	Bacteria	Fibrobacteres	Fibrobacteria	Fibrobacterales	Fibrobacteraceae	uncultured	uncultured bacterium	0.93
OTU_795	Bacteria	Actinobacteria	Actinobacteria	Micromonosporales	Micromonosporaceae	Longispora	uncultured bacterium	0.84
OTU_796	Bacteria	Proteobacteria	Gammaproteobacteria	Xanthomonadales	Xanthomonadaceae	Tahibacter	uncultured bacterium	0.98
OTU_797	Bacteria	Proteobacteria	Betaproteobacteria					0.98
OTU_790	Bacteria	Proteobacteria	Deltaproteobacteria	Myxococcales	uncultured	uncultured bacterium	uncultured bacterium	0.84
OTU_791	Bacteria	Firmicutes	Bacilli	Bacillales	Paenibacillaceae	Brevibacillus		1
OTU_792	Bacteria	Proteobacteria	Gammaproteobacteria	Xanthomonadales	Xanthomonadaceae	uncultured		0.82
OTU_793	Bacteria	Actinobacteria	Actinobacteria	Frankiales	Sporichthyaceae	Sporichthya	uncultured bacterium	0.9
OTU_798	Bacteria	Bacteroidetes	Sphingobacteriia	Sphingobacteriales	Chitinophagaceae			1
OTU_799	Bacteria	Actinobacteria	Actinobacteria	Streptosporangiales	Streptosporangiaceae	Streptosporangium	Streptosporangium roseum DSM 43021	0.96
OTU_2959	Bacteria	Firmicutes	Clostridia	Clostridiales				1
OTU_1965	Bacteria	Bacteroidetes	Sphingobacteriia	Sphingobacteriales				1
OTU_2827	Bacteria	Firmicutes	Bacilli					0.99
OTU_1964	Bacteria	Bacteroidetes	Sphingobacteriia	Sphingobacteriales	Chitinophagaceae	uncultured	uncultured bacterium	0.96
OTU_1967	Bacteria	Bacteroidetes	Sphingobacteriia	Sphingobacteriales				0.96
OTU_1966	Bacteria	Acidobacteria	Holophagae	Subgroup 7				1
OTU_2958	Bacteria	Verrucomicrobia	OPB35 soil group					1
OTU_1961	Bacteria	Proteobacteria	Betaproteobacteria	Burkholderiales	Oxalobacteraceae			0.96
OTU_1960	Bacteria	Bacteroidetes	Sphingobacteriia	Sphingobacteriales	Chitinophagaceae			1
OTU_1121	Bacteria	Proteobacteria	Deltaproteobacteria	Bdellovibrionales	Bdellovibrionaceae	OM27 clade	uncultured delta proteobacterium	0.94
OTU_1120	Bacteria	Chloroflexi	JG30-KF-CM66					1
OTU_1123	Bacteria	Proteobacteria	Alphaproteobacteria	Rhizobiales	F0723	alpha proteobacterium SK200a-2	alpha proteobacterium SK200a-2	0.82
OTU_1122	Bacteria	Actinobacteria	Thermoleophilia	Gaiellales	Gaiellaceae	Gaiella	uncultured bacterium	0.83
OTU_1125	Bacteria	Chloroflexi	TK10	uncultured bacterium	uncultured bacterium	uncultured bacterium	uncultured bacterium	0.96
OTU_1124	Bacteria	Chloroflexi	Chloroflexia	Chloroflexales	FFCH7168	uncultured bacterium	uncultured bacterium	1
OTU_1127	Bacteria	Acidobacteria	Holophagae	Subgroup 7				1
OTU_1126	Bacteria	Proteobacteria	Deltaproteobacteria	Myxococcales	Haliangiaceae	Haliangium		1
OTU_1129	Bacteria	Planctomycetes	Phycisphaerae	Phycisphaerales	Phycisphaeraceae	SM1A02	uncultured bacterium	0.98
OTU_1128	Bacteria	Bacteroidetes	Cytophagia	Cytophagales	Cytophagaceae	Hymenobacter	uncultured Hymenobacter sp.	1
OTU_1962	Bacteria	Proteobacteria	Betaproteobacteria	Nitrosomonadales	Gallionellaceae			1
OTU_2179	Bacteria	Proteobacteria	Alphaproteobacteria	Rhodospirillales	Rhodospirillaceae	Ferrovibrio	uncultured bacterium	1
OTU_2821	Bacteria	Proteobacteria	Deltaproteobacteria	Myxococcales	0319-6G20			1
OTU_2708	Bacteria	Firmicutes	OPB54	uncultured Clostridia bacterium	uncultured Clostridia bacterium	uncultured Clostridia bacterium	uncultured Clostridia bacterium	0.94
OTU_2709	Bacteria	Proteobacteria	Deltaproteobacteria	Myxococcales	Haliangiaceae	Haliangium		0.92
OTU_2727	Bacteria	Acidobacteria	Acidobacteria	Subgroup 4	DS-100	uncultured bacterium	uncultured bacterium	0.96
OTU_1028	Bacteria	Proteobacteria	Deltaproteobacteria	Myxococcales	mle1-27	uncultured bacterium	uncultured bacterium	0.98
OTU_1029	Bacteria	Gemmatimonadetes	Gemmatimonadetes	Gemmatimonadales	Gemmatimonadaceae	uncultured		1
OTU_1024	Bacteria	Acidobacteria	Acidobacteria	Acidobacteriales	Acidobacteriaceae (Subgroup 1)	uncultured	uncultured Acidobacteriaceae bacterium	1
OTU_1025	Bacteria	Proteobacteria	Alphaproteobacteria	Sphingomonadales	Sphingomonadaceae	Sphingomonas		0.91
OTU_1026	Bacteria	Cyanobacteria	ML635J-21					0.99
OTU_1027	Bacteria	Chloroflexi	TK10					1
OTU_1020	Bacteria	Proteobacteria	Deltaproteobacteria	Myxococcales	Polyangiaceae	Sorangium		1
OTU_1021	Bacteria	Proteobacteria	Betaproteobacteria	Burkholderiales	Alcaligenaceae	Achromobacter		0.93
OTU_1022	Bacteria	Bacteroidetes	Sphingobacteriia	Sphingobacteriales	KD3-93	uncultured bacterium	uncultured bacterium	0.99
OTU_1023	Bacteria	Actinobacteria	Actinobacteria	Micromonosporales	Micromonosporaceae			1
OTU_1509	Bacteria	Planctomycetes	Planctomycetacia	Planctomycetales	Planctomycetaceae	uncultured	uncultured bacterium	0.95
OTU_1508	Bacteria	Proteobacteria	Betaproteobacteria	Burkholderiales	Comamonadaceae			1
OTU_1507	Bacteria	Firmicutes	Clostridia	Clostridiales	Ruminococcaceae	Clostridium sp. JC3	Clostridium sp. JC3	0.95
OTU_1506	Bacteria	Candidate division WS3	uncultured bacterium	uncultured bacterium	uncultured bacterium	uncultured bacterium	uncultured bacterium	0.88
OTU_2823	Bacteria	Firmicutes	Clostridia	Clostridiales	Ruminococcaceae			0.99
OTU_1769	Bacteria	Proteobacteria	Deltaproteobacteria	Myxococcales	0319-6G20			0.99
OTU_1778	Bacteria							1
OTU_1538	Bacteria	Proteobacteria	Deltaproteobacteria	GR-WP33-30				0.99
OTU_2703	Bacteria	Gemmatimonadetes	Gemmatimonadetes	Gemmatimonadales	Gemmatimonadaceae			0.95
OTU_1779	Bacteria	Planctomycetes	Phycisphaerae	Phycisphaerales	Phycisphaeraceae	SM1A02	uncultured bacterium	0.92
OTU_2704	Bacteria	Verrucomicrobia	Verrucomicrobiae	Verrucomicrobiales	Verrucomicrobiaceae	Prosthecobacter	uncultured bacterium	1
OTU_2705	Bacteria	Proteobacteria	Deltaproteobacteria	Myxococcales	Haliangiaceae	Haliangium	Kofleria sp. DSM 53743	0.99
OTU_2706	Bacteria	Proteobacteria						1
OTU_2822	Bacteria	Proteobacteria	Gammaproteobacteria	NKB5	Legionella-like amoebal pathogen HT99	Legionella-like amoebal pathogen HT99	Legionella-like amoebal pathogen HT99	0.89
OTU_1768	Bacteria	Proteobacteria	Alphaproteobacteria	Rhizobiales	Bradyrhizobiaceae	Bosea	uncultured bacterium	0.88
OTU_1330	Bacteria	Firmicutes	Clostridia	Clostridiales	Ruminococcaceae			1
OTU_1331	Bacteria	Chloroflexi	Chloroflexia	Chloroflexales	Roseiflexaceae	Roseiflexus		0.98
OTU_1332	Bacteria	Chlamydiae	Chlamydiae	Chlamydiales	Parachlamydiaceae	Candidatus Protochlamydia		0.87
OTU_1333	Bacteria	Proteobacteria	Alphaproteobacteria	Rhodospirillales	Rhodospirillaceae	uncultured	uncultured bacterium	0.95
OTU_1334	Bacteria	Proteobacteria						0.84
OTU_1335	Bacteria	Nitrospirae	Nitrospira	Nitrospirales	0319-6A21	uncultured bacterium	uncultured bacterium	1
OTU_1336	Bacteria	Firmicutes	Bacilli	Bacillales	Paenibacillaceae	Paenibacillus		1
OTU_1337	Bacteria	Acidobacteria	Acidobacteria	Subgroup 6	uncultured Acidobacteria bacterium	uncultured Acidobacteria bacterium	uncultured Acidobacteria bacterium	1
OTU_1338	Bacteria	Planctomycetes	Pla4 lineage					0.97
OTU_1339	Bacteria	Chloroflexi	Ardenticatenia	Ardenticatenales	uncultured bacterium	uncultured bacterium	uncultured bacterium	0.98
OTU_1676	Bacteria	Chloroflexi	Ktedonobacteria	JG30-KF-AS9	uncultured bacterium	uncultured bacterium	uncultured bacterium	0.99
OTU_1679	Bacteria	Proteobacteria	Gammaproteobacteria					0.98
OTU_1678	Bacteria	Chloroflexi						0.8
OTU_1773	Bacteria	Proteobacteria	Gammaproteobacteria	Xanthomonadales				0.84
OTU_2460	Bacteria	Proteobacteria	Deltaproteobacteria	Myxococcales	0319-6G20			1
OTU_1776	Bacteria	Firmicutes	Clostridia	Clostridiales	Ruminococcaceae	Incertae Sedis	Clostridium clariflavum DSM 19732	0.9
OTU_2933	Bacteria	Firmicutes	Clostridia	Clostridiales	Lachnospiraceae	Epulopiscium		0.81
OTU_1777	Bacteria	Firmicutes	Clostridia	Clostridiales	Family XIII	uncultured	uncultured Anaerovorax sp.	0.92
OTU_2229	Bacteria	Proteobacteria	Alphaproteobacteria	DB1-14	uncultured bacterium	uncultured bacterium	uncultured bacterium	0.9
OTU_2228	Bacteria	Proteobacteria	Betaproteobacteria	Burkholderiales	Burkholderiaceae			1
OTU_2227	Bacteria	Cyanobacteria	ML635J-21	uncultured cyanobacterium	uncultured cyanobacterium	uncultured cyanobacterium	uncultured cyanobacterium	0.85
OTU_2226	Bacteria	Bacteroidetes						0.88
OTU_2225	Bacteria	Chloroflexi	Chloroflexia	Chloroflexales	FFCH7168	uncultured bacterium	uncultured bacterium	0.86
OTU_2224	Bacteria	Firmicutes	OPB54	uncultured compost bacterium	uncultured compost bacterium	uncultured compost bacterium	uncultured compost bacterium	0.99
OTU_2223	Bacteria	Proteobacteria	Alphaproteobacteria	Rhodospirillales	Rhodospirillaceae			0.91
OTU_2222	Bacteria	Gemmatimonadetes	Gemmatimonadetes	Gemmatimonadales	Gemmatimonadaceae	Gemmatimonas	uncultured soil bacterium	0.97
OTU_2221	Bacteria	Proteobacteria	Deltaproteobacteria	Myxococcales	0319-6G20	uncultured soil bacterium	uncultured soil bacterium	0.86
OTU_2220	Bacteria	Proteobacteria	Gammaproteobacteria	Pseudomonadales	Pseudomonadaceae	Pseudomonas	Pseudomonas sp. Asd M6-4	0.94
OTU_1936	Bacteria	Firmicutes	Bacilli	Bacillales	Bacillaceae	Bacillus		1
OTU_1937	Bacteria	Proteobacteria	Deltaproteobacteria	Myxococcales	Haliangiaceae	Haliangium		0.99
OTU_1934	Bacteria	Chlamydiae	Chlamydiae	Chlamydiales	Parachlamydiaceae			0.89
OTU_1935	Bacteria	Chlorobi	Ignavibacteria	Ignavibacteriales	BSV26			1
OTU_1932	Bacteria	Firmicutes	Clostridia	Clostridiales				0.94
OTU_1933	Bacteria	Chloroflexi	TK10	uncultured bacterium	uncultured bacterium	uncultured bacterium	uncultured bacterium	1
OTU_1930	Bacteria	Firmicutes	Clostridia	Clostridiales	Peptococcaceae	Desulfotomaculum		0.84
OTU_1931	Bacteria	Acidobacteria	Acidobacteria	Subgroup 3	Unknown Family	Bryobacter		0.83
OTU_1938	Bacteria	Planctomycetes	OM190					1
OTU_1939	Bacteria	Proteobacteria	Alphaproteobacteria	Rickettsiales	Rickettsiaceae	uncultured	uncultured bacterium	1
OTU_2595	Bacteria	Bacteroidetes	Sphingobacteriia	Sphingobacteriales				0.91
OTU_2594	Bacteria	Chloroflexi	Chloroflexia	Chloroflexales	Roseiflexaceae	Roseiflexus	uncultured bacterium	0.81
OTU_2597	Bacteria	Actinobacteria	Thermoleophilia	Gaiellales	uncultured	uncultured bacterium	uncultured bacterium	0.81
OTU_2596	Bacteria	Firmicutes	Clostridia	Clostridiales				0.84
OTU_2591	Bacteria	Proteobacteria	Betaproteobacteria	Burkholderiales	Burkholderiaceae			0.8
OTU_2590	Bacteria	Proteobacteria	Deltaproteobacteria	Desulfuromonadales	GR-WP33-58			0.86
OTU_2593	Bacteria	Bacteroidetes	Sphingobacteriia	Sphingobacteriales	env.OPS 17	uncultured Sphingobacteriales bacterium	uncultured Sphingobacteriales bacterium	1
OTU_2592	Bacteria	Chlorobi	Chlorobia	Chlorobiales	SJA-28	uncultured Chlorobi bacterium	uncultured Chlorobi bacterium	1
OTU_2599	Bacteria	Acidobacteria	Acidobacteria	Subgroup 3	Unknown Family	Bryobacter		0.97
OTU_2598	Bacteria	Verrucomicrobia	OPB35 soil group					1
OTU_2353	Bacteria	Chloroflexi	Thermomicrobia	JG30-KF-CM45	uncultured bacterium	uncultured bacterium	uncultured bacterium	0.93
OTU_2352	Bacteria	Proteobacteria	Deltaproteobacteria	Myxococcales				1
OTU_1808	Bacteria	Gemmatimonadetes	Gemmatimonadetes	AT425-EubC11 terrestrial group	uncultured bacterium	uncultured bacterium	uncultured bacterium	0.95
OTU_1809	Bacteria	Actinobacteria	Actinobacteria	Streptomycetales	Streptomycetaceae			0.99
OTU_2357	Bacteria	Bacteroidetes	Bacteroidia	Bacteroidales	Porphyromonadaceae	Dysgonomonas		1
OTU_2356	Bacteria	Gemmatimonadetes	Gemmatimonadetes	BD2-11 terrestrial group	uncultured Gemmatimonadales bacterium	uncultured Gemmatimonadales bacterium	uncultured Gemmatimonadales bacterium	0.97
OTU_2355	Bacteria	Firmicutes	Clostridia	Clostridiales	Clostridiales Incertae Sedis	Proteiniborus	uncultured bacterium	1
OTU_2354	Bacteria	Proteobacteria	Gammaproteobacteria	NKB5				1
OTU_1802	Bacteria	Proteobacteria	Deltaproteobacteria	Myxococcales				0.99
OTU_1803	Bacteria	Proteobacteria	Gammaproteobacteria	Xanthomonadales	Nevskiaceae	Nevskia	uncultured bacterium	1
OTU_1800	Bacteria	Proteobacteria	Deltaproteobacteria	Myxococcales	uncultured	uncultured bacterium	uncultured bacterium	0.88
OTU_1801	Bacteria	Proteobacteria	Betaproteobacteria					1
OTU_1806	Bacteria	Chloroflexi						0.95
OTU_1807	Bacteria	Acidobacteria	Acidobacteria	Subgroup 17	uncultured Acidobacteria bacterium	uncultured Acidobacteria bacterium	uncultured Acidobacteria bacterium	0.98
OTU_1804	Bacteria	Acidobacteria	Acidobacteria	Subgroup 4	Unknown Family	Blastocatella		1
OTU_1805	Bacteria	Firmicutes	Clostridia	Clostridiales	Clostridiaceae 1	Clostridium sensu stricto 1		0.91
OTU_1479	Bacteria	Proteobacteria	Deltaproteobacteria	Desulfuromonadales	GR-WP33-58	uncultured Desulfuromonadales bacterium	uncultured Desulfuromonadales bacterium	0.99
OTU_2578	Bacteria	Gemmatimonadetes	Gemmatimonadetes	AT425-EubC11 terrestrial group	uncultured bacterium	uncultured bacterium	uncultured bacterium	0.97
OTU_2573	Bacteria	Chlamydiae	Chlamydiae	Chlamydiales	Parachlamydiaceae	Candidatus Metachlamydia	Candidatus Metachlamydia lacustris	0.92
OTU_2572	Bacteria	Actinobacteria	Actinobacteria					0.98
OTU_2571	Bacteria	Proteobacteria	Gammaproteobacteria	Xanthomonadales	Xanthomonadaceae			1
OTU_2570	Bacteria	Proteobacteria	Alphaproteobacteria	Sphingomonadales				1
OTU_2577	Bacteria	Acidobacteria	Acidobacteria	Subgroup 3	Unknown Family	Bryobacter		0.99
OTU_2576	Bacteria	Proteobacteria	Alphaproteobacteria	Rhizobiales	Methylobacteriaceae	Methylobacterium		1
OTU_2575	Bacteria	Proteobacteria	Deltaproteobacteria	Myxococcales	0319-6G20			0.86
OTU_2574	Bacteria	Proteobacteria	Deltaproteobacteria	Myxococcales	uncultured	uncultured Polyangiaceae bacterium	uncultured Polyangiaceae bacterium	0.92
OTU_1478	Bacteria	Actinobacteria	Thermoleophilia	Gaiellales	uncultured	uncultured Rubrobacterales bacterium	uncultured Rubrobacterales bacterium	0.9
OTU_2688	Bacteria	Firmicutes	Clostridia	Clostridiales	Caldicoprobacteraceae	Caldicoprobacter		0.82
OTU_2681	Bacteria	Bacteroidetes	Cytophagia	Cytophagales	Cytophagaceae	Dyadobacter	uncultured bacterium	1
OTU_2680	Bacteria	Fusobacteria	Fusobacteriia	Fusobacteriales	Leptotrichiaceae	Leptotrichia		1
OTU_2683	Bacteria	Firmicutes	Clostridia	Clostridiales	Family XI	Tepidimicrobium	uncultured bacterium	0.97
OTU_2682	Bacteria	Planctomycetes	Planctomycetacia	Planctomycetales	Planctomycetaceae	Pirellula	uncultured bacterium	0.85
OTU_2685	Bacteria	Chloroflexi	Thermomicrobia	JG30-KF-CM45	uncultured bacterium	uncultured bacterium	uncultured bacterium	0.9
OTU_2684	Bacteria	Elusimicrobia	Elusimicrobia	Lineage IIb	uncultured bacterium	uncultured bacterium	uncultured bacterium	0.88
OTU_2687	Bacteria	Actinobacteria	Actinobacteria	Actinomycetales	Actinomycetaceae	Actinomyces		1
OTU_2686	Bacteria	TM6						1
OTU_2177	Bacteria							1
OTU_2176	Bacteria	Bacteroidetes	Cytophagia	Cytophagales	Cytophagaceae	Larkinella	uncultured bacterium	1
OTU_2175	Bacteria	Acidobacteria	Acidobacteria	Acidobacteriales	Acidobacteriaceae (Subgroup 1)	uncultured		1
OTU_2174	Bacteria	Proteobacteria	Alphaproteobacteria	Rhizobiales	Hyphomicrobiaceae	Hyphomicrobium	uncultured bacterium	0.83
OTU_2173	Bacteria	Actinobacteria	Acidimicrobiia	Acidimicrobiales	Acidimicrobiaceae	uncultured	uncultured organism	0.97
OTU_2172	Bacteria	Chlorobi	Ignavibacteria	Ignavibacteriales	Ignavibacteriaceae	Ignavibacterium	uncultured bacterium	0.86
OTU_2171	Bacteria	Proteobacteria	Gammaproteobacteria					1
OTU_2170	Bacteria	Actinobacteria	Actinobacteria	Streptomycetales	Streptomycetaceae	Streptomyces	Streptomyces albogriseolus	0.95
OTU_2779	Bacteria	TM6						1
OTU_1477	Bacteria	Acidobacteria	Acidobacteria	Subgroup 3	Unknown Family	Candidatus Solibacter		0.93
OTU_2178	Bacteria	Proteobacteria	Deltaproteobacteria	Bdellovibrionales	Bacteriovoracaceae	Peredibacter		1
OTU_549	Bacteria	Bacteroidetes	Cytophagia	Cytophagales	Cytophagaceae	uncultured	uncultured bacterium	0.96
OTU_548	Bacteria	Proteobacteria	Deltaproteobacteria	Sh765B-TzT-29				1
OTU_2947	Bacteria	Firmicutes	Clostridia	Clostridiales	Family XI			0.83
OTU_144	Bacteria	Actinobacteria	Actinobacteria	Propionibacteriales	Nocardioidaceae	Aeromicrobium	uncultured bacterium	0.99
OTU_541	Bacteria	Actinobacteria	Actinobacteria	Pseudonocardiales	Pseudonocardiaceae			0.96
OTU_540	Bacteria	Actinobacteria	Actinobacteria	Micrococcales	Microbacteriaceae	Curtobacterium	Curtobacterium flaccumfaciens	1
OTU_543	Bacteria	Acidobacteria	Holophagae	Subgroup 7	uncultured Acidobacterium sp.	uncultured Acidobacterium sp.	uncultured Acidobacterium sp.	0.83
OTU_542	Bacteria	Chloroflexi	Anaerolineae	Anaerolineales	Anaerolineaceae	uncultured	uncultured Chloroflexi bacterium	0.94
OTU_545	Bacteria	Proteobacteria	Deltaproteobacteria	Myxococcales				1
OTU_544	Bacteria	Acidobacteria						0.99
OTU_547	Bacteria	Planctomycetes	OM190					0.97
OTU_546	Bacteria	Proteobacteria	Alphaproteobacteria	Rhodospirillales	Rhodospirillaceae	Skermanella	uncultured bacterium	0.95
OTU_146	Bacteria	Proteobacteria	Alphaproteobacteria	Rhizobiales	Rhizobiaceae			0.99
OTU_141	Bacteria	Bacteroidetes	Sphingobacteriia	Sphingobacteriales	Saprospiraceae	uncultured		0.92
OTU_140	Bacteria	Proteobacteria	Alphaproteobacteria	Caulobacterales	Caulobacteraceae	Caulobacter		0.86
OTU_149	Bacteria	Verrucomicrobia	OPB35 soil group					1
OTU_148	Bacteria	Proteobacteria	Deltaproteobacteria	Desulfuromonadales				1
OTU_78	Bacteria	Proteobacteria	Gammaproteobacteria	Xanthomonadales	Xanthomonadales Incertae Sedis	uncultured	uncultured soil bacterium	0.89
OTU_79	Bacteria	Proteobacteria	Deltaproteobacteria	Myxococcales	Haliangiaceae	Haliangium		1
OTU_76	Bacteria	Proteobacteria	Gammaproteobacteria	Enterobacteriales	Enterobacteriaceae	Serratia	uncultured bacterium	0.82
OTU_77	Bacteria	Proteobacteria	Betaproteobacteria	TRA3-20				0.99
OTU_626	Bacteria	Proteobacteria	Deltaproteobacteria	Sh765B-TzT-29				0.99
OTU_75	Bacteria	Verrucomicrobia	OPB35 soil group					1
OTU_72	Bacteria	Proteobacteria	Betaproteobacteria	Nitrosomonadales	Nitrosomonadaceae	uncultured		0.9
OTU_73	Bacteria	Actinobacteria	Thermoleophilia	Solirubrobacterales	Elev-16S-1332	uncultured bacterium	uncultured bacterium	0.97
OTU_70	Bacteria	Proteobacteria	Betaproteobacteria	Burkholderiales	Comamonadaceae			1
OTU_71	Bacteria	Actinobacteria	Thermoleophilia	Solirubrobacterales	480-2	uncultured bacterium	uncultured bacterium	0.85
