# Supplementary material for: Cropping practices manipulate abundance patterns of root and soil microbiome members paving the way to smart farming
Source: Microbiome. 2018 Jan 16;6:14. doi: 10.1186/s40168-017-0389-9 (PMC5771023; doi:10.1186/s40168-017-0389-9)
Supplement: Supplementary file 4 — A zip archive comprising the command line code and necessary input files needed to replicate bioinformatic analysis. (ZIP 628 kb) [file 40168_2017_389_MOESM4_ESM.zip › R_Input/FAST16S_OTU_ab2_id97.txt]

	15_C_NT_R	15_C_NT_S	20_O_IT_R	20_O_IT_S	22_C_NT_R	22_C_NT_S	27_C_IT_R	27_C_IT_S	29_O_RT_R	29_O_RT_S	2_C_IT_R	2_C_IT_S	35_C_NT_R	35_C_NT_S	40_O_IT_R	40_O_IT_S	42_O_RT_R	42_O_RT_S	46_C_IT_R	46_C_IT_S	51_O_RT_R	51_O_RT_S	53_C_IT_R	53_C_IT_S	58_C_NT_R	58_C_NT_S	64_O_IT_R	64_O_IT_S	8_O_RT_R	8_O_RT_S	9_O_IT_R	9_O_IT_S
OTU_464	14	1	11	6	14	4	24	4	29	6	8	10	23	9	24	2	15	14	34	9	15	2	11	5	17	3	19	1	21	5	11	9
OTU_1277	1	6	1	0	0	0	1	0	0	0	0	0	0	0	0	1	0	1	0	0	0	0	0	0	0	0	0	0	0	1	1	0
OTU_376	13	67	13	18	9	27	17	37	8	22	8	63	5	8	6	10	8	66	11	44	6	17	5	21	13	39	6	70	8	13	12	55
OTU_19	487	46	376	13	802	26	419	14	430	8	451	11	258	16	410	8	348	31	744	62	300	6	396	39	416	13	440	31	339	6	516	14
OTU_101	41	14	50	16	52	11	76	19	109	5	39	24	30	3	90	7	49	26	69	14	60	11	43	6	41	4	51	1	107	11	72	15
OTU_12	626	119	230	133	322	44	402	83	302	68	227	100	222	167	316	75	268	157	240	80	317	104	352	116	296	84	374	53	308	46	475	95
OTU_35	180	263	129	134	110	97	102	106	129	105	51	131	208	184	184	99	78	103	147	49	71	38	75	60	164	68	67	61	141	57	166	77
OTU_3	781	1434	625	722	1140	565	1422	617	955	486	1115	695	1017	649	1333	546	1081	463	2735	504	1330	226	1849	343	1021	545	1013	339	853	219	1194	533
OTU_1188	2	4	3	6	5	2	1	11	4	7	0	29	1	0	3	1	1	19	4	4	2	10	1	5	2	2	1	8	0	10	7	9
OTU_227	14	92	11	58	13	28	18	82	25	25	9	98	6	14	24	14	18	61	16	111	17	39	12	26	33	33	9	145	14	39	18	70
OTU_536	7	8	6	1	5	1	4	2	1	9	2	12	0	1	3	0	3	1	5	0	4	0	5	0	3	4	2	8	5	1	5	9
OTU_31	69	326	90	399	54	306	138	586	118	143	60	606	72	121	126	286	51	183	101	236	57	34	109	229	105	188	81	270	150	125	135	416
OTU_6	697	414	370	302	618	210	675	227	790	123	605	202	872	148	661	200	603	253	706	284	607	148	645	190	1056	112	604	216	445	121	432	203
OTU_303	7	0	3	0	7	1	13	0	13	0	17	1	23	0	21	0	11	0	16	7	9	0	20	1	24	1	4	1	4	0	9	3
OTU_384	13	1	0	0	10	0	12	0	11	0	2	0	22	6	10	0	4	0	8	0	0	0	2	0	55	0	2	1	0	1	0	0
OTU_107	8	50	6	26	7	56	5	21	14	32	2	27	2	12	15	41	5	20	4	34	9	35	2	35	11	4	3	26	10	8	5	51
OTU_351	51	87	23	11	37	64	37	20	130	22	28	30	71	54	35	15	83	9	41	9	78	16	23	5	80	19	71	20	55	23	29	20
OTU_596	1	0	4	1	1	0	2	0	1	2	0	3	0	0	0	0	3	4	0	3	0	2	0	0	0	4	2	7	0	4	1	4
OTU_391	9	24	9	4	10	8	4	15	2	11	2	20	8	2	8	1	4	12	4	3	5	0	4	7	4	13	3	1	11	6	17	14
OTU_14	77	294	93	141	48	99	88	286	54	134	53	308	13	18	49	75	34	165	69	210	38	62	46	93	62	141	52	262	88	108	154	215
OTU_632	15	86	18	31	7	39	21	114	21	5	15	80	14	44	19	40	11	62	14	39	9	44	17	31	22	25	12	31	37	16	19	49
OTU_1740	2	0	0	0	0	0	0	0	1	0	0	0	0	0	0	0	4	0	0	0	1	0	0	0	1	0	1	0	1	0	0	0
OTU_45	11	229	6	38	6	72	12	129	17	44	4	59	3	5	6	20	7	87	8	145	5	65	3	43	18	73	9	192	13	61	12	114
OTU_2	522	161	294	34	534	49	503	52	622	49	347	17	321	25	496	13	284	28	855	31	381	11	475	61	519	39	338	27	518	14	451	49
OTU_13	197	213	182	245	185	43	130	41	222	142	135	75	114	33	294	75	168	151	162	57	125	67	73	44	169	35	159	74	269	57	300	128
OTU_617	11	16	9	27	8	3	7	6	4	10	6	4	13	6	5	12	10	21	8	1	1	5	6	10	12	3	3	7	4	6	10	19
OTU_30	147	23	151	10	141	24	577	26	193	4	355	17	104	0	182	2	157	46	314	17	251	13	219	30	226	4	167	54	213	18	277	30
OTU_16	570	220	300	65	453	68	302	59	1089	51	294	71	339	83	414	39	344	127	277	66	654	57	273	74	553	67	216	57	664	74	440	58
OTU_146	16	5	35	1	24	0	75	1	58	1	32	4	2	1	15	0	39	1	25	3	41	1	7	0	7	1	115	4	70	0	35	0
OTU_116	29	246	17	139	10	65	27	107	19	86	15	165	13	37	26	68	27	106	19	118	29	52	29	82	41	108	16	98	26	57	41	100
OTU_139	42	29	40	19	42	10	90	14	70	15	42	10	36	0	58	4	54	22	64	5	53	19	32	20	48	7	71	5	32	13	57	5
OTU_2359	14	4	11	5	6	1	6	2	9	1	12	2	9	0	9	1	5	1	13	3	9	5	9	9	8	1	4	5	8	5	14	2
OTU_334	2	9	1	25	0	7	2	20	7	0	2	24	9	30	8	10	0	22	2	3	3	0	2	30	1	14	0	17	6	6	4	25
OTU_126	18	16	12	9	35	16	48	54	35	14	47	69	11	4	29	1	24	29	26	30	49	12	37	9	22	14	42	22	47	7	34	15
OTU_599	19	50	35	83	19	18	24	65	16	20	12	127	18	14	28	29	13	17	17	36	15	9	13	49	16	19	5	39	22	16	49	58
OTU_1252	2	1	0	1	0	0	0	5	1	0	0	0	3	8	0	0	0	1	0	0	0	0	0	2	1	0	0	1	0	0	0	0
OTU_34	360	54	198	65	290	38	388	50	317	14	299	75	278	55	283	22	208	27	288	54	245	22	381	42	391	23	224	19	304	23	352	35
OTU_15	444	281	228	51	294	73	471	51	472	77	251	79	245	85	471	39	398	139	574	61	241	39	236	86	457	65	500	133	346	41	307	99
OTU_46	102	129	69	76	98	42	95	93	111	20	79	80	87	48	86	46	76	94	86	70	74	25	150	172	103	36	86	44	67	34	75	109
OTU_27	93	45	94	21	116	23	169	36	264	19	138	41	91	20	170	17	123	25	75	17	215	10	115	46	160	26	128	58	231	16	115	35
OTU_400	6	26	3	21	5	24	12	28	3	17	3	45	5	1	4	5	6	9	8	34	3	5	3	26	6	29	7	50	4	9	8	23
OTU_37	114	317	74	91	60	65	48	53	120	115	27	127	60	114	75	61	70	111	40	55	81	73	30	36	85	51	54	78	78	58	72	111
OTU_25	30	209	21	103	8	116	33	116	21	57	7	237	7	43	24	71	11	142	14	153	12	44	15	84	20	64	16	100	21	51	24	149
OTU_209	12	30	34	195	22	40	46	53	54	37	20	90	61	135	100	106	24	48	32	47	25	15	44	87	20	45	18	33	71	49	58	44
OTU_316	19	50	20	23	11	35	14	32	25	4	3	46	7	33	13	30	15	39	10	13	10	11	10	56	21	23	5	41	21	24	19	31
OTU_61	74	5	43	7	61	1	66	8	56	5	78	8	27	4	49	2	48	6	65	4	46	1	45	0	68	0	44	3	69	4	76	2
OTU_740	104	13	91	13	164	2	70	6	73	7	85	3	33	10	42	7	28	19	79	19	47	9	72	20	40	4	57	6	116	2	157	3
OTU_216	21	36	31	6	13	0	14	1	38	3	20	0	30	0	14	1	49	1	19	0	24	0	15	3	21	1	20	2	8	2	34	1
OTU_129	88	27	46	1	45	8	139	9	62	4	108	7	26	2	31	0	39	8	58	11	52	4	38	5	76	5	71	7	47	2	57	9
OTU_5	57	487	135	538	52	305	126	604	52	148	48	937	35	102	64	168	32	238	91	444	35	173	66	340	68	245	46	388	111	180	243	422
OTU_407	11	27	6	14	9	17	6	10	22	6	13	23	2	4	4	13	9	18	6	2	39	2	7	0	18	5	2	9	19	7	8	14
OTU_259	138	142	100	82	121	45	128	37	126	83	75	25	92	53	100	25	73	134	139	22	103	22	68	44	121	25	78	45	148	32	137	63
OTU_62	11	289	23	480	17	165	19	267	29	84	18	303	20	229	36	213	13	79	10	121	16	41	15	250	25	132	17	131	23	97	25	270
OTU_90	14	255	22	226	10	196	23	282	9	81	16	331	8	66	22	149	7	217	19	240	9	96	22	156	23	185	17	428	19	96	26	359
OTU_29	180	228	180	178	195	78	317	213	187	118	166	140	70	56	163	57	145	209	371	162	186	59	173	114	247	86	135	143	202	63	288	103
OTU_198	9	51	12	50	3	40	16	29	5	20	7	60	4	19	6	11	4	38	4	40	7	46	6	18	9	27	8	89	9	21	12	42
OTU_186	20	36	14	36	10	17	24	23	9	22	11	26	13	35	12	8	13	25	13	34	9	1	13	5	24	11	5	20	19	10	32	22
OTU_4	297	390	556	249	513	184	492	162	739	436	600	199	631	102	284	196	461	201	348	320	422	145	748	223	732	190	604	241	802	228	531	185
OTU_130	12	108	14	77	17	37	27	69	16	31	14	67	21	60	25	55	10	73	13	44	19	21	17	50	18	50	6	26	23	39	34	63
OTU_54	40	245	77	291	26	132	76	168	43	51	41	289	58	176	102	115	37	138	48	149	33	48	62	148	53	95	32	150	59	85	84	241
OTU_48	213	14	335	6	361	20	356	23	460	15	305	7	255	21	249	2	373	3	221	33	206	8	260	16	366	16	469	19	234	5	368	17
OTU_56	71	243	82	106	40	100	86	188	63	69	41	285	36	13	71	72	44	182	54	193	41	62	54	115	80	92	57	201	87	77	105	146
OTU_465	8	9	7	14	0	9	7	15	4	5	3	13	1	0	7	5	1	3	3	0	4	19	3	5	5	6	2	10	3	6	9	4
OTU_47	76	47	71	24	80	29	133	11	185	24	88	84	40	48	120	24	134	34	50	20	163	8	59	23	156	25	104	412	98	17	89	23
OTU_325	55	45	26	15	29	32	96	11	84	9	38	37	54	9	50	3	65	34	41	35	22	16	34	29	66	17	39	79	33	21	31	32
OTU_2589	2	12	0	14	0	0	1	3	2	1	0	6	0	0	1	12	4	2	0	14	0	3	1	0	0	4	1	6	1	4	3	3
OTU_17	149	376	82	256	110	169	149	171	277	115	83	242	78	148	123	145	135	111	70	195	185	88	69	133	218	141	118	219	252	107	103	197
OTU_698	10	18	2	2	3	9	10	10	12	1	3	11	5	2	3	2	3	41	8	12	9	6	6	12	12	0	6	14	6	2	3	14
OTU_70	117	87	112	17	91	30	120	25	232	20	121	29	135	54	176	17	97	12	110	6	137	20	103	26	288	21	98	20	113	29	106	14
OTU_295	1	10	1	16	2	4	1	15	4	8	6	13	2	9	4	6	4	6	1	19	2	4	8	13	6	18	1	14	2	9	6	15
OTU_201	63	23	63	6	162	1	52	15	96	2	55	5	29	1	45	4	74	5	49	10	31	12	91	5	61	3	65	7	80	2	58	12
OTU_481	13	22	12	4	12	5	27	10	32	1	13	12	17	1	26	5	10	5	25	4	25	5	25	0	13	4	26	0	12	3	8	8
OTU_792	1	2	0	11	0	0	0	0	0	1	1	0	4	9	1	8	0	0	0	0	1	1	0	0	1	0	0	17	0	0	0	11
OTU_140	34	39	29	10	33	6	97	0	64	6	22	4	30	4	36	11	56	13	40	2	43	12	45	14	55	13	50	22	69	2	30	1
OTU_639	7	14	17	13	9	12	5	0	10	12	4	4	18	49	9	20	7	0	4	6	9	18	8	8	12	4	3	0	11	8	8	6
OTU_519	16	4	8	2	18	13	13	12	22	1	13	4	4	1	5	7	7	13	8	4	18	1	6	3	13	1	5	0	15	4	11	6
OTU_128	66	37	47	6	27	11	67	22	77	15	75	18	74	5	56	8	87	41	50	12	46	32	45	12	69	1	89	50	30	3	50	17
OTU_58	57	1	40	1	52	0	51	0	58	2	45	5	47	1	82	0	37	0	56	0	72	0	64	3	97	1	63	5	86	0	66	1
OTU_150	11	80	6	36	4	56	19	81	13	26	4	60	4	4	9	11	4	75	8	103	9	30	8	46	12	56	9	51	12	21	14	67
OTU_168	26	1	17	0	78	0	36	0	33	4	83	0	20	0	56	0	38	1	115	0	35	0	43	2	50	0	25	0	37	1	41	0
OTU_312	3	28	0	13	2	8	0	3	1	6	0	10	2	7	1	6	0	22	2	3	0	13	1	5	3	3	2	1	3	7	0	15
OTU_159	17	84	17	47	9	24	22	33	19	22	8	21	12	14	21	17	13	50	18	32	17	20	7	28	20	17	15	27	17	18	28	24
OTU_57	86	45	29	58	120	15	66	57	98	17	66	23	39	57	92	15	37	16	112	20	80	23	36	5	75	6	61	17	70	9	39	9
OTU_2332	33	5	35	2	39	3	50	2	64	0	33	6	16	2	47	1	37	2	56	0	58	0	23	2	59	2	23	4	48	2	34	1
OTU_287	17	34	25	66	11	13	21	47	17	20	5	59	15	25	24	34	12	34	14	16	11	13	12	26	24	33	5	18	23	15	30	52
OTU_8	251	377	87	171	169	116	201	140	233	213	84	104	164	240	239	103	132	273	175	93	106	29	147	126	222	98	55	80	300	89	136	139
OTU_1911	1	1	0	4	0	3	1	11	1	1	0	8	1	3	0	3	0	0	3	4	0	2	0	3	2	3	0	1	0	2	0	8
OTU_600	23	54	3	14	10	19	16	3	19	9	10	15	6	0	4	12	15	2	8	9	5	0	10	0	19	11	14	16	15	15	8	13
OTU_100	34	4	27	6	53	3	13	8	45	1	7	3	6	0	16	2	20	6	8	6	12	0	2	0	28	1	8	0	70	1	21	9
OTU_189	27	0	18	0	20	1	25	0	27	1	25	2	33	1	38	0	18	0	18	0	32	1	36	0	29	0	18	1	27	1	23	1
OTU_71	32	111	55	199	16	35	60	109	41	33	28	167	37	88	57	54	17	56	44	67	38	45	48	64	55	40	24	71	60	32	70	95
OTU_1639	2	0	0	0	0	0	1	1	0	0	0	0	0	0	0	0	0	0	0	0	0	0	1	0	0	1	0	0	1	0	0	0
OTU_474	1	20	7	35	3	3	5	17	6	4	1	12	2	0	4	2	4	2	5	15	3	15	2	4	6	4	1	11	4	4	7	2
OTU_211	20	1	18	2	17	1	60	5	22	0	74	2	3	2	8	0	19	1	70	3	42	9	23	0	17	2	15	5	24	0	26	3
OTU_22	55	394	53	98	32	157	41	125	62	102	29	173	22	86	55	94	47	250	49	109	35	88	25	91	63	107	23	132	42	66	49	163
OTU_112	15	35	16	120	10	10	24	35	11	17	14	33	55	78	43	70	10	14	10	5	6	1	27	68	27	22	3	11	27	18	25	21
OTU_241	44	2	17	5	15	9	36	7	43	0	31	2	63	27	30	6	22	2	25	3	34	0	57	0	46	5	22	7	31	7	30	4
OTU_164	50	5	47	4	189	4	38	1	112	3	15	2	34	1	41	4	44	5	182	5	20	1	96	5	100	1	48	1	70	5	36	2
OTU_265	21	24	8	11	18	8	14	6	23	16	12	6	3	9	13	4	10	19	6	4	19	12	9	5	15	0	9	4	9	6	5	3
OTU_51	36	188	56	90	43	83	66	165	31	84	36	165	12	13	41	52	24	157	59	115	28	83	40	121	56	110	37	139	69	60	126	110
OTU_915	3	0	12	4	4	1	12	2	21	1	6	5	5	0	11	3	8	4	9	3	14	0	3	2	6	4	15	7	9	1	10	4
OTU_26	92	407	67	192	51	158	96	247	65	90	43	325	81	110	85	93	63	223	68	197	54	82	57	121	116	145	82	380	75	109	131	296
OTU_124	26	123	34	124	27	89	46	149	46	32	29	144	16	27	32	58	29	101	31	177	65	60	35	87	56	65	42	162	37	49	43	139
OTU_2510	2	9	1	1	0	9	2	5	1	5	0	3	0	0	0	0	0	2	0	0	1	3	0	0	1	0	0	7	0	4	0	8
OTU_85	4	36	5	56	5	58	7	85	6	27	6	119	3	2	5	40	4	39	4	58	8	0	8	45	10	68	7	73	5	17	13	116
OTU_167	21	111	18	110	19	31	25	103	38	56	9	72	13	52	25	27	17	74	19	59	26	19	18	38	31	53	8	52	35	27	45	54
OTU_466	17	8	39	2	20	7	34	0	42	0	34	0	10	0	14	18	31	2	5	4	24	3	21	3	43	1	23	13	23	0	41	4
OTU_653	2	28	7	24	1	20	5	3	5	9	2	27	3	5	9	26	5	50	6	29	6	19	9	3	4	15	3	54	5	10	2	31
OTU_2416	93	35	39	4	43	1	26	13	202	0	23	2	16	5	28	8	32	2	11	8	43	9	21	5	67	4	11	4	45	5	51	10
OTU_352	19	0	2	2	5	0	17	1	7	0	8	0	18	0	5	0	7	0	10	1	5	0	29	0	13	1	7	0	9	0	11	0
OTU_446	13	0	9	1	14	0	19	0	22	0	9	1	2	0	8	0	15	0	14	0	15	0	8	1	10	0	4	0	6	0	6	0
OTU_67	42	0	29	0	36	0	78	3	63	4	36	2	28	2	49	0	56	2	62	1	72	2	52	0	51	1	78	0	33	0	49	0
OTU_409	8	1	4	0	9	0	8	0	18	0	10	0	0	0	13	0	17	2	8	0	11	0	9	0	16	0	36	0	11	1	22	1
OTU_372	24	41	2	8	35	18	4	0	33	0	8	0	2	0	2	0	4	0	3	0	3	0	2	0	8	13	0	0	7	7	1	0
OTU_2256	12	49	9	21	8	14	8	13	15	13	4	23	4	11	20	10	17	18	8	3	17	11	5	7	21	10	7	24	9	11	16	13
OTU_2511	50	8	21	0	89	2	21	1	47	3	28	0	15	6	16	1	21	7	20	8	25	1	21	0	61	14	10	0	29	2	29	1
OTU_373	16	7	10	1	28	3	8	2	19	0	3	1	15	0	11	3	7	1	3	3	7	5	7	0	10	2	6	0	17	2	13	5
OTU_74	6	118	21	44	3	81	10	132	5	28	5	149	1	14	8	47	4	90	10	71	6	66	7	82	10	55	10	129	7	50	13	95
OTU_541	12	0	8	1	5	1	16	0	7	1	26	6	13	0	13	0	6	0	18	1	20	0	24	4	20	2	10	4	12	1	18	1
OTU_18	294	77	193	56	312	38	335	32	816	41	247	27	162	164	475	11	259	49	189	21	500	13	250	35	320	31	298	24	607	19	257	26
OTU_1058	1	1	0	3	0	3	1	0	1	0	0	0	0	0	0	0	0	2	1	0	0	0	0	6	0	0	0	0	1	0	0	0
OTU_267	8	55	15	27	4	11	9	34	20	19	10	45	2	0	22	33	16	54	7	40	20	13	7	2	4	19	64	36	18	7	18	33
OTU_380	15	17	13	17	12	11	12	2	14	9	19	8	29	19	14	3	16	28	13	14	10	15	25	12	32	5	17	6	12	4	31	3
OTU_123	27	208	25	181	22	68	19	95	36	68	9	106	31	86	37	59	13	92	23	82	13	41	16	47	32	75	11	86	40	45	56	90
OTU_2864	8	42	4	92	4	20	4	31	5	27	5	59	3	7	10	23	1	48	6	59	3	34	5	28	6	26	11	97	5	14	3	52
OTU_405	11	9	12	6	9	5	12	1	25	7	7	10	15	4	22	3	18	34	9	2	14	3	9	3	13	8	16	12	12	3	12	8
OTU_33	64	236	119	257	57	93	87	271	74	139	42	274	41	77	67	109	41	224	82	204	43	64	64	158	86	91	40	128	113	85	149	163
OTU_78	24	190	26	133	19	108	38	173	44	106	17	206	11	23	28	79	19	178	22	155	28	51	28	96	33	107	19	291	33	52	32	208
OTU_21	96	454	209	450	71	285	193	571	109	200	89	621	65	106	94	164	74	345	117	322	87	144	111	249	119	199	64	421	168	160	268	414
OTU_730	10	19	6	9	5	0	8	1	17	1	4	9	12	5	14	0	11	8	15	12	5	10	13	1	22	4	7	0	16	2	7	1
OTU_1646	1	0	1	0	0	1	0	1	0	0	0	1	0	0	0	3	0	0	0	0	0	0	0	0	1	3	0	10	0	2	0	2
OTU_114	6	68	3	56	10	44	12	84	10	51	11	81	10	13	16	17	5	135	11	69	8	51	8	22	13	34	9	83	9	39	11	117
OTU_43	343	27	83	2	146	9	185	10	349	9	114	19	8	10	72	10	120	11	120	5	102	3	78	20	209	7	77	6	248	7	88	4
OTU_9	74	394	72	316	74	191	84	211	143	99	80	261	135	149	161	183	64	145	95	162	102	59	94	141	125	139	75	220	141	129	134	215
OTU_32	22	77	52	239	31	28	74	103	52	34	37	83	56	46	97	89	26	56	42	81	31	38	60	131	40	74	19	54	80	48	86	129
OTU_144	49	7	63	4	75	0	46	6	48	3	46	0	119	10	74	2	44	9	105	2	58	13	58	0	114	1	55	1	50	5	94	3
OTU_262	9	46	12	23	5	15	13	28	17	10	13	35	6	17	4	8	7	31	7	36	7	25	8	20	8	26	9	27	13	14	18	33
OTU_181	10	40	12	45	11	28	9	18	9	13	7	22	5	15	5	13	2	9	10	44	4	15	7	32	10	16	5	64	7	13	16	36
OTU_635	9	0	9	7	13	8	19	11	12	6	6	1	10	1	17	1	8	1	16	1	11	2	16	0	14	16	12	6	6	1	4	2
OTU_105	29	221	27	150	17	87	27	88	39	73	11	165	16	24	30	75	17	173	21	98	30	20	25	98	32	81	27	111	30	63	25	143
OTU_52	26	237	30	182	10	217	48	269	22	69	17	327	19	76	36	126	20	121	21	261	16	83	19	158	34	156	16	205	28	85	35	254
OTU_53	46	311	113	290	58	152	113	290	75	140	66	320	31	97	55	91	50	258	70	216	59	68	65	130	96	153	38	181	107	108	160	212
OTU_1587	5	0	4	2	5	0	2	0	3	3	2	1	0	0	4	1	3	1	1	12	3	1	3	1	2	1	2	0	6	0	3	2
OTU_104	27	108	28	89	16	48	42	83	28	64	21	100	13	44	36	27	37	62	25	58	42	48	18	68	34	44	32	103	27	41	33	88
OTU_679	50	9	25	14	46	11	44	5	86	18	55	7	39	36	47	6	36	5	45	17	57	5	50	3	50	6	64	0	41	6	28	21
OTU_1018	9	3	3	0	5	0	8	3	14	0	6	2	4	3	4	1	6	0	4	6	11	0	4	0	4	0	6	8	1	0	7	1
OTU_514	33	95	32	54	19	43	35	62	25	22	18	106	19	42	29	34	21	111	27	59	29	30	20	68	33	47	18	42	35	45	34	59
OTU_210	69	172	13	15	57	66	14	7	35	27	9	13	69	50	18	12	12	9	26	11	15	16	30	5	53	24	7	15	36	8	20	13
OTU_63	92	136	87	194	117	58	160	138	125	62	58	136	125	105	126	69	98	93	196	72	156	23	157	74	99	61	38	53	99	44	116	90
OTU_190	5	42	3	20	2	26	3	33	2	13	4	18	0	0	3	8	1	34	0	3	1	16	3	11	4	20	1	10	3	13	8	17
OTU_84	115	337	110	219	68	153	114	146	81	111	59	249	88	184	139	120	97	201	49	130	82	124	61	146	120	73	73	163	111	98	126	177
OTU_428	6	3	12	6	7	0	5	1	18	3	3	5	8	3	11	5	8	0	8	5	5	0	1	0	15	1	5	0	6	0	6	2
OTU_142	13	148	18	64	6	73	17	76	15	44	5	111	2	12	20	42	8	124	15	81	15	40	9	61	13	33	11	85	13	26	28	84
OTU_194	24	36	20	36	10	24	24	30	20	22	6	40	12	27	25	21	19	25	20	36	11	15	20	14	26	10	6	9	28	14	32	21
OTU_1358	2	3	0	2	1	1	0	5	0	2	0	8	0	4	0	1	0	2	1	0	3	0	2	0	1	1	0	6	1	2	0	3
OTU_268	59	1	6	0	16	5	23	0	38	0	7	2	0	3	1	3	17	0	4	6	13	1	3	1	9	0	6	3	10	0	7	1
OTU_86	92	12	75	22	83	8	152	14	168	0	149	15	68	20	155	3	140	14	143	4	106	2	111	14	164	18	148	20	75	4	81	9
OTU_158	51	14	23	5	19	4	49	5	95	5	42	5	11	10	17	3	29	4	26	6	52	0	7	19	30	1	28	4	69	8	18	3
OTU_2769	9	46	8	20	4	6	13	41	5	7	5	34	1	11	7	16	4	38	4	25	12	13	3	19	5	9	6	30	8	12	16	14
OTU_447	28	2	31	6	30	2	38	0	44	3	20	0	15	5	45	6	21	14	38	0	13	1	34	0	36	0	28	4	45	3	41	10
OTU_909	4	4	3	1	0	7	1	1	1	1	1	12	4	1	1	3	2	7	3	4	1	3	2	6	2	1	3	6	2	2	3	1
OTU_404	11	1	7	0	9	0	32	0	9	0	8	4	2	1	8	5	6	2	13	0	9	3	3	5	6	0	7	5	5	1	5	2
OTU_1048	25	0	9	0	13	0	11	0	13	0	24	0	3	1	14	0	6	0	4	0	16	0	8	5	14	0	16	0	38	0	6	0
OTU_232	23	14	52	8	21	1	27	4	77	2	22	6	12	59	21	5	56	2	26	16	29	13	23	2	18	1	64	29	53	1	39	5
OTU_212	89	6	36	14	63	6	79	7	103	5	64	11	59	2	75	9	59	18	59	4	92	31	69	6	98	18	105	11	69	3	100	16
OTU_744	13	0	3	3	2	0	2	0	11	0	3	0	4	0	1	0	5	1	0	0	0	0	2	0	7	0	0	0	2	0	1	0
OTU_127	9	22	12	42	1	11	10	25	8	6	4	44	0	2	12	10	3	5	1	31	2	13	4	18	6	18	2	15	17	14	24	14
OTU_1113	6	19	6	2	1	14	7	10	6	7	0	10	0	0	0	4	2	16	4	19	3	8	1	2	2	10	2	45	6	15	2	6
OTU_510	25	69	24	70	27	49	40	77	33	37	28	49	24	28	45	36	29	79	32	84	36	35	30	42	45	26	31	67	33	25	25	56
OTU_619	18	78	28	44	34	42	43	45	40	28	32	53	46	14	50	19	30	17	25	47	27	37	38	12	46	37	26	73	21	24	38	68
OTU_11	23	309	50	262	23	154	33	220	47	117	20	341	25	68	71	152	27	111	37	175	26	61	28	186	36	150	32	207	35	101	74	263
OTU_1631	5	7	1	2	1	2	2	0	0	3	0	0	1	3	0	4	4	7	0	6	4	1	2	0	2	5	1	1	2	0	2	7
OTU_586	2	22	2	1	2	0	0	6	3	1	1	6	0	44	1	7	2	0	1	3	2	0	1	10	1	0	2	2	3	5	2	3
OTU_987	1	0	0	0	0	0	1	1	2	0	0	0	0	0	4	9	1	0	1	0	5	0	0	0	1	0	0	0	0	0	1	0
OTU_2649	1	0	0	0	0	0	0	0	2	0	1	0	0	0	1	0	1	0	1	0	0	0	1	0	0	0	1	0	1	0	0	0
OTU_2820	1	0	0	0	0	0	1	4	0	0	0	2	1	0	0	0	0	0	0	0	0	3	0	0	4	0	0	0	1	0	0	3
OTU_108	32	30	34	2	35	3	31	3	29	3	44	3	60	23	44	30	30	1	30	2	16	1	19	3	65	1	14	1	13	3	34	5
OTU_97	24	15	13	31	28	25	87	15	33	11	23	25	72	3	40	12	51	8	39	9	43	13	64	10	51	3	21	27	59	14	21	19
OTU_755	3	4	1	22	0	8	1	24	1	4	0	27	1	11	2	19	2	8	2	12	2	3	1	4	2	4	2	16	0	4	0	17
OTU_103	8	90	11	118	7	70	15	150	12	27	3	107	7	37	5	56	10	74	13	96	12	27	8	69	7	65	9	106	10	38	11	112
OTU_235	13	60	19	146	10	55	24	166	23	33	12	145	7	30	16	58	8	109	14	130	9	14	12	85	19	54	14	202	12	44	28	111
OTU_1136	9	8	2	1	5	3	10	0	5	0	2	0	19	6	9	0	2	4	8	1	6	0	12	1	12	0	7	0	0	0	1	0
OTU_89	18	53	13	42	6	23	28	31	40	18	15	40	16	70	23	48	81	111	14	34	18	77	13	30	18	25	24	63	18	9	12	38
OTU_98	13	142	16	26	5	47	17	89	4	52	7	58	1	8	4	19	3	66	10	65	7	26	5	49	14	49	15	151	17	34	14	50
OTU_109	12	174	24	53	11	66	17	89	15	72	4	128	17	44	18	27	19	95	14	69	12	31	10	38	13	40	13	123	13	53	30	97
OTU_772	9	2	1	3	2	1	6	5	8	0	8	1	0	0	2	0	1	1	10	2	0	0	3	0	0	0	4	3	2	0	1	2
OTU_570	4	4	2	5	2	6	4	9	3	12	2	1	1	0	1	9	1	5	5	3	2	0	0	0	1	10	2	9	1	0	6	2
OTU_40	23	125	58	116	26	90	52	226	24	70	32	208	14	26	42	77	28	177	52	145	35	22	32	100	39	133	27	121	57	51	95	120
OTU_532	30	0	11	0	45	0	12	2	27	1	5	0	19	0	8	0	6	2	13	2	9	2	12	3	33	2	4	1	35	1	15	4
OTU_527	7	24	8	40	5	23	10	40	19	12	3	26	6	19	12	16	12	17	6	25	11	9	9	32	5	22	12	32	13	6	15	39
OTU_258	22	3	13	2	6	3	39	0	24	0	41	5	16	0	15	0	15	0	26	2	14	0	15	4	26	0	11	1	13	1	9	0
OTU_1487	1	0	0	0	0	0	0	0	0	0	0	0	2	3	1	1	0	0	0	0	0	0	0	19	0	0	0	0	0	0	0	0
OTU_307	21	18	20	15	24	12	32	20	15	12	23	15	11	3	22	19	14	20	46	17	18	2	18	21	17	18	14	16	18	9	24	10
OTU_278	30	55	9	27	24	24	13	12	43	10	9	12	13	64	32	7	19	3	9	8	26	16	18	12	35	32	29	20	24	5	14	6
OTU_286	24	3	12	1	32	0	55	1	29	5	8	0	27	0	11	4	19	0	17	12	13	0	12	0	24	0	12	2	51	2	14	0
OTU_1331	1	0	1	2	0	7	0	0	0	0	0	0	0	0	0	0	0	0	0	0	0	0	0	0	0	0	0	1	0	0	1	0
OTU_222	3	11	2	11	1	18	3	47	1	4	2	33	1	0	2	1	1	32	2	37	1	0	2	17	2	14	1	19	1	6	1	28
OTU_861	1	0	0	4	0	0	0	0	0	0	0	4	0	11	1	4	0	1	0	0	0	0	0	0	0	0	0	14	0	1	0	0
OTU_421	2	0	1	8	0	0	2	3	1	8	1	8	1	5	2	9	2	0	0	12	0	1	1	0	0	2	0	14	1	2	0	20
OTU_1088	2	0	0	1	0	2	1	2	0	2	0	0	0	0	3	1	3	6	1	9	0	4	2	0	1	0	1	0	1	1	1	0
OTU_2179	2	0	0	0	1	0	1	0	0	0	0	0	1	0	1	0	2	2	0	0	2	0	1	0	1	0	0	0	0	0	0	0
OTU_779	1	0	10	20	5	8	16	21	6	2	10	42	1	8	22	13	11	17	17	15	16	2	10	11	9	7	16	27	5	3	15	18
OTU_184	22	25	47	7	62	3	43	7	29	0	32	0	30	0	18	1	49	4	25	14	53	0	314	13	16	0	8	8	25	2	49	0
OTU_55	63	134	61	90	46	45	56	88	53	50	36	70	62	81	84	35	35	82	60	36	35	27	43	36	76	31	35	44	85	41	102	90
OTU_712	1	4	1	5	0	0	0	1	0	0	0	22	0	1	2	0	0	0	1	0	1	0	1	5	2	0	3	0	0	1	1	5
OTU_319	24	15	22	7	18	4	22	10	37	2	18	8	25	18	46	5	18	1	15	8	19	2	13	3	36	5	22	13	20	8	20	7
OTU_2380	17	12	9	11	10	4	11	15	11	6	10	8	10	1	8	7	5	7	3	13	14	18	16	23	7	4	8	17	7	3	13	13
OTU_41	15	98	33	57	21	72	42	55	57	53	7	65	15	89	40	13	27	62	13	24	40	59	13	1	38	14	15	15	51	30	30	93
OTU_739	2	3	2	4	2	1	2	18	3	0	0	29	0	0	1	2	0	4	2	9	1	13	1	4	3	0	2	6	0	0	1	3
OTU_20	27	248	35	247	21	118	48	181	43	83	25	311	22	150	56	127	30	55	31	234	25	63	36	212	38	182	21	193	43	57	48	220
OTU_72	19	218	16	213	7	84	24	87	28	101	8	119	11	76	28	105	11	191	13	143	9	70	15	54	23	95	17	151	19	82	18	118
OTU_153	25	14	39	7	27	4	47	6	49	1	21	3	42	3	46	6	44	6	44	1	45	5	49	6	34	1	53	6	28	0	25	4
OTU_7	114	398	174	316	91	192	151	413	97	237	81	487	65	149	112	184	91	303	138	298	101	113	89	249	149	258	94	326	151	163	241	331
OTU_288	15	28	11	7	11	10	16	1	28	8	10	14	20	26	18	6	18	29	24	2	12	17	4	6	12	3	11	0	19	4	12	7
OTU_339	15	39	23	19	11	12	17	4	26	23	10	7	16	2	28	5	24	30	12	11	18	16	10	8	23	11	20	20	20	13	22	6
OTU_2041	10	29	5	50	11	15	7	28	11	4	10	52	9	42	9	18	8	9	10	27	10	15	11	42	15	48	9	47	9	12	18	52
OTU_781	9	75	17	19	9	24	15	59	7	20	6	57	3	5	3	7	5	53	11	52	6	8	10	28	7	28	5	40	8	16	28	47
OTU_387	3	20	2	1	0	5	3	0	3	9	1	8	1	1	1	2	2	14	2	3	2	6	0	0	1	1	2	4	1	2	3	3
OTU_161	5	32	1	20	3	9	8	30	5	6	1	29	2	27	5	2	5	18	3	42	3	2	2	17	6	22	0	25	5	8	5	18
OTU_370	8	21	13	15	1	8	8	20	4	7	3	15	6	3	2	4	7	21	5	22	4	6	8	10	4	7	3	8	9	5	9	11
OTU_348	16	10	5	4	11	5	17	13	14	0	12	1	12	7	15	5	11	14	16	3	17	15	10	12	17	9	9	5	8	0	12	3
OTU_44	34	379	36	385	31	153	57	337	53	135	44	377	42	141	72	321	32	436	61	307	48	142	46	257	61	151	53	262	62	153	47	347
OTU_945	1	5	0	2	0	0	1	5	0	2	0	4	1	0	1	0	0	6	1	0	0	0	3	0	0	6	0	0	0	0	0	6
OTU_188	33	117	20	57	30	39	45	52	52	46	27	61	36	36	44	21	26	60	29	81	34	18	31	47	65	29	21	63	42	28	27	61
OTU_250	28	13	64	7	41	3	41	0	42	10	18	0	8	9	20	4	7	21	6	37	11	8	24	14	8	1	30	4	26	4	81	5
OTU_120	7	25	10	109	8	26	10	104	9	18	8	132	7	24	14	72	6	44	10	54	10	14	6	85	12	22	6	35	10	18	12	65
OTU_469	27	27	10	8	15	9	13	5	9	20	3	4	20	8	24	10	3	10	9	11	10	4	9	2	22	4	4	10	15	5	9	7
OTU_115	7	62	14	13	3	14	12	13	11	15	9	61	0	4	4	1	3	51	10	41	5	12	1	0	14	20	11	51	13	20	14	47
OTU_24	49	148	80	238	54	79	97	210	128	197	68	173	32	15	131	88	93	278	110	135	95	92	60	141	73	87	83	144	165	106	145	276
OTU_935	4	22	8	1	3	8	6	9	3	8	1	29	0	11	4	3	5	16	3	7	4	2	2	11	1	14	2	8	3	6	2	16
OTU_94	5	40	15	51	9	30	9	52	6	7	11	68	9	42	19	25	7	54	6	50	6	15	19	90	15	21	11	34	20	18	13	33
OTU_322	9	4	23	4	3	3	27	4	24	6	8	16	16	0	48	1	42	10	15	6	31	0	25	15	24	0	58	1	53	0	16	6
OTU_171	22	8	10	5	15	1	31	0	93	2	8	5	4	2	12	6	31	6	15	5	35	0	5	0	19	0	28	6	59	2	12	18
OTU_294	11	0	4	0	15	2	12	0	13	0	4	0	2	0	17	0	3	0	12	0	3	0	7	0	17	0	2	0	13	0	10	0
OTU_239	65	154	20	38	52	68	13	22	25	9	29	27	10	67	16	7	17	44	12	31	42	40	8	34	55	37	29	52	62	32	21	30
OTU_326	16	41	7	5	6	17	4	5	7	16	2	8	10	7	5	0	3	16	3	2	1	0	2	4	17	16	5	0	12	5	7	27
OTU_251	12	41	23	68	15	15	19	52	22	23	13	56	15	24	25	46	20	39	13	30	27	17	23	24	27	23	25	51	17	23	14	61
OTU_2292	9	0	2	0	1	1	4	2	2	0	2	4	0	1	2	2	0	1	2	0	1	0	0	0	2	0	0	0	3	1	2	0
OTU_406	1	24	1	0	0	3	2	5	0	0	1	4	0	2	2	0	1	15	3	7	1	7	0	0	0	2	1	12	3	4	1	4
OTU_883	15	42	20	57	10	18	30	19	18	10	14	61	9	10	20	17	9	45	7	13	11	11	13	22	14	24	9	27	17	11	29	28
OTU_445	6	2	6	2	23	7	15	0	23	0	2	1	4	0	6	0	17	6	12	0	7	1	9	0	10	0	26	6	6	0	0	1
OTU_81	32	197	36	68	27	69	29	62	40	40	16	93	15	57	31	34	34	136	20	61	27	54	25	37	31	32	24	153	28	45	28	83
OTU_574	1	12	2	13	1	6	1	4	2	2	2	16	1	2	0	2	1	11	0	10	3	3	3	4	2	5	2	20	4	4	5	12
OTU_91	19	53	15	79	19	50	19	139	14	57	11	55	12	9	25	33	7	63	31	33	12	16	13	54	35	43	15	29	27	35	50	69
OTU_1492	1	2	1	2	0	0	0	0	0	3	0	0	0	0	1	0	0	2	0	0	0	0	0	0	0	0	0	0	0	0	0	1
OTU_363	41	42	17	14	10	5	24	3	35	3	15	9	46	0	22	5	24	10	23	4	36	2	14	4	28	3	21	8	28	8	21	5
OTU_1693	6	24	6	5	3	11	2	2	5	2	2	23	0	1	2	8	2	23	1	6	3	10	1	11	4	10	0	18	4	12	4	9
OTU_233	16	1	11	0	14	0	15	1	16	0	10	0	27	0	10	0	20	0	14	0	12	0	12	0	18	1	19	1	3	0	19	0
OTU_193	3	10	4	49	2	7	3	11	6	12	3	13	10	56	5	13	3	9	2	6	1	1	7	18	2	5	1	4	5	3	7	7
OTU_64	66	118	49	109	42	55	41	66	46	38	40	58	78	25	61	47	36	81	60	67	26	43	35	41	67	27	23	15	92	24	72	61
OTU_1489	2	1	0	14	3	6	4	12	4	6	1	30	1	1	3	8	1	2	2	27	0	1	1	0	2	2	4	11	1	13	2	9
OTU_205	63	36	34	17	41	27	52	26	51	16	19	35	77	57	32	32	29	4	28	26	15	5	78	10	58	13	21	14	20	32	38	11
OTU_484	20	3	2	0	19	2	6	0	6	6	3	1	18	0	7	0	5	2	8	0	6	0	4	0	43	0	4	0	8	1	4	0
OTU_96	11	50	23	123	7	13	17	43	22	16	20	127	7	77	38	86	9	25	3	17	4	6	20	77	6	16	2	9	16	16	25	74
OTU_2900	1	0	0	3	0	0	0	0	0	0	0	0	0	0	0	0	0	0	1	0	0	0	2	0	0	0	1	0	0	0	0	0
OTU_457	16	0	10	0	7	0	4	0	15	0	9	0	8	0	17	0	5	0	23	0	6	0	9	0	21	2	12	0	10	0	12	0
OTU_622	2	20	3	6	1	2	2	10	3	2	3	16	0	0	0	4	1	14	3	7	2	0	2	14	1	4	2	1	2	8	2	8
OTU_173	4	83	5	14	4	46	6	23	7	34	5	38	5	5	5	5	6	56	7	28	6	35	6	5	10	24	3	34	7	23	7	50
OTU_1629	23	82	18	39	17	51	20	87	15	27	8	67	7	14	11	8	7	38	17	53	9	11	12	52	23	35	8	45	19	27	33	78
OTU_1968	1	0	0	5	1	2	0	1	0	0	0	0	0	0	1	4	0	0	0	2	0	4	0	4	0	0	1	1	2	0	1	0
OTU_156	15	173	33	125	3	43	18	83	15	45	10	169	5	75	10	31	8	53	12	67	6	10	7	49	14	40	7	59	6	34	27	196
OTU_489	2	0	2	5	3	0	0	4	2	0	1	0	1	0	2	0	1	2	2	30	2	0	1	6	3	7	2	5	0	0	3	0
OTU_678	1	10	2	16	1	5	0	9	2	7	5	6	1	0	2	7	3	3	1	21	1	4	1	8	2	3	2	2	2	5	1	24
OTU_2029	1	1	0	3	0	2	0	0	0	0	0	14	0	0	0	1	0	1	0	5	0	1	1	0	1	0	0	0	0	0	0	2
OTU_682	3	5	1	10	0	7	2	5	3	3	0	2	3	0	3	1	0	0	1	11	2	13	1	5	1	0	2	14	3	6	4	0
OTU_1860	1	3	0	0	0	0	0	0	0	0	0	0	0	0	1	0	0	0	0	0	0	0	0	0	0	3	0	0	0	0	0	0
OTU_752	23	6	36	0	25	1	39	0	63	1	35	2	39	0	34	3	57	4	26	1	35	0	44	1	28	0	66	0	20	2	32	4
OTU_1738	1	1	0	0	0	0	1	0	1	0	0	0	0	0	0	0	1	0	1	2	0	0	0	2	0	0	0	0	0	0	0	0
OTU_392	2	11	2	43	1	5	6	9	4	2	3	36	4	45	3	17	1	10	2	8	0	3	3	26	3	4	0	17	4	10	5	11
OTU_425	12	27	13	34	11	11	13	22	21	10	16	39	14	31	26	9	13	12	16	28	15	6	19	13	28	13	15	31	14	17	16	37
OTU_234	1	38	1	11	0	47	2	39	0	0	0	67	0	0	1	0	0	1	0	18	0	10	2	7	1	17	0	1	2	12	1	25
OTU_73	44	147	62	59	32	50	62	91	59	35	29	115	30	27	47	32	38	57	37	89	32	32	35	85	69	47	38	122	58	53	79	79
OTU_2127	1	0	0	0	0	0	0	0	0	0	0	0	0	0	1	0	0	0	2	0	0	1	1	0	0	0	3	0	0	0	0	4
OTU_199	14	45	5	16	18	12	14	1	29	8	12	7	44	31	23	15	37	30	6	2	14	7	21	7	30	10	12	0	7	5	8	2
OTU_106	12	39	28	51	10	41	36	85	14	15	14	80	3	17	24	33	6	28	21	55	11	10	18	43	21	45	11	24	24	19	38	36
OTU_2790	2	0	0	0	1	0	0	5	0	0	0	0	0	0	0	0	0	2	0	0	1	0	0	0	0	0	0	0	2	0	0	0
OTU_2290	1	0	0	0	0	0	0	0	0	0	0	0	0	0	0	0	0	0	0	0	0	0	0	0	0	0	0	0	1	0	0	0
OTU_298	6	16	7	16	7	19	12	30	6	8	7	43	2	4	13	15	5	8	4	26	7	6	5	13	13	26	1	8	10	3	4	24
OTU_50	15	86	23	52	19	65	33	86	36	27	17	106	23	11	37	48	20	65	26	52	11	2	29	41	29	76	29	54	31	31	23	103
OTU_559	1	17	0	6	0	13	3	3	0	4	1	8	1	2	1	4	1	8	1	10	0	10	0	4	0	3	0	9	1	4	2	6
OTU_93	16	115	30	220	15	65	56	179	28	61	20	202	25	47	46	80	20	85	17	118	22	45	23	110	30	54	20	143	27	38	43	132
OTU_275	1	29	3	28	2	12	2	7	3	6	5	22	2	12	3	10	3	24	1	18	2	1	2	8	3	7	5	29	3	15	1	7
OTU_552	1	36	5	15	2	19	3	11	1	17	0	8	3	11	1	4	1	18	5	14	3	3	3	7	4	9	2	17	2	11	1	19
OTU_65	16	265	13	334	16	216	24	185	21	257	13	166	22	36	22	167	15	260	18	108	19	182	11	83	16	201	15	132	22	159	25	199
OTU_1528	2	0	0	0	1	0	0	0	1	0	0	0	0	0	0	0	1	0	0	1	1	0	0	0	0	0	0	10	0	0	0	0
OTU_770	3	0	3	0	2	0	4	1	9	0	5	0	1	0	7	1	3	0	5	0	3	0	2	0	3	0	13	2	8	0	5	0
OTU_651	7	44	8	170	2	31	14	82	10	11	7	98	4	27	17	64	5	25	4	88	4	16	10	87	10	32	7	57	9	16	11	56
OTU_59	5	21	6	178	1	17	5	81	4	8	7	101	3	8	12	103	6	51	10	51	7	4	9	133	4	31	3	25	3	32	8	62
OTU_182	1	10	3	44	6	11	4	22	4	3	4	40	3	0	7	25	3	4	1	25	3	11	3	9	6	5	7	41	10	11	4	29
OTU_162	20	38	17	45	20	10	19	31	26	8	16	44	16	19	20	25	9	13	9	16	17	0	35	21	23	26	18	18	19	14	29	34
OTU_111	14	29	4	22	15	52	169	5	73	21	15	113	93	6	8	8	12	11	5	6	6	4	4	8	28	6	265	198	41	51	22	4
OTU_458	5	19	2	15	1	9	10	14	12	1	4	18	2	1	4	7	0	15	5	25	5	1	6	26	5	19	5	4	8	7	3	19
OTU_82	55	28	82	8	148	0	46	4	71	10	53	3	18	3	41	10	31	16	29	15	22	4	48	28	35	4	33	3	97	1	75	7
OTU_83	12	100	38	57	7	55	27	72	23	46	6	157	21	29	9	43	5	25	7	36	12	54	8	78	18	69	7	65	38	33	22	101
OTU_857	3	14	2	0	5	2	6	9	3	1	6	1	0	0	4	1	0	1	4	7	2	7	5	0	7	0	5	0	5	2	2	0
OTU_2865	1	4	1	0	1	1	0	0	0	0	0	0	0	0	0	0	2	0	0	0	1	0	0	0	0	0	0	0	0	0	1	2
OTU_1633	2	2	1	0	3	5	2	0	2	3	4	0	2	0	1	0	3	0	0	0	1	1	0	0	2	0	1	0	1	0	3	12
OTU_195	26	23	18	13	18	4	58	5	31	13	19	16	3	3	30	4	32	27	47	9	19	25	12	12	24	10	39	26	31	3	25	15
OTU_534	25	40	17	33	29	13	9	6	14	16	5	12	55	32	34	16	13	38	7	7	10	3	18	14	36	16	6	10	32	13	15	19
OTU_117	2	54	12	69	5	42	13	67	8	26	4	76	7	24	15	31	6	30	1	70	3	25	7	27	7	14	3	43	7	23	5	65
OTU_1190	10	45	6	77	4	14	6	48	8	45	13	44	16	49	13	34	8	42	8	26	11	29	9	29	11	21	11	61	12	26	21	64
OTU_306	3	8	3	25	2	5	5	4	3	12	4	8	2	0	4	10	1	0	1	8	0	0	2	14	2	6	1	3	1	0	5	24
OTU_723	3	23	1	2	1	3	0	2	0	0	0	0	3	6	0	1	1	0	0	0	0	1	0	1	3	10	0	0	1	2	0	1
OTU_157	18	48	31	47	18	27	34	89	24	39	14	89	13	11	23	16	16	43	27	52	15	11	17	47	27	22	17	66	19	26	43	47
OTU_378	3	18	5	15	1	10	0	8	6	6	5	26	8	9	4	5	3	8	3	0	4	2	2	10	6	6	6	3	7	9	2	14
OTU_88	12	206	11	61	18	50	14	34	27	82	6	9	7	51	16	8	16	63	14	51	12	12	10	0	26	80	14	56	15	31	21	38
OTU_1937	3	0	0	6	0	0	0	0	0	0	1	0	0	0	1	1	1	0	0	0	1	0	1	0	0	0	1	0	3	0	1	0
OTU_39	41	106	23	26	42	55	59	0	163	28	45	24	14	47	44	17	72	19	32	16	77	1	45	2	73	19	60	4	49	3	37	16
OTU_933	4	3	6	4	4	2	5	3	19	0	3	6	0	6	1	0	5	4	1	1	7	0	1	2	3	1	2	5	8	1	2	2
OTU_443	11	20	7	45	7	18	15	42	13	17	14	63	14	28	26	38	5	13	6	12	9	4	12	30	7	6	7	12	21	6	13	25
OTU_218	5	43	1	11	5	20	1	17	2	9	1	14	0	4	2	2	4	29	1	30	2	14	3	5	4	19	3	34	2	9	3	15
OTU_177	6	22	6	14	4	12	8	32	2	19	1	31	2	0	7	8	4	17	7	12	5	2	2	11	2	17	5	17	2	6	13	9
OTU_667	10	4	14	3	8	0	32	0	21	4	10	0	4	2	13	8	9	0	14	3	21	0	7	1	13	1	9	0	10	0	17	3
OTU_2304	2	0	0	0	0	0	1	0	0	0	1	0	0	0	0	0	0	0	0	0	0	0	0	0	1	0	0	0	0	0	1	0
OTU_896	4	45	4	128	3	27	6	23	6	15	3	33	4	63	12	46	8	24	2	34	6	20	2	43	2	9	4	26	5	15	11	38
OTU_299	24	62	15	12	12	29	27	24	35	18	5	37	2	1	17	4	24	35	33	28	36	11	9	7	24	8	23	21	18	11	15	33
OTU_134	12	35	9	23	6	12	10	8	25	14	4	33	5	18	14	15	11	51	10	19	21	25	10	26	12	13	9	18	11	20	17	19
OTU_2718	8	27	2	0	2	1	2	7	3	12	0	0	2	18	2	0	4	4	1	5	1	0	1	3	3	4	2	12	2	2	4	0
OTU_170	2	14	2	26	3	52	5	0	2	6	1	25	9	36	9	22	2	18	0	0	3	0	3	57	2	6	1	0	4	13	4	29
OTU_87	15	145	29	45	20	72	26	128	20	48	10	114	3	15	8	36	11	87	18	89	22	63	8	67	21	73	11	65	32	52	35	139
OTU_225	13	23	17	9	6	2	9	5	31	9	10	13	9	1	20	8	13	16	5	7	25	4	6	8	8	20	20	17	25	9	18	16
OTU_540	8	0	2	0	18	0	2	0	16	0	3	1	1	0	1	1	2	0	4	5	1	1	1	5	9	2	1	0	10	1	2	0
OTU_138	9	113	7	95	7	43	11	33	8	62	8	46	9	89	13	44	10	88	10	36	18	27	9	21	13	27	9	43	6	35	10	85
OTU_498	2	4	3	0	11	3	10	1	9	0	5	0	2	0	8	0	6	1	11	0	12	1	9	0	8	0	23	1	10	0	5	0
OTU_1075	4	1	0	4	2	2	5	5	0	1	0	4	2	0	1	1	0	14	2	5	1	3	1	1	3	0	0	0	3	0	3	0
OTU_273	9	20	9	5	1	6	5	13	13	2	6	5	10	15	15	0	3	14	6	1	9	9	6	12	13	9	6	8	5	6	6	6
OTU_166	14	136	12	127	5	65	22	120	29	47	17	94	9	44	32	121	20	133	24	123	16	45	18	60	18	89	45	117	31	60	17	79
OTU_113	34	25	16	1	30	11	26	4	45	4	18	2	14	8	20	3	23	20	14	7	44	0	20	1	37	8	37	23	32	8	20	23
OTU_553	6	19	4	11	4	5	7	7	11	4	5	8	3	0	4	5	5	14	3	9	12	0	4	9	9	9	4	4	4	1	3	9
OTU_1881	10	17	4	3	14	11	1	0	9	11	1	3	17	19	6	1	4	13	6	1	6	2	2	0	14	3	2	0	9	3	10	5
OTU_68	32	261	35	281	17	109	65	231	44	96	33	258	38	83	54	82	37	153	38	146	28	38	32	115	41	113	24	160	57	77	70	172
OTU_1461	1	11	1	12	0	8	0	5	3	2	4	7	0	2	2	4	1	10	1	2	1	1	1	17	1	5	3	9	3	1	5	3
OTU_266	2	80	0	4	4	25	5	36	6	29	3	33	3	1	1	0	5	69	5	40	3	41	2	2	11	20	3	87	3	26	6	33
OTU_179	3	49	2	47	3	13	1	44	4	9	1	29	4	10	10	22	6	10	5	23	0	13	2	23	6	16	4	35	8	6	8	38
OTU_951	4	18	2	10	0	1	0	7	0	0	3	4	0	0	2	1	2	6	0	8	1	0	0	0	0	3	0	0	1	2	1	3
OTU_1636	1	0	0	0	0	0	0	0	0	0	0	0	0	0	0	0	0	6	0	0	0	0	0	0	0	0	0	0	0	0	0	0
OTU_377	25	36	23	22	16	14	23	19	39	18	17	28	24	3	27	9	25	37	26	23	39	32	16	1	45	24	27	43	29	22	32	25
OTU_66	24	21	24	14	39	14	122	38	113	6	68	38	22	7	39	4	31	6	18	7	42	10	47	15	36	8	85	32	118	6	39	23
OTU_238	8	42	4	171	10	45	6	118	10	9	1	103	5	59	13	85	7	36	9	108	9	9	5	88	6	56	4	93	6	20	11	70
OTU_2224	1	0	1	0	1	0	1	0	0	0	0	4	0	0	0	0	0	4	0	3	0	0	0	0	0	0	0	0	0	0	1	0
OTU_220	11	61	15	88	7	22	6	65	13	16	8	61	8	45	18	41	8	59	11	20	5	9	11	36	11	34	4	33	19	22	31	73
OTU_149	6	44	3	44	1	28	7	48	3	31	5	38	2	16	5	53	4	41	3	22	6	10	3	1	6	31	3	31	8	28	3	36
OTU_507	4	3	19	12	10	1	22	14	12	3	14	5	9	3	21	4	3	8	4	3	11	2	22	5	8	4	4	6	17	2	11	11
OTU_121	4	35	5	157	6	21	6	73	9	10	0	59	6	55	10	41	6	30	1	43	4	9	5	51	2	30	5	79	9	18	12	88
OTU_608	7	1	2	4	4	0	3	0	4	0	2	0	2	0	0	0	1	1	3	0	1	0	1	0	2	0	2	1	16	0	11	0
OTU_289	1	16	0	34	2	25	7	53	2	11	2	39	2	8	7	26	4	47	2	35	2	24	1	22	3	13	4	31	5	22	6	3
OTU_2812	1	0	0	1	0	2	1	0	4	2	1	2	1	8	2	1	0	0	2	1	0	1	1	1	0	0	0	1	0	1	4	1
OTU_102	7	64	3	96	7	29	9	84	19	28	8	74	8	8	10	52	2	92	5	69	10	32	3	33	6	29	6	128	9	31	5	68
OTU_272	8	17	12	3	6	0	11	1	11	8	8	15	10	1	12	0	4	3	6	6	13	1	3	2	7	5	7	2	8	3	10	9
OTU_594	7	8	8	0	4	4	8	4	20	1	4	0	1	4	8	0	12	0	4	0	17	0	3	2	8	0	14	0	8	0	6	0
OTU_462	11	4	6	0	17	1	14	0	10	0	10	0	0	0	15	1	14	7	12	5	14	0	9	9	14	0	12	0	13	0	5	3
OTU_2449	2	0	1	0	1	0	0	0	0	0	0	0	2	0	1	0	0	0	0	0	1	0	0	0	0	0	2	0	0	0	0	1
OTU_206	14	51	15	38	9	20	23	52	15	34	13	55	27	2	23	28	15	48	21	51	16	44	24	32	20	19	24	83	19	18	21	70
OTU_2577	1	49	2	22	0	13	6	4	3	18	1	20	2	4	2	14	1	18	3	13	0	5	2	14	5	16	1	11	7	11	1	38
OTU_255	4	29	0	0	1	20	3	13	1	1	0	26	1	0	0	1	2	2	1	8	2	7	3	8	2	9	0	25	2	7	0	16
OTU_950	4	0	1	0	0	0	2	4	2	0	1	0	1	0	2	0	2	0	0	3	0	0	2	0	2	0	0	0	2	0	1	0
OTU_762	1	5	0	0	0	0	0	7	1	0	0	0	0	0	0	0	1	0	2	12	0	0	2	0	0	0	1	0	1	0	1	4
OTU_323	6	20	2	23	1	15	7	20	4	3	3	15	6	18	8	14	3	4	7	6	6	0	2	7	4	9	3	3	1	3	7	16
OTU_398	2	9	6	4	3	3	1	8	4	2	2	9	3	0	5	0	4	27	1	2	4	10	2	0	8	0	3	16	6	5	6	11
OTU_2597	2	0	1	21	1	1	0	1	2	3	0	5	3	14	3	14	0	0	1	0	1	0	6	5	1	1	0	0	4	2	3	4
OTU_354	10	45	11	25	4	28	6	40	13	14	2	36	6	8	9	23	7	48	9	54	6	15	4	32	7	24	3	21	5	19	10	54
OTU_1586	1	3	0	0	0	0	0	1	0	0	0	5	0	0	0	2	0	0	0	8	0	0	0	0	1	3	1	0	0	0	0	1
OTU_533	18	18	12	38	12	30	18	40	11	10	21	33	18	16	8	14	11	6	14	11	14	5	24	27	14	11	7	17	16	15	24	26
OTU_141	2	8	1	21	0	11	4	78	2	2	1	41	3	1	4	1	2	11	1	43	4	7	2	11	7	37	3	54	3	10	3	60
OTU_1052	4	0	0	8	1	0	0	0	18	1	0	0	2	11	17	0	0	0	1	0	0	0	1	0	1	1	2	0	6	4	10	1
OTU_1717	2	3	4	9	6	2	2	1	4	0	3	2	3	0	4	0	1	2	4	3	2	0	0	10	4	4	4	5	5	3	3	5
OTU_1620	4	1	3	1	5	3	9	2	3	2	2	0	2	0	3	1	1	3	3	3	5	0	5	0	3	2	4	3	6	0	3	4
OTU_99	13	78	8	121	11	38	12	123	11	14	7	179	6	45	14	40	1	50	19	211	8	26	19	81	16	58	18	224	5	33	12	112
OTU_49	35	702	18	481	19	233	32	277	48	173	18	377	47	289	54	220	28	374	33	351	39	78	23	247	55	169	29	320	32	150	41	306
OTU_419	8	1	4	0	5	0	7	0	6	1	6	0	5	0	6	0	1	0	10	0	3	0	5	0	5	0	4	0	5	0	7	0
OTU_282	12	163	10	46	4	47	9	17	14	36	6	36	6	51	5	29	8	74	4	11	2	33	10	14	20	31	6	20	9	36	3	27
OTU_132	34	136	39	163	19	85	49	274	45	59	21	175	14	125	52	63	40	209	68	140	29	65	25	135	41	103	29	100	50	70	66	145
OTU_2960	1	1	0	0	0	0	0	0	0	0	0	0	0	0	0	0	0	0	0	0	0	0	0	0	0	0	0	0	0	0	0	2
OTU_2352	1	0	0	5	0	0	0	0	0	0	0	0	0	0	1	0	1	0	0	0	0	0	1	1	2	1	0	0	0	3	0	1
OTU_2631	1	0	0	0	0	0	3	0	1	0	1	0	0	0	2	0	0	0	0	0	0	0	0	0	2	0	1	0	1	0	1	0
OTU_589	9	29	14	2	1	4	11	8	10	0	17	29	1	1	12	11	3	8	6	3	9	5	6	5	10	9	20	0	10	6	17	9
OTU_1456	3	0	0	0	3	0	0	0	16	0	0	0	1	0	1	0	3	0	0	0	9	0	0	0	4	0	3	0	4	0	1	0
OTU_229	23	0	28	2	20	4	39	2	35	1	23	2	23	0	35	1	21	0	29	2	28	0	36	2	32	1	35	5	26	0	27	3
OTU_345	13	23	5	4	8	7	8	8	29	5	7	16	4	9	13	12	14	19	7	30	18	0	4	0	13	10	10	16	12	6	5	8
OTU_895	3	4	2	6	2	0	5	0	4	0	1	1	2	2	2	0	0	7	0	0	5	2	2	0	7	0	4	1	3	1	1	2
OTU_673	4	19	7	9	1	7	2	15	2	8	1	16	1	1	4	4	3	2	2	9	4	0	0	5	4	2	4	4	8	7	7	6
OTU_2288	6	14	6	23	12	17	13	52	14	13	6	13	2	2	1	5	4	15	12	14	5	8	2	8	5	18	5	13	15	9	13	10
OTU_1928	5	20	3	0	0	2	4	1	6	3	2	12	1	1	2	1	2	1	5	8	4	0	0	5	7	3	3	10	8	7	8	5
OTU_696	1	12	2	10	2	2	2	6	3	0	0	3	1	0	2	1	3	11	3	11	1	0	0	11	5	4	1	7	1	4	3	2
OTU_75	2	91	5	65	1	72	7	72	1	23	1	90	0	28	5	57	0	17	3	69	4	19	3	79	4	36	1	43	2	17	2	90
OTU_2907	2	0	0	6	2	0	1	0	5	1	0	3	0	8	4	5	1	0	0	0	0	0	1	1	1	1	1	0	6	0	4	2
OTU_764	7	0	0	0	18	0	0	0	0	0	0	0	0	0	5	0	2	0	3	0	0	0	3	0	7	0	5	0	1	0	6	0
OTU_2268	4	26	0	50	1	15	4	7	12	30	5	40	2	12	8	25	5	8	2	15	6	5	5	17	4	16	2	13	4	36	9	55
OTU_1021	3	6	2	3	4	0	3	1	5	0	1	0	3	0	6	1	19	4	1	0	6	0	1	1	5	2	8	9	2	4	2	1
OTU_223	12	14	15	9	11	2	18	5	12	2	13	0	9	1	13	1	10	6	7	4	4	0	9	2	13	0	29	4	6	1	16	2
OTU_822	2	0	1	0	1	0	0	0	9	0	1	0	0	3	1	0	3	0	0	2	4	2	1	1	5	0	2	0	1	0	3	0
OTU_302	7	36	3	7	1	15	2	1	4	8	0	7	3	17	3	10	3	5	1	3	3	6	1	0	5	14	1	7	3	3	0	10
OTU_1822	1	1	11	11	1	0	10	1	1	1	14	6	12	4	10	1	1	3	1	4	4	8	5	0	5	2	9	7	6	2	11	0
OTU_523	1	21	3	14	1	12	1	19	0	0	0	12	0	2	0	4	2	20	4	28	2	0	3	2	2	19	0	13	2	6	2	24
OTU_437	11	15	7	21	6	8	9	24	9	6	9	26	2	10	7	12	10	5	7	18	15	1	8	4	9	10	9	13	10	4	7	17
OTU_292	1	19	4	13	0	15	1	23	1	17	1	20	0	3	3	9	2	18	1	19	2	4	2	6	0	8	1	24	1	16	1	45
OTU_989	4	5	0	0	4	0	0	0	7	10	3	12	1	0	5	1	2	2	4	0	6	0	3	0	2	4	6	8	10	8	5	2
OTU_1276	4	18	14	8	3	16	3	22	6	10	3	15	6	0	3	7	4	17	6	9	6	8	3	10	4	2	4	8	2	3	12	21
OTU_154	26	20	30	101	3	10	10	42	19	27	3	19	9	164	23	66	6	38	4	46	7	6	36	45	8	15	7	36	19	24	26	33
OTU_122	9	43	3	5	3	38	61	2	128	7	4	43	78	30	12	2	8	6	4	6	7	4	12	2	62	3	32	15	9	96	16	9
OTU_516	3	11	9	13	0	0	3	15	4	0	3	6	10	0	4	3	2	4	8	6	7	0	5	3	5	0	5	0	6	4	11	0
OTU_722	2	0	2	12	0	8	3	24	3	3	2	4	3	5	2	10	1	4	1	15	2	1	1	13	1	3	1	20	1	0	1	12
OTU_1256	1	4	1	10	0	0	2	0	0	0	3	8	2	9	2	8	3	0	3	1	0	0	1	24	1	0	1	0	4	2	0	4
OTU_811	6	0	2	5	1	1	10	0	1	4	1	11	0	0	0	1	6	0	2	0	3	0	10	0	3	2	1	1	2	2	2	4
OTU_2315	2	1	0	0	0	0	0	1	2	0	0	0	0	6	0	0	1	0	0	0	4	0	1	0	0	0	1	0	1	0	0	2
OTU_2815	1	0	0	0	0	0	0	0	0	0	1	0	0	0	0	0	0	0	0	0	0	0	0	0	0	0	0	0	0	1	0	0
OTU_257	2	12	1	53	2	11	2	8	5	4	2	12	1	30	1	16	0	3	0	7	2	5	1	24	6	12	1	10	0	5	2	18
OTU_36	11	26	42	72	4	19	17	38	64	41	5	26	2	19	78	67	45	122	9	15	34	95	12	20	11	7	63	142	111	28	46	127
OTU_610	3	5	2	1	0	0	5	0	8	0	0	0	3	1	2	0	3	0	4	0	5	0	2	0	2	0	16	0	3	0	1	0
OTU_310	39	5	28	19	39	6	46	7	43	1	38	6	45	0	45	7	20	5	30	7	51	8	57	4	29	10	37	7	60	4	46	5
OTU_765	3	1	3	0	4	3	12	2	5	0	10	1	8	0	4	0	4	0	6	0	3	0	11	0	8	0	4	5	5	0	3	4
OTU_2968	1	0	0	0	0	0	1	0	0	0	0	0	0	0	0	0	0	0	1	0	0	0	0	0	0	0	0	0	1	2	0	0
OTU_2455	1	5	3	7	2	0	4	5	0	6	0	8	0	5	0	0	1	3	6	6	2	0	0	0	5	0	4	0	1	0	3	1
OTU_1138	2	3	0	2	1	0	1	1	0	0	0	0	1	0	2	0	0	5	1	2	0	0	1	0	0	1	0	6	2	0	1	0
OTU_633	1	0	0	7	1	0	1	3	3	1	1	2	2	9	3	4	1	0	1	0	0	2	1	0	1	0	1	0	4	2	1	5
OTU_1030	1	2	0	4	0	0	1	47	1	0	0	5	0	1	1	0	1	0	2	0	0	0	0	0	0	0	0	27	1	0	0	0
OTU_10	21	426	22	134	10	195	21	293	19	103	8	202	8	52	16	116	13	165	26	320	23	114	8	175	36	136	26	526	12	116	21	272
OTU_297	21	13	3	14	12	6	19	9	20	0	22	11	3	0	2	0	1	1	0	0	0	0	17	0	14	0	1	4	2	0	4	0
OTU_796	3	0	2	5	8	4	2	0	15	0	4	3	1	2	5	11	9	0	4	0	12	3	5	0	12	5	6	2	8	0	5	0
OTU_2616	2	0	1	2	0	3	1	0	4	0	2	1	3	0	5	8	0	0	1	2	0	0	1	5	1	4	3	1	2	1	4	2
OTU_340	11	31	18	8	26	5	27	0	19	1	10	0	46	1	26	4	17	4	19	6	24	0	65	6	22	0	23	2	11	5	12	1
OTU_644	3	37	3	11	1	8	1	11	2	5	0	4	2	22	2	5	4	10	2	9	2	16	3	7	2	1	1	8	2	4	3	5
OTU_790	4	7	0	0	1	1	1	0	1	1	1	1	0	9	1	5	0	0	1	0	2	0	1	0	0	0	2	0	0	0	0	0
OTU_1087	1	0	1	0	0	0	0	0	2	1	1	0	1	0	1	1	0	0	0	2	3	0	0	0	1	0	1	0	0	0	2	0
OTU_499	5	0	3	3	4	0	7	7	6	0	3	3	5	11	7	1	6	0	0	2	4	0	9	0	6	0	3	0	7	2	6	1
OTU_1502	1	1	1	0	0	0	0	0	3	0	0	0	0	0	2	0	2	0	0	0	2	0	0	0	1	0	2	0	0	0	1	0
OTU_110	5	49	4	71	2	17	3	70	5	14	5	41	7	7	4	6	2	27	4	46	5	14	4	26	8	15	4	28	4	13	6	57
OTU_1491	1	14	0	7	0	0	2	6	1	1	0	0	2	4	1	1	0	3	0	3	0	0	2	6	0	0	0	0	2	0	0	0
OTU_1093	3	0	1	1	0	1	1	0	4	6	0	0	0	0	5	0	8	5	0	0	2	0	0	0	0	0	9	10	1	0	2	0
OTU_60	14	96	27	53	11	59	42	93	17	19	16	131	5	27	32	32	20	46	11	39	17	18	22	77	19	49	17	87	33	24	43	94
OTU_2981	1	0	0	0	0	0	0	0	1	0	1	0	0	0	0	0	1	0	0	0	1	0	0	0	0	0	0	0	0	0	0	1
OTU_693	4	4	8	0	1	1	12	0	6	1	3	0	0	1	9	1	15	0	11	0	9	0	6	0	5	0	18	0	6	1	5	0
OTU_1601	6	12	6	8	2	4	6	3	22	8	3	2	3	0	11	14	4	7	7	4	5	17	6	0	4	3	6	1	8	14	4	13
OTU_705	17	13	23	5	18	3	23	1	24	7	32	1	16	2	22	5	26	11	24	4	19	4	17	13	19	1	31	5	26	0	52	5
OTU_889	3	11	2	0	2	0	3	2	4	1	5	3	2	0	1	3	0	1	1	0	3	6	1	2	1	1	5	0	3	1	2	6
OTU_1515	1	0	2	0	0	0	0	0	0	0	0	5	0	0	0	0	0	0	1	1	0	0	0	0	0	10	0	0	0	0	0	0
OTU_422	11	4	2	15	18	7	39	20	2	0	5	11	14	0	5	2	4	1	5	1	1	0	16	18	23	8	2	0	7	1	5	8
OTU_688	4	6	1	19	2	2	2	2	7	1	2	6	0	3	4	7	1	3	2	5	0	1	3	3	4	1	1	10	1	2	1	7
OTU_631	3	0	1	0	4	0	3	0	27	0	1	0	0	0	1	0	3	0	3	0	12	0	2	0	2	0	13	0	4	1	4	0
OTU_248	9	25	11	67	8	10	20	16	20	61	8	26	15	4	22	33	15	34	10	17	12	44	20	13	8	13	13	55	17	13	16	42
OTU_1307	2	4	1	4	0	0	0	0	6	0	0	0	1	1	1	0	1	5	1	4	2	1	1	0	2	1	2	32	3	1	1	1
OTU_260	6	48	10	24	5	44	15	59	7	21	8	64	0	11	8	23	5	34	8	40	4	10	7	18	14	23	7	28	12	14	16	56
OTU_545	3	54	3	23	2	3	3	28	3	22	2	38	2	34	3	11	2	30	5	16	9	38	4	17	6	11	2	15	2	8	4	36
OTU_463	1	17	0	1	0	1	0	0	1	2	3	0	0	0	0	0	1	28	0	0	1	0	1	0	3	0	1	5	2	2	3	0
OTU_92	22	109	18	66	15	38	27	66	17	62	14	75	7	9	14	56	12	66	18	85	14	24	16	35	39	46	20	80	22	23	42	59
OTU_415	2	18	3	45	0	10	4	37	3	4	2	15	1	18	3	14	3	4	3	16	2	2	5	12	4	9	2	33	1	9	2	12
OTU_528	3	28	1	3	1	3	1	8	4	22	0	2	1	0	0	1	4	37	2	13	0	1	1	0	1	8	3	12	1	7	2	12
OTU_2884	2	2	1	0	1	0	2	0	0	2	0	0	1	0	0	0	0	0	0	0	0	0	0	6	1	0	0	0	0	3	1	0
OTU_1409	1	5	0	0	0	0	0	0	0	0	0	12	1	0	0	0	0	0	1	1	2	0	2	0	0	0	1	0	0	0	0	0
OTU_185	10	44	12	22	6	2	5	11	12	24	2	6	3	1	7	5	14	41	5	19	7	1	3	0	8	12	3	4	13	9	15	27
OTU_23	12	101	167	319	15	48	31	54	296	210	16	122	17	13	213	281	174	376	25	82	187	256	21	61	23	57	286	288	356	158	163	444
OTU_656	3	2	0	10	2	5	3	1	7	1	3	5	6	2	7	5	1	4	0	9	5	0	5	11	4	0	6	3	6	1	1	0
OTU_413	3	9	1	29	1	21	2	14	1	5	0	19	3	3	1	24	5	28	1	9	2	4	2	3	3	11	2	16	2	11	1	17
OTU_1106	2	12	2	4	4	1	1	6	3	0	4	3	0	0	2	0	0	10	2	0	3	0	0	4	3	3	1	3	3	3	6	6
OTU_1215	2	7	0	0	1	0	0	1	2	0	0	0	0	0	1	1	0	0	0	0	2	0	3	0	4	0	0	0	0	3	0	0
OTU_394	2	25	2	8	1	8	3	4	3	71	1	14	0	14	3	3	0	10	0	7	2	4	2	0	1	11	2	1	3	8	5	9
OTU_953	1	15	0	2	0	11	0	7	0	7	0	2	0	0	0	1	0	6	1	1	0	0	0	0	0	1	1	0	2	3	0	1
OTU_264	3	24	4	46	3	24	4	51	6	15	5	69	3	5	3	10	1	37	6	76	5	10	3	36	8	20	6	40	3	22	6	41
OTU_281	10	13	2	5	3	18	3	20	2	16	5	3	1	3	1	2	1	9	6	4	6	0	2	7	4	9	2	20	9	9	10	5
OTU_1434	1	0	0	0	0	1	0	0	2	0	1	0	0	0	0	0	1	0	0	0	3	0	1	0	1	0	1	0	0	0	0	0
OTU_658	2	19	3	0	1	7	1	1	2	0	2	1	0	1	4	3	1	0	3	3	3	0	3	6	1	1	2	13	4	2	5	9
OTU_899	7	14	6	89	5	7	7	7	39	11	3	17	21	47	39	17	2	8	3	17	5	1	11	7	4	6	0	3	28	13	32	22
OTU_1288	1	0	0	0	0	0	1	0	0	0	0	0	1	0	1	2	0	0	0	0	0	9	0	1	0	0	0	0	0	1	0	0
OTU_856	9	5	3	0	6	0	10	1	10	0	4	1	0	0	5	0	17	1	8	1	9	0	4	0	7	1	4	1	5	0	2	0
OTU_690	2	0	3	2	0	6	2	1	2	1	1	4	1	0	1	0	1	0	1	3	3	20	0	0	0	0	1	2	1	0	2	7
OTU_2605	1	0	0	0	1	1	0	0	0	0	0	0	0	0	1	0	0	4	0	0	1	0	0	0	0	0	0	1	0	1	0	0
OTU_197	8	16	11	49	5	0	8	6	12	17	6	58	3	2	9	9	3	38	10	24	13	1	6	1	5	7	5	7	4	6	10	1
OTU_304	4	1	6	1	71	0	28	2	6	0	44	1	24	0	6	0	50	9	58	14	17	0	2	6	6	0	25	2	2	0	13	0
OTU_1079	1	0	0	8	0	1	0	2	0	0	0	1	0	1	0	3	0	0	0	0	1	0	1	8	0	0	0	0	2	0	2	0
OTU_1870	5	0	6	0	8	0	16	0	9	0	5	0	4	0	7	0	6	0	9	0	2	0	11	0	1	0	3	0	4	0	10	0
OTU_747	1	6	0	2	0	2	1	9	1	3	0	3	1	0	2	7	0	3	0	2	0	1	0	0	1	0	0	4	1	4	2	9
OTU_2036	1	1	1	5	1	2	1	6	0	0	0	0	2	2	0	0	0	0	0	3	0	0	0	0	0	2	0	2	0	2	0	1
OTU_728	1	2	0	1	0	0	2	2	0	1	0	3	0	12	0	0	0	2	1	5	1	9	1	0	1	0	1	8	1	2	0	4
OTU_1	19	179	32	815	29	262	3	180	2	122	11	135	4	823	9	1461	8	166	6	365	6	191	9	346	12	598	44	1408	9	70	22	102
OTU_231	8	28	20	45	5	20	13	27	7	8	1	26	2	1	6	29	7	16	2	18	7	56	4	11	12	5	2	22	10	3	8	29
OTU_397	2	13	9	16	6	10	2	17	2	2	3	9	1	0	1	6	1	17	2	23	1	5	5	11	7	7	1	7	4	8	4	23
OTU_321	4	14	6	7	1	8	6	20	1	0	3	22	1	0	2	7	3	20	4	6	1	0	1	7	0	6	1	6	6	2	4	13
OTU_754	2	9	1	6	1	2	0	2	3	0	2	2	4	3	1	5	5	11	1	2	1	2	1	1	5	5	1	2	0	1	3	2
OTU_916	2	0	1	0	4	2	0	0	23	0	0	0	1	0	5	5	1	1	1	0	16	0	4	0	3	0	4	0	3	1	0	0
OTU_1306	1	3	1	0	3	1	3	1	3	0	2	2	0	0	0	0	5	0	1	4	2	0	0	0	2	0	1	1	1	0	2	2
OTU_145	7	89	6	61	5	40	7	64	8	49	2	66	3	21	4	34	6	90	7	22	14	24	4	17	11	55	2	53	6	31	7	54
OTU_689	4	0	3	9	1	0	2	1	4	1	1	6	6	11	6	4	1	1	4	4	8	5	0	6	4	5	2	1	8	1	6	1
OTU_137	2	112	3	11	0	49	4	13	3	23	1	54	3	1	3	14	1	4	2	12	0	3	0	10	5	9	1	2	4	32	3	55
OTU_777	3	1	1	0	3	0	2	0	5	0	0	0	9	0	5	0	1	0	2	0	0	0	7	4	8	0	0	0	1	0	0	0
OTU_213	6	37	8	21	2	18	9	43	12	9	1	37	1	0	8	25	3	12	4	28	10	6	8	42	17	21	5	45	7	14	4	35
OTU_28	9	244	14	162	5	138	15	299	9	47	9	125	11	82	11	88	8	112	13	119	11	63	10	149	17	144	7	131	11	42	12	139
OTU_42	6	81	5	260	5	58	15	155	10	16	12	162	5	9	19	143	10	109	6	75	7	30	11	103	12	53	9	98	9	36	17	129
OTU_357	6	72	5	44	1	29	2	36	5	14	3	30	2	15	6	30	2	61	3	28	5	10	4	17	6	36	1	47	6	5	7	68
OTU_872	2	0	0	2	0	0	0	0	1	3	0	7	0	16	0	0	0	0	2	2	3	0	1	4	0	0	0	0	3	2	2	3
OTU_382	2	5	2	17	2	11	9	23	3	2	3	33	2	24	2	20	1	19	7	9	3	35	3	11	5	5	4	15	4	10	4	21
OTU_1012	3	0	1	6	0	1	0	0	1	0	1	2	1	0	1	0	1	1	0	6	3	10	1	0	2	0	1	4	1	1	0	0
OTU_2015	1	0	0	1	0	0	2	0	1	0	0	0	0	0	0	0	0	2	0	0	0	0	0	0	0	0	0	1	5	0	0	3
OTU_1077	1	7	1	1	1	0	0	0	0	1	1	7	0	0	0	5	2	0	0	1	0	0	1	0	0	0	1	7	1	0	0	0
OTU_369	11	57	9	4	7	4	10	7	15	1	3	6	16	8	10	3	11	15	7	8	15	0	12	2	17	1	4	4	8	10	2	10
OTU_782	1	4	0	1	2	2	7	19	2	0	0	2	1	2	0	2	0	0	1	6	1	0	2	3	2	6	0	0	3	2	2	16
OTU_955	7	3	10	4	5	0	13	3	15	1	9	7	14	13	11	5	9	0	5	5	18	1	9	8	14	1	13	10	8	1	15	2
OTU_671	2	13	1	5	1	13	3	10	0	6	0	14	1	0	1	4	0	6	0	15	0	1	1	4	3	7	1	8	2	5	2	6
OTU_524	5	6	2	0	24	1	4	14	13	0	2	1	4	0	4	1	16	47	16	6	3	1	11	2	2	19	0	0	6	1	7	0
OTU_475	6	4	4	0	11	5	1	0	8	0	6	3	4	1	5	3	14	0	4	5	17	6	1	1	7	0	3	0	14	3	2	9
OTU_2881	2	11	0	3	2	0	1	1	2	4	1	2	14	17	1	2	0	0	4	2	2	1	2	2	4	1	2	0	3	1	2	2
OTU_884	6	10	4	2	6	1	6	9	5	0	3	5	1	5	1	2	2	5	4	3	3	2	2	1	4	3	1	18	5	2	4	1
OTU_2246	17	47	15	16	24	9	18	17	16	17	16	24	15	2	12	15	9	7	15	25	19	15	9	2	33	9	5	23	6	17	10	32
OTU_1752	1	1	0	7	0	0	0	0	2	0	0	0	0	1	0	5	0	1	0	1	1	0	0	6	0	5	0	0	0	0	0	3
OTU_1163	2	0	1	5	0	0	1	5	6	0	1	6	0	0	3	0	1	0	0	0	1	0	2	0	1	0	0	0	2	0	3	0
OTU_2228	2	3	0	0	0	0	2	1	0	0	1	0	0	0	0	0	2	0	0	6	0	0	1	2	1	0	1	0	1	0	0	0
OTU_364	7	0	3	0	17	0	11	14	15	0	8	0	7	0	10	0	4	0	15	0	13	1	12	0	10	0	8	0	13	0	12	1
OTU_583	2	4	3	33	4	1	3	17	2	7	2	15	1	19	4	13	2	8	2	4	2	0	3	9	2	2	1	2	2	8	1	7
OTU_2109	2	2	0	4	2	1	0	1	0	0	0	1	0	0	0	1	0	0	0	0	0	0	0	0	0	3	0	0	0	0	1	4
OTU_1681	1	0	0	0	2	0	0	0	0	0	1	0	1	0	0	0	0	0	0	0	1	0	0	8	0	0	0	0	0	0	0	0
OTU_180	2	31	4	111	4	12	0	20	6	6	2	47	7	54	13	76	3	18	4	15	4	7	4	21	4	11	4	4	3	16	11	39
OTU_245	4	11	1	0	0	0	0	20	1	0	0	0	0	2	0	0	0	0	1	9	0	0	1	1	0	0	1	117	0	0	0	0
OTU_224	2	23	1	41	1	7	5	67	8	1	1	68	5	14	9	10	5	8	3	25	5	3	5	30	9	13	5	24	4	6	7	54
OTU_2417	3	7	1	19	4	16	6	39	5	19	0	35	4	33	12	0	1	55	4	35	4	4	7	4	4	28	4	42	5	11	3	40
OTU_636	7	19	9	2	9	17	13	7	38	2	1	6	2	1	22	7	13	5	9	5	10	11	6	9	17	1	4	0	9	5	3	13
OTU_757	2	17	1	4	2	1	1	2	1	1	0	0	1	0	0	0	0	12	0	0	0	0	1	9	2	0	1	0	1	3	1	2
OTU_2394	2	12	1	5	0	7	3	5	0	1	3	32	1	12	2	0	0	0	0	8	1	1	1	1	1	18	1	11	6	0	4	16
OTU_360	6	3	12	13	3	3	5	6	5	1	7	17	5	8	6	8	3	0	4	5	2	2	3	7	7	1	3	0	3	7	8	7
OTU_263	3	2	7	6	7	7	13	19	5	2	9	25	2	1	5	0	4	52	12	20	15	0	5	2	3	0	7	11	9	11	15	0
OTU_279	12	116	12	60	12	51	25	33	19	30	16	31	18	44	26	49	4	32	13	44	14	14	23	47	28	9	15	50	14	26	15	64
OTU_2403	6	9	4	1	8	2	2	3	7	6	3	1	9	12	8	3	6	2	3	0	5	1	3	0	9	0	8	1	8	1	7	0
OTU_1066	1	5	0	1	1	3	0	11	0	0	0	10	2	4	0	3	1	11	0	1	1	8	0	1	1	4	1	3	1	7	0	1
OTU_1519	1	0	0	5	0	0	0	0	0	0	0	0	0	0	0	0	0	0	0	0	0	0	0	0	0	0	0	0	0	0	0	0
OTU_119	9	37	61	116	3	33	16	62	96	121	5	34	8	46	84	134	69	191	12	51	78	74	11	30	12	47	130	172	153	70	54	154
OTU_2869	1	0	0	0	0	0	0	0	0	0	0	0	0	0	0	1	0	3	0	0	0	2	0	0	0	0	0	0	0	0	0	0
OTU_1941	2	0	0	0	0	0	0	0	0	0	0	0	0	0	0	0	0	3	0	0	0	0	1	0	0	0	0	0	0	0	1	0
OTU_1064	6	4	6	13	19	4	17	31	10	6	5	1	22	3	13	3	6	8	26	0	14	0	12	0	21	2	9	4	12	1	3	4
OTU_192	6	33	7	15	10	23	13	67	8	26	5	50	1	5	5	3	10	48	8	39	4	10	8	23	6	19	7	29	10	12	15	22
OTU_1702	2	6	1	1	1	0	1	1	1	1	0	6	0	0	0	0	1	4	0	2	0	0	0	4	1	1	2	8	1	1	0	0
OTU_655	6	25	8	17	4	9	7	10	12	4	6	15	7	1	10	14	7	12	1	9	7	10	8	8	8	3	6	12	6	11	12	10
OTU_513	2	0	1	8	1	3	0	1	5	4	1	13	0	10	1	4	2	18	1	0	1	0	0	0	1	1	0	7	4	5	1	10
OTU_344	3	10	7	16	6	8	8	23	9	9	5	36	8	33	7	6	7	19	4	4	3	0	2	13	2	8	1	10	10	7	6	7
OTU_2312	2	0	2	10	1	0	0	0	2	0	0	3	0	0	3	0	0	8	0	0	0	0	0	3	1	0	0	5	1	0	0	1
OTU_1909	1	1	0	6	0	1	1	6	1	1	0	3	3	3	4	9	0	2	0	7	0	4	0	2	0	2	1	5	2	1	1	6
OTU_914	1	0	0	1	1	0	1	0	1	0	1	0	0	0	3	0	1	0	2	0	0	0	0	0	2	0	0	0	1	0	2	0
OTU_502	4	10	1	1	5	7	3	5	9	5	3	15	4	3	3	7	8	15	4	7	4	4	3	2	6	5	2	0	4	5	5	5
OTU_444	2	38	3	7	4	15	2	5	5	6	1	16	0	0	3	5	4	10	2	3	3	0	3	6	5	9	2	16	4	1	4	3
OTU_1112	1	0	2	0	1	0	0	0	13	0	0	0	0	0	0	0	3	0	0	0	2	0	1	1	3	0	0	2	4	0	2	0
OTU_2861	1	0	0	4	0	0	0	2	3	0	0	5	0	5	2	1	1	0	2	1	1	0	0	0	0	0	0	0	0	2	1	0
OTU_479	2	0	3	0	0	0	4	0	7	0	4	0	0	0	1	0	8	0	5	0	8	12	0	0	0	0	7	0	4	1	1	0
OTU_459	4	5	2	11	2	1	2	3	4	6	2	7	1	6	2	0	2	12	4	5	0	1	0	0	3	1	0	3	0	4	3	5
OTU_468	9	0	4	0	4	0	12	0	21	0	7	0	4	2	2	0	7	0	6	0	11	2	3	0	2	0	14	0	19	4	4	0
OTU_700	1	15	1	0	0	2	3	1	4	5	4	0	2	0	1	3	1	0	0	5	1	0	0	2	3	0	0	0	1	2	1	5
OTU_595	2	1	0	4	1	0	1	15	0	0	1	1	0	0	0	0	0	15	1	1	0	4	1	0	1	2	0	7	2	0	2	10
OTU_451	1	22	0	0	2	0	1	0	1	5	1	1	1	23	0	6	3	11	1	4	1	21	0	1	1	8	2	6	0	4	0	14
OTU_441	1	3	0	2	0	4	4	16	2	0	0	12	0	0	2	0	0	2	3	33	0	1	3	2	0	3	3	15	2	5	0	11
OTU_191	3	6	2	10	3	10	7	48	1	16	2	12	0	0	5	10	3	23	7	7	5	0	4	0	6	22	0	2	9	3	5	28
OTU_2331	3	0	3	0	6	3	3	0	5	1	3	7	2	0	14	1	5	4	4	0	9	0	1	3	7	0	5	3	10	0	5	4
OTU_2492	1	0	0	4	0	0	2	0	0	0	0	0	0	0	0	0	0	0	0	3	0	0	1	0	1	0	0	0	0	0	0	0
OTU_556	2	7	1	9	1	7	1	2	4	2	0	6	0	14	0	0	1	0	0	0	0	8	0	5	0	3	1	7	1	2	1	12
OTU_174	19	20	19	17	18	6	38	16	53	8	48	14	16	21	20	11	26	1	14	10	27	2	25	4	38	6	39	9	31	6	19	7
OTU_178	10	29	8	2	2	6	12	24	8	11	1	32	1	3	2	3	3	3	3	22	5	0	0	0	8	2	1	25	17	13	7	28
OTU_276	13	58	15	16	6	29	17	45	15	35	7	45	2	3	4	8	11	32	7	58	13	4	4	11	16	27	15	74	9	19	14	60
OTU_826	2	13	2	10	2	4	3	14	4	1	1	12	0	0	3	1	0	0	4	2	2	0	1	2	2	6	2	15	1	1	1	4
OTU_1874	3	20	4	5	4	6	3	6	4	13	2	3	0	0	2	6	5	13	2	0	4	6	3	5	4	1	4	3	4	5	2	1
OTU_38	2	92	6	132	5	83	11	150	7	37	5	150	6	18	10	80	1	67	11	101	11	26	7	84	13	76	16	148	4	26	13	138
OTU_756	1	5	0	2	0	5	1	0	0	4	0	0	0	0	0	0	0	0	0	0	0	1	1	0	0	7	0	0	0	0	0	4
OTU_202	6	23	1	3	1	27	5	25	0	21	3	19	0	0	2	2	2	28	2	13	4	10	2	19	6	25	4	32	3	10	6	24
OTU_403	10	11	4	1	3	3	9	4	3	8	2	1	7	9	9	6	4	5	3	1	14	0	22	7	4	0	4	1	7	0	6	4
OTU_347	7	36	15	33	7	12	7	15	15	16	5	16	9	4	20	14	13	21	2	2	10	13	8	8	9	14	13	11	7	11	19	19
OTU_2868	4	0	5	0	3	0	7	0	5	2	4	0	5	0	12	1	4	0	3	2	7	0	3	0	5	0	6	0	16	0	6	2
OTU_1520	1	11	0	16	0	8	0	10	0	8	1	9	1	1	1	9	0	12	0	5	2	11	1	0	1	6	0	11	0	8	0	10
OTU_1055	3	4	1	5	5	0	3	0	7	0	2	1	2	0	1	2	1	0	1	0	3	0	2	1	3	0	1	0	9	0	2	0
OTU_2845	1	2	1	5	1	3	0	1	8	2	2	2	2	0	4	1	3	2	1	0	3	0	2	2	2	0	0	2	5	0	7	0
OTU_385	4	21	6	12	1	8	2	3	8	3	0	14	4	5	10	16	6	5	3	8	8	2	5	2	8	11	8	2	6	7	5	11
OTU_501	1	25	4	1	0	3	4	1	2	3	0	11	1	0	1	5	2	6	1	1	1	0	0	0	1	2	0	16	3	0	1	13
OTU_163	2	59	3	26	1	17	3	60	2	5	2	54	1	21	4	12	3	38	4	37	1	26	4	36	4	49	3	45	4	14	1	35
OTU_389	3	16	5	10	7	7	0	10	6	14	3	15	0	2	2	2	2	25	2	10	2	3	3	9	2	3	1	15	2	7	7	14
OTU_76	6	44	5	27	2	24	3	22	5	64	7	26	9	65	4	25	4	45	1	49	8	53	7	30	7	41	6	70	9	13	7	24
OTU_1616	2	0	9	7	3	1	16	3	9	1	6	3	3	1	6	1	3	4	2	0	8	1	3	1	0	0	3	3	10	3	5	3
OTU_634	8	31	4	12	5	7	1	14	5	5	3	14	2	6	3	8	5	8	5	12	5	0	3	11	5	8	1	22	1	2	3	0
OTU_760	1	16	0	9	0	5	0	9	0	0	0	0	0	0	2	10	0	12	1	0	0	0	0	0	0	0	1	8	1	9	1	26
OTU_852	1	0	0	0	0	1	0	10	0	0	0	0	0	0	0	0	0	8	0	2	0	0	0	0	0	3	0	1	0	0	1	3
OTU_2798	1	0	2	0	0	0	0	0	0	0	0	0	0	0	0	0	0	0	0	0	0	0	0	0	0	0	1	0	0	0	0	0
OTU_1540	1	2	0	2	0	1	0	0	2	0	0	0	0	0	0	6	1	8	0	0	1	0	0	0	0	0	0	0	0	2	1	0
OTU_875	2	14	0	2	0	3	0	1	0	0	2	1	0	3	0	2	1	1	0	3	0	0	1	1	0	1	0	3	0	1	0	0
OTU_79	5	74	8	52	4	23	8	77	3	12	8	49	16	64	15	30	6	17	3	36	5	0	10	81	9	20	4	36	13	18	7	38
OTU_680	3	12	2	17	0	5	1	4	2	13	1	11	2	24	3	6	3	2	1	0	3	0	1	2	2	6	0	6	2	1	1	9
OTU_427	2	19	3	18	1	4	2	32	1	2	2	14	0	1	0	8	1	9	2	24	2	1	1	16	0	6	5	32	2	3	4	29
OTU_2322	6	18	9	13	5	7	6	10	3	0	4	21	10	44	8	9	7	1	1	0	1	1	8	16	6	2	0	4	3	7	5	14
OTU_614	9	7	5	6	3	20	8	19	5	0	5	40	4	5	2	10	3	1	2	10	1	2	8	11	8	6	2	1	11	10	14	18
OTU_2039	2	0	3	0	4	0	0	0	4	0	0	0	0	0	0	0	0	0	1	0	1	0	1	0	2	0	1	0	0	0	1	0
OTU_956	2	6	1	3	0	0	0	0	2	1	1	0	0	0	0	0	1	6	2	0	1	1	0	7	1	4	0	0	0	0	2	0
OTU_818	1	0	0	5	0	4	0	0	0	0	0	0	0	0	0	0	0	0	0	13	3	0	0	0	1	0	0	0	3	0	0	0
OTU_562	1	1	2	1	1	1	2	0	3	0	1	5	0	0	0	0	1	4	1	7	6	8	3	0	3	0	3	7	1	0	2	0
OTU_1814	1	0	0	0	0	0	1	1	0	0	1	7	0	0	0	0	0	0	1	0	0	0	0	0	1	2	0	3	0	0	2	0
OTU_650	2	12	3	2	1	3	1	12	1	5	0	6	3	0	1	8	1	22	2	7	2	0	0	0	3	9	2	0	1	8	1	2
OTU_1635	1	0	0	0	0	1	0	4	0	0	0	0	2	0	0	4	0	0	0	0	0	0	1	0	1	0	0	0	0	0	1	0
OTU_824	1	6	4	30	0	1	4	29	2	1	0	17	1	25	6	7	3	4	0	2	2	0	3	13	2	0	0	8	6	5	4	23
OTU_1204	12	17	7	2	10	0	8	6	14	8	5	9	4	4	4	0	5	2	9	0	8	8	3	0	5	4	2	7	10	6	10	7
OTU_240	3	7	2	7	0	10	0	18	1	7	2	17	1	1	3	3	1	15	1	31	3	19	0	5	3	11	3	18	0	3	1	16
OTU_1132	1	2	0	0	0	0	1	0	0	0	0	10	0	0	0	0	0	4	0	2	0	0	1	2	1	2	0	15	1	5	1	6
OTU_1430	1	0	0	1	0	5	0	0	1	0	1	0	0	6	1	0	1	0	0	0	0	0	2	0	3	0	2	0	1	1	0	0
OTU_606	1	11	2	5	1	2	3	7	0	4	1	8	0	0	0	1	2	10	6	5	1	6	2	4	2	8	0	11	0	7	2	7
OTU_135	10	60	15	41	10	20	17	59	34	21	13	79	20	22	26	27	11	27	17	65	11	17	14	56	16	38	11	41	33	31	18	49
OTU_563	6	3	1	0	2	0	2	0	4	1	6	1	0	0	2	1	0	0	2	2	2	0	4	0	6	1	1	0	2	1	5	0
OTU_2749	2	2	0	1	0	6	0	0	0	0	0	0	0	0	0	0	0	0	0	0	0	0	0	0	1	0	0	0	0	0	0	0
OTU_798	8	3	7	1	8	0	8	7	6	0	6	2	1	2	9	1	6	0	5	0	7	0	7	1	6	2	10	1	11	0	3	2
OTU_1440	1	0	0	0	0	1	0	0	1	2	0	0	0	0	3	0	1	0	1	0	1	0	0	0	0	0	0	0	1	2	0	0
OTU_1936	1	4	1	0	1	0	1	7	1	0	1	2	1	0	0	0	0	2	0	0	1	0	1	0	0	0	0	12	0	0	0	3
OTU_2547	1	17	1	3	0	9	1	15	2	4	0	10	0	2	2	2	1	5	0	14	0	8	3	16	4	4	0	8	0	6	2	6
OTU_775	2	0	7	0	4	0	0	1	16	0	1	0	2	0	4	0	10	0	6	0	3	0	0	0	6	0	9	0	1	0	7	0
OTU_585	1	8	0	5	2	2	2	9	5	6	2	21	0	0	2	6	0	12	4	1	1	6	4	0	2	0	2	12	1	1	1	2
OTU_324	3	8	0	18	2	17	2	40	2	0	1	4	1	1	4	24	0	1	1	36	4	0	4	15	2	18	2	35	1	5	2	18
OTU_431	6	29	7	19	5	13	3	9	7	7	3	16	2	14	4	4	1	7	1	9	2	0	0	0	3	13	2	10	2	4	2	14
OTU_2629	1	0	0	0	1	0	0	0	1	0	0	0	0	0	0	0	0	0	0	0	0	0	0	0	0	0	0	0	0	0	0	0
OTU_147	5	87	16	44	5	88	13	102	8	57	8	129	3	32	6	36	4	64	3	89	1	8	2	70	12	69	9	106	8	46	18	106
OTU_1301	1	3	1	2	1	2	0	1	0	0	1	3	0	1	0	1	1	0	0	12	1	1	0	0	0	0	3	2	0	1	0	7
OTU_2441	8	9	1	0	3	0	9	2	8	0	4	9	7	1	7	0	2	0	4	0	5	0	5	0	10	1	1	0	4	1	5	0
OTU_308	3	8	3	12	2	10	5	11	4	3	6	36	1	3	3	7	2	2	6	16	3	0	3	2	6	3	2	22	4	2	5	18
OTU_125	1	21	7	11	2	5	8	19	8	24	1	22	3	0	5	0	5	41	8	13	9	25	6	7	5	3	7	46	7	12	6	41
OTU_2483	1	0	0	0	0	1	0	1	0	0	0	1	0	0	0	0	0	2	0	1	0	0	0	0	0	0	0	0	0	0	0	5
OTU_300	6	33	6	88	1	17	5	14	7	19	2	13	3	20	4	31	2	8	4	46	4	1	8	20	6	6	3	50	8	23	5	42
OTU_493	3	0	6	7	0	0	4	20	1	3	0	22	1	0	2	1	1	6	3	1	0	4	6	1	2	1	1	0	1	0	5	1
OTU_547	1	15	1	12	1	0	2	9	0	0	0	20	0	0	0	0	1	10	1	1	0	0	0	3	0	7	2	22	0	1	0	1
OTU_449	4	14	5	13	4	3	5	10	3	2	7	14	8	3	3	2	3	8	0	13	1	0	1	6	3	6	1	2	5	6	16	14
OTU_497	2	2	1	7	1	2	0	3	0	1	0	2	1	1	1	2	0	0	0	3	0	0	0	0	1	0	52	265	0	7	0	1
OTU_549	1	23	2	6	2	11	0	1	1	5	0	2	4	22	2	4	1	3	7	2	3	2	5	0	1	1	3	0	3	0	2	7
OTU_746	2	26	12	5	3	15	15	25	6	4	6	14	2	0	1	4	7	10	5	18	9	6	7	13	12	18	5	23	7	12	13	15
OTU_1261	1	0	0	22	1	2	1	1	3	1	1	2	2	8	1	6	0	5	2	4	1	1	1	1	2	4	1	0	2	1	1	11
OTU_418	2	19	4	27	3	7	3	0	4	10	0	4	1	0	2	15	9	14	0	0	2	9	1	1	4	0	0	6	0	10	3	4
OTU_1043	3	3	2	4	2	6	0	4	5	7	0	3	0	1	6	0	0	2	1	5	2	0	3	1	1	4	1	5	3	0	2	4
OTU_573	7	32	4	21	1	14	7	25	3	5	6	34	3	18	1	11	2	20	4	41	8	6	5	12	7	13	1	37	9	16	3	22
OTU_165	7	59	3	7	7	15	5	16	9	2	3	27	4	14	3	5	3	27	1	11	3	4	4	20	6	15	1	29	11	5	5	24
OTU_284	6	28	7	8	11	13	8	15	7	14	4	21	4	2	1	4	6	6	7	14	8	3	0	0	7	19	3	13	7	9	12	13
OTU_486	4	17	4	7	2	8	2	13	4	6	1	13	1	0	6	3	1	7	3	8	4	2	1	3	4	7	2	10	1	3	1	11
OTU_1101	1	0	0	1	1	0	1	0	2	0	0	4	3	0	0	4	1	0	0	11	1	0	1	0	0	0	0	0	0	1	1	4
OTU_799	1	9	2	2	1	2	2	5	8	1	1	3	1	13	2	2	1	1	1	1	5	0	2	3	3	7	2	3	2	1	4	2
OTU_609	1	12	4	15	1	13	3	15	1	0	0	14	0	0	0	5	0	7	4	28	0	2	2	7	2	7	1	7	1	3	4	2
OTU_1009	3	48	7	31	6	5	8	12	13	10	6	28	1	11	11	22	2	23	11	25	3	22	5	31	10	18	3	26	18	12	14	24
OTU_417	1	5	0	7	0	7	1	3	0	8	0	7	0	23	0	5	0	19	1	3	0	0	0	18	1	2	1	1	1	2	2	0
OTU_1011	2	0	2	0	0	0	1	2	5	0	1	0	1	0	2	0	0	0	2	0	1	1	1	1	1	0	2	0	1	3	1	0
OTU_439	3	2	3	5	1	0	10	19	6	1	1	31	2	1	4	2	1	6	5	12	9	0	2	3	3	4	7	5	3	1	3	7
OTU_2669	1	17	1	12	1	7	1	9	1	2	2	41	0	2	3	3	0	9	4	40	1	10	0	6	3	26	2	60	1	7	3	27
OTU_95	4	115	12	58	4	77	19	130	7	46	6	170	0	6	2	25	9	69	11	150	5	13	9	37	6	46	4	90	9	54	15	166
OTU_707	2	7	0	0	0	0	0	8	1	0	0	0	0	0	0	0	0	0	2	17	0	1	0	0	0	0	0	1	1	0	0	0
OTU_1046	7	4	7	1	8	0	10	9	7	7	3	4	6	5	10	5	3	14	8	3	5	1	8	1	9	4	6	19	9	3	11	0
OTU_2592	1	0	1	1	0	0	0	0	0	0	0	0	0	0	0	2	0	0	0	0	0	0	0	0	0	0	0	1	0	0	1	0
OTU_1441	1	16	0	0	0	8	0	0	0	4	0	0	0	0	0	0	0	0	0	0	0	0	0	0	0	0	1	0	0	2	0	0
OTU_780	1	1	2	16	2	1	1	0	2	0	1	1	4	25	6	3	1	0	2	1	2	0	1	1	3	0	1	0	4	0	6	2
OTU_131	7	88	29	133	9	36	27	86	13	17	14	73	12	78	25	58	11	95	12	52	11	31	10	45	20	15	6	39	19	20	31	50
OTU_460	3	15	0	8	1	5	0	0	3	5	0	9	2	23	3	6	0	11	1	0	0	0	4	0	2	9	1	5	2	3	4	0
OTU_2324	1	0	0	0	2	0	0	0	1	3	0	0	0	0	1	0	0	0	1	0	0	0	0	0	1	0	0	0	0	1	0	0
OTU_761	3	1	2	0	3	0	2	2	2	0	3	0	2	0	3	3	4	2	4	6	2	0	0	0	4	0	6	0	4	3	2	1
OTU_575	3	0	0	23	5	13	9	16	1	23	7	3	3	1	2	3	3	1	2	4	0	0	7	3	6	4	1	14	4	2	2	0
OTU_285	4	57	1	5	1	20	0	15	3	0	4	16	7	27	3	6	7	2	3	0	2	1	8	17	17	15	5	9	4	0	3	2
OTU_401	3	4	2	4	2	2	1	2	4	6	1	7	2	0	2	0	3	6	3	15	4	2	3	1	0	2	5	17	4	13	0	1
OTU_1638	2	2	0	6	0	6	2	1	2	0	1	2	0	1	0	0	1	7	1	0	1	0	0	0	1	0	1	0	1	2	4	0
OTU_2522	1	2	1	0	0	0	0	0	1	0	0	0	0	0	0	0	0	0	0	0	0	0	1	0	0	4	0	0	0	0	0	0
OTU_2186	1	5	0	0	0	0	0	0	0	0	0	0	0	0	0	0	0	0	0	0	0	1	0	0	0	0	0	0	0	0	0	0
OTU_892	1	1	2	0	0	0	2	3	4	8	3	3	1	1	3	0	3	7	3	9	4	0	0	2	2	0	4	0	2	2	2	3
OTU_2023	1	1	0	0	0	3	1	0	0	0	1	6	0	0	0	0	0	0	1	0	0	0	2	0	3	0	1	0	1	2	1	2
OTU_1172	1	9	1	3	0	0	4	3	4	0	2	1	0	0	4	8	0	0	6	3	0	0	3	1	0	1	1	0	3	0	4	6
OTU_685	2	0	0	14	0	0	0	0	1	6	0	1	2	0	2	12	2	0	0	1	0	0	1	0	2	4	1	1	0	0	1	6
OTU_1262	2	0	3	0	1	1	2	0	0	1	0	0	1	0	0	9	1	14	0	0	0	0	0	0	0	0	1	1	1	1	1	2
OTU_807	1	2	6	4	0	2	4	2	6	3	1	1	2	0	3	0	10	13	4	1	8	4	3	5	3	0	11	9	3	1	6	0
OTU_1236	4	0	3	0	0	0	0	0	3	0	0	0	1	0	0	0	1	0	2	0	0	0	0	0	1	0	1	0	0	0	0	0
OTU_1742	1	0	0	0	0	2	1	4	0	0	0	0	0	0	0	0	0	0	0	4	2	0	0	0	1	0	0	3	0	0	0	0
OTU_810	1	7	2	1	3	2	3	4	0	5	2	2	0	1	1	0	0	0	1	2	0	0	1	0	0	2	2	0	0	1	1	19
OTU_1830	3	36	0	16	3	4	7	1	6	29	3	11	2	2	5	13	2	29	3	1	5	13	1	8	5	5	7	16	7	9	3	8
OTU_588	1	7	1	7	0	5	1	2	2	5	2	3	0	0	0	2	1	0	0	5	2	24	2	5	1	1	0	1	1	3	3	5
OTU_1121	1	5	0	1	2	3	2	9	1	1	0	8	0	0	1	4	3	1	0	0	1	0	1	14	1	0	3	2	1	0	1	6
OTU_488	2	2	0	13	3	1	2	3	15	3	1	0	20	109	13	3	5	3	0	4	2	2	2	3	2	2	1	1	10	2	12	6
OTU_1102	2	1	5	2	4	0	6	0	4	0	5	1	10	0	1	0	3	0	0	0	6	0	2	0	6	2	6	0	2	0	4	2
OTU_503	4	7	0	2	0	5	4	11	2	3	1	6	1	0	1	4	2	2	1	8	1	0	4	1	3	1	0	7	2	2	1	6
OTU_1013	2	3	1	0	0	3	1	0	1	0	2	0	0	0	1	0	0	0	4	0	2	0	2	0	3	0	5	0	0	3	6	0
OTU_831	5	12	12	35	6	11	16	11	8	8	7	36	2	17	8	10	7	51	13	20	9	17	4	25	6	20	7	33	6	8	8	35
OTU_910	1	11	0	3	1	3	2	7	1	0	0	2	1	4	0	1	1	0	0	7	1	0	2	4	4	0	1	0	1	1	1	1
OTU_587	4	0	1	1	8	0	2	1	10	3	0	0	3	1	1	0	2	7	27	1	1	0	5	0	7	0	2	0	3	1	3	1
OTU_2313	3	2	2	25	4	1	6	4	6	3	5	25	22	23	13	7	1	2	5	3	8	0	4	2	4	1	3	0	9	8	9	2
OTU_561	2	9	1	5	0	5	1	6	2	6	0	1	0	5	1	0	5	36	2	6	0	0	1	0	1	10	1	9	1	5	1	3
OTU_930	2	0	9	1	4	0	9	2	4	0	3	3	2	0	7	4	0	1	0	3	1	1	2	8	2	1	4	5	5	1	2	2
OTU_480	5	9	0	9	0	0	2	6	3	9	3	4	2	13	3	3	1	1	5	2	0	0	2	3	2	1	1	10	4	2	4	5
OTU_283	4	49	12	16	1	37	9	23	5	11	3	31	2	1	2	35	0	15	4	18	6	8	4	23	7	10	2	37	6	11	6	29
OTU_1162	2	1	1	1	1	0	1	2	0	0	0	1	1	3	0	0	0	6	0	0	2	0	1	0	1	0	0	1	0	0	0	0
OTU_729	4	0	5	0	4	0	2	1	2	0	0	0	1	0	5	0	0	0	1	0	0	5	2	0	0	0	3	0	5	0	9	0
OTU_1767	3	10	0	11	1	23	0	15	1	6	0	10	3	31	1	7	0	8	0	11	1	1	1	15	6	24	0	1	2	4	1	5
OTU_2456	5	3	7	0	3	0	3	1	6	1	8	0	10	2	9	2	3	4	10	1	4	0	5	2	1	0	4	2	10	0	11	2
OTU_1433	2	0	0	0	6	0	1	0	4	0	0	0	0	0	0	0	0	0	0	0	0	0	2	0	9	0	1	0	0	0	0	0
OTU_271	7	2	2	43	3	14	1	2	3	14	0	20	6	65	3	18	1	24	0	1	4	3	3	0	1	3	1	11	2	13	4	1
OTU_204	2	18	2	14	0	9	1	36	1	0	3	41	1	2	3	10	0	0	3	24	2	1	0	37	2	12	2	56	1	16	2	19
OTU_69	3	115	1	61	2	32	2	47	2	33	0	48	2	4	3	19	3	42	4	88	3	7	0	20	2	23	3	17	1	30	1	59
OTU_720	5	3	6	20	1	2	5	3	3	7	3	22	7	6	3	7	0	3	5	0	3	1	3	2	2	6	3	1	5	0	16	13
OTU_2055	1	0	1	0	1	0	0	0	0	3	0	0	1	0	0	0	3	0	0	0	1	0	0	0	0	0	0	0	0	0	1	0
OTU_133	2	71	4	39	4	35	4	68	1	16	3	44	1	7	3	14	1	74	7	44	3	21	2	21	3	43	3	78	1	5	3	37
OTU_604	2	1	2	21	2	0	5	11	2	2	1	21	3	3	6	2	1	18	0	12	5	8	1	0	2	5	2	20	3	2	4	8
OTU_687	2	7	5	6	1	3	0	0	4	12	1	6	0	3	12	7	6	27	3	16	6	0	2	2	0	1	4	13	4	6	4	24
OTU_346	7	15	2	5	3	0	3	1	17	0	5	10	2	0	9	0	8	7	10	3	9	0	3	5	10	0	12	3	5	0	7	9
OTU_2603	3	0	0	7	1	1	1	8	1	1	2	7	1	0	0	2	0	2	5	0	0	0	0	8	1	2	1	4	1	3	3	3
OTU_736	2	0	2	0	5	0	6	0	2	0	0	0	0	0	4	0	5	0	5	0	11	0	2	0	15	1	1	1	2	0	1	0
OTU_375	4	24	2	19	5	8	7	21	5	0	6	31	2	18	5	16	2	6	3	22	1	12	2	9	3	3	2	21	3	3	1	44
OTU_221	8	23	2	6	11	10	16	25	14	1	8	15	4	1	13	5	3	0	9	7	13	1	7	5	8	0	9	5	20	9	17	0
OTU_1534	1	3	1	0	1	1	0	0	3	0	2	0	0	1	1	5	2	0	0	3	2	0	2	12	1	0	1	0	2	0	1	0
OTU_169	1	12	2	20	0	16	4	17	2	11	2	44	1	2	0	15	1	13	2	30	0	2	0	17	1	8	1	21	0	2	4	31
OTU_1926	12	106	19	55	8	49	19	42	24	37	8	75	26	32	12	24	21	76	17	83	13	34	8	50	25	40	9	34	22	26	13	86
OTU_374	3	10	0	4	2	11	1	18	1	1	1	12	0	0	1	6	0	4	1	8	1	6	1	8	1	4	0	0	2	2	3	2
OTU_1194	2	11	0	5	4	7	1	6	2	7	0	10	2	2	2	0	1	1	0	0	1	2	0	0	16	1	1	7	2	0	0	17
OTU_984	2	0	1	0	4	0	2	0	20	0	0	0	0	0	3	0	3	0	0	0	13	0	1	0	0	0	5	0	2	0	1	0
OTU_1054	3	0	3	6	0	0	0	0	1	1	0	0	0	0	4	2	0	0	0	1	0	0	2	0	0	0	0	1	2	0	4	0
OTU_886	1	7	1	7	3	7	5	5	4	5	0	3	0	1	2	0	1	12	0	4	2	0	1	1	2	3	1	0	1	2	0	7
OTU_683	2	10	1	5	1	1	1	5	2	0	0	25	0	0	1	0	0	1	0	0	0	0	0	0	1	0	0	0	1	3	0	8
OTU_1556	1	0	0	0	0	1	0	0	0	0	0	0	0	7	1	1	0	0	0	0	0	1	0	6	0	0	0	0	0	0	0	0
OTU_863	3	13	3	4	0	0	2	11	4	10	2	9	1	1	5	3	1	11	2	8	0	0	4	0	2	9	4	3	5	0	4	27
OTU_328	1	18	1	1	2	0	2	16	2	6	2	6	0	2	1	0	1	37	1	24	2	0	2	0	1	0	1	9	1	2	1	5
OTU_1076	2	1	0	0	0	0	1	0	4	0	0	0	0	0	0	0	3	3	0	0	4	0	1	0	1	0	1	0	2	0	0	0
OTU_317	1	22	0	8	2	13	2	44	1	5	0	17	0	8	3	8	1	18	2	33	1	9	1	2	1	12	1	9	0	7	1	16
OTU_538	1	0	1	23	1	3	1	8	2	0	1	9	0	1	0	0	0	0	1	13	2	0	2	0	2	6	0	10	0	0	0	2
OTU_1508	1	18	2	2	2	6	2	4	2	11	0	1	2	0	2	1	2	8	1	2	4	0	2	3	4	3	4	5	1	0	0	2
OTU_638	2	2	0	8	4	0	1	0	6	2	0	3	1	0	0	0	2	4	0	0	2	2	0	0	2	5	1	2	2	4	1	0
OTU_1195	6	0	23	1	8	1	22	1	28	1	13	9	7	4	14	0	14	0	21	6	12	0	27	1	8	1	17	0	15	0	20	0
OTU_657	5	5	3	2	2	2	3	6	1	1	3	1	3	0	4	2	5	3	4	1	5	2	1	1	3	1	4	3	1	0	1	6
OTU_175	2	35	1	34	6	11	3	28	3	7	1	16	0	16	5	13	0	22	1	34	5	4	3	4	4	10	1	15	3	8	0	18
OTU_249	4	43	6	20	2	18	11	65	4	10	7	46	1	0	4	15	3	29	0	23	8	24	2	18	11	7	2	38	4	10	6	42
OTU_1762	3	2	3	0	2	0	5	0	10	0	3	0	4	0	5	2	6	0	1	0	10	0	0	2	7	0	3	0	1	0	6	5
OTU_543	1	22	3	5	0	8	1	42	0	8	2	12	3	1	4	9	0	2	0	22	0	2	1	21	5	34	0	23	2	9	1	27
OTU_1027	1	0	2	1	0	2	0	0	3	0	0	0	3	10	5	1	0	0	1	1	0	2	1	1	0	0	0	0	5	0	1	1
OTU_1062	2	8	3	1	0	0	2	0	3	0	1	5	6	0	5	3	1	0	1	0	2	0	3	4	5	1	2	0	1	0	3	0
OTU_748	4	3	2	1	2	1	3	0	3	0	3	9	2	0	8	1	3	0	1	0	0	0	3	2	5	1	2	0	1	2	3	1
OTU_487	2	11	4	1	0	4	4	13	12	3	1	9	1	10	4	1	5	7	2	5	11	0	1	1	2	9	4	12	3	4	4	6
OTU_567	3	2	3	13	1	1	3	9	1	11	1	8	1	0	5	1	1	9	0	6	0	6	3	4	2	6	0	6	3	2	1	8
OTU_946	1	7	0	0	0	1	1	1	0	0	0	1	0	4	1	5	0	1	0	0	0	0	0	1	0	3	1	0	1	0	0	1
OTU_1224	1	0	1	0	1	0	2	0	1	0	2	0	1	0	0	0	0	0	3	0	3	0	0	0	3	0	8	0	2	0	1	0
OTU_176	2	66	3	14	3	11	5	38	6	46	3	17	1	4	1	9	4	79	2	21	4	31	7	2	3	29	7	8	5	27	14	18
OTU_1957	1	1	1	0	3	0	1	0	3	1	1	0	3	0	3	0	1	0	1	0	3	0	7	0	4	0	1	0	1	0	2	4
OTU_1878	3	0	0	0	0	0	2	4	0	0	0	3	2	1	1	0	1	0	1	0	1	0	0	0	1	0	0	0	0	0	0	0
OTU_974	1	0	0	0	0	0	1	2	0	0	0	10	0	0	0	0	0	0	0	0	1	0	0	0	0	0	0	0	0	1	0	0
OTU_506	1	0	3	15	1	0	5	14	0	0	0	18	0	0	3	7	2	0	1	0	0	0	0	12	2	1	0	0	2	2	1	4
OTU_2665	2	5	2	12	5	5	3	7	4	5	1	8	1	1	9	5	1	1	4	4	1	1	2	4	3	1	2	5	1	1	10	5
OTU_1345	2	14	0	12	3	1	3	0	3	10	4	1	3	0	1	3	0	0	1	7	1	0	1	0	1	2	3	2	5	3	2	3
OTU_200	2	11	10	39	2	8	9	35	5	46	3	42	7	10	15	27	5	10	5	19	7	0	7	11	8	13	6	20	17	19	8	42
OTU_1350	5	20	1	6	0	4	4	7	3	0	1	13	0	5	4	4	1	21	1	1	2	5	2	7	2	5	1	3	1	2	1	4
OTU_402	2	4	6	95	3	9	5	29	0	2	2	30	2	73	9	30	4	3	1	6	7	15	10	41	1	21	0	0	7	7	11	32
OTU_926	1	6	0	1	1	3	0	3	3	3	0	7	0	0	0	3	1	0	1	0	0	0	0	0	2	5	0	2	1	0	0	1
OTU_2193	2	0	1	0	2	0	2	0	2	0	2	0	1	0	0	0	2	0	0	0	1	0	0	0	0	0	2	0	0	0	2	0
OTU_704	2	17	3	1	1	3	2	4	2	5	0	0	2	9	6	5	0	0	0	1	0	0	0	5	3	1	0	1	2	0	0	0
OTU_2119	2	0	0	0	0	0	0	0	0	0	0	0	0	0	0	0	0	0	0	0	0	0	1	0	0	0	0	0	0	0	0	3
OTU_136	8	94	15	12	4	47	12	39	13	13	3	28	1	0	4	2	9	72	6	43	9	28	4	40	7	25	12	70	13	35	11	39
OTU_277	6	28	2	8	1	12	4	20	3	7	0	12	0	1	2	2	1	9	6	11	3	7	0	0	5	8	3	18	7	6	6	24
OTU_531	1	25	1	1	0	3	2	0	0	1	0	5	1	1	2	0	1	0	0	9	2	1	0	0	2	3	0	1	0	2	0	0
OTU_1457	1	5	0	0	0	0	1	1	1	0	1	4	0	0	0	0	3	0	0	2	3	0	1	0	0	0	0	0	0	2	1	0
OTU_2187	2	0	0	0	0	0	0	0	2	0	1	0	0	0	0	0	0	0	0	0	2	0	0	0	1	0	1	0	0	0	1	0
OTU_217	3	22	3	42	2	6	2	31	7	4	1	31	0	2	7	27	2	20	0	18	0	0	3	27	4	13	2	13	5	12	4	4
OTU_1374	1	0	0	1	0	0	0	0	0	0	0	11	0	0	0	0	0	0	0	0	0	0	0	0	0	0	0	11	0	0	0	0
OTU_941	1	7	1	13	4	3	1	0	3	2	1	1	9	34	4	4	2	0	1	0	3	0	1	5	6	0	0	2	5	2	3	1
OTU_2508	1	1	1	19	0	0	2	1	2	0	1	20	2	13	3	5	1	1	0	2	0	0	1	11	0	3	0	0	2	2	0	2
OTU_795	2	2	3	4	2	2	2	5	2	0	1	6	3	4	0	0	2	14	2	12	8	2	2	1	1	8	1	8	5	2	2	1
OTU_2729	1	0	0	0	0	0	0	0	0	0	0	0	0	0	0	0	0	0	0	0	0	0	0	7	0	0	0	0	0	0	0	0
OTU_1383	1	7	0	0	0	0	0	0	0	0	1	0	0	0	0	0	0	0	1	0	0	0	0	0	0	0	0	0	0	0	0	0
OTU_152	1	5	1	25	3	10	3	41	3	6	4	19	3	1	3	8	1	21	2	14	2	5	3	33	0	7	4	79	1	12	1	20
OTU_80	5	88	7	35	13	22	8	33	14	24	7	71	8	55	26	15	6	93	13	49	11	21	9	13	32	37	7	49	5	21	12	37
OTU_1828	2	0	0	0	0	2	0	0	0	0	0	0	0	0	0	0	2	0	1	0	0	0	0	0	0	0	0	4	0	0	0	0
OTU_731	2	1	6	0	2	0	4	0	5	0	1	0	1	0	5	0	3	0	0	0	4	0	4	0	2	0	1	0	8	0	6	0
OTU_628	3	10	5	3	0	0	5	1	2	1	0	1	2	0	0	0	0	2	9	0	0	0	0	7	5	7	1	7	4	3	4	1
OTU_362	3	29	9	6	6	24	10	19	3	7	6	32	4	2	10	6	2	11	2	6	2	0	9	16	6	4	4	2	6	8	12	13
OTU_1249	2	2	0	6	1	3	0	9	0	3	1	0	0	12	1	6	0	1	1	13	1	4	0	2	1	1	1	2	1	1	0	2
OTU_1197	4	42	9	11	5	18	11	68	7	13	7	61	2	10	7	41	2	33	9	53	4	7	5	16	6	20	9	57	7	12	13	36
OTU_331	1	7	2	33	0	5	2	3	1	0	1	11	3	28	9	20	2	0	2	3	0	0	2	33	0	1	1	0	1	2	2	6
OTU_828	3	6	4	0	0	1	2	0	3	0	2	3	0	2	0	8	0	3	1	8	2	0	1	2	3	0	1	12	2	3	4	4
OTU_1478	1	0	0	6	0	0	1	0	3	0	0	5	3	0	9	1	1	0	1	1	1	0	1	2	0	0	0	1	3	0	1	3
OTU_758	3	14	5	3	0	3	3	0	1	5	9	0	0	0	3	4	1	16	7	5	4	1	3	9	2	2	0	0	1	1	1	1
OTU_256	2	19	4	26	2	13	1	14	1	1	5	9	5	22	9	10	1	1	3	4	1	0	2	15	4	1	2	2	7	1	9	26
OTU_329	1	18	1	17	0	8	4	9	1	0	0	13	1	2	1	1	1	12	0	18	0	1	2	7	1	7	2	14	0	4	3	14
OTU_2558	3	1	0	0	0	2	0	0	3	0	0	0	0	0	0	0	0	0	0	0	1	0	1	0	0	0	2	0	3	0	1	0
OTU_957	4	1	1	9	0	0	3	3	1	1	2	1	0	0	5	1	1	1	1	3	0	0	4	1	1	0	2	1	4	1	4	1
OTU_293	1	0	1	10	1	2	0	57	3	3	2	5	0	15	1	7	1	4	3	26	2	0	1	1	1	6	1	0	0	3	1	28
OTU_214	4	48	10	33	7	19	9	29	6	23	5	48	8	71	14	11	5	43	3	26	4	10	4	32	11	8	3	26	9	11	13	30
OTU_1334	2	12	0	0	1	0	1	0	4	0	0	0	0	0	0	0	1	0	0	0	2	0	0	0	1	0	0	0	2	0	0	0
OTU_791	1	11	6	2	0	9	6	7	5	3	3	25	0	0	2	5	3	0	3	2	1	3	5	4	2	5	1	5	3	2	5	11
OTU_291	3	20	3	20	0	10	0	35	0	3	1	29	0	0	1	8	1	13	2	40	3	1	0	5	0	18	1	9	2	2	0	31
OTU_659	1	15	1	12	2	6	5	33	2	0	3	9	2	0	0	0	0	0	3	0	3	0	0	0	0	4	3	0	2	5	0	1
OTU_1451	3	3	0	0	0	1	0	0	0	3	0	0	0	0	0	0	1	0	1	0	0	0	0	0	3	0	2	3	2	2	0	0
OTU_315	4	1	1	23	1	1	0	1	8	1	2	8	4	72	10	2	7	2	0	2	3	1	0	0	0	2	0	0	7	4	9	0
OTU_794	2	0	2	0	3	0	7	2	8	1	4	2	1	0	2	3	2	0	1	0	4	1	1	21	6	2	3	1	2	0	3	4
OTU_845	1	14	5	3	0	1	2	3	0	1	0	6	0	0	2	8	0	0	0	0	2	8	0	0	0	1	0	6	3	2	2	0
OTU_305	2	42	3	29	0	19	2	16	6	18	4	15	1	2	3	39	3	9	0	9	0	26	3	15	6	25	1	9	5	17	4	29
OTU_1164	1	8	1	24	0	1	0	9	2	2	0	7	1	5	0	7	0	3	0	12	0	5	0	2	0	5	0	12	0	1	0	14
OTU_1842	1	0	0	0	0	0	1	4	0	0	0	1	0	0	0	0	0	0	0	2	1	0	0	0	1	0	0	0	1	0	0	1
OTU_341	1	9	17	66	0	8	2	2	23	51	1	9	4	1	22	27	13	69	4	18	6	23	1	2	7	3	28	33	32	20	15	66
OTU_912	2	1	0	0	1	9	1	1	0	0	0	0	0	0	1	2	2	0	0	0	0	0	0	0	2	0	0	0	1	0	0	0
OTU_2883	1	0	0	1	0	2	0	0	0	0	0	5	2	5	0	1	0	2	0	0	0	0	0	0	0	0	1	0	0	0	0	3
OTU_1739	1	0	0	0	0	0	0	0	0	0	0	0	0	0	0	0	0	0	0	9	0	0	0	0	0	0	0	0	0	0	0	0
OTU_1023	2	3	2	16	1	10	4	12	2	4	4	8	1	7	4	6	1	8	4	8	1	5	4	3	3	0	3	2	2	2	0	1
OTU_2214	1	5	0	0	0	0	0	0	1	0	0	0	0	0	0	0	0	0	0	0	1	0	1	0	1	0	0	0	0	0	1	0
OTU_424	2	5	0	7	2	4	2	5	2	7	1	3	3	3	6	2	2	24	2	0	2	6	1	1	1	0	1	0	2	2	1	4
OTU_769	1	30	0	19	2	19	2	2	7	17	1	4	3	1	4	17	1	1	4	1	1	0	2	1	5	11	0	4	0	1	1	3
OTU_2578	2	0	0	7	0	0	0	0	1	0	0	0	0	0	0	1	0	0	0	0	0	0	0	0	0	0	0	0	0	0	0	0
OTU_637	1	9	1	33	0	0	0	1	0	0	1	11	4	32	4	19	1	0	0	2	1	0	1	14	0	0	0	4	0	1	1	16
OTU_741	3	3	2	0	1	0	0	0	0	0	1	1	1	0	3	0	1	0	1	1	1	0	7	0	1	0	0	0	0	0	0	0
OTU_804	1	0	3	0	7	0	4	0	0	0	4	0	3	0	1	0	5	0	2	1	3	0	5	0	34	0	0	0	4	0	1	0
OTU_726	2	1	1	26	2	5	5	12	1	2	3	23	4	6	5	8	0	0	5	2	3	1	6	13	5	4	3	3	4	1	7	7
OTU_482	2	14	1	4	6	2	5	22	4	7	2	5	1	9	5	1	1	7	1	8	3	1	2	1	14	6	0	1	3	4	3	9
OTU_2501	1	1	0	5	0	0	0	0	0	0	0	0	1	0	0	0	0	0	1	0	0	0	0	0	0	0	0	0	1	0	0	0
OTU_1756	1	4	0	2	0	0	1	0	0	0	0	0	0	0	0	0	0	0	0	2	0	0	1	4	0	3	0	0	0	2	0	0
OTU_1031	3	0	1	3	4	0	2	0	6	0	1	1	0	0	2	0	0	0	0	0	6	0	3	0	3	0	2	3	2	0	1	2
OTU_537	1	1	1	8	0	0	1	1	1	0	1	10	4	12	2	6	0	0	2	0	2	0	2	2	1	0	1	0	2	1	3	0
OTU_1698	1	0	2	0	0	0	1	0	2	0	0	0	0	0	0	0	0	0	1	0	1	0	0	0	1	0	2	0	3	0	0	0
OTU_825	1	4	0	1	0	3	1	3	0	7	0	2	0	0	0	1	0	4	3	0	2	3	0	0	0	5	0	11	0	4	0	8
OTU_546	3	19	3	12	0	12	6	10	4	10	0	16	1	6	0	6	2	20	2	20	2	7	1	6	0	16	4	35	5	12	2	19
OTU_2047	1	0	0	0	0	0	0	0	0	0	0	0	0	0	0	0	0	0	0	0	0	0	1	0	0	0	0	9	0	0	0	0
OTU_771	3	8	0	9	1	2	0	1	0	0	0	0	0	0	0	4	1	26	1	0	1	0	0	0	0	1	0	1	2	1	3	2
OTU_1503	2	0	0	6	0	0	1	0	2	1	0	0	4	8	3	0	1	0	1	0	0	0	1	1	1	1	1	0	0	2	1	2
OTU_1179	1	0	0	4	0	3	0	2	0	0	0	0	0	0	1	8	0	0	0	0	0	0	0	1	0	0	0	1	0	3	0	0
OTU_228	3	35	1	17	0	32	6	24	6	14	1	35	1	5	0	13	2	23	3	21	1	1	3	4	4	27	2	19	3	14	1	32
OTU_1089	2	3	1	1	0	1	1	1	2	0	0	1	1	0	3	0	0	3	0	0	1	0	1	0	0	0	1	0	0	3	0	0
OTU_1781	2	0	0	6	0	0	0	0	0	0	1	3	0	0	0	0	0	2	0	8	1	4	0	0	1	6	1	0	1	0	0	0
OTU_508	1	5	0	30	1	16	0	10	2	3	1	38	3	12	1	0	3	18	1	11	0	0	0	23	4	12	1	7	2	1	0	30
OTU_450	2	18	2	22	0	7	3	22	1	7	2	20	0	11	4	16	4	21	2	26	1	5	3	9	3	9	1	33	1	5	5	15
OTU_2086	2	0	3	0	3	0	5	0	1	0	4	1	1	1	2	0	2	0	2	0	5	0	7	0	3	0	1	0	0	0	3	0
OTU_1131	1	0	0	0	1	0	2	0	1	1	0	0	4	6	1	0	0	0	0	0	0	0	0	0	1	0	0	0	0	0	0	0
OTU_2516	1	0	0	0	0	0	0	0	0	0	0	4	0	0	0	0	0	0	0	0	0	0	0	0	0	0	0	0	1	0	1	0
OTU_2083	1	0	1	0	0	0	0	0	3	0	0	0	0	0	0	0	1	0	0	1	0	0	0	0	0	0	0	0	0	0	3	0
OTU_236	1	8	2	5	2	24	0	1	0	3	0	29	0	0	0	0	3	32	0	14	0	0	0	0	1	12	0	3	2	13	1	12
OTU_461	1	1	0	24	1	6	0	10	4	1	1	12	8	7	5	20	4	1	1	2	1	0	0	22	0	1	4	14	3	3	1	12
OTU_1388	2	0	0	0	0	0	0	6	0	0	0	6	0	0	0	0	0	0	0	0	0	0	0	0	0	0	0	0	1	0	0	0
OTU_569	1	33	1	5	2	13	1	25	1	12	1	25	2	0	2	7	8	26	1	11	4	16	2	0	7	37	1	19	3	5	1	37
OTU_77	5	40	6	56	2	62	10	130	5	21	10	87	5	2	9	49	3	24	9	85	4	44	2	25	11	54	7	75	4	21	7	117
OTU_491	7	8	5	10	7	3	13	5	7	4	5	0	7	14	11	3	9	22	3	6	6	12	9	0	10	8	11	16	14	4	7	12
OTU_247	3	23	4	16	2	13	3	7	5	17	3	14	2	2	4	13	1	9	1	14	2	5	4	22	5	16	0	11	3	4	4	5
OTU_973	1	0	2	6	0	0	2	1	1	0	5	1	1	0	0	0	1	0	1	1	1	1	2	0	1	0	2	0	5	2	1	4
OTU_1366	4	2	3	6	4	0	3	0	3	0	3	0	0	0	4	1	1	7	3	7	2	0	4	12	5	2	6	5	2	1	4	1
OTU_2644	3	2	0	3	0	2	0	1	1	5	0	3	1	1	2	0	0	2	2	10	2	0	1	2	2	2	5	5	0	2	0	10
OTU_1167	1	11	0	9	3	2	1	4	1	1	1	6	1	22	3	1	1	4	2	2	0	1	2	6	0	1	2	0	1	2	2	2
OTU_1078	2	3	2	3	3	1	6	0	4	1	1	0	1	0	3	3	4	0	5	0	5	0	1	0	4	5	6	0	5	2	2	3
OTU_1504	1	0	0	0	0	0	1	8	0	0	0	0	0	0	0	0	0	0	0	0	0	0	0	0	0	0	0	0	1	0	2	0
OTU_2219	1	0	0	0	1	0	0	0	0	0	1	0	0	0	0	0	0	0	3	0	0	0	0	0	0	0	1	0	0	0	0	0
OTU_2825	2	2	4	12	0	6	0	4	5	4	2	10	3	5	7	7	1	2	0	7	1	0	3	3	0	1	0	5	9	3	4	2
OTU_2374	6	1	1	1	1	0	0	0	4	1	2	3	9	1	1	0	2	2	1	0	3	0	2	1	4	1	2	4	1	0	2	1
OTU_710	1	19	0	27	0	9	0	12	2	1	1	2	1	4	1	1	0	1	0	3	0	1	0	16	0	0	0	10	1	6	1	15
OTU_697	2	9	2	1	1	9	0	1	1	5	1	0	2	0	1	0	1	10	0	3	1	1	0	0	0	6	1	5	0	4	0	4
OTU_495	2	13	2	4	4	16	8	9	11	5	0	11	6	0	7	8	5	22	5	10	3	0	6	6	8	1	2	5	9	6	3	8
OTU_2110	2	2	1	0	4	0	0	0	2	0	2	0	1	0	1	0	0	0	0	0	2	0	0	0	1	0	0	0	0	0	1	0
OTU_1608	1	0	0	0	1	0	0	0	5	0	0	0	2	0	1	0	1	0	0	0	0	0	0	0	2	0	0	0	2	0	0	0
OTU_1743	1	0	0	0	0	0	1	5	2	0	0	1	0	0	0	0	0	1	0	2	0	1	0	3	0	0	0	2	0	0	1	0
OTU_629	1	7	1	3	1	7	0	4	0	0	0	0	1	2	3	0	1	18	0	0	1	1	1	2	2	0	0	6	1	0	1	0
OTU_1733	2	0	1	5	4	0	1	2	1	0	0	4	2	13	1	0	1	0	3	3	3	0	0	0	1	1	1	1	0	1	1	1
OTU_1085	1	7	0	0	2	0	3	1	2	13	0	0	3	4	6	0	0	0	1	0	1	0	3	1	5	4	1	2	1	0	1	0
OTU_399	2	0	0	31	3	0	0	0	5	0	3	0	2	21	10	17	0	0	0	0	1	0	4	3	0	1	1	1	5	3	2	2
OTU_2600	8	103	8	108	11	36	9	43	24	60	9	68	11	123	26	37	5	54	7	46	10	5	7	58	11	49	5	66	16	39	22	55
OTU_335	2	13	3	11	0	8	1	18	0	1	1	25	1	0	0	1	0	7	2	13	0	0	1	8	2	8	1	3	2	7	5	19
OTU_296	1	45	1	8	1	16	4	25	3	11	0	40	0	1	3	2	1	23	3	20	4	1	2	1	2	3	3	38	1	8	2	40
OTU_2388	2	0	3	0	0	0	1	0	0	0	1	0	0	0	0	0	0	0	1	0	3	0	0	0	0	0	1	0	2	0	4	0
OTU_837	1	0	0	0	1	2	1	0	1	10	0	0	0	0	0	0	1	0	0	4	1	0	0	0	0	0	0	0	0	0	1	1
OTU_1231	1	0	0	0	0	0	0	0	1	0	0	0	0	0	1	3	0	0	0	0	0	0	0	0	0	0	0	1	2	0	1	0
OTU_2549	2	2	0	0	0	0	1	0	1	0	0	0	0	0	1	0	0	0	2	0	3	0	2	0	2	0	1	0	0	0	6	0
OTU_832	2	1	1	15	1	1	1	0	1	1	2	8	7	9	4	1	0	0	3	4	0	0	3	3	2	0	0	4	2	4	1	0
OTU_2894	1	0	0	0	0	0	0	0	0	0	1	1	0	0	0	0	0	0	0	0	0	0	1	0	0	0	0	0	0	0	0	0
OTU_183	4	69	3	41	7	42	6	16	14	38	7	43	3	10	8	30	8	50	5	19	5	0	12	11	12	12	9	36	16	21	11	46
OTU_890	1	1	0	0	0	6	1	3	1	0	0	1	0	0	0	0	0	0	0	5	0	1	0	11	1	0	3	12	0	0	0	4
OTU_440	5	33	3	7	1	3	0	1	2	8	2	13	1	7	4	3	2	22	5	11	1	0	5	11	2	0	1	17	3	7	2	5
OTU_1017	1	3	1	0	0	0	0	1	0	0	0	3	0	0	0	1	0	8	1	0	1	1	0	0	0	6	1	1	1	0	0	0
OTU_803	2	3	0	0	0	2	0	0	0	0	1	2	0	0	2	0	0	0	0	7	0	0	0	0	0	2	1	21	0	1	2	0
OTU_432	2	25	0	2	3	5	0	0	0	2	1	1	1	11	3	0	1	0	1	0	0	19	2	1	2	7	1	0	3	2	0	3
OTU_1129	2	0	0	4	0	1	0	0	0	11	0	0	0	7	2	0	0	0	0	0	0	0	0	0	1	0	0	0	1	0	0	3
OTU_1696	1	0	2	1	1	0	1	3	0	0	0	5	0	0	0	0	0	0	0	4	1	0	0	0	0	0	0	2	0	0	0	0
OTU_834	1	0	1	13	0	0	1	0	3	1	0	0	4	11	3	0	2	0	1	0	1	1	1	0	2	6	0	1	1	1	1	0
OTU_1770	1	4	0	0	0	0	0	0	0	1	0	5	0	9	1	0	1	0	0	0	0	0	0	0	0	0	0	0	1	0	0	0
OTU_254	2	25	1	97	0	13	5	15	8	13	7	44	5	19	7	46	3	10	0	2	3	7	2	20	4	9	1	10	7	8	3	15
OTU_1772	1	0	0	0	1	0	0	0	0	0	0	1	1	0	0	0	1	0	0	0	4	1	0	0	4	0	2	2	0	1	1	0
OTU_470	1	6	1	2	1	10	0	6	0	4	1	10	0	1	1	0	1	1	0	9	1	0	0	0	2	3	1	21	1	0	3	1
OTU_833	1	4	0	0	0	0	1	10	0	0	0	3	0	0	0	0	0	1	0	2	0	0	0	0	0	0	0	10	1	0	1	0
OTU_843	1	1	0	1	0	1	1	4	2	0	0	22	0	0	0	0	1	6	0	17	0	1	1	2	0	4	0	5	0	5	1	1
OTU_1169	1	5	3	7	0	0	1	6	1	0	1	6	0	0	2	1	0	5	0	0	1	1	1	1	1	2	1	6	0	0	0	5
OTU_1493	2	5	0	1	0	3	0	3	0	0	0	1	0	0	0	3	1	6	0	0	0	0	1	2	0	3	0	7	2	0	0	0
OTU_2725	1	1	0	1	0	0	0	0	0	1	0	0	0	0	0	0	0	5	0	0	0	0	1	1	0	0	0	0	1	1	0	2
OTU_808	1	0	2	0	5	0	2	0	2	0	1	0	4	0	0	0	1	0	0	0	3	0	0	0	1	0	0	0	0	2	4	0
OTU_922	1	0	1	0	3	0	1	0	4	2	0	0	0	0	1	0	2	0	0	1	4	0	0	0	0	4	0	0	3	3	0	0
OTU_1385	1	12	0	1	0	0	0	19	1	0	1	5	0	0	0	0	0	1	0	0	1	0	0	0	1	0	0	0	1	5	0	5
OTU_261	3	30	17	9	4	20	9	43	8	5	6	33	0	1	6	16	10	40	4	25	2	26	4	13	2	15	3	33	12	5	15	33
OTU_901	2	14	0	0	1	0	2	7	9	0	2	0	0	0	1	0	0	0	0	0	0	0	1	0	0	0	0	0	2	0	1	0
OTU_367	3	15	3	12	4	14	12	18	5	23	4	10	1	1	0	8	0	9	5	14	1	0	1	9	4	10	4	37	1	5	8	26
OTU_512	1	1	3	0	30	1	10	0	5	0	1	0	7	0	8	0	11	0	5	1	2	0	31	0	40	1	1	0	3	0	9	1
OTU_515	3	12	0	6	0	3	2	11	1	2	1	2	0	0	0	5	0	2	0	5	0	1	0	1	2	1	0	9	2	0	1	8
OTU_2037	2	0	1	12	0	0	0	0	2	1	0	0	0	1	1	2	0	1	0	3	0	1	0	0	1	0	1	8	1	1	0	4
OTU_330	2	14	0	22	1	17	0	26	3	3	2	22	0	11	0	16	0	7	3	17	1	1	3	4	1	6	1	22	2	6	5	18
OTU_1459	1	1	0	0	0	0	0	0	3	0	0	0	0	0	0	0	3	0	0	0	1	0	0	0	0	0	0	0	2	0	0	0
OTU_539	1	18	1	39	2	2	6	8	1	6	2	12	2	0	3	6	2	10	1	3	2	9	1	5	3	3	1	25	1	4	2	5
OTU_430	1	5	2	14	0	5	1	9	1	5	1	33	2	2	0	12	0	7	1	0	2	2	4	28	2	7	2	11	3	1	4	13
OTU_2305	1	16	3	13	1	3	2	8	0	0	1	13	0	0	0	3	0	6	3	13	0	0	2	6	0	7	0	1	0	3	1	20
OTU_1373	1	2	0	8	0	6	1	0	3	0	1	0	1	0	1	1	1	3	1	14	4	0	0	16	0	0	0	0	1	0	0	1
OTU_309	3	1	2	3	1	7	4	0	3	0	0	33	1	0	0	6	3	18	4	18	0	0	1	1	1	2	1	44	3	10	2	0
OTU_416	2	52	0	14	2	12	1	55	3	47	1	39	1	2	1	5	3	52	5	51	2	17	0	0	4	47	3	37	5	24	0	34
OTU_1872	1	0	0	0	0	0	0	0	0	0	0	0	0	0	0	0	0	10	0	0	0	0	0	0	0	0	0	0	0	0	0	2
OTU_1133	3	0	4	3	0	0	1	5	6	0	2	2	0	1	0	0	5	5	0	0	6	0	1	0	1	0	1	0	2	0	1	1
OTU_1678	1	1	1	0	0	0	0	1	0	0	0	1	0	0	0	0	0	0	0	0	2	0	1	0	1	0	0	0	0	0	0	0
OTU_871	1	6	0	0	1	0	0	6	0	0	0	0	0	0	0	0	2	2	0	0	0	0	0	0	0	7	0	6	0	0	0	0
OTU_2166	1	0	0	1	0	0	0	6	0	0	0	0	0	0	0	0	0	0	1	0	0	0	0	0	0	0	0	1	0	0	0	1
OTU_1246	2	1	1	0	0	0	1	4	0	1	0	5	0	0	0	0	0	2	0	1	0	0	2	0	1	0	0	1	0	0	2	0
OTU_477	2	6	1	1	1	0	4	0	1	0	1	1	1	0	3	1	2	0	3	11	0	1	3	7	0	7	1	3	0	4	6	5
OTU_2028	1	3	0	0	0	0	0	0	0	0	1	0	0	0	0	0	0	0	0	0	0	0	0	0	0	2	1	0	0	0	0	0
OTU_337	2	45	4	16	5	15	12	45	6	16	2	44	2	0	3	7	0	10	5	31	6	14	2	18	8	20	5	64	3	17	11	19
OTU_350	1	19	4	9	2	4	5	12	7	5	4	14	2	4	3	11	3	24	2	12	6	1	5	12	3	4	7	23	9	4	3	4
OTU_927	1	0	0	7	0	0	0	0	3	0	0	2	0	0	1	0	1	6	0	0	1	0	0	0	0	0	1	0	0	1	1	4
OTU_2167	1	0	0	0	1	0	0	2	0	0	0	6	0	0	0	0	0	0	0	3	0	0	0	0	0	0	0	0	0	0	0	0
OTU_1824	3	0	0	0	0	0	0	0	4	0	0	0	0	0	0	0	2	0	2	0	0	0	0	0	0	0	0	0	0	0	1	0
OTU_226	2	20	1	144	2	216	0	39	1	12	2	10	3	62	2	16	4	24	3	52	0	69	2	68	0	19	1	65	0	22	2	55
OTU_716	1	22	1	7	2	3	7	6	5	3	2	7	2	16	2	2	2	8	3	7	2	4	2	8	3	2	3	22	2	2	2	8
OTU_2693	2	1	0	2	0	1	0	0	4	0	0	0	1	4	1	0	1	0	1	1	1	0	2	0	0	0	1	0	4	1	0	2
OTU_1776	2	7	1	8	1	1	1	17	0	1	0	3	0	0	1	4	2	0	1	0	0	1	1	0	0	1	0	5	1	0	0	1
OTU_420	3	26	0	12	4	3	3	6	3	21	0	15	3	7	3	6	3	13	0	7	1	2	1	29	5	7	0	19	3	6	6	25
OTU_623	3	16	1	14	2	6	3	1	3	4	0	4	3	16	8	7	2	4	2	4	2	4	3	10	6	3	3	2	4	3	4	14
OTU_1812	1	0	1	0	0	0	4	0	2	0	0	4	0	0	0	1	3	0	10	2	2	8	0	0	1	0	1	1	1	1	0	0
OTU_858	1	9	0	0	0	1	3	0	0	0	1	3	0	0	2	0	1	7	1	3	1	0	0	0	0	2	2	5	2	2	0	7
OTU_2671	1	0	0	0	0	0	0	0	0	0	0	0	0	0	0	0	1	0	1	0	0	0	0	0	0	0	0	0	0	0	0	0
OTU_642	1	38	2	46	0	2	2	1	2	1	0	4	5	9	3	5	1	4	0	5	1	1	1	8	1	2	0	0	2	4	1	0
OTU_940	1	0	0	2	1	0	2	0	1	0	0	0	2	11	2	5	0	0	1	1	2	0	2	0	1	0	1	0	2	1	3	1
OTU_743	1	1	2	1	1	3	1	4	1	1	1	2	0	0	0	0	1	1	1	11	4	0	3	2	1	3	0	15	0	1	0	0
OTU_1417	1	0	0	0	0	4	1	0	1	0	0	2	0	0	1	2	0	0	1	0	0	0	0	5	0	0	0	0	1	0	0	1
OTU_1008	2	9	0	1	0	6	2	6	1	1	3	1	1	1	0	0	1	0	0	3	2	1	0	1	0	0	0	4	1	0	0	5
OTU_237	1	5	5	52	0	5	0	10	3	0	0	6	2	37	2	37	0	6	1	6	2	1	4	21	0	0	0	2	2	1	2	7
OTU_505	1	19	4	16	0	0	1	1	0	0	3	7	0	0	0	2	1	4	0	12	1	0	0	3	1	3	2	15	2	7	3	5
OTU_342	1	10	3	9	0	8	4	10	6	0	3	17	3	11	7	11	0	4	3	2	1	0	3	6	3	0	7	21	0	9	6	0
OTU_847	1	15	0	1	3	0	1	0	0	2	0	0	1	23	0	3	1	4	0	0	1	11	1	0	1	0	0	2	2	0	1	1
OTU_1020	1	5	0	0	0	0	1	2	0	5	1	1	0	2	0	0	1	13	1	1	0	0	0	1	3	1	0	5	1	4	2	0
OTU_290	1	46	2	57	0	22	2	30	0	18	1	39	2	8	1	42	0	35	1	36	1	9	2	31	1	32	4	31	1	14	3	41
OTU_1447	2	9	2	3	2	0	2	8	1	0	0	2	0	0	1	4	1	0	1	0	0	0	0	1	3	1	0	9	0	1	2	4
OTU_972	1	0	1	25	0	2	0	1	0	15	0	3	0	12	2	1	2	1	3	9	0	0	2	11	0	0	1	1	2	6	2	11
OTU_784	1	26	0	4	1	8	1	5	0	1	0	8	1	1	0	0	1	4	0	2	1	17	0	0	2	5	2	1	3	3	5	9
OTU_1365	1	11	0	0	0	0	0	0	0	0	0	0	0	0	0	0	0	0	0	0	0	0	0	5	1	0	0	0	0	0	0	0
OTU_891	1	9	0	8	2	3	4	0	2	2	2	0	1	0	0	1	4	4	2	1	3	0	3	0	1	0	0	0	1	0	1	0
OTU_2851	1	0	1	0	0	0	0	1	0	0	1	0	0	0	0	0	0	0	0	0	0	0	0	0	0	0	2	0	0	0	0	0
OTU_426	3	32	2	12	1	21	0	40	4	9	4	39	1	2	4	2	1	22	4	46	3	9	3	9	1	12	2	59	9	6	3	21
OTU_2506	1	0	0	0	0	0	0	0	1	0	0	0	0	0	0	0	0	0	0	0	0	0	0	0	0	0	0	0	0	0	0	0
OTU_652	1	4	2	12	1	7	1	13	2	1	0	9	2	2	6	12	0	9	3	4	0	0	2	2	2	2	4	11	2	3	5	6
OTU_2944	1	5	0	0	0	0	0	0	1	0	0	1	0	5	2	0	0	0	0	0	1	0	0	0	0	0	0	10	0	5	0	0
OTU_148	3	14	6	95	5	19	0	10	19	12	1	58	2	72	14	75	11	26	6	30	8	4	16	20	2	29	2	38	16	15	11	13
OTU_1574	2	2	0	0	2	0	0	0	1	0	0	0	0	0	0	0	0	0	0	0	2	0	0	0	2	0	0	0	0	0	0	0
OTU_1617	3	4	6	1	7	3	3	10	16	0	3	1	0	0	5	0	5	0	6	1	10	15	9	0	9	6	6	13	8	2	2	0
OTU_473	1	2	0	0	0	4	1	10	0	0	1	6	1	1	0	1	0	0	0	0	1	0	1	7	0	9	1	23	0	5	0	4
OTU_366	2	7	8	4	1	3	5	13	6	0	0	16	1	1	4	0	1	4	4	25	1	1	2	9	2	0	1	0	5	1	4	7
OTU_2197	1	1	0	1	0	0	0	0	0	1	0	2	0	0	2	0	0	0	0	0	0	0	0	0	0	0	0	2	0	1	0	14
OTU_2054	1	1	0	0	0	0	1	0	1	0	0	0	0	0	1	0	2	1	1	6	0	0	0	0	1	0	2	2	1	1	3	0
OTU_905	1	0	1	0	7	0	1	0	5	4	1	0	0	0	1	0	2	0	2	0	6	0	0	0	3	0	0	0	3	0	0	0
OTU_793	1	3	5	7	2	2	3	0	2	22	0	10	0	1	3	2	3	7	2	0	2	3	0	1	0	6	4	2	8	4	6	6
OTU_1626	1	1	0	1	0	10	0	0	1	0	0	0	0	1	1	0	0	0	0	0	1	0	0	0	0	4	0	0	0	1	1	2
OTU_1349	2	4	1	0	6	1	1	2	3	0	0	2	0	1	1	0	1	0	0	1	0	0	0	1	4	2	1	4	0	0	1	1
OTU_1495	1	0	2	8	1	4	0	5	0	0	0	2	1	1	0	0	0	0	1	1	0	0	1	0	0	0	0	0	1	0	0	4
OTU_196	4	30	2	17	1	14	5	33	3	13	2	28	1	30	3	14	1	29	2	20	1	8	0	14	2	12	1	11	5	9	2	24
OTU_2625	1	0	2	5	0	0	0	0	1	0	0	0	0	0	0	2	0	0	0	0	0	0	0	0	1	0	0	0	0	0	0	0
OTU_724	1	9	0	0	0	0	0	1	1	0	0	1	0	0	1	0	1	0	1	4	2	3	0	1	1	3	0	4	0	0	2	6
OTU_230	2	20	4	18	2	19	7	30	3	2	1	30	3	3	1	9	0	32	4	34	3	10	4	28	1	14	7	13	7	13	4	27
OTU_868	1	0	1	0	1	0	0	0	1	0	1	0	2	3	0	0	2	0	3	0	2	0	2	0	2	0	3	0	1	0	8	0
OTU_520	2	7	1	24	0	1	2	8	2	1	0	9	1	0	1	1	0	7	0	18	1	7	3	11	0	3	0	20	0	6	0	17
OTU_2701	1	5	1	3	0	0	3	7	3	0	1	2	0	5	1	0	1	0	1	0	2	0	1	1	1	1	0	2	0	0	4	3
OTU_554	2	27	0	16	3	13	0	5	3	9	3	22	0	6	0	0	2	19	1	3	1	0	2	7	2	8	2	18	3	5	1	8
OTU_208	1	7	2	17	2	12	2	30	0	3	1	26	1	6	3	17	0	8	4	23	0	0	3	20	4	21	1	27	0	4	5	35
OTU_246	3	24	2	46	1	10	8	52	2	4	3	38	3	6	8	25	2	2	4	34	4	4	6	38	6	8	3	39	5	17	3	71
OTU_423	3	25	5	17	3	11	14	25	8	9	5	24	1	12	8	4	1	25	10	4	4	7	4	45	5	15	5	32	6	6	7	9
OTU_215	1	24	3	51	0	48	2	29	2	5	2	51	2	7	2	21	0	18	5	43	1	11	3	22	2	20	2	32	3	10	4	65
OTU_1480	1	6	2	0	0	0	0	0	0	0	1	0	1	0	1	1	3	0	1	6	0	0	1	0	1	0	1	3	1	3	0	2
OTU_2847	1	0	0	0	1	0	1	1	0	0	0	4	0	0	1	0	1	0	0	0	0	0	0	0	1	0	0	0	3	0	1	0
OTU_982	1	0	0	2	1	0	2	0	0	0	1	0	5	0	5	2	1	0	1	0	1	0	6	3	5	0	0	0	0	0	0	0
OTU_590	1	3	8	4	3	0	9	3	2	0	2	10	1	0	1	0	1	0	4	0	6	0	2	11	2	0	3	13	3	0	8	0
OTU_2570	1	1	1	3	0	1	1	1	1	0	1	6	0	0	0	0	2	0	0	2	2	0	0	0	1	0	1	2	2	3	1	1
OTU_1245	1	0	1	0	0	0	1	0	2	0	1	0	5	0	5	0	1	0	0	0	0	0	3	0	0	0	0	0	0	0	1	0
OTU_1230	1	0	3	0	0	0	0	0	0	0	2	0	0	0	0	0	3	0	1	0	2	0	2	0	3	0	0	0	0	0	0	0
OTU_800	1	0	0	14	0	3	3	11	0	0	0	8	0	0	0	11	0	3	2	9	0	1	0	7	1	1	0	2	1	1	0	4
OTU_353	1	9	1	7	3	5	1	5	2	0	2	6	0	0	0	9	2	13	0	2	0	0	0	4	1	2	1	15	2	4	1	12
OTU_1470	1	10	1	3	0	2	2	5	0	1	0	9	0	0	0	0	0	0	2	2	0	6	0	2	1	0	2	5	0	2	1	4
OTU_603	2	5	2	10	1	2	1	4	0	0	0	10	0	0	0	1	0	0	0	3	0	8	0	1	3	6	1	3	0	3	0	7
OTU_836	1	0	1	0	0	0	0	0	2	0	0	0	1	0	2	0	0	0	1	0	0	0	1	28	1	0	0	1	3	0	0	0
OTU_949	1	0	0	0	2	0	1	0	29	0	0	0	0	0	0	0	6	0	0	0	13	0	0	0	1	0	5	0	12	1	0	0
OTU_2116	1	6	0	2	2	0	1	0	1	0	0	0	0	0	0	1	1	0	1	0	0	7	0	4	2	0	0	4	5	0	1	0
OTU_1389	1	2	1	0	5	0	4	1	0	0	1	0	5	10	3	0	1	0	1	6	2	0	1	0	2	0	0	0	3	0	1	0
OTU_1758	1	0	0	0	0	0	0	0	0	0	0	0	3	9	0	4	0	0	0	0	1	0	0	0	0	1	0	0	0	0	0	0
OTU_1674	2	0	0	1	2	0	2	2	6	1	4	0	0	0	1	0	2	0	1	2	3	0	1	0	1	2	1	0	2	1	2	1
OTU_2844	1	0	0	0	0	0	0	1	0	0	0	0	1	0	0	1	0	2	0	0	0	0	0	3	0	0	0	0	0	0	0	0
OTU_1321	4	4	3	1	3	0	5	1	5	0	1	4	6	1	7	0	3	8	1	3	2	0	2	11	3	0	5	2	6	3	2	1
OTU_571	3	7	1	7	1	11	0	0	0	5	1	3	1	0	4	2	2	5	1	0	2	0	4	0	6	5	1	3	0	4	0	1
OTU_597	2	1	2	9	6	0	1	0	9	0	2	3	1	1	7	6	5	3	6	1	11	1	6	5	5	5	1	1	13	2	2	4
OTU_381	1	19	0	11	0	6	0	22	0	4	0	19	1	14	2	12	3	11	0	14	1	19	0	2	0	10	0	15	0	2	0	7
OTU_1176	1	0	0	0	0	0	0	0	0	0	0	0	0	12	0	0	0	0	0	0	0	0	0	0	0	0	0	0	0	0	0	0
OTU_2962	1	2	0	2	1	0	2	0	1	0	1	1	1	0	0	0	1	0	1	0	0	0	1	0	0	0	1	0	0	1	0	0
OTU_1363	1	0	1	2	0	3	0	0	1	0	0	10	0	0	0	0	1	0	1	0	0	0	1	0	0	0	0	0	0	0	1	1
OTU_320	1	3	4	4	1	5	4	9	0	1	3	16	1	1	4	0	0	35	3	25	1	0	0	0	2	28	2	27	0	5	5	36
OTU_1969	1	5	0	0	0	0	1	0	0	0	0	0	1	0	0	0	1	0	0	0	0	0	0	0	1	7	0	0	1	0	1	0
OTU_244	1	34	0	69	3	17	7	19	5	2	1	20	4	45	6	41	1	5	0	26	2	5	4	35	3	9	3	6	5	7	0	27
OTU_823	2	28	0	1	2	7	1	0	0	1	2	1	0	8	0	0	0	16	0	0	0	6	0	1	0	0	1	0	0	1	1	1
OTU_1399	1	0	1	0	1	0	0	2	3	0	3	0	3	0	2	0	0	0	3	2	1	0	1	0	2	0	0	0	4	0	0	0
OTU_1072	2	0	0	5	0	0	0	0	1	1	0	0	2	6	2	1	1	1	0	0	0	0	2	0	0	1	0	0	3	1	1	0
OTU_846	1	4	2	4	0	1	0	3	4	1	3	4	0	0	2	1	1	8	0	3	5	1	1	0	0	0	3	0	6	4	1	2
OTU_1147	2	1	2	2	2	3	7	1	5	0	0	0	15	0	2	0	0	0	13	1	0	0	4	4	13	0	0	0	0	0	1	1
OTU_338	1	16	1	14	1	0	2	26	1	2	0	29	0	0	1	11	0	14	0	13	0	11	0	10	4	3	2	31	1	4	1	33
OTU_435	1	21	1	42	0	52	0	19	0	19	0	9	2	36	1	9	1	32	1	11	1	56	1	13	0	20	1	24	3	2	0	28
OTU_661	1	0	2	0	1	0	1	0	24	0	1	0	2	0	1	0	6	0	1	0	14	0	1	0	3	0	10	0	2	1	2	0
OTU_525	1	10	0	11	0	6	0	13	2	3	0	13	0	1	1	11	0	6	0	1	0	1	0	4	1	2	2	6	0	4	3	6
OTU_333	1	1	1	11	2	4	1	6	2	7	1	4	0	0	2	5	0	1	0	10	3	4	1	4	2	28	3	11	0	0	2	4
OTU_1525	1	0	0	0	0	0	0	0	7	1	0	1	0	0	2	0	0	11	0	0	1	0	0	0	1	0	0	4	0	0	1	3
OTU_967	1	0	0	0	0	0	1	4	0	0	0	4	0	1	0	0	0	0	0	0	0	0	0	0	0	0	1	11	0	0	1	0
OTU_517	1	10	1	9	1	10	2	4	4	0	0	11	3	0	5	11	0	0	3	10	0	1	1	0	2	5	2	1	2	4	4	13
OTU_1226	1	1	1	1	1	5	2	4	7	2	1	1	4	5	2	0	4	0	2	1	3	0	2	0	5	1	0	4	4	0	0	0
OTU_866	1	0	0	1	0	6	1	0	0	8	0	0	0	0	0	2	0	0	0	0	0	0	0	1	0	0	1	0	0	0	0	0
OTU_1768	1	25	1	3	2	14	2	6	3	2	1	7	2	1	2	0	5	11	5	18	5	11	0	1	4	2	2	15	4	7	2	2
OTU_2681	1	0	1	0	0	0	0	0	1	0	0	0	0	0	1	0	1	0	0	0	0	0	0	0	1	0	0	0	1	0	0	0
OTU_551	1	0	0	0	0	0	1	12	3	0	2	7	0	0	3	5	0	0	0	4	0	0	1	9	2	2	0	0	2	1	1	7
OTU_557	1	11	0	0	0	2	0	6	0	0	0	1	0	0	0	1	0	2	0	1	0	0	0	3	0	7	1	7	0	1	1	7
OTU_151	2	48	2	88	1	20	3	61	7	28	2	111	1	4	2	46	2	46	2	35	1	1	2	39	5	39	6	78	4	66	2	48
OTU_1694	2	0	1	0	3	0	6	0	5	0	4	0	4	0	3	0	0	0	1	0	2	0	2	0	1	0	1	0	2	0	0	0
OTU_1801	1	1	0	4	0	0	0	0	0	1	0	1	0	1	0	2	0	0	0	1	0	0	0	0	0	0	0	0	0	5	0	0
OTU_816	2	0	2	1	0	6	3	0	0	0	0	3	2	2	1	8	1	0	1	0	0	0	1	0	0	1	0	5	3	0	1	8
OTU_2517	1	0	0	0	0	0	0	0	1	0	0	0	0	0	0	0	0	0	0	0	0	0	0	0	0	0	1	0	1	0	0	0
OTU_1292	1	2	2	8	3	0	1	0	1	4	0	0	2	4	2	0	0	0	1	0	1	0	2	5	0	0	1	0	0	3	1	2
OTU_2635	1	3	0	0	0	3	0	0	0	0	0	0	0	0	0	0	0	0	0	0	0	0	0	0	0	0	0	0	0	0	0	0
OTU_1611	1	0	2	0	0	2	2	0	0	0	0	0	0	0	1	0	1	0	0	0	0	1	0	0	1	0	1	0	1	0	0	0
OTU_2337	1	0	0	0	0	0	1	0	0	0	0	0	0	0	1	0	0	0	0	0	0	0	0	0	1	0	0	0	0	0	0	0
OTU_1477	1	0	1	5	0	0	0	1	1	0	0	4	0	0	1	0	0	0	1	0	0	0	0	1	0	0	0	0	1	0	1	0
OTU_662	2	0	0	9	0	0	1	2	2	1	6	14	2	0	7	2	0	1	1	0	3	2	4	1	1	5	3	5	5	1	7	13
OTU_582	1	4	1	4	1	2	3	1	10	0	0	3	1	0	1	17	1	4	1	8	0	0	0	0	0	0	2	0	5	1	0	3
OTU_2958	1	0	0	6	0	2	0	0	0	0	0	9	0	0	0	0	0	0	0	0	0	2	0	2	1	0	0	2	0	1	0	0
OTU_550	1	10	2	4	0	8	1	1	0	8	0	7	0	0	1	2	0	5	0	9	0	13	0	6	0	7	0	20	0	8	0	13
OTU_1868	1	0	0	1	0	1	1	1	0	0	1	0	0	0	1	0	1	4	0	0	0	0	0	3	0	1	1	0	0	0	0	0
OTU_2259	1	0	1	0	0	0	0	0	3	0	3	0	1	0	3	0	1	0	1	0	3	0	1	0	2	1	1	1	4	0	1	0
OTU_1319	1	0	0	0	1	0	0	3	0	0	0	1	2	0	1	0	0	0	1	6	0	0	0	0	1	0	0	0	0	1	0	0
OTU_434	1	6	0	27	0	26	1	14	0	0	1	34	1	15	0	6	0	4	1	25	0	1	0	1	2	12	0	5	0	2	0	12
OTU_388	1	60	6	65	7	34	9	41	4	34	3	46	4	15	3	22	4	73	1	57	5	46	4	27	15	58	10	81	6	33	10	69
OTU_1211	1	3	0	0	0	3	0	0	1	0	0	0	0	3	1	0	1	0	0	4	0	0	0	0	2	0	1	1	0	0	0	0
OTU_2199	1	0	0	0	0	0	1	0	0	0	0	1	0	0	0	0	0	0	0	0	0	0	0	0	0	0	0	0	0	0	0	4
OTU_925	2	1	5	4	1	1	4	2	1	1	0	4	9	0	8	0	0	4	1	1	2	0	3	3	6	0	0	0	3	0	1	4
OTU_1935	1	0	0	1	0	0	0	0	0	0	0	3	0	0	0	0	0	0	0	0	0	0	0	6	0	0	0	0	0	0	0	0
OTU_155	1	9	0	33	0	13	0	14	0	27	0	12	0	20	1	13	0	22	2	12	3	20	1	16	2	14	1	22	1	3	0	37
OTU_332	1	8	0	16	1	0	0	12	1	4	0	7	1	0	0	2	1	9	3	7	0	1	0	4	0	6	2	24	2	11	3	6
OTU_511	1	27	0	20	0	10	0	10	2	2	0	21	0	4	0	12	1	2	2	14	1	1	1	0	2	4	0	20	0	7	0	29
OTU_763	1	2	1	2	0	3	0	5	0	0	1	0	0	1	0	3	1	0	1	0	0	1	1	0	2	0	0	0	0	2	0	0
OTU_1239	1	9	1	0	0	0	0	0	0	1	0	0	0	0	0	0	0	0	0	0	0	0	0	0	1	0	0	3	0	1	0	0
OTU_844	1	14	0	0	1	0	1	3	1	0	0	0	0	0	0	3	0	5	1	5	0	1	1	0	1	1	0	0	1	0	0	0
OTU_1241	1	9	3	5	0	7	4	3	2	0	0	7	0	0	2	4	1	19	1	4	4	1	1	8	4	0	0	13	3	2	2	5
OTU_1372	1	0	0	0	1	0	0	1	0	0	0	0	0	0	0	0	2	0	0	0	1	0	0	0	0	0	3	0	0	0	0	0
OTU_928	1	18	1	7	2	9	1	21	6	8	1	5	2	0	5	1	2	12	3	17	3	6	5	4	1	5	1	27	4	8	0	16
OTU_666	1	0	0	0	0	4	0	14	0	0	0	1	1	9	1	0	1	0	1	0	0	0	0	0	1	0	0	0	0	2	1	2
OTU_368	2	18	0	12	1	8	3	9	1	6	0	6	0	1	0	1	2	6	2	0	2	8	1	4	2	19	1	6	0	3	1	6
OTU_455	1	0	3	3	0	7	0	0	4	5	1	1	0	0	3	1	6	17	2	0	2	6	0	0	1	0	4	16	3	4	6	11
OTU_1232	1	0	0	0	0	1	0	0	0	1	0	0	0	12	0	0	0	0	0	1	0	0	0	0	0	0	0	0	0	0	0	0
OTU_2829	1	0	0	10	1	0	0	1	1	1	0	1	2	0	1	7	1	0	0	0	0	0	1	2	2	0	0	0	0	0	1	0
OTU_386	2	37	5	15	4	13	6	22	5	7	5	7	37	31	16	3	4	8	8	6	3	1	36	10	12	4	1	2	12	4	7	11
OTU_1117	1	4	5	2	1	1	2	9	0	2	0	2	0	0	0	1	0	1	1	8	2	1	1	0	1	1	1	8	1	2	2	0
OTU_243	1	16	2	55	1	15	5	4	5	4	1	78	3	9	7	32	0	12	0	13	4	3	3	20	2	19	0	9	3	5	5	23
OTU_1735	1	0	1	0	0	0	0	0	0	0	0	0	0	0	0	0	0	0	0	8	0	0	0	0	0	0	0	0	0	2	0	0
OTU_269	1	0	15	0	0	0	3	2	29	0	44	2	38	0	7	0	59	0	15	1	4	2	31	1	5	0	2	0	1	0	19	0
OTU_1538	1	2	1	5	0	3	0	0	0	0	0	0	0	0	0	2	0	0	0	5	0	0	0	0	0	0	0	0	0	0	0	0
OTU_1228	1	0	0	0	1	0	1	0	0	0	0	0	0	0	0	0	0	0	0	0	1	0	1	0	0	3	0	0	0	0	0	0
OTU_2905	1	9	1	6	1	5	2	4	2	2	4	2	1	1	5	0	5	1	3	8	1	0	3	3	4	5	0	4	5	5	1	2
OTU_548	1	7	0	1	0	11	1	1	1	0	1	9	0	1	0	0	1	12	0	12	1	0	1	8	4	0	0	9	0	1	0	5
OTU_2275	1	2	0	0	0	0	0	0	0	0	0	0	0	0	0	0	0	0	0	2	0	0	0	0	1	0	0	0	0	0	0	0
OTU_2632	1	0	0	0	0	0	0	0	0	0	1	3	0	0	0	0	0	0	0	2	0	0	0	0	0	1	0	0	0	0	0	0
OTU_1522	1	0	0	4	1	1	0	0	0	0	1	0	6	8	1	2	0	1	0	0	1	0	0	2	3	0	0	0	1	0	0	0
OTU_572	1	0	5	0	0	0	7	0	2	0	4	0	4	0	5	0	7	0	10	0	1	0	1	0	3	0	6	0	2	0	7	0
OTU_1242	1	0	0	0	0	0	0	5	0	0	0	1	0	0	0	3	0	9	0	0	0	0	0	0	0	1	0	0	0	0	0	0
OTU_1609	1	2	1	1	5	0	1	0	4	0	0	0	4	0	0	4	0	0	2	0	2	0	0	0	2	0	0	0	1	0	1	0
OTU_311	1	23	1	5	1	4	0	1	3	5	0	5	0	0	1	0	1	14	3	3	1	5	1	0	4	8	1	14	1	3	1	13
OTU_944	2	2	0	0	1	0	2	3	1	0	0	0	0	0	0	0	0	0	2	5	0	0	2	0	1	0	2	2	2	1	1	0
OTU_2783	1	0	2	0	0	0	0	0	0	0	0	0	1	0	2	0	0	0	0	0	0	0	1	0	0	0	0	0	0	0	1	2
OTU_2609	1	0	0	2	0	0	0	0	0	0	0	0	0	0	0	2	0	0	0	0	0	0	0	0	0	0	0	0	1	0	1	1
OTU_1047	1	9	1	1	0	0	1	6	0	3	1	3	1	7	1	1	3	6	0	9	0	3	0	6	4	3	0	0	0	2	0	0
OTU_990	1	5	2	18	0	6	0	10	4	6	2	14	0	2	2	7	0	7	0	10	0	3	1	5	2	5	1	8	1	5	0	4
OTU_686	1	0	0	3	0	0	2	1	1	0	0	31	0	0	1	0	0	1	0	5	2	0	2	0	1	0	0	0	0	0	1	10
OTU_920	1	12	2	2	0	0	1	11	4	0	4	20	0	0	3	4	0	3	2	11	2	5	4	16	5	13	3	29	2	4	2	11
OTU_1123	1	0	0	0	0	1	0	0	0	0	0	0	2	6	0	0	0	0	1	0	0	0	1	0	0	0	0	0	1	0	0	1
OTU_280	1	45	0	28	2	31	0	15	1	0	0	0	1	1	3	3	0	17	0	13	2	1	2	11	3	0	0	1	0	0	2	21
OTU_766	1	0	1	0	2	0	2	0	4	0	5	0	0	0	1	0	3	0	5	0	1	1	1	0	3	0	3	0	0	0	1	0
OTU_2487	1	7	0	9	1	0	0	7	2	3	0	10	0	1	0	4	1	4	2	12	0	4	0	8	1	6	0	16	1	2	1	4
OTU_535	1	8	1	0	3	7	0	11	0	0	2	0	1	0	3	0	2	2	1	2	0	0	0	3	1	0	0	0	1	0	1	12
OTU_1406	1	0	0	0	1	2	0	0	4	0	0	0	0	0	0	0	1	0	1	0	1	0	0	0	0	0	0	0	0	0	2	0
OTU_365	1	19	1	13	1	6	0	7	1	6	0	16	0	3	2	7	1	4	0	15	0	11	0	26	3	4	1	15	0	8	2	13
OTU_410	1	3	1	35	1	2	2	11	3	5	3	25	1	0	3	11	2	6	2	14	1	1	2	13	0	0	0	9	7	7	3	16
OTU_1237	1	0	2	8	1	0	2	6	3	0	4	2	2	6	5	4	0	9	1	2	5	0	0	6	0	1	4	0	2	3	6	8
OTU_2200	1	0	0	0	0	0	1	0	0	0	0	0	1	0	1	0	0	0	0	0	0	0	0	0	1	0	0	0	1	1	0	7
OTU_2818	1	0	0	0	4	1	0	0	0	0	1	0	0	0	1	0	2	0	0	0	1	0	0	0	2	0	2	0	1	0	0	0
OTU_2546	3	38	1	11	1	14	8	19	7	14	0	8	2	0	3	7	0	29	6	4	2	11	1	8	3	11	5	8	5	11	3	13
OTU_1297	1	1	3	9	0	3	2	2	1	0	0	9	0	0	2	4	1	4	3	3	1	0	0	3	4	2	3	11	2	2	1	11
OTU_1473	1	1	0	0	0	3	0	0	0	0	0	0	0	0	0	0	0	0	0	0	0	0	0	0	0	1	0	2	0	2	0	5
OTU_1314	1	0	0	0	1	0	0	0	0	0	0	0	0	0	1	0	0	8	0	10	0	0	2	0	0	0	1	1	0	0	0	2
OTU_1880	2	0	0	1	0	0	0	0	0	0	0	0	0	10	0	0	0	0	0	0	0	0	0	0	0	0	0	0	0	0	0	7
OTU_560	1	3	1	2	2	1	2	3	4	4	4	6	1	0	3	1	2	9	1	15	3	0	1	1	3	3	3	5	3	1	1	2
OTU_1281	1	0	0	3	0	0	1	0	0	0	0	0	0	12	0	0	0	1	0	1	0	1	0	0	0	2	0	2	1	0	1	0
OTU_2711	1	0	1	2	0	0	0	0	0	0	0	1	1	0	1	2	0	0	0	3	0	0	0	9	0	0	0	4	1	0	0	1
OTU_645	1	5	1	7	3	3	2	20	7	7	4	6	0	1	2	0	4	25	5	6	1	6	1	1	4	13	3	12	9	7	3	23
OTU_660	1	14	0	7	1	3	0	6	0	5	1	9	2	4	0	6	1	8	0	6	0	4	0	4	0	2	0	3	0	4	1	3
OTU_1482	1	6	0	4	2	1	0	2	2	4	0	0	0	2	0	1	3	7	0	3	4	0	0	0	0	0	0	1	0	5	0	0
OTU_721	1	4	1	15	0	0	2	0	0	1	0	15	1	11	2	0	1	0	0	6	0	2	3	0	1	0	3	5	1	1	3	1
OTU_787	1	0	1	0	0	0	0	0	2	0	0	0	0	0	4	0	0	0	0	1	1	0	0	0	0	0	10	1	0	0	0	0
OTU_1210	1	3	2	4	2	2	1	0	1	0	0	1	0	1	1	2	0	0	0	0	4	0	0	1	2	0	0	12	2	3	1	4
OTU_965	1	0	0	0	0	3	3	0	13	0	0	0	0	0	2	1	9	5	2	0	9	0	1	0	5	0	3	1	9	0	2	0
OTU_854	1	10	0	3	0	2	0	2	0	4	0	1	2	0	1	2	0	1	1	8	1	0	3	2	0	0	1	3	0	1	1	1
OTU_1910	1	1	0	1	0	5	0	3	1	0	0	0	0	0	0	0	1	0	0	4	0	2	0	0	0	1	1	0	1	1	1	1
OTU_1683	1	0	0	0	3	4	0	0	0	0	0	0	0	0	0	0	1	0	0	0	2	0	0	0	0	0	0	0	0	0	0	0
OTU_1090	1	8	1	7	2	0	3	2	6	7	2	3	3	4	1	2	2	14	0	1	0	0	1	4	4	10	3	0	2	1	2	1
OTU_802	1	4	1	0	1	0	3	0	4	0	0	2	3	5	2	2	1	4	1	5	2	0	0	3	4	0	0	1	2	1	0	5
OTU_359	1	25	1	24	1	20	4	8	1	16	1	35	0	21	2	32	2	13	1	29	0	9	4	6	1	24	0	19	3	7	4	39
OTU_160	1	35	0	49	1	32	6	26	0	3	1	21	0	13	1	19	1	19	2	39	2	0	3	57	1	33	4	32	1	12	3	25
OTU_471	1	20	0	5	1	6	3	6	2	2	0	4	0	1	0	3	1	2	1	13	2	6	0	8	4	2	3	27	1	0	1	8
OTU_2951	1	4	0	0	0	0	0	2	0	0	1	0	1	0	0	2	0	0	0	0	0	0	0	3	2	0	0	0	2	0	1	0
OTU_1469	1	0	9	0	1	0	2	0	5	0	1	0	2	0	1	0	4	1	2	0	1	0	1	0	0	0	3	0	2	0	12	1
OTU_1284	1	2	0	2	1	1	4	2	0	0	0	0	2	1	2	0	1	0	0	3	1	0	0	0	0	1	0	3	0	0	0	0
OTU_708	1	2	2	4	3	3	2	4	2	1	0	7	0	0	0	0	0	3	3	4	0	6	0	3	2	1	2	2	0	1	5	3
OTU_2351	1	0	0	2	0	0	0	0	0	0	0	0	0	0	0	0	0	0	0	0	0	0	0	1	0	0	0	0	0	0	0	0
OTU_1797	1	0	0	0	0	0	0	0	0	0	0	0	1	7	0	2	0	0	0	0	0	0	0	0	0	0	0	0	0	0	0	0
OTU_2736	1	5	0	4	0	4	1	0	0	0	0	0	0	3	1	0	1	6	0	0	0	0	0	0	1	0	0	2	1	2	0	0
OTU_1233	1	0	3	0	1	0	2	1	3	1	2	2	0	0	2	0	2	0	1	0	6	0	1	0	1	13	3	4	6	0	0	0
OTU_830	1	1	2	0	0	3	0	3	0	1	1	0	0	4	0	3	0	0	1	0	0	0	0	0	0	0	0	0	0	0	1	4
OTU_1886	1	4	0	0	1	2	0	0	1	0	0	0	0	0	0	0	0	1	0	0	4	6	0	3	0	0	0	0	1	3	1	3
OTU_1263	1	3	0	0	0	0	1	2	0	0	0	3	0	0	0	0	0	0	2	0	1	0	1	0	0	0	0	4	1	1	0	4
OTU_2713	1	0	0	0	0	0	0	0	0	0	0	0	0	0	0	0	0	0	0	0	0	0	0	0	2	0	0	0	0	0	0	0
OTU_2620	1	0	0	2	0	0	1	0	0	0	0	3	0	0	0	3	0	0	1	0	0	0	0	0	0	2	0	0	0	1	0	0
OTU_624	1	25	0	19	1	26	9	50	2	14	1	30	2	3	3	16	0	28	2	61	2	15	3	8	1	17	2	52	2	16	6	25
OTU_601	1	9	0	6	0	4	2	26	1	7	1	6	0	0	0	3	3	6	2	6	2	1	2	2	1	2	4	5	1	10	3	1
OTU_576	1	0	1	1	3	0	6	1	2	0	5	6	3	1	1	1	3	6	2	6	4	7	0	0	2	0	1	2	3	0	1	0
OTU_1755	1	2	1	0	1	1	1	0	2	0	0	7	0	0	2	0	0	0	0	0	0	1	1	0	0	1	0	0	2	0	0	0
OTU_1490	1	0	0	5	0	0	0	0	1	1	1	0	0	0	1	0	0	6	0	4	1	0	0	4	1	1	0	0	0	0	0	0
OTU_2855	0	16	0	2	0	5	0	1	0	0	0	10	0	6	0	0	0	0	0	0	0	0	0	0	1	8	0	0	2	1	0	10
OTU_829	0	7	0	2	0	3	0	10	0	1	0	0	0	0	0	0	0	0	0	3	0	0	0	1	0	2	1	15	0	3	1	1
OTU_118	0	40	2	49	1	21	5	16	5	5	3	39	2	41	4	28	0	23	1	10	1	3	3	34	4	17	2	15	2	20	4	52
OTU_1159	0	15	0	0	0	0	0	0	0	0	0	0	0	0	0	0	0	0	0	0	0	0	0	0	0	0	0	0	0	0	0	0
OTU_1171	0	11	0	0	0	0	0	0	0	1	0	0	0	0	0	0	1	0	0	0	0	0	0	0	0	0	0	0	1	0	1	3
OTU_395	0	54	0	10	0	8	2	11	1	7	0	13	0	8	0	3	1	17	1	8	1	2	0	5	1	5	1	11	0	3	0	21
OTU_496	0	4	0	5	0	3	0	2	0	3	0	8	0	2	2	3	0	8	0	1	1	9	0	1	1	2	39	677	1	3	0	9
OTU_626	0	1	1	5	2	5	0	11	1	2	1	1	0	12	1	4	2	0	1	12	1	12	0	7	0	0	1	19	2	4	0	1
OTU_1852	0	4	0	0	0	0	0	0	0	1	0	0	0	0	0	0	0	2	0	2	0	0	0	0	0	0	0	0	0	1	0	1
OTU_1207	0	6	0	5	0	0	0	0	0	1	0	0	0	0	0	0	0	0	0	0	0	0	0	0	0	0	0	4	0	2	1	0
OTU_579	0	12	0	3	0	11	0	1	0	2	0	12	0	0	0	8	0	2	0	2	1	1	0	23	1	8	0	3	0	0	0	2
OTU_1103	0	9	0	0	0	0	0	0	0	0	0	0	0	0	0	0	0	0	0	0	0	0	0	0	0	0	0	0	0	0	0	5
OTU_509	0	13	2	26	0	6	5	28	1	5	0	8	0	9	1	14	0	16	3	14	0	9	0	10	0	3	1	24	2	3	4	12
OTU_1455	0	4	0	3	0	3	0	0	0	8	0	0	0	0	0	0	1	0	0	0	0	0	0	0	1	1	0	5	1	0	0	0
OTU_313	0	28	1	0	1	6	1	16	3	4	0	1	0	1	0	1	0	23	2	17	2	13	2	0	0	18	3	31	3	6	0	3
OTU_900	0	5	0	0	0	0	0	0	0	0	0	0	0	1	0	0	0	0	0	0	0	0	0	0	0	9	0	12	0	2	0	0
OTU_2049	0	2	0	0	0	0	0	0	0	2	0	0	0	0	0	0	0	0	0	0	0	0	0	0	0	0	0	0	0	0	0	0
OTU_1343	0	24	0	0	0	0	0	0	0	0	0	2	0	0	1	4	0	3	0	0	0	0	0	0	1	1	0	7	0	0	0	4
OTU_2206	0	5	0	0	0	0	1	0	0	0	0	0	0	0	0	3	1	7	0	0	0	0	0	0	0	0	0	0	0	0	0	1
OTU_172	0	90	1	19	2	40	1	39	2	13	1	37	1	1	1	15	1	40	1	27	1	1	3	20	3	25	1	39	0	7	0	67
OTU_995	0	11	0	0	0	0	1	0	0	1	0	3	1	0	0	2	0	0	1	0	0	0	0	1	1	1	0	2	0	0	0	4
OTU_938	0	22	6	1	0	5	2	9	3	6	0	11	2	1	3	7	0	0	5	30	3	0	1	5	4	3	1	28	3	4	3	4
OTU_943	0	4	0	3	0	1	1	10	0	2	0	18	0	0	0	0	0	0	0	4	0	1	0	0	1	5	0	0	0	4	0	0
OTU_1143	0	5	0	0	0	0	0	0	0	0	1	0	0	11	1	1	0	0	0	10	0	1	0	4	2	6	0	0	1	1	0	5
OTU_1436	0	9	0	0	0	1	0	0	0	0	0	2	0	0	0	0	0	0	0	0	0	0	0	3	1	0	0	0	0	0	0	0
OTU_1180	0	16	0	0	0	0	1	12	0	0	1	4	0	0	0	0	0	0	0	0	0	0	0	0	0	8	0	12	0	1	0	0
OTU_2741	0	3	0	0	0	0	0	0	0	0	0	0	0	0	0	0	0	0	0	0	0	0	0	0	0	0	1	3	0	0	0	0
OTU_641	0	8	4	0	0	3	1	1	2	0	0	5	1	0	2	2	0	7	1	7	0	2	1	0	1	4	1	0	1	7	3	4
OTU_2393	0	4	1	7	1	0	1	1	4	0	0	1	0	6	2	1	0	0	0	0	0	1	1	3	0	1	0	2	0	2	0	0
OTU_870	0	8	0	0	0	0	0	0	0	0	0	12	0	0	1	0	0	0	0	0	0	0	0	0	0	6	0	0	0	0	0	0
OTU_1002	0	20	1	15	1	7	2	8	1	7	2	32	2	1	1	5	2	21	1	12	6	0	0	2	0	6	3	21	0	10	1	6
OTU_526	0	1	0	13	0	10	0	2	1	1	0	9	0	1	0	0	0	0	0	0	0	0	0	16	0	3	0	0	1	0	0	28
OTU_252	0	8	0	22	0	8	2	7	0	0	0	35	1	4	0	19	1	7	0	2	0	1	1	23	1	2	1	1	0	1	3	47
OTU_442	0	21	1	14	1	9	5	17	1	6	1	38	0	10	3	17	2	13	0	10	3	0	3	21	2	6	3	13	4	2	1	17
OTU_738	0	10	3	15	2	9	5	19	3	0	1	30	1	7	5	15	1	11	2	21	1	2	2	16	1	9	3	10	1	7	5	19
OTU_1316	0	6	0	0	0	5	0	6	0	4	0	2	0	0	0	0	0	0	0	0	0	0	0	0	0	6	0	0	0	0	0	5
OTU_2067	0	9	0	0	0	0	0	0	0	0	0	0	0	0	0	0	0	0	0	0	0	0	0	0	0	0	0	0	0	0	0	0
OTU_1826	0	8	0	1	0	0	1	1	0	0	0	5	0	0	0	0	0	0	0	0	0	0	0	0	0	0	0	9	0	0	1	0
OTU_1793	0	7	0	0	0	0	0	0	0	0	0	0	0	0	0	0	0	0	0	0	0	0	0	0	0	0	0	0	0	0	0	0
OTU_1695	0	2	1	0	0	5	1	2	0	0	0	0	1	0	0	0	0	0	0	0	0	0	0	0	0	0	0	2	0	0	0	0
OTU_908	0	6	1	7	0	0	0	1	0	1	0	3	0	0	0	8	0	1	1	1	0	0	0	1	0	3	0	11	0	2	1	1
OTU_753	0	7	0	1	0	0	0	0	0	0	0	0	0	1	0	0	0	0	0	13	0	0	0	0	0	0	0	5	0	0	1	0
OTU_1364	0	7	0	0	0	0	0	0	0	0	0	0	0	0	0	0	0	0	0	0	0	0	0	0	0	0	0	0	0	0	0	0
OTU_906	0	9	0	0	0	2	0	0	0	0	0	3	0	0	0	0	0	5	0	2	0	0	1	3	0	7	0	0	0	5	0	10
OTU_735	0	1	3	0	0	0	0	2	0	0	2	0	1	0	0	1	1	5	0	7	1	0	0	0	0	0	1	12	0	0	1	1
OTU_750	0	15	1	4	0	10	1	10	1	0	0	4	1	0	0	4	0	1	1	9	0	0	0	4	1	3	3	7	1	4	0	12
OTU_578	0	14	0	10	1	1	1	3	2	2	0	7	5	18	2	2	1	5	0	0	0	0	0	1	1	7	2	1	0	2	1	3
OTU_187	0	16	0	37	0	13	0	10	1	18	2	13	1	3	2	27	0	14	0	17	2	2	4	17	2	25	1	6	1	18	1	10
OTU_1028	0	7	1	9	1	1	0	8	1	2	0	3	0	0	1	5	0	0	1	8	1	1	0	0	0	0	0	8	0	1	1	2
OTU_371	0	18	3	27	0	4	2	41	5	7	1	32	0	0	0	9	3	5	2	44	2	2	1	18	4	21	1	39	1	12	0	44
OTU_476	0	15	1	2	0	4	0	14	1	6	0	19	1	0	2	15	0	9	0	7	0	3	0	14	0	4	0	5	1	4	2	10
OTU_1010	0	5	1	11	0	2	0	12	0	2	0	18	0	2	0	10	0	2	2	2	0	0	0	8	1	2	0	6	0	3	0	6
OTU_2584	0	3	10	7	1	11	1	0	10	20	1	8	2	0	15	18	9	12	3	9	3	2	1	0	1	2	16	5	16	3	7	10
OTU_1643	0	4	0	0	0	0	0	0	0	0	0	0	0	0	0	0	0	0	0	0	0	0	0	0	0	0	0	0	0	1	0	0
OTU_577	0	54	1	17	0	19	1	29	0	19	0	11	1	0	0	16	1	29	2	11	1	21	2	3	4	4	1	32	1	7	5	40
OTU_1151	0	9	0	0	0	1	0	3	0	0	0	1	1	1	0	3	0	0	0	1	0	0	1	0	0	0	0	3	1	0	0	0
OTU_2750	0	3	0	0	1	0	0	0	1	0	0	0	0	0	0	0	1	0	0	0	0	0	0	0	0	0	0	0	1	0	0	0
OTU_1080	0	5	0	2	1	3	2	0	0	0	0	0	0	0	0	0	0	0	0	1	0	11	0	13	0	6	1	0	0	0	0	2
OTU_327	0	16	4	11	0	1	2	20	1	2	1	22	0	1	2	7	1	11	2	0	1	0	1	27	1	0	1	0	3	2	3	11
OTU_1096	0	18	0	2	0	6	1	1	1	2	0	3	1	12	0	0	0	0	2	5	0	0	0	0	0	3	1	2	1	4	1	13
OTU_242	0	10	2	5	0	13	3	21	5	2	1	25	1	1	2	3	2	16	0	20	3	9	1	1	4	8	0	18	2	4	2	6
OTU_591	0	11	0	5	1	9	1	1	2	2	2	1	1	1	1	0	1	13	1	0	0	0	0	1	1	1	1	7	2	0	0	21
OTU_2198	0	1	0	0	0	0	0	0	0	0	0	0	0	0	0	5	0	1	0	0	0	0	0	0	0	0	0	0	1	0	0	1
OTU_1125	0	6	0	1	0	0	3	0	0	0	0	0	0	0	0	10	0	13	0	0	1	0	0	0	0	0	0	0	0	0	0	1
OTU_1805	0	2	1	2	1	5	3	5	3	3	0	14	0	3	3	8	0	0	2	0	3	0	1	2	0	5	1	16	5	2	0	4
OTU_568	0	5	0	0	0	2	0	14	0	0	0	4	1	0	0	0	0	10	0	0	1	0	0	13	0	3	0	0	0	1	1	3
OTU_580	0	5	0	6	1	3	0	12	0	4	3	1	0	0	0	1	1	11	0	0	0	2	0	0	0	8	0	13	0	3	1	13
OTU_980	0	9	2	2	0	0	1	0	1	0	0	0	2	0	0	0	1	0	0	4	0	5	1	0	2	1	0	0	4	0	2	0
OTU_581	0	17	1	9	0	0	1	0	0	7	0	5	0	0	0	1	1	0	0	0	0	0	0	0	2	2	0	2	0	2	0	7
OTU_219	0	11	0	12	0	3	1	1	0	1	0	4	0	4	1	2	0	0	2	0	0	1	1	0	1	8	38	488	0	0	0	1
OTU_727	0	14	2	7	2	10	2	14	2	11	2	27	0	2	0	4	3	3	1	8	1	11	1	5	5	1	4	4	2	7	2	9
OTU_2830	0	1	0	2	0	0	0	0	1	0	0	2	0	0	1	0	0	0	0	0	0	0	0	0	0	0	0	0	0	0	0	4
OTU_1005	0	20	0	0	1	3	0	0	0	2	0	0	1	0	2	0	0	10	0	0	0	1	2	6	0	5	0	0	0	3	2	0
OTU_1260	0	13	0	0	0	0	0	0	0	4	0	0	0	0	0	0	0	1	1	7	0	0	0	1	0	0	1	7	0	3	0	0
OTU_414	0	11	0	17	0	3	1	0	1	10	0	4	0	15	2	15	0	8	1	0	1	0	0	4	1	0	1	29	1	1	1	5
OTU_566	0	10	0	6	0	1	0	10	1	3	1	10	0	1	1	4	0	0	1	0	0	3	1	3	1	11	1	15	0	1	1	16
OTU_1613	0	9	0	0	0	0	0	0	0	0	0	0	0	0	0	0	0	0	0	6	0	0	0	0	0	0	0	0	0	0	0	0
OTU_1362	0	1	0	1	0	0	1	3	0	0	1	0	0	0	0	3	0	0	1	0	0	0	0	0	1	0	0	3	2	0	0	0
OTU_143	0	13	4	89	2	9	4	5	7	4	6	24	4	2	7	32	4	31	6	15	4	27	3	27	6	20	9	53	5	6	3	31
OTU_971	0	4	2	3	0	5	0	6	0	0	0	6	0	0	1	0	1	0	1	9	0	2	0	1	0	0	0	6	1	1	0	4
OTU_2745	0	2	0	0	0	0	0	0	0	0	0	0	0	0	0	0	0	0	0	0	0	0	0	0	0	0	0	0	0	0	0	0
OTU_2904	0	3	0	0	0	0	0	0	0	0	0	0	0	0	0	0	0	0	0	6	0	0	0	0	0	0	1	0	1	0	2	0
OTU_1706	0	18	4	11	1	3	0	23	0	4	0	29	0	2	3	3	1	16	2	7	0	3	0	1	2	0	1	3	1	4	2	13
OTU_1666	0	4	0	1	1	0	0	0	1	1	0	0	0	0	0	0	0	2	0	2	0	0	0	0	1	0	0	1	1	0	0	0
OTU_2063	0	6	0	3	1	0	0	0	1	0	1	7	1	0	1	6	0	0	0	0	0	0	1	1	0	0	1	8	2	2	1	2
OTU_1278	0	8	0	0	1	0	0	0	0	0	0	3	0	0	0	0	0	0	0	0	0	0	0	0	0	0	0	0	0	0	0	0
OTU_1291	0	9	0	0	0	2	0	3	0	0	0	0	0	0	0	0	0	0	0	3	0	0	0	0	0	0	0	3	0	0	0	0
OTU_2120	0	1	0	0	0	0	0	0	0	0	0	0	0	0	0	0	0	3	0	0	1	0	0	0	0	0	0	0	0	0	0	0
OTU_1484	0	1	0	0	0	0	1	0	0	1	0	4	0	0	0	0	1	0	2	1	0	0	0	1	0	0	0	0	0	0	0	1
OTU_993	0	25	2	5	0	3	2	7	2	3	3	13	1	0	0	6	1	10	1	0	2	0	0	9	1	1	0	12	0	3	2	10
OTU_356	0	16	0	7	0	9	0	29	0	16	1	32	0	2	0	12	0	4	0	7	0	0	1	5	0	13	1	7	0	6	1	28
OTU_1259	0	4	0	3	0	1	0	2	1	0	0	1	0	0	0	4	0	0	0	0	1	1	1	0	1	4	0	9	0	0	0	1
OTU_1980	0	6	0	2	0	0	0	0	0	0	0	0	1	0	0	2	0	0	0	0	0	0	0	0	0	0	0	2	1	0	0	0
OTU_647	0	6	0	0	0	2	0	0	0	0	0	2	0	3	1	1	0	0	0	1	0	0	1	0	1	0	15	336	1	2	1	5
OTU_1208	0	8	0	10	0	0	0	3	0	0	1	1	0	0	0	2	1	0	0	9	0	0	0	3	1	0	0	11	0	5	0	3
OTU_774	0	7	2	1	0	2	1	7	0	6	0	0	1	0	0	2	2	14	0	1	0	8	0	1	1	5	3	4	1	2	2	2
OTU_1192	0	11	0	1	0	0	0	0	0	0	0	0	0	6	0	0	0	0	1	0	0	1	1	0	0	0	0	0	0	0	0	0
OTU_2666	0	3	0	0	0	0	0	0	0	0	0	0	1	0	1	0	0	0	0	0	0	0	0	0	0	0	0	0	0	0	0	0
OTU_618	0	9	0	0	2	0	9	0	6	0	1	0	0	0	2	0	1	10	0	0	1	0	6	6	1	0	1	0	0	0	1	0
OTU_1183	0	9	1	1	1	8	1	10	1	0	0	11	1	0	1	0	0	8	0	0	2	17	1	2	1	11	0	0	2	1	0	0
OTU_301	0	12	2	30	1	9	4	15	2	1	1	26	5	6	6	30	1	23	1	16	2	1	1	16	1	8	0	13	4	10	2	11
OTU_2264	0	6	0	0	0	0	0	0	0	0	0	0	0	0	0	0	0	2	0	0	0	7	0	0	0	0	0	0	0	1	1	0
OTU_518	0	6	1	2	1	0	0	6	0	1	1	18	1	0	0	4	0	1	1	0	0	0	0	1	0	0	3	19	0	1	2	0
OTU_2560	0	4	0	0	0	0	0	0	0	0	0	0	0	0	0	0	0	1	0	1	0	1	0	0	0	0	0	0	0	0	0	0
OTU_456	0	6	2	0	1	4	3	4	1	1	2	0	1	0	0	0	0	6	1	1	1	0	2	5	5	4	1	10	4	2	1	10
OTU_1173	0	4	2	0	0	2	0	0	0	0	0	0	0	0	0	0	0	0	0	5	0	0	0	0	0	0	0	2	1	0	0	0
OTU_1524	0	8	0	3	1	0	1	3	0	0	2	0	0	0	0	1	0	0	2	5	0	2	1	0	1	0	0	4	2	0	2	0
OTU_1376	0	1	0	0	0	2	0	0	1	0	0	0	0	0	0	1	0	0	0	0	0	0	0	1	0	3	0	8	0	0	0	3
OTU_1603	0	10	0	0	0	0	1	0	0	0	0	0	0	1	0	1	0	3	0	0	0	0	0	0	0	0	0	0	0	0	0	0
OTU_2676	0	5	0	0	0	0	0	0	0	0	0	0	0	0	0	0	0	0	0	0	0	0	0	0	0	0	0	0	0	0	0	0
OTU_203	0	18	1	45	2	22	4	55	10	14	2	34	2	10	5	25	4	1	2	34	2	24	5	19	5	20	2	40	3	10	4	39
OTU_615	0	16	1	0	0	4	2	0	2	11	0	4	0	0	0	2	2	23	1	18	7	17	0	0	0	1	1	4	1	11	0	7
OTU_1725	0	6	0	1	0	0	0	0	0	5	0	0	0	0	0	3	1	2	0	2	0	0	1	0	0	0	0	0	0	3	0	2
OTU_1809	0	4	0	0	0	0	0	0	0	0	0	0	0	0	0	0	0	0	0	0	0	0	0	0	0	0	1	0	0	0	0	0
OTU_2195	0	6	0	0	0	0	0	0	0	0	0	0	0	0	0	0	0	0	0	0	0	0	0	0	0	0	0	0	0	0	0	0
OTU_649	0	9	0	5	2	2	3	34	2	9	0	0	1	0	0	0	1	22	1	42	2	0	1	6	3	30	2	20	0	5	0	1
OTU_838	0	1	0	0	0	1	2	2	1	0	0	0	0	0	0	0	0	6	0	3	2	0	0	5	2	9	0	0	2	2	0	6
OTU_1006	0	17	0	0	0	2	0	0	0	0	0	0	0	3	1	0	0	1	0	0	0	0	0	0	0	1	0	0	0	0	0	0
OTU_2203	0	1	1	0	0	0	0	0	5	0	0	0	2	0	3	0	0	0	0	1	0	0	0	0	0	0	0	0	1	0	1	0
OTU_383	0	9	0	28	2	11	0	0	0	6	0	10	0	16	2	1	1	24	1	1	1	7	1	4	0	0	0	7	1	0	0	11
OTU_983	0	1	3	0	1	0	0	0	3	0	4	0	1	0	3	0	1	13	1	8	2	0	2	1	3	0	0	1	0	0	3	0
OTU_1458	0	23	2	12	0	0	3	5	1	6	1	14	3	0	1	0	0	0	1	10	1	1	4	1	0	0	2	14	3	0	1	4
OTU_592	0	12	0	16	0	3	0	6	1	0	1	0	1	0	0	6	0	1	1	9	0	0	1	0	0	0	1	0	0	2	0	0
OTU_467	0	11	0	6	0	16	0	6	0	0	0	5	0	3	0	5	0	8	0	3	0	1	0	3	0	4	0	1	0	4	0	9
OTU_876	0	6	0	0	0	0	0	12	0	2	1	9	0	0	1	0	1	0	0	0	1	0	2	0	1	1	0	8	1	4	0	4
OTU_706	0	6	1	15	0	4	0	0	0	0	0	3	3	1	2	15	0	6	0	22	0	0	1	2	2	4	1	14	0	2	1	3
OTU_555	0	8	1	39	1	5	3	20	3	5	2	31	0	0	1	9	1	9	1	9	1	0	1	10	2	0	1	25	3	4	2	34
OTU_1619	0	5	0	0	1	1	2	3	0	1	0	0	0	0	1	0	0	3	1	3	1	1	1	0	1	3	1	3	0	0	0	5
OTU_664	0	19	4	8	0	9	4	7	6	6	1	18	2	0	3	11	1	1	5	21	4	0	2	34	4	7	1	0	3	6	2	6
OTU_2423	0	2	0	0	0	0	0	0	0	0	0	0	0	0	0	0	0	0	0	0	0	0	0	0	0	0	0	0	0	0	0	0
OTU_2931	0	1	0	2	0	0	0	0	0	0	0	1	0	0	1	0	0	0	0	2	0	0	0	0	0	0	0	0	0	0	0	1
OTU_602	0	23	0	2	1	5	2	12	0	0	0	15	0	0	0	0	0	4	3	6	1	0	0	3	0	3	0	6	0	1	0	3
OTU_1339	0	6	0	0	0	1	2	21	0	24	0	0	0	0	0	0	0	0	0	0	0	0	0	0	0	0	0	0	0	2	0	2
OTU_2664	0	3	0	1	0	0	0	0	0	0	0	0	0	0	0	0	0	0	0	0	0	0	0	0	0	3	0	0	0	0	0	0
OTU_605	0	8	0	6	1	1	1	12	0	0	0	5	0	0	0	4	1	10	1	11	1	10	0	2	0	3	0	2	0	1	1	0
OTU_1111	0	9	0	2	0	1	0	0	0	0	0	4	0	0	0	0	0	0	0	4	0	0	0	0	0	0	0	0	0	0	0	0
OTU_643	0	14	0	20	0	14	0	3	1	0	0	7	1	10	2	1	1	0	0	15	0	0	0	3	0	5	0	10	0	10	1	20
OTU_1083	0	6	0	16	0	3	0	0	1	11	0	5	0	0	0	0	0	0	0	6	0	0	0	0	0	2	0	2	0	3	0	0
OTU_1650	0	1	0	0	0	0	0	0	0	0	0	0	0	9	1	1	0	0	0	2	0	0	0	0	0	0	1	0	0	0	0	1
OTU_947	0	11	1	5	1	3	0	2	0	3	0	1	0	2	0	9	1	7	0	8	1	0	1	0	2	5	1	2	0	1	0	2
OTU_2237	0	6	1	12	0	4	3	1	0	0	2	8	2	0	4	4	0	0	0	0	0	1	1	3	0	1	0	0	0	1	3	2
OTU_396	0	8	0	0	1	4	4	0	4	7	1	13	2	0	4	4	4	10	4	11	3	7	2	1	1	8	3	6	2	4	2	7
OTU_253	0	20	2	46	1	37	2	40	2	17	1	46	0	3	7	7	1	5	3	24	0	23	1	6	6	16	0	34	1	14	11	27
OTU_1590	0	4	0	0	0	0	0	0	0	0	0	0	0	0	0	0	0	0	0	0	0	0	0	0	0	0	0	0	0	0	0	0
OTU_1858	0	8	0	0	0	0	1	0	0	0	0	0	0	0	0	0	0	0	0	0	0	0	0	0	0	0	0	0	0	0	0	0
OTU_1847	0	3	0	0	0	0	0	0	0	0	0	0	0	0	0	0	0	0	0	0	1	0	0	1	0	0	0	0	0	2	0	0
OTU_478	0	5	0	15	2	5	0	10	3	2	1	18	2	15	1	16	1	8	1	4	3	3	2	15	0	15	2	20	2	7	2	17
OTU_1416	0	10	0	1	2	5	0	4	1	9	2	1	2	7	1	3	0	7	0	3	0	4	1	4	0	11	4	0	0	2	0	0
OTU_1327	0	16	3	7	0	6	1	3	2	2	2	1	2	19	0	1	2	16	0	15	1	2	1	1	2	3	2	1	3	9	1	1
OTU_2888	0	4	0	0	0	0	1	0	1	0	0	0	0	0	0	0	0	0	0	0	0	1	0	0	0	0	0	0	0	0	1	0
OTU_2346	0	4	0	0	1	0	0	0	0	0	1	3	0	0	1	0	0	0	0	0	0	0	0	0	0	0	0	0	0	0	0	0
OTU_485	0	6	0	0	0	10	0	11	3	2	3	12	3	0	2	0	0	6	4	4	1	0	6	3	1	1	0	9	0	6	1	8
OTU_751	0	8	0	13	0	1	1	4	1	6	0	5	0	0	0	2	0	11	2	5	0	1	0	1	0	3	0	3	0	3	0	0
OTU_2678	0	9	0	0	0	0	0	0	0	0	0	0	0	0	1	0	0	0	1	0	0	0	0	0	0	0	0	3	0	4	0	3
OTU_1397	0	8	0	2	0	2	0	1	0	0	1	8	0	0	0	0	0	0	0	13	0	5	1	2	0	0	1	6	0	4	0	3
OTU_314	0	2	0	9	0	1	1	1	0	2	2	4	0	4	1	3	1	1	0	1	0	2	0	1	1	0	47	439	0	1	1	0
OTU_379	0	5	3	22	3	0	2	16	1	3	0	40	0	0	1	6	0	0	0	1	0	0	1	2	1	2	0	1	0	5	2	10
OTU_952	0	13	1	0	1	2	2	4	2	0	0	12	1	0	0	0	3	8	1	0	3	0	0	0	2	7	3	3	3	2	5	3
OTU_1438	0	14	2	12	3	3	2	21	1	10	0	14	1	1	3	2	1	29	1	5	2	0	4	5	0	4	0	2	0	2	3	11
OTU_2754	0	1	2	1	1	0	3	6	2	0	1	3	0	0	1	0	0	0	0	14	0	0	1	3	1	0	1	13	0	3	0	0
OTU_1311	0	4	0	0	0	0	1	1	0	4	0	7	2	1	0	0	0	0	0	0	1	3	0	0	0	3	2	6	0	2	0	0
OTU_1098	0	5	0	2	1	4	1	4	1	11	0	9	0	1	3	0	2	1	2	3	5	0	2	0	3	4	1	1	2	1	1	2
OTU_1033	0	3	4	1	0	5	2	1	1	0	0	2	0	0	0	0	1	0	0	0	0	0	1	0	1	0	0	0	3	2	5	3
OTU_1355	0	1	0	0	0	0	0	0	0	0	0	2	0	0	1	6	2	0	0	0	0	0	0	0	1	0	0	0	0	3	0	0
OTU_1082	0	5	0	8	0	7	0	1	0	1	0	4	1	1	0	8	1	8	0	0	0	0	0	5	2	4	0	0	0	0	0	3
OTU_274	0	30	0	14	2	5	0	13	2	22	0	14	2	2	2	16	0	20	2	26	1	0	1	3	2	11	2	20	2	9	4	11
OTU_558	0	14	0	15	1	9	0	5	0	12	0	3	2	0	4	3	0	5	0	0	2	15	0	0	0	5	0	0	3	7	3	13
OTU_1535	0	8	0	9	0	0	0	8	0	0	0	1	1	0	1	0	0	2	0	9	0	1	0	9	0	0	0	0	1	0	0	1
OTU_270	0	20	0	40	3	12	1	19	4	4	2	27	1	0	2	22	1	8	2	10	2	5	0	2	1	28	2	6	1	11	2	30
OTU_668	0	3	1	0	0	7	0	3	0	0	0	15	0	0	0	1	1	1	2	0	1	0	1	7	2	5	1	2	2	0	1	0
OTU_1071	0	14	0	2	0	0	0	3	0	1	0	0	0	0	1	1	1	9	0	0	0	1	1	0	1	4	2	0	1	1	1	2
OTU_207	0	6	2	45	0	6	0	32	2	4	1	29	1	9	1	27	1	15	0	1	2	9	0	17	0	10	1	11	0	11	3	12
OTU_2096	0	1	1	0	0	1	2	0	0	4	0	0	2	0	1	0	2	0	0	0	0	0	1	2	1	0	0	0	0	0	1	0
OTU_786	0	14	2	0	0	5	2	3	2	5	0	7	0	16	0	4	0	14	2	0	1	0	0	8	0	0	2	0	4	1	1	1
OTU_1257	0	15	1	0	0	0	0	0	0	0	0	0	0	0	0	0	0	0	0	0	0	0	0	0	0	0	1	0	0	0	0	0
OTU_1885	0	2	0	1	0	0	0	0	2	4	2	0	0	0	0	0	0	3	0	1	0	0	0	0	0	0	0	1	0	0	1	0
OTU_2289	0	7	0	4	0	3	0	2	1	0	0	14	1	1	1	1	0	7	0	1	0	6	1	8	1	0	0	6	1	3	2	1
OTU_1255	0	9	0	1	0	1	1	0	0	0	0	0	0	0	0	0	2	0	0	4	0	0	1	0	0	0	0	1	0	2	0	0
OTU_1330	0	4	0	1	0	0	2	0	0	0	0	0	0	0	0	4	0	2	0	2	0	0	0	0	2	0	1	0	0	0	0	10
OTU_1884	0	11	0	25	0	1	1	17	0	0	0	7	1	0	2	15	0	0	0	0	1	0	1	8	0	0	1	6	1	0	1	14
OTU_1069	0	11	1	7	1	4	0	6	0	1	0	10	3	0	1	2	0	6	1	10	0	0	1	6	1	4	0	7	0	3	0	2
OTU_1243	0	8	0	0	0	0	0	3	0	0	0	0	0	0	0	0	0	0	0	5	0	1	0	0	0	0	0	6	0	0	0	0
OTU_1352	0	6	2	1	0	1	4	5	1	1	0	5	1	1	0	3	0	0	1	6	1	0	0	9	2	8	0	0	0	1	0	0
OTU_1201	0	4	2	2	1	5	0	2	0	2	0	2	1	1	0	1	1	0	1	3	1	3	0	9	0	5	1	0	1	2	0	2
OTU_1687	0	2	0	0	0	0	0	0	0	3	1	3	0	0	0	0	0	0	0	3	0	0	0	3	1	0	0	0	0	0	0	0
OTU_702	0	7	2	7	0	0	1	6	0	2	0	0	0	2	1	4	1	0	1	1	2	1	1	0	2	8	1	1	2	0	2	1
OTU_1599	0	3	1	1	1	0	0	13	2	1	0	0	0	0	1	0	2	1	1	0	0	0	0	0	0	0	0	0	0	0	0	3
OTU_1835	0	10	1	0	1	0	1	18	1	0	0	1	0	4	0	0	0	0	0	4	1	0	1	0	2	0	0	0	1	1	0	3
OTU_1697	0	9	0	1	0	0	0	0	0	1	0	0	2	0	0	0	0	0	0	0	2	0	0	0	0	0	0	0	1	1	1	0
OTU_2112	0	6	1	0	0	2	0	9	0	1	0	7	0	0	1	0	1	0	0	4	0	0	0	0	3	1	2	0	0	0	1	1
OTU_2919	0	3	0	0	0	1	0	0	0	0	0	0	0	8	0	0	0	0	0	4	0	0	0	0	0	2	0	3	0	1	0	0
OTU_436	0	6	0	5	0	4	1	3	0	2	0	1	0	2	0	0	0	1	0	1	0	0	0	1	0	2	16	307	0	1	0	2
OTU_1203	0	13	2	9	4	5	0	5	4	3	3	9	3	2	1	5	1	11	1	1	2	1	1	1	2	5	0	1	0	2	2	10
OTU_1371	0	3	0	0	0	1	1	0	2	0	1	0	1	0	0	0	0	0	0	4	1	0	0	0	3	3	0	0	4	1	0	2
OTU_1271	0	3	0	3	0	0	1	0	0	0	0	0	0	0	0	0	0	2	0	0	0	0	0	0	0	0	0	2	0	0	0	0
OTU_1029	0	1	0	1	1	4	2	6	0	0	0	0	1	0	1	2	0	5	2	18	2	0	1	3	1	1	0	13	1	3	1	11
OTU_672	0	1	0	31	1	0	0	2	4	2	0	12	3	13	2	21	0	1	1	0	2	0	3	13	1	0	0	0	2	0	2	0
OTU_2446	0	3	0	0	0	0	0	0	0	0	0	0	0	0	0	0	0	0	0	0	0	0	0	0	0	0	0	0	0	0	0	0
OTU_813	0	9	0	7	1	3	3	23	2	3	0	14	2	9	1	6	1	8	2	12	2	1	2	9	1	3	1	7	3	2	0	11
OTU_1218	0	3	0	0	1	0	1	0	0	0	0	5	0	0	2	0	0	6	1	2	2	0	0	0	0	0	0	1	0	0	1	0
OTU_994	0	5	2	5	1	1	0	4	1	1	1	7	0	3	4	1	0	2	1	2	0	0	0	0	0	9	0	8	1	2	0	14
OTU_433	0	21	7	36	2	8	0	21	3	9	1	20	2	1	2	21	0	19	1	0	0	10	5	10	2	13	3	20	0	6	1	16
OTU_2606	0	1	0	0	1	0	0	0	1	1	0	4	0	0	0	0	1	1	0	9	1	1	0	0	0	0	1	2	0	0	0	0
OTU_663	0	7	3	1	1	0	2	9	0	0	0	1	0	2	0	1	1	0	0	0	2	0	0	0	1	2	1	9	1	0	3	11
OTU_898	0	6	3	6	0	4	0	0	3	8	1	4	3	2	2	0	1	6	2	10	0	0	0	7	1	5	0	3	0	0	2	5
OTU_1091	0	1	0	6	0	0	0	0	2	2	0	3	3	10	4	1	0	0	1	0	0	0	1	7	0	1	0	0	3	1	2	0
OTU_1150	0	2	0	0	0	2	0	1	1	0	0	0	0	0	1	0	0	2	0	0	0	0	0	0	0	0	0	0	0	0	0	6
OTU_1038	0	5	0	2	0	3	0	4	0	0	0	1	0	0	0	0	0	0	0	6	0	0	0	2	0	0	0	6	0	2	0	2
OTU_2368	0	2	0	0	0	0	0	0	1	5	0	0	0	0	0	0	0	1	0	0	0	0	0	0	0	2	0	0	0	1	0	2
OTU_1313	0	1	1	0	0	3	1	1	0	2	1	0	0	4	0	0	0	2	0	0	0	0	0	3	0	0	1	2	0	1	0	0
OTU_1560	0	11	0	0	0	0	0	0	0	0	0	0	0	0	0	0	0	0	0	0	0	1	0	0	0	0	0	0	0	0	0	0
OTU_565	0	2	0	5	1	0	8	5	4	0	5	0	0	0	2	0	1	0	5	3	1	0	6	0	2	1	4	0	6	0	2	0
OTU_1622	0	4	1	0	1	1	0	0	1	0	0	0	0	0	1	4	0	0	0	0	0	0	0	0	1	0	1	0	0	0	0	0
OTU_2057	0	1	0	0	1	0	0	0	0	0	0	0	4	0	0	0	0	0	0	0	0	0	1	0	2	0	0	0	0	0	0	0
OTU_681	0	10	0	0	2	0	0	0	0	1	0	0	0	18	0	2	0	0	0	3	0	0	0	0	0	6	0	0	0	5	0	0
OTU_2440	0	9	1	2	0	3	3	7	3	2	0	5	1	0	2	2	0	6	0	4	0	0	0	0	0	0	0	1	0	1	3	2
OTU_2291	0	6	0	0	1	0	0	0	0	0	0	0	0	0	1	0	0	0	0	0	3	1	0	4	1	3	2	0	0	0	1	0
OTU_2215	0	3	0	0	0	0	1	0	0	0	0	0	0	0	0	0	0	0	0	0	0	0	0	0	0	0	0	0	0	0	0	0
OTU_1032	0	1	0	0	0	5	1	5	0	0	0	1	0	0	0	3	0	0	0	8	0	0	1	0	0	0	0	4	0	2	0	0
OTU_2737	0	1	0	0	0	0	0	4	1	0	0	0	0	0	0	1	0	0	0	9	0	0	0	0	0	0	0	0	0	0	0	0
OTU_1505	0	3	0	0	0	0	0	0	0	0	0	0	0	0	0	0	0	1	0	2	0	0	0	0	1	5	0	10	0	1	0	0
OTU_701	0	5	0	1	1	0	0	3	0	0	0	5	0	0	0	0	1	0	1	3	0	0	1	7	0	1	0	0	0	0	0	2
OTU_2659	0	4	0	0	0	0	0	0	0	0	0	0	0	0	0	0	0	0	0	0	0	0	1	7	0	0	0	0	0	0	0	0
OTU_979	0	4	0	0	0	1	0	1	0	0	0	2	0	0	0	0	0	0	0	0	0	0	0	1	0	0	0	4	0	1	0	10
OTU_1724	0	4	0	0	0	0	0	0	1	0	0	0	0	0	0	0	0	0	0	1	0	0	0	0	0	0	0	0	0	0	0	3
OTU_867	0	6	0	0	0	0	1	1	0	0	0	12	0	0	2	0	0	2	0	3	0	8	1	0	0	1	0	10	0	1	0	1
OTU_1442	0	3	0	0	0	0	0	0	0	0	0	0	0	0	0	0	0	0	0	0	0	4	0	0	0	0	0	0	0	1	0	0
OTU_880	0	1	0	5	0	4	0	0	0	0	2	0	0	1	0	5	0	0	0	1	0	1	0	5	0	0	0	0	0	2	0	0
OTU_2089	0	1	0	7	0	2	0	1	0	1	0	7	0	1	0	0	0	1	0	0	0	0	0	0	0	0	0	3	0	0	0	1
OTU_1864	0	3	0	0	2	0	0	0	0	0	0	0	0	1	0	1	0	0	1	0	0	0	0	1	0	0	0	1	0	2	0	0
OTU_939	0	7	0	0	0	0	0	0	0	0	1	0	0	0	0	0	0	0	0	13	0	0	0	0	0	0	0	6	0	0	0	0
OTU_2811	0	2	0	3	0	2	2	0	1	2	0	2	1	0	2	0	0	0	1	5	0	0	0	0	0	0	1	2	0	1	1	0
OTU_1605	0	5	0	0	0	0	0	0	0	0	0	1	0	0	0	0	0	0	0	0	0	0	0	0	0	0	0	4	1	0	0	0
OTU_1120	0	1	0	2	0	0	0	4	0	0	0	0	0	0	0	0	0	0	0	9	0	0	1	0	0	0	0	0	0	0	0	0
OTU_2480	0	20	1	7	0	6	1	3	0	1	0	3	2	0	3	3	1	5	1	8	1	0	0	3	0	0	0	4	1	2	2	2
OTU_1015	0	12	0	0	0	0	0	0	0	0	0	0	0	0	0	0	1	0	0	1	1	0	0	0	0	5	0	1	0	0	0	0
OTU_1618	0	1	0	0	0	0	0	0	0	6	0	4	0	0	0	0	0	0	0	0	0	6	0	0	0	0	0	0	0	0	0	0
OTU_1474	0	1	0	0	0	0	0	1	0	2	0	0	0	0	0	0	0	6	0	0	0	0	0	0	0	0	0	1	0	0	0	0
OTU_1003	0	2	1	5	0	10	1	1	1	8	1	2	0	0	0	0	0	0	0	0	2	0	1	5	1	5	0	0	1	0	0	15
OTU_1964	0	4	0	6	0	0	0	1	0	0	0	0	0	0	0	0	0	0	0	2	0	0	0	0	0	2	0	1	0	0	0	0
OTU_612	0	12	0	3	0	2	0	8	0	1	0	7	0	0	1	0	0	0	0	10	0	1	0	3	1	0	1	1	0	7	0	16
OTU_2429	0	2	1	1	0	1	0	0	0	0	0	0	1	0	0	2	1	0	0	1	0	0	1	0	0	0	0	1	0	0	0	0
OTU_1496	0	4	0	0	2	0	0	0	1	0	0	0	1	0	0	0	0	1	0	1	1	0	1	0	2	0	0	0	1	0	0	4
OTU_1026	0	1	0	3	0	0	0	0	0	2	0	0	0	0	0	0	0	0	0	0	1	1	0	0	0	0	0	0	0	0	0	8
OTU_2707	0	2	0	0	0	3	0	0	1	0	1	2	0	0	0	1	0	0	0	0	0	0	0	0	0	0	0	0	0	0	0	0
OTU_2043	0	2	0	7	0	5	1	6	0	0	0	4	0	0	0	2	0	5	0	4	0	0	0	1	0	9	0	1	0	0	1	0
OTU_1680	0	9	3	1	1	0	1	6	1	1	0	2	2	7	3	2	3	5	1	3	0	0	2	6	1	0	0	6	4	1	0	4
OTU_1553	0	5	0	0	1	2	0	0	0	0	1	5	0	0	0	0	0	2	0	0	0	5	0	0	1	1	1	2	0	0	0	0
OTU_318	0	27	2	9	1	11	1	47	3	2	1	13	0	1	2	0	2	34	3	14	2	16	0	6	3	8	3	61	2	11	2	15
OTU_1238	0	7	0	4	0	0	0	0	0	1	0	4	1	0	0	3	0	3	0	0	1	0	0	0	1	0	0	6	0	2	1	13
OTU_1614	0	7	0	1	0	0	0	2	0	0	0	8	0	4	0	1	0	0	1	0	1	0	2	0	0	1	0	0	1	2	1	3
OTU_1624	0	16	3	8	0	16	1	0	0	20	0	0	0	26	0	5	0	0	0	1	2	14	1	1	0	6	0	0	1	11	0	0
OTU_1677	0	6	0	0	0	0	0	0	0	0	1	0	0	0	0	0	0	0	0	0	0	0	0	0	1	0	0	0	0	0	0	0
OTU_2032	0	1	0	0	1	0	0	0	0	0	0	0	0	0	0	0	1	8	0	5	0	1	0	0	0	0	0	0	0	0	0	0
OTU_991	0	3	1	0	0	0	1	0	0	0	0	10	0	0	1	0	0	0	0	0	2	0	0	0	0	0	0	0	0	3	0	0
OTU_1251	0	3	0	2	1	6	1	7	0	0	0	10	0	0	1	0	0	8	1	1	0	2	0	0	0	4	0	8	0	3	0	0
OTU_500	0	5	0	0	0	5	0	7	2	0	0	0	0	0	1	1	1	0	0	3	0	0	0	0	0	2	0	26	1	1	0	10
OTU_2280	0	1	0	1	0	4	0	0	0	0	0	4	0	0	0	0	0	0	0	0	0	0	0	0	0	0	0	4	0	1	0	0
OTU_1479	0	3	1	12	0	1	3	0	3	8	0	4	0	0	2	1	1	3	1	0	1	0	0	6	2	0	1	17	0	1	1	0
OTU_2688	0	6	0	0	0	0	0	0	0	0	0	0	0	0	0	0	0	0	0	0	0	0	0	0	0	0	0	0	0	0	0	0
OTU_1530	0	1	5	2	0	0	1	0	1	1	3	2	1	1	1	0	0	0	2	0	2	4	0	3	5	4	1	5	2	3	3	0
OTU_778	0	9	0	11	0	1	0	1	2	8	0	6	0	0	0	6	0	0	1	0	0	4	0	0	1	3	0	0	1	0	3	2
OTU_692	0	8	0	1	2	2	0	0	1	12	0	4	0	0	1	1	0	0	0	0	0	0	1	0	1	0	0	0	0	1	0	2
OTU_1452	0	7	0	4	0	10	0	3	1	2	0	4	4	3	3	1	3	6	1	8	0	3	2	7	1	0	1	13	2	1	1	7
OTU_2777	0	11	0	0	0	0	0	0	0	0	0	3	0	0	0	0	1	0	0	0	0	0	0	0	0	0	0	0	0	0	0	0
OTU_2257	0	2	0	1	1	0	1	0	0	0	0	0	2	4	0	0	0	0	0	1	1	0	1	0	0	0	0	0	1	0	0	0
OTU_2513	0	1	0	2	1	0	1	0	0	0	0	0	0	1	0	0	0	0	0	0	0	0	0	0	0	0	1	0	0	0	0	1
OTU_1092	0	11	0	24	1	10	2	11	1	3	1	26	1	34	0	3	1	19	2	11	2	1	0	8	1	0	0	9	2	3	2	6
OTU_820	0	10	3	2	0	10	2	1	1	4	0	5	3	0	5	3	3	0	0	12	0	0	0	0	2	2	0	5	5	0	1	11
OTU_2645	0	5	1	1	0	1	0	0	0	0	0	0	0	0	0	0	0	0	0	0	0	3	0	0	0	0	1	2	0	0	0	0
OTU_2472	0	3	0	0	0	0	0	0	0	0	0	0	0	0	0	0	0	0	0	0	0	0	0	0	0	0	0	0	0	0	0	0
OTU_767	0	4	0	35	1	3	3	22	2	3	0	23	2	3	0	6	1	8	1	9	2	1	0	7	0	7	4	9	1	4	0	14
OTU_749	0	11	2	12	1	7	0	4	0	4	0	10	0	13	3	9	0	0	0	2	0	1	1	2	2	5	9	89	1	4	4	4
OTU_2771	0	4	1	0	0	1	0	8	0	0	0	2	0	1	0	1	1	0	0	1	1	0	1	0	2	1	1	7	0	2	0	0
OTU_1955	0	8	0	0	1	2	0	0	0	3	0	0	0	0	0	0	2	1	0	0	0	0	0	0	0	0	0	1	0	0	0	0
OTU_2107	0	5	0	0	0	0	0	0	0	0	0	1	1	0	0	0	0	0	0	0	0	0	0	0	0	0	1	0	1	0	0	0
OTU_2327	0	4	0	0	0	0	0	0	0	0	0	0	0	0	0	0	1	7	0	0	0	0	0	0	0	0	0	0	1	0	0	0
OTU_711	0	6	2	12	1	3	3	21	0	2	3	19	0	0	1	8	0	11	1	7	3	0	1	0	1	6	1	6	1	5	1	3
OTU_1736	0	11	0	0	0	0	0	4	0	0	0	0	0	0	0	6	0	0	0	0	0	0	0	0	0	0	0	0	0	0	0	0
OTU_2566	0	1	0	3	1	0	1	0	0	0	0	0	0	0	0	0	0	0	0	1	1	0	0	1	0	0	0	0	1	0	0	1
OTU_1108	0	5	0	0	2	0	0	0	0	1	0	4	0	0	1	0	0	0	0	11	0	0	1	8	0	0	0	0	0	0	0	0
OTU_2379	0	3	1	0	0	0	0	0	0	0	0	0	1	0	0	2	1	0	0	0	0	0	0	0	0	0	0	0	1	1	0	0
OTU_675	0	1	0	3	0	0	1	0	2	7	0	0	2	0	1	10	0	25	0	1	0	0	0	0	0	0	0	0	1	0	1	14
OTU_1423	0	6	1	1	0	1	1	6	2	0	0	0	0	0	0	0	1	1	0	1	0	0	0	0	1	0	0	0	0	1	0	0
OTU_665	0	2	0	6	1	0	3	3	1	2	2	11	0	0	0	0	0	6	0	15	1	0	1	0	2	10	0	1	2	8	2	23
OTU_1304	0	8	0	0	0	0	0	0	0	0	0	0	0	0	0	0	0	0	0	8	0	0	0	0	0	0	0	0	0	0	0	0
OTU_2194	0	1	0	0	0	1	0	0	1	0	0	0	0	0	1	0	1	0	0	0	0	0	0	0	1	0	0	0	0	0	0	2
OTU_627	0	3	2	0	1	14	0	0	1	3	0	14	0	0	1	0	0	2	0	23	0	0	1	0	2	0	0	0	1	2	1	13
OTU_2534	0	1	0	0	0	0	0	0	0	0	0	0	0	0	0	0	0	0	0	0	0	0	0	0	0	0	0	5	0	0	0	0
OTU_1904	0	4	0	2	0	0	0	3	0	0	0	0	0	0	0	0	0	0	0	1	0	0	0	0	0	0	0	0	0	0	0	0
OTU_1118	0	1	2	0	0	0	0	0	0	0	0	0	0	0	0	0	0	0	0	13	2	0	1	0	0	0	1	0	2	0	1	0
OTU_2475	0	4	0	4	0	0	0	8	0	0	0	4	0	0	0	0	0	0	0	0	0	0	0	1	0	0	0	0	0	0	0	0
OTU_1821	0	1	0	0	0	0	1	0	0	0	0	0	0	0	0	0	1	0	0	3	0	0	0	5	0	0	0	0	0	1	0	1
OTU_2668	0	3	0	0	0	0	0	0	0	0	0	0	0	0	0	0	0	0	0	0	0	0	0	0	0	0	0	0	0	0	0	0
OTU_718	0	4	0	9	0	0	0	0	0	0	1	14	0	0	1	0	0	0	0	1	0	0	0	7	0	0	0	0	0	0	0	0
OTU_2947	0	5	0	0	0	0	0	0	0	1	0	0	0	0	0	0	0	0	0	0	0	0	0	0	0	0	0	0	0	0	0	0
OTU_2084	0	8	0	0	0	0	0	2	0	0	0	0	0	0	0	0	0	2	0	0	0	0	0	0	0	0	0	5	1	3	0	0
OTU_1405	0	4	0	0	1	0	0	4	1	0	0	0	0	0	2	0	0	0	0	0	0	0	0	0	0	0	0	0	0	0	0	3
OTU_630	0	3	0	8	0	2	1	0	1	0	1	8	4	19	2	3	0	1	0	0	1	0	0	2	0	0	0	5	2	0	2	0
OTU_1986	0	9	0	0	0	0	0	0	0	0	0	0	0	0	0	0	0	0	0	0	0	0	0	0	0	0	0	0	0	0	0	0
OTU_1094	0	1	0	3	0	4	1	1	0	3	0	1	0	10	0	0	1	0	0	0	0	0	0	2	0	6	0	4	0	0	0	0
OTU_2486	0	5	0	0	0	0	0	0	0	0	0	0	0	0	0	0	0	0	0	0	0	0	0	0	0	0	0	0	0	0	1	0
OTU_1229	0	3	3	2	0	2	5	7	4	2	4	10	5	0	1	12	2	3	6	9	6	0	3	9	1	0	1	8	2	7	7	2
OTU_1916	0	5	0	0	1	0	0	0	0	0	0	0	0	0	1	0	0	0	0	0	0	1	0	0	3	0	0	2	1	0	1	0
OTU_2078	0	1	0	0	0	3	0	0	1	0	0	1	0	0	0	1	0	0	0	0	0	1	0	0	0	1	0	3	0	0	0	0
OTU_2074	0	2	3	1	0	1	1	2	0	2	1	7	0	0	0	4	0	0	1	1	1	7	0	1	1	0	0	6	0	0	0	0
OTU_2024	0	5	0	6	1	2	0	10	0	2	0	4	0	0	0	0	0	0	2	8	0	1	0	0	1	0	0	2	2	0	1	0
OTU_2277	0	5	0	0	0	1	1	3	1	0	0	1	2	0	0	0	0	0	0	1	0	0	0	0	1	0	0	0	0	0	0	0
OTU_1432	0	3	1	0	0	0	0	4	0	3	0	0	0	0	1	0	0	1	1	0	1	5	0	0	0	5	0	5	3	1	1	0
OTU_817	0	5	0	3	0	3	0	1	0	0	0	3	0	0	0	4	0	0	0	4	1	0	0	3	0	3	0	0	0	0	0	11
OTU_2325	0	1	0	0	0	0	0	0	0	0	0	1	0	0	0	0	0	0	0	3	0	0	0	0	0	0	0	0	1	0	1	2
OTU_490	0	1	0	19	0	5	0	6	0	6	0	3	0	5	2	5	1	0	0	0	1	0	0	0	0	3	0	2	0	4	0	0
OTU_2519	0	1	0	2	0	0	0	1	0	0	0	0	0	0	0	1	0	0	0	0	0	0	0	0	0	0	0	0	0	5	0	0
OTU_1418	0	1	0	5	0	0	1	2	0	1	1	3	2	2	2	3	0	0	0	0	0	2	0	0	0	0	1	0	0	1	0	2
OTU_2088	0	6	0	0	1	1	0	0	0	0	0	0	0	1	0	0	0	0	1	0	2	1	0	0	0	0	0	0	0	0	0	0
OTU_821	0	3	5	6	1	0	3	5	5	0	0	5	0	0	0	4	1	0	0	0	0	5	3	10	0	0	3	12	4	0	1	1
OTU_1921	0	6	0	0	0	0	0	0	0	0	0	0	0	0	0	0	0	0	0	0	0	0	0	0	0	0	1	0	0	0	0	0
OTU_819	0	3	0	1	0	0	1	9	0	0	0	1	0	0	1	2	0	0	0	4	0	0	0	0	0	0	0	0	1	0	1	0
OTU_2495	0	3	1	0	1	0	0	0	0	0	0	0	0	0	0	0	2	0	0	5	2	0	0	0	2	0	1	0	2	0	1	6
OTU_1209	0	4	0	0	0	0	1	0	0	1	1	4	0	0	0	0	0	0	0	6	0	6	0	5	0	1	0	2	1	0	0	1
OTU_1431	0	6	1	3	0	0	2	0	0	0	1	3	1	0	0	6	0	3	0	0	1	0	0	0	1	0	1	3	0	0	1	0
OTU_2683	0	4	0	0	1	0	0	1	0	0	0	1	0	0	0	0	0	0	1	0	0	0	0	0	0	0	0	0	0	0	1	0
OTU_2667	0	1	0	0	0	0	0	0	0	0	0	0	0	0	0	0	0	0	0	5	1	0	0	0	0	0	0	0	0	0	0	0
OTU_2269	0	6	0	2	0	0	0	0	0	0	0	0	0	0	0	0	0	0	0	0	0	0	0	0	0	1	0	0	0	2	0	3
OTU_1466	0	2	0	0	0	0	0	0	0	1	0	1	0	0	0	0	0	1	0	0	1	0	1	5	2	0	0	0	0	2	0	0
OTU_2822	0	2	0	0	0	0	0	1	0	0	0	0	1	0	0	0	0	0	0	0	0	0	0	0	0	1	0	0	1	0	0	1
OTU_2634	0	10	0	0	1	0	1	0	1	0	0	0	1	0	0	0	0	0	0	0	0	0	0	0	0	0	0	0	0	0	1	0
OTU_2299	0	3	0	0	0	1	0	0	0	0	0	2	0	0	0	0	0	0	0	0	0	0	0	0	0	0	5	19	0	0	0	0
OTU_1993	0	3	0	0	0	0	0	0	0	0	0	0	0	0	0	0	0	0	0	0	0	0	0	2	1	0	0	1	0	0	0	0
OTU_1253	0	1	0	1	2	0	0	3	0	0	1	5	0	0	1	1	0	2	0	4	0	0	1	3	0	1	0	4	0	0	0	1
OTU_1585	0	5	0	0	0	0	0	1	0	0	0	0	0	1	0	0	0	0	0	3	0	1	0	0	0	0	6	92	0	0	1	0
OTU_2628	0	4	0	0	0	2	0	0	0	0	0	0	0	0	0	0	0	0	0	2	0	1	0	0	0	0	0	0	0	1	0	0
OTU_361	0	5	4	16	0	5	4	6	3	4	2	25	1	4	10	9	1	14	0	9	5	0	1	3	2	0	2	9	0	1	7	21
OTU_1317	0	3	1	3	1	4	1	7	1	2	1	3	0	1	1	1	1	0	0	5	0	0	1	2	1	4	0	0	0	2	0	3
OTU_2061	0	4	0	0	0	0	0	0	0	5	0	0	0	2	0	0	0	0	0	0	0	0	0	0	0	0	0	2	0	0	0	0
OTU_454	0	6	0	7	1	3	1	5	0	4	0	3	0	15	1	2	1	21	0	12	2	0	1	8	0	2	0	6	3	4	2	24
OTU_1148	0	8	2	0	0	3	0	1	0	0	0	4	0	0	0	4	2	0	0	0	0	0	2	1	0	0	0	0	0	0	1	0
OTU_654	0	2	1	3	0	7	0	4	0	1	0	14	1	0	0	3	0	0	0	3	0	1	1	3	2	10	0	3	0	2	1	12
OTU_2281	0	4	0	1	0	2	0	0	0	0	0	0	0	0	0	0	0	0	0	0	1	0	0	0	0	0	0	0	0	0	0	0
OTU_958	0	2	0	0	0	4	0	0	0	0	0	0	0	0	0	0	0	0	0	1	0	14	0	0	0	2	0	0	0	0	0	0
OTU_494	0	5	0	9	1	2	1	12	1	5	1	17	0	1	0	3	1	11	0	14	2	0	2	13	2	7	0	3	2	3	2	8
OTU_1816	0	3	0	0	0	1	0	0	1	0	0	0	0	0	0	1	0	0	0	0	0	0	0	5	1	7	1	0	0	0	0	0
OTU_1627	0	2	4	1	1	0	1	0	0	0	0	3	2	0	0	0	0	0	1	0	0	0	0	0	2	6	0	14	0	1	0	0
OTU_976	0	1	0	2	0	2	0	4	0	0	1	1	0	0	0	2	0	0	0	0	1	0	0	5	0	1	0	5	0	3	0	1
OTU_2751	0	2	0	0	0	0	0	0	0	1	0	0	0	0	0	0	0	0	0	0	0	7	0	0	0	0	0	0	0	1	0	0
OTU_2204	0	2	0	0	0	0	0	0	0	0	0	0	0	0	1	3	0	0	0	2	0	4	0	4	0	0	0	3	0	0	0	3
OTU_2925	0	1	0	0	1	2	1	1	0	0	0	0	0	0	1	0	0	0	0	0	0	0	0	0	1	0	0	1	2	0	1	0
OTU_2601	0	3	0	0	0	0	0	0	0	0	0	0	0	0	0	0	0	0	0	0	0	0	1	0	0	0	0	0	0	0	0	0
OTU_2064	0	2	0	4	0	0	0	0	0	0	0	0	0	0	0	0	0	0	0	0	0	0	0	0	1	0	0	0	0	0	0	0
OTU_564	0	2	0	5	1	3	1	24	1	7	1	8	1	0	1	0	0	0	0	13	0	0	1	0	1	0	1	4	0	3	0	13
OTU_2614	0	5	0	0	0	0	0	0	0	0	0	0	0	0	0	0	0	0	0	0	0	0	0	0	1	3	0	0	0	1	0	0
OTU_2144	0	6	0	0	0	0	0	0	2	1	0	0	1	1	0	0	0	0	2	0	1	0	1	7	0	0	0	0	0	0	1	2
OTU_1527	0	3	3	1	0	0	1	0	1	0	1	0	0	0	0	0	0	1	1	0	0	0	0	0	0	1	0	5	0	0	1	6
OTU_2163	0	3	0	0	0	0	1	0	0	0	0	0	1	0	1	0	0	3	0	0	0	0	0	0	1	0	0	3	0	0	1	0
OTU_358	0	3	0	1	0	0	0	0	0	0	0	2	0	0	1	5	0	2	0	4	0	0	0	1	0	0	15	218	0	1	0	1
OTU_888	0	1	0	3	0	0	1	4	0	0	0	6	0	9	0	2	0	1	0	0	0	0	1	2	0	3	0	2	0	0	0	8
OTU_768	0	6	0	2	0	1	0	0	0	1	0	6	0	5	1	0	0	0	0	0	0	2	0	0	0	0	0	0	0	0	0	2
OTU_2122	0	3	0	0	0	1	1	0	1	1	0	0	0	0	0	2	0	0	0	0	0	0	0	1	0	2	2	1	0	0	0	0
OTU_1820	0	2	0	4	0	2	1	0	2	0	0	0	0	0	0	0	0	0	0	5	0	0	0	0	0	1	1	0	0	0	0	0
OTU_2824	0	2	0	0	0	1	0	0	0	0	0	0	0	0	0	0	0	3	0	0	0	0	0	0	0	0	1	0	0	0	0	0
OTU_1191	0	2	1	2	0	0	0	5	0	0	0	10	0	0	0	0	0	0	0	3	0	0	1	1	0	1	1	0	0	0	0	6
OTU_2307	0	5	0	0	0	0	0	0	0	1	0	0	0	0	0	1	0	0	0	0	0	0	0	0	0	0	1	0	0	0	0	0
OTU_1157	0	1	0	0	0	0	0	2	0	0	0	0	0	0	0	0	0	0	0	10	0	0	0	0	0	0	0	1	0	0	0	2
OTU_873	0	4	0	0	0	0	1	10	1	0	3	0	0	0	0	0	0	0	0	5	0	0	0	0	2	0	1	6	0	1	3	12
OTU_2044	0	2	0	0	0	4	0	0	0	0	0	4	0	0	0	0	0	0	0	9	0	0	0	0	0	0	0	0	0	1	0	0
OTU_2551	0	5	0	0	0	0	0	2	0	0	0	4	0	1	0	0	0	0	0	4	1	0	0	0	0	0	1	0	0	0	0	3
OTU_2293	0	4	0	0	0	0	0	0	0	0	0	0	0	0	0	0	0	0	0	5	0	0	0	0	0	0	0	0	0	0	0	0
OTU_937	0	4	0	2	0	5	0	0	0	1	0	0	0	0	0	1	0	0	0	0	0	1	0	4	0	0	0	2	0	2	0	0
OTU_1945	0	4	0	0	1	1	0	7	0	0	0	0	0	0	0	0	0	0	0	0	0	0	0	0	0	2	0	0	0	3	0	0
OTU_429	0	4	2	7	0	5	0	16	1	0	0	12	1	1	1	12	4	0	2	14	1	11	0	0	2	7	2	1	4	3	3	25
OTU_2178	0	9	0	1	1	1	1	0	0	0	0	0	0	0	0	3	1	0	1	0	0	0	1	0	1	4	1	0	1	1	3	1
OTU_934	0	8	0	0	1	0	1	0	0	0	1	0	1	0	0	0	1	0	0	0	0	0	0	0	0	13	1	0	0	0	1	1
OTU_616	0	7	1	1	0	1	1	3	0	0	0	4	1	1	0	0	1	0	1	17	0	0	1	0	1	0	0	9	0	0	0	7
OTU_1353	0	3	0	0	0	0	0	0	0	0	0	7	0	0	0	0	0	0	0	4	0	0	0	6	0	0	0	0	0	1	0	0
OTU_1041	0	6	0	0	1	0	0	0	1	2	1	3	0	0	0	1	0	0	1	5	0	0	1	0	1	3	0	10	0	0	1	2
OTU_336	0	8	0	15	1	6	2	26	1	8	0	11	1	0	2	13	0	9	2	15	2	0	3	6	4	0	3	28	1	2	2	6
OTU_2871	0	1	0	0	0	0	0	0	0	0	0	0	0	0	0	1	0	1	0	0	0	1	0	0	0	6	0	4	0	0	0	1
OTU_1035	0	5	2	1	0	4	1	0	2	0	0	1	1	0	4	4	0	0	2	0	1	0	0	0	1	2	3	4	0	3	0	12
OTU_1421	0	1	1	0	0	0	0	0	0	0	0	0	0	0	1	0	1	0	1	0	1	0	0	0	1	0	0	0	0	0	0	0
OTU_2330	0	1	0	0	0	0	0	0	0	0	0	3	0	0	0	0	0	0	0	0	0	0	0	0	0	0	0	0	0	0	0	3
OTU_1564	0	4	0	2	0	0	0	0	0	0	0	0	0	0	0	0	0	0	1	0	0	0	0	1	1	0	0	0	0	0	0	0
OTU_1640	0	1	1	1	0	0	0	0	0	0	0	0	0	0	0	0	0	0	0	10	0	0	0	0	0	0	0	0	0	2	2	3
OTU_1425	0	2	1	9	0	5	1	1	1	1	0	1	1	0	0	6	0	2	0	0	0	0	0	10	1	1	1	0	1	4	0	0
OTU_929	0	3	0	1	0	2	0	6	0	1	0	1	0	0	0	0	0	8	1	7	0	0	0	0	0	3	0	0	0	1	0	4
OTU_1723	0	5	0	0	0	0	0	0	0	0	0	0	0	0	0	0	0	0	0	0	0	0	0	2	0	0	0	2	0	0	0	0
OTU_839	0	2	0	4	0	3	0	22	1	0	0	4	0	0	2	6	0	4	2	1	0	0	1	6	1	1	0	14	0	2	1	5
OTU_1927	0	5	0	0	0	0	0	0	0	0	0	0	0	0	0	0	0	0	0	0	0	0	0	0	0	0	0	0	0	0	0	3
OTU_2956	0	1	0	0	0	0	0	0	0	0	0	0	0	0	0	0	0	0	0	4	0	8	0	0	0	0	0	0	0	0	1	1
OTU_1829	0	3	0	4	1	1	0	0	0	0	0	1	0	2	0	1	0	0	0	0	0	0	0	0	0	7	0	0	0	0	0	0
OTU_1042	0	4	1	0	0	0	0	0	0	0	0	9	0	0	0	2	0	0	2	0	0	0	0	0	0	4	1	0	1	0	1	7
OTU_1344	0	2	0	0	0	0	3	3	0	0	0	0	0	0	0	3	0	4	0	0	0	0	0	0	0	0	0	0	0	0	0	3
OTU_1244	0	5	0	0	0	2	0	4	0	2	0	0	0	0	0	0	0	8	0	6	0	5	0	6	0	0	0	3	0	0	0	4
OTU_1444	0	2	0	0	0	0	1	7	0	2	1	0	0	0	0	0	0	1	0	0	0	0	0	0	0	0	0	0	0	0	0	0
OTU_978	0	1	1	0	0	0	2	2	0	0	0	0	0	0	2	6	0	0	1	5	1	0	0	0	0	5	1	4	2	1	0	2
OTU_1963	0	5	0	0	0	0	0	0	0	0	0	0	0	0	0	0	0	0	0	0	0	0	0	0	0	0	0	0	0	0	0	0
OTU_2168	0	4	0	4	0	0	0	0	0	0	0	0	0	0	0	0	0	0	0	0	0	0	0	0	0	0	0	0	0	0	1	0
OTU_1719	0	3	0	3	0	0	0	9	0	0	0	0	0	1	0	2	0	0	1	0	0	0	0	0	1	1	0	0	0	0	1	4
OTU_1846	0	2	0	1	0	0	0	0	0	0	0	3	0	0	0	0	0	0	1	0	0	1	0	5	0	0	0	0	1	0	1	0
OTU_963	0	5	0	4	0	4	0	2	0	1	0	3	0	0	0	1	0	0	0	0	0	0	1	5	0	11	0	9	0	0	0	5
OTU_2042	0	4	0	0	1	0	0	0	0	0	1	0	0	0	0	0	0	0	1	0	0	0	0	0	1	0	1	5	0	0	0	2
OTU_962	0	3	0	0	0	4	0	0	0	0	0	0	0	1	0	10	1	0	0	0	0	0	0	9	0	0	2	0	0	0	0	0
OTU_1449	0	2	1	0	0	0	0	11	0	0	0	2	0	0	1	2	0	0	0	5	0	0	0	5	0	0	2	1	0	0	0	0
OTU_2230	0	3	0	0	0	0	1	0	1	0	0	0	3	0	0	0	0	0	0	0	0	0	0	0	0	0	0	0	0	0	0	0
OTU_1126	0	6	0	3	0	5	1	0	0	0	0	0	0	0	0	0	1	0	0	0	1	0	0	0	1	0	0	0	0	2	0	0
OTU_2759	0	3	0	0	0	0	0	2	0	0	0	0	0	0	0	0	0	0	0	0	0	0	0	0	0	0	0	0	0	0	0	0
OTU_2490	0	8	2	15	0	0	1	8	2	4	1	6	1	0	1	5	1	0	0	2	0	0	2	0	0	4	1	8	1	1	1	3
OTU_648	0	2	1	32	0	7	1	9	0	2	2	18	0	13	2	15	1	10	0	1	1	0	0	10	1	11	0	10	1	3	2	6
OTU_2933	0	4	0	0	0	0	0	0	0	0	0	0	0	0	0	0	0	0	0	0	0	0	0	0	0	0	0	0	0	0	0	0
OTU_1448	0	2	0	4	0	0	0	0	0	0	0	4	0	0	0	2	0	0	1	0	0	0	0	10	0	0	0	0	1	1	0	0
OTU_970	0	1	1	2	0	2	1	6	1	0	0	4	0	0	0	4	0	0	1	0	0	0	1	0	1	0	0	2	2	0	0	8
OTU_923	0	3	0	1	2	5	1	3	0	4	0	8	0	0	1	0	2	0	0	7	2	3	0	0	0	1	1	3	2	4	2	9
OTU_2222	0	5	0	0	0	0	0	1	1	0	0	1	0	0	1	0	0	7	0	0	0	0	0	0	0	1	0	0	0	1	0	0
OTU_2381	0	4	0	0	0	0	0	0	0	0	0	0	0	0	0	0	0	0	0	0	0	0	0	0	0	0	0	0	0	0	0	0
OTU_1153	0	2	0	1	1	3	1	0	0	0	0	1	0	0	0	0	0	3	0	0	0	0	0	3	0	0	0	1	0	0	0	2
OTU_1273	0	8	0	2	1	9	0	0	0	0	0	5	0	0	0	0	0	5	0	0	1	0	0	0	0	2	0	0	0	0	0	0
OTU_1258	0	2	0	0	0	1	0	0	0	0	0	1	0	1	0	0	0	1	1	5	0	0	0	3	0	1	0	2	0	0	1	0
OTU_1573	0	1	1	2	0	4	0	0	0	0	1	4	2	14	0	0	0	0	0	0	0	1	0	0	0	2	0	0	0	0	0	3
OTU_1073	0	3	0	2	0	2	0	2	0	1	0	3	0	0	0	4	0	2	0	6	0	0	0	0	0	1	0	0	0	0	0	4
OTU_2220	0	3	0	1	0	1	0	0	0	1	0	0	0	0	0	1	0	0	2	0	0	0	0	0	1	1	0	0	0	0	1	0
OTU_887	0	3	0	2	0	2	1	3	1	0	0	3	0	1	2	0	0	0	2	0	0	0	1	0	0	2	0	4	2	0	0	12
OTU_640	0	6	0	2	0	0	0	24	3	1	0	22	0	0	1	2	0	1	3	19	1	6	1	10	1	2	0	11	0	10	1	10
OTU_1597	0	4	1	0	0	3	0	2	1	0	0	0	0	0	1	0	0	10	0	3	0	0	0	4	0	0	0	0	0	0	0	0
OTU_1978	0	9	0	1	0	1	0	3	0	0	0	0	0	0	0	0	0	0	0	1	1	0	0	0	0	0	0	0	0	0	0	4
OTU_1381	0	2	0	1	0	0	0	0	0	0	0	0	0	0	0	8	0	0	0	0	0	0	1	0	0	2	0	0	0	0	0	1
OTU_2716	0	15	0	3	2	5	1	6	1	3	1	10	1	2	1	5	0	5	5	4	3	5	0	3	1	3	0	13	1	5	1	13
OTU_2176	0	1	0	0	1	0	1	0	1	0	1	0	0	0	0	0	1	0	0	0	1	1	0	0	0	0	0	0	2	0	2	0
OTU_393	0	3	2	16	3	0	2	10	0	0	1	27	0	0	0	0	0	29	0	11	0	0	0	14	1	0	0	7	5	1	0	0
OTU_964	0	4	0	7	0	2	1	3	0	1	1	0	0	0	1	0	0	5	1	1	0	0	1	2	1	0	0	0	0	1	0	1
OTU_1948	0	1	0	0	0	0	0	0	0	0	0	0	0	0	0	0	0	6	0	0	0	0	0	0	0	0	0	0	0	0	0	0
OTU_2843	0	1	0	0	0	5	0	0	0	0	2	0	0	0	0	0	0	0	0	3	0	0	0	0	0	0	0	2	1	0	0	0
OTU_2362	0	1	0	0	0	0	1	2	0	0	1	0	0	0	1	0	1	1	0	6	1	0	0	1	0	1	1	7	0	2	1	1
OTU_2249	0	5	0	0	0	0	0	0	0	0	0	0	0	0	0	0	0	0	0	0	0	0	0	0	0	0	0	0	0	0	0	0
OTU_521	0	1	1	7	0	0	1	5	0	0	0	7	1	1	1	4	0	3	0	2	1	0	1	1	1	6	0	33	2	1	0	13
OTU_1213	0	2	0	0	0	0	0	5	0	0	0	1	0	6	0	0	0	0	1	0	0	0	0	0	0	0	0	1	0	0	0	0
OTU_1962	0	2	0	0	0	0	0	0	0	1	0	1	0	0	1	0	0	3	0	0	0	5	1	0	0	3	0	0	0	0	1	0
OTU_2316	0	2	0	0	0	1	0	0	0	0	0	0	0	0	0	0	0	0	0	0	0	1	0	0	0	0	0	2	0	0	0	0
OTU_1675	0	5	0	2	0	5	0	0	0	0	0	5	0	0	0	5	0	0	0	0	0	0	0	0	0	1	0	0	0	1	0	0
OTU_1558	0	1	0	0	0	0	0	0	0	0	0	0	0	0	0	0	0	0	0	0	0	0	0	0	0	0	0	7	0	0	0	0
OTU_2251	0	2	1	2	0	3	1	0	1	1	2	5	0	3	3	3	2	0	1	1	3	10	1	0	0	3	0	2	2	1	1	3
OTU_902	0	2	0	4	0	0	1	0	0	0	0	0	0	0	0	1	0	0	0	0	0	0	0	2	0	0	1	7	0	2	0	0
OTU_1714	0	2	0	1	1	7	1	1	0	0	0	3	0	0	0	1	0	0	1	0	0	0	0	0	1	0	0	5	0	0	0	1
OTU_2794	0	5	0	0	0	0	0	0	0	0	0	6	0	0	1	0	0	1	1	0	0	0	0	0	0	0	0	0	0	1	0	0
OTU_877	0	1	0	0	1	0	0	0	0	0	0	0	0	0	0	4	0	0	0	13	0	0	0	0	0	6	0	0	1	0	0	1
OTU_2059	0	1	0	3	0	0	0	0	0	0	0	0	0	0	0	0	0	0	0	0	0	0	0	1	0	0	2	21	0	1	0	0
OTU_2335	0	3	0	0	0	0	0	0	0	0	0	0	0	0	0	0	0	0	0	0	0	0	0	0	0	0	0	0	0	0	0	0
OTU_841	0	2	1	2	0	3	0	2	1	1	0	6	0	0	0	0	0	0	0	6	0	0	1	3	0	2	1	3	0	0	0	6
OTU_2297	0	3	0	3	0	0	0	0	0	1	0	0	0	0	0	1	0	1	0	0	0	0	0	1	0	0	1	0	0	0	1	0
OTU_1279	0	3	0	0	0	0	0	0	0	0	0	0	0	0	0	0	0	0	0	1	0	3	0	0	0	0	1	9	0	0	0	4
OTU_2491	0	1	1	2	0	0	0	0	0	1	0	0	0	0	0	1	0	0	1	0	1	0	1	1	0	0	0	0	0	0	0	1
OTU_2196	0	7	0	0	0	0	0	0	0	0	0	0	0	0	0	0	0	0	0	0	0	0	0	0	0	0	0	0	0	0	0	0
OTU_797	0	4	0	0	0	2	0	0	0	0	0	1	0	0	0	0	0	14	0	7	0	3	0	0	0	0	1	0	0	0	0	6
OTU_773	0	5	0	1	1	4	0	9	0	0	0	7	1	0	0	0	0	0	0	21	0	0	0	4	0	4	1	17	0	1	0	8
OTU_2201	0	1	0	1	0	1	0	0	0	0	0	0	0	0	0	0	0	0	1	0	0	0	0	0	0	1	0	0	0	0	0	0
OTU_691	0	1	0	43	0	3	0	13	3	1	1	13	1	0	1	17	4	0	0	17	2	1	0	21	4	2	0	11	2	0	2	5
OTU_2136	0	1	0	0	0	0	0	0	0	0	0	0	0	13	0	0	0	0	0	0	0	0	0	0	1	0	0	0	0	0	0	0
OTU_725	0	4	2	1	0	1	2	11	1	2	0	6	0	0	1	4	1	3	2	2	3	1	0	3	0	4	1	5	1	4	4	5
OTU_2730	0	1	0	0	0	0	0	0	0	0	0	1	0	0	0	10	0	0	0	0	0	0	0	0	0	0	0	0	0	0	0	0
OTU_776	0	5	0	1	2	4	0	7	1	0	1	2	0	0	0	0	0	0	1	8	0	10	0	15	1	0	1	0	1	1	1	4
OTU_969	0	7	0	0	0	1	2	0	1	1	1	2	0	2	1	0	0	0	1	1	1	0	2	1	4	3	0	0	0	1	2	0
OTU_1140	0	3	1	15	1	1	1	4	1	1	0	7	1	1	1	1	0	0	0	3	0	9	0	2	3	0	0	0	3	1	3	14
OTU_1596	0	1	0	0	0	0	1	9	0	0	0	1	0	0	0	0	0	0	0	0	0	0	0	0	0	1	1	5	0	0	0	0
OTU_848	0	3	3	8	0	2	0	15	0	1	1	6	0	0	0	2	0	10	1	6	1	1	0	6	1	5	2	7	0	4	0	9
OTU_1883	0	2	0	0	0	0	0	2	0	0	0	0	0	0	0	0	0	0	0	0	0	0	0	0	1	0	0	2	0	0	0	1
OTU_2234	0	4	0	2	0	0	0	0	0	0	0	0	0	0	0	0	0	0	0	0	0	0	1	0	0	0	0	0	0	0	0	0
OTU_2699	0	4	0	0	0	0	0	0	0	0	0	0	0	0	0	0	0	0	0	0	0	0	0	0	0	0	0	0	0	0	0	0
OTU_2007	0	2	0	0	0	0	0	6	0	0	0	0	0	0	1	0	0	0	1	0	0	0	0	0	0	1	0	3	0	1	0	0
OTU_1992	0	3	0	0	0	0	0	0	0	0	0	0	0	0	0	0	0	0	0	0	0	0	0	0	0	0	0	0	1	0	0	0
OTU_2817	0	1	0	1	0	1	0	0	0	0	1	0	0	0	1	0	0	1	0	0	0	0	0	1	0	0	0	0	0	0	0	1
OTU_2121	0	2	0	0	0	0	0	0	0	0	0	0	0	0	0	0	0	0	0	0	0	0	0	1	0	0	0	0	0	0	0	4
OTU_1854	0	2	0	0	0	0	0	0	0	0	0	1	0	0	3	0	0	0	0	5	0	0	0	0	0	0	1	0	0	0	0	0
OTU_390	0	1	0	4	1	3	2	4	0	0	0	9	1	0	2	2	0	7	1	32	1	6	1	0	2	2	0	19	0	1	1	14
OTU_759	0	1	1	0	1	0	1	8	1	0	1	0	0	1	1	1	0	7	1	2	1	0	0	1	2	0	1	10	0	0	2	8
OTU_2411	0	1	0	0	0	1	0	3	0	0	0	6	0	0	0	0	0	0	0	0	0	0	0	0	0	1	0	0	0	1	0	0
OTU_2311	0	4	0	0	0	0	0	0	0	0	0	5	0	0	0	0	0	0	0	0	0	0	0	0	0	0	0	0	0	0	0	0
OTU_2140	0	3	0	1	0	0	0	0	0	1	0	1	0	0	0	0	1	0	0	0	0	1	0	1	0	0	0	0	0	2	0	0
OTU_2621	0	6	0	0	0	0	0	0	0	0	0	0	0	0	0	5	0	0	0	0	0	1	0	0	0	0	0	0	1	0	0	0
OTU_1604	0	2	0	18	0	1	0	5	0	0	0	0	0	0	0	0	0	0	0	0	0	0	0	0	0	0	0	7	0	0	0	0
OTU_897	0	1	1	9	0	0	0	0	0	0	0	3	0	11	1	6	1	0	0	0	0	0	1	16	1	0	0	0	2	3	0	3
OTU_1682	0	3	2	7	1	8	0	1	1	0	0	10	0	0	1	3	0	0	2	6	2	0	2	3	2	2	0	8	0	3	2	2
OTU_1843	0	4	0	8	0	1	0	1	1	0	0	7	0	9	1	7	0	1	0	17	2	6	2	3	3	0	0	5	0	8	3	0
OTU_2876	0	2	0	0	0	0	0	0	1	0	0	0	0	0	0	4	0	0	0	0	0	0	0	0	0	0	0	0	0	0	1	0
OTU_1960	0	1	0	0	0	1	0	2	0	1	0	0	0	1	0	0	0	0	0	0	0	0	0	0	0	0	0	0	0	0	0	2
OTU_2173	0	1	0	2	0	0	0	0	0	0	0	0	0	0	0	0	0	0	0	2	0	0	0	0	0	0	0	0	0	0	0	4
OTU_1165	0	2	1	0	0	0	0	0	0	0	0	0	0	1	0	0	0	0	0	0	0	0	0	0	0	0	5	84	0	0	0	1
OTU_936	0	1	1	6	0	0	0	0	0	13	0	8	0	0	0	0	0	0	0	14	0	0	0	0	0	0	0	0	0	0	1	0
OTU_529	0	4	0	7	0	0	0	6	0	2	0	3	0	0	0	0	0	3	0	1	0	0	0	1	0	11	0	10	0	0	0	3
OTU_815	0	3	0	1	0	1	0	3	0	0	0	2	0	0	0	6	0	3	0	0	0	0	0	0	0	4	0	0	0	0	0	2
OTU_2217	0	2	0	0	0	0	0	0	0	0	0	0	0	0	0	0	0	0	0	0	0	0	0	0	0	0	0	3	0	0	0	4
OTU_1641	0	5	0	0	0	0	1	0	0	0	0	0	0	0	0	0	0	0	0	0	0	0	0	0	0	0	0	0	1	0	0	0
OTU_669	0	1	0	10	0	8	1	20	0	1	0	5	0	0	0	2	0	0	1	3	1	0	0	1	1	1	0	0	0	1	0	17
OTU_646	0	4	2	2	0	1	0	0	0	2	0	3	0	0	3	8	3	3	1	12	1	5	0	11	2	1	0	17	1	2	1	17
OTU_676	0	1	2	14	0	1	1	4	0	1	0	18	0	0	2	5	0	0	0	0	2	0	0	17	0	0	0	12	2	0	2	2
OTU_625	0	2	2	0	1	5	1	2	0	0	1	6	0	1	0	0	0	7	2	15	0	3	0	5	0	2	0	3	0	1	0	3
OTU_960	0	2	1	2	1	0	2	2	0	0	0	4	0	0	0	0	1	0	0	6	0	0	0	0	0	0	0	0	0	0	5	0
OTU_745	0	1	2	26	0	0	2	2	1	0	1	5	0	6	0	0	0	6	0	0	0	0	2	4	0	7	0	0	1	2	1	8
OTU_732	0	1	1	0	0	0	1	1	0	0	0	0	0	0	0	0	1	0	0	4	0	0	0	5	1	1	0	19	0	0	1	3
OTU_2675	0	1	0	2	0	0	0	0	0	0	0	1	0	0	0	0	0	0	0	2	0	0	1	0	0	0	0	16	0	0	0	0
OTU_2499	0	2	0	0	1	0	0	0	0	0	0	0	1	0	0	0	0	0	1	0	0	0	0	0	0	0	0	0	0	0	0	0
OTU_997	0	3	0	2	1	0	1	2	0	3	0	7	0	0	0	0	0	0	1	8	0	0	0	0	0	1	0	2	0	0	0	10
OTU_2813	0	1	0	0	0	0	0	2	0	0	1	0	0	0	0	0	0	0	0	0	0	0	0	0	0	0	0	0	0	0	0	3
OTU_1084	0	2	0	4	0	4	0	0	0	0	0	4	1	0	0	3	0	0	1	2	0	0	1	4	0	0	0	0	0	0	0	2
OTU_2638	0	1	0	0	0	0	0	1	0	0	0	0	0	0	0	0	1	0	0	0	0	0	1	0	1	0	0	2	0	0	0	1
OTU_2223	0	1	0	0	0	0	0	0	0	5	0	0	0	0	0	0	0	0	0	5	0	0	1	0	0	0	0	5	0	0	0	0
OTU_2695	0	2	0	0	0	0	1	0	0	0	1	0	0	0	0	0	1	0	0	0	0	0	0	0	0	0	0	0	0	0	0	0
OTU_2910	0	3	0	0	0	0	0	0	0	0	0	0	0	0	0	0	0	0	0	1	0	0	0	0	0	0	0	0	0	1	0	6
OTU_1290	0	2	1	0	0	1	0	4	1	0	0	2	0	0	0	0	0	2	0	0	0	0	0	0	0	0	0	0	0	0	0	4
OTU_1917	0	1	0	1	0	0	1	1	0	0	0	0	0	0	1	0	0	9	0	0	1	1	0	0	0	0	1	0	0	1	1	1
OTU_1713	0	1	0	0	0	0	1	2	0	0	0	0	0	0	0	0	0	0	0	2	0	0	0	0	0	1	1	4	0	0	0	5
OTU_1848	0	2	0	0	0	2	0	1	5	0	0	0	0	0	0	0	0	0	0	0	1	0	1	0	1	0	0	1	1	2	1	0
OTU_1561	0	1	0	7	1	0	0	0	0	0	0	0	2	0	2	1	0	3	0	0	0	0	0	0	0	0	1	0	0	0	0	1
OTU_411	0	2	1	51	4	3	0	1	18	1	1	3	4	13	10	14	6	0	0	0	5	0	4	8	0	0	0	1	16	1	11	5
OTU_1019	0	1	0	0	0	4	1	0	0	0	0	13	0	0	0	0	0	0	1	7	1	0	0	0	0	2	1	5	1	3	1	8
OTU_879	0	1	3	72	0	1	0	5	3	1	1	30	1	24	7	29	3	0	0	0	2	0	2	31	0	6	2	2	2	0	9	19
OTU_1837	0	1	0	2	0	0	0	7	0	0	0	0	0	0	0	0	0	0	0	1	0	0	0	0	0	0	0	0	0	0	1	0
OTU_1220	0	3	0	3	0	0	0	9	0	2	0	6	0	1	0	0	0	0	0	2	0	0	0	0	1	4	0	9	0	0	0	0
OTU_2955	0	1	0	0	0	2	0	0	0	0	0	0	0	0	0	0	0	1	0	0	0	0	0	0	0	0	0	2	0	0	0	0
OTU_2262	0	3	0	0	1	4	1	0	0	0	0	0	1	0	1	0	2	0	0	0	3	0	1	0	0	0	1	8	0	0	0	0
OTU_1954	0	3	0	0	0	3	0	0	0	0	0	2	0	0	0	0	0	1	0	0	0	0	0	0	0	4	0	0	0	1	1	0
OTU_814	0	1	0	8	0	0	0	1	0	0	1	6	0	0	0	0	0	1	0	2	0	16	0	5	0	0	0	2	0	0	0	1
OTU_453	0	3	2	3	1	11	9	26	2	2	1	28	2	1	5	0	4	14	4	22	4	7	0	2	4	15	4	26	9	3	4	22
OTU_894	0	4	0	0	0	3	0	3	0	0	0	1	0	0	0	2	0	0	0	0	0	0	0	2	1	2	0	4	0	0	1	8
OTU_544	0	1	0	14	0	0	1	5	0	0	0	8	0	0	0	3	0	0	2	5	0	0	1	3	1	1	0	9	0	1	1	0
OTU_788	0	1	0	1	0	1	1	2	1	0	0	1	0	0	0	0	0	2	0	0	0	0	0	3	0	0	11	105	0	1	0	0
OTU_1361	0	1	1	0	0	1	0	3	4	2	1	1	0	2	0	9	0	0	1	0	2	0	1	0	2	0	0	1	1	6	1	0
OTU_1398	0	1	0	0	0	2	0	2	1	1	0	3	0	0	1	1	0	5	0	0	0	1	0	1	0	0	0	0	0	0	0	0
OTU_881	0	1	0	2	1	2	3	14	0	4	1	10	0	1	1	0	0	0	2	0	0	0	1	5	1	2	0	12	4	3	1	9
OTU_1526	0	3	1	0	1	0	0	2	0	3	0	0	0	0	0	0	1	1	0	0	1	0	0	0	3	0	1	17	2	0	0	1
OTU_1266	0	2	0	2	0	6	0	0	0	0	0	1	0	1	0	0	0	2	0	0	0	0	0	0	1	0	0	6	0	0	0	4
OTU_1158	0	1	0	6	1	2	2	1	0	6	0	6	1	18	2	1	0	1	0	5	0	0	0	6	1	1	0	0	1	1	1	1
OTU_2945	0	1	0	0	0	0	0	0	0	0	1	0	0	0	0	4	0	0	0	0	0	0	0	0	0	0	0	0	0	0	0	0
OTU_2550	0	4	0	0	0	0	0	0	0	0	0	0	0	0	0	0	0	0	0	0	0	0	0	0	0	0	0	0	0	0	0	0
OTU_2433	0	1	0	2	0	3	0	5	1	2	0	1	0	0	1	1	0	4	1	3	2	6	1	5	0	1	2	0	2	1	0	5
OTU_1594	0	2	0	0	1	1	0	0	1	0	0	0	0	0	0	0	0	0	0	2	1	0	0	5	1	0	0	0	0	0	1	0
OTU_2048	0	1	0	4	2	0	0	0	1	0	0	0	0	2	1	0	0	2	1	0	1	0	0	6	0	2	1	5	1	0	3	0
OTU_719	0	2	1	16	0	12	1	10	0	4	1	34	0	0	0	2	1	4	0	13	0	7	5	17	0	12	0	20	0	4	2	4
OTU_1386	0	1	2	0	0	1	1	0	3	1	1	0	1	0	1	2	0	0	0	6	0	0	0	3	1	0	0	0	0	1	1	1
OTU_1022	0	2	0	2	0	0	1	2	0	0	0	6	0	0	0	4	0	0	0	1	0	0	0	7	0	2	0	5	0	0	1	7
OTU_2320	0	2	0	0	0	0	0	0	0	0	0	0	0	0	0	0	0	0	0	0	0	0	0	0	0	0	0	0	0	0	0	0
OTU_2253	0	2	2	5	2	1	4	4	1	0	0	1	3	0	2	0	3	2	1	6	3	2	3	0	7	0	1	10	3	1	1	2
OTU_2052	0	1	0	3	1	0	0	5	0	1	0	2	0	1	0	0	1	1	1	0	0	1	0	0	0	2	0	0	0	4	3	1
OTU_1000	0	4	0	10	0	0	0	4	0	0	1	11	0	0	0	8	1	0	0	3	0	0	0	10	1	0	0	0	0	2	0	2
OTU_1653	0	1	0	3	0	0	0	0	0	0	0	0	0	0	0	0	0	0	0	0	0	0	0	0	0	0	1	11	0	0	0	0
OTU_412	0	1	2	41	0	8	1	29	2	0	0	23	1	20	2	13	0	0	1	5	2	1	0	24	2	3	0	24	1	4	2	11
OTU_621	0	1	1	3	2	0	3	18	1	4	3	7	4	1	4	14	2	1	1	4	0	0	3	3	2	7	0	0	4	10	4	7
OTU_1718	0	1	0	0	0	0	0	0	1	0	0	1	0	1	0	0	0	0	1	2	0	0	0	0	1	0	0	0	0	0	0	3
OTU_2602	0	1	0	2	0	4	0	1	0	2	0	1	0	0	0	0	0	0	0	2	0	0	0	0	0	0	0	0	0	0	0	0
OTU_2476	0	2	0	0	0	0	0	0	0	0	1	0	0	0	0	0	0	0	0	0	0	0	0	0	0	0	0	2	0	0	0	0
OTU_611	0	1	0	2	0	4	1	4	3	0	0	10	1	0	2	0	2	0	2	6	1	0	2	0	2	4	0	14	1	3	0	10
OTU_783	0	2	0	8	2	0	0	6	0	0	0	0	0	0	1	3	0	0	4	0	0	1	1	0	1	0	0	6	1	0	1	0
OTU_1128	0	1	0	0	1	0	0	6	0	0	0	0	0	2	0	3	0	0	0	1	0	4	0	0	0	1	0	1	0	0	0	0
OTU_2732	0	2	0	0	0	2	0	0	0	0	0	1	0	0	0	3	0	0	0	5	0	0	0	0	0	0	0	0	0	0	0	0
OTU_1216	0	3	0	0	0	4	0	1	1	2	0	0	0	0	0	0	1	2	0	0	1	15	1	0	0	0	0	5	1	2	0	0
OTU_1059	0	3	0	0	1	0	0	0	2	4	0	0	2	0	0	0	0	1	0	0	0	0	0	0	1	0	0	0	1	0	0	0
OTU_2189	0	2	2	2	0	0	0	5	2	1	3	4	0	0	2	3	0	0	1	9	0	15	0	1	1	0	0	0	0	0	1	9
OTU_2528	0	1	0	2	0	2	0	3	0	0	1	3	0	0	0	2	0	1	1	0	0	0	2	0	1	0	0	0	2	2	1	0
OTU_1056	0	2	0	8	1	0	2	0	2	0	0	10	0	11	1	2	0	0	1	1	0	0	1	1	1	0	0	3	2	0	1	0
OTU_2072	0	1	1	0	1	0	0	0	4	0	1	2	1	0	1	0	0	0	2	0	0	0	1	0	1	0	2	0	1	0	2	1
OTU_1637	0	1	0	2	1	0	0	3	0	0	1	3	0	0	0	2	0	0	0	1	0	0	0	0	0	0	2	0	0	0	1	5
OTU_1721	0	1	0	1	0	0	0	0	3	1	0	0	0	0	1	0	0	0	0	8	1	0	0	0	0	0	1	0	0	0	0	1
OTU_742	0	2	1	0	2	0	1	5	1	0	0	10	0	0	0	0	3	0	0	1	1	1	0	2	0	20	1	0	2	3	1	7
OTU_2383	0	1	0	0	0	0	0	0	1	0	0	0	0	0	0	0	0	0	0	4	0	0	0	0	0	0	0	0	1	0	0	0
OTU_2978	0	1	0	0	1	0	0	0	0	0	0	0	0	0	0	0	0	0	0	0	0	0	0	0	0	0	0	0	0	0	0	0
OTU_1513	0	2	0	0	0	4	0	6	0	0	0	1	0	0	0	2	0	0	0	0	0	0	0	0	0	0	0	3	0	0	0	0
OTU_1114	0	2	1	2	0	0	0	10	2	2	0	6	0	0	0	4	0	4	1	11	0	1	0	0	1	2	0	2	0	1	0	2
OTU_2185	0	1	1	4	0	0	0	1	0	0	0	1	2	2	1	0	1	1	0	0	0	0	0	1	1	0	0	1	0	1	0	5
OTU_1836	0	2	0	1	0	5	0	1	1	0	0	0	0	0	0	1	0	0	0	5	0	0	0	5	0	0	0	0	0	1	0	1
OTU_1549	0	1	0	1	0	0	0	5	1	0	0	1	0	0	0	1	0	0	0	0	0	0	0	5	0	0	0	4	0	0	1	3
OTU_408	0	2	5	16	0	1	2	13	2	9	1	17	4	5	5	4	3	5	2	7	2	0	0	0	2	1	2	6	1	4	2	10
OTU_1861	0	1	0	0	0	0	0	0	0	0	0	1	0	0	0	4	0	0	0	0	0	0	0	0	0	0	0	0	0	0	0	0
OTU_2303	0	1	0	0	0	0	0	0	0	0	0	0	0	0	0	0	0	0	0	0	0	0	0	0	0	2	0	0	0	0	0	0
OTU_1367	0	1	0	1	0	0	0	9	0	3	0	4	0	0	0	0	0	0	0	1	0	0	0	0	0	0	0	0	0	0	0	0
OTU_2348	0	1	0	0	0	0	0	0	1	0	0	0	0	0	2	0	1	0	0	0	1	0	0	0	0	0	0	0	0	1	0	0
OTU_2306	0	1	0	0	0	0	0	3	0	0	0	0	1	0	0	0	0	0	0	0	0	0	0	0	0	0	0	0	0	1	0	1
OTU_2930	0	2	0	0	0	0	0	0	0	7	0	0	0	0	0	2	0	0	0	0	0	0	0	0	0	0	0	0	0	0	0	0
OTU_1186	0	1	0	1	0	1	1	0	0	0	0	0	1	0	0	2	0	0	0	0	0	1	0	0	1	0	0	6	0	0	0	5
OTU_809	0	2	0	5	0	4	4	1	1	0	1	0	1	0	0	0	0	0	0	12	0	8	1	1	1	0	0	0	1	0	0	0
OTU_1137	0	1	0	0	0	2	0	1	0	0	0	1	0	0	0	2	1	3	0	0	1	0	0	2	0	2	0	0	0	0	0	2
OTU_2366	0	2	2	11	0	5	0	8	0	0	1	1	0	9	1	6	1	25	0	3	0	5	1	4	0	1	1	12	0	0	1	5
OTU_1296	0	1	0	12	0	0	0	0	1	1	0	0	3	7	0	4	0	0	0	0	0	0	0	0	0	0	0	0	0	0	1	1
OTU_2731	0	1	0	0	0	0	0	0	0	0	0	0	1	0	0	5	0	0	1	0	0	0	0	0	1	0	0	0	0	0	0	0
OTU_1212	0	2	0	8	0	4	1	10	0	0	0	8	0	5	2	2	0	1	0	8	1	0	0	0	1	5	1	1	0	0	0	3
OTU_1067	0	2	0	0	0	0	1	1	1	0	0	12	0	2	2	2	0	6	0	0	0	0	0	0	1	1	0	0	1	0	2	0
OTU_1498	0	1	0	1	0	0	0	0	0	6	0	0	0	0	0	0	0	1	0	0	1	0	0	0	0	0	0	0	0	0	0	2
OTU_893	0	1	1	9	0	7	0	3	1	1	0	14	2	0	1	2	0	0	0	8	1	0	1	8	2	4	0	1	0	1	0	1
OTU_2493	0	1	0	0	0	0	0	0	0	0	0	0	0	0	0	0	0	0	0	0	0	1	0	0	1	0	0	0	0	1	0	0
OTU_2503	0	1	2	3	0	1	2	0	0	1	0	5	1	1	1	2	1	0	0	0	0	0	0	10	0	0	1	9	2	0	1	0
OTU_472	0	1	0	11	0	0	0	11	2	3	1	1	1	0	0	18	0	1	3	5	1	12	0	14	3	0	1	8	1	2	0	8
OTU_2033	0	1	0	2	0	0	0	5	0	0	0	0	0	0	0	1	0	8	0	2	0	0	0	0	0	0	0	0	0	0	0	0
OTU_1965	0	1	0	0	1	4	0	0	0	0	0	0	0	0	0	0	1	0	0	0	0	0	0	0	1	0	0	0	1	0	0	0
OTU_942	0	1	0	0	0	2	1	4	0	8	0	3	1	2	1	9	1	4	0	10	0	15	0	0	1	4	0	2	0	0	0	0
OTU_2662	0	2	1	0	0	0	0	0	1	0	2	0	0	0	0	0	0	0	3	0	1	0	0	1	0	0	0	0	0	0	0	0
OTU_1901	0	1	0	2	0	0	0	0	0	2	0	0	0	0	0	0	1	2	0	2	0	0	0	0	0	2	0	0	2	0	0	0
OTU_1895	0	1	0	0	0	0	0	0	0	5	0	0	0	0	0	1	0	0	1	0	0	0	0	0	0	0	0	0	1	0	0	5
OTU_1221	0	1	1	2	0	3	2	2	0	0	0	25	1	0	1	0	0	0	1	3	0	0	1	0	1	0	0	1	0	5	0	5
OTU_1802	0	1	0	0	0	0	1	1	0	1	0	2	0	0	1	0	0	0	0	0	0	0	0	0	0	0	0	1	1	1	0	0
OTU_2803	0	1	0	2	0	0	0	0	1	0	0	1	0	0	0	0	0	4	0	0	0	0	0	0	0	0	0	0	0	0	0	0
OTU_2093	0	1	1	0	0	0	0	1	0	0	0	0	1	0	0	0	0	0	0	5	0	0	0	0	1	8	1	0	1	0	0	0
OTU_2908	0	1	0	0	0	0	0	0	0	0	0	0	0	0	0	0	3	0	0	0	0	0	0	0	0	0	0	0	0	0	0	0
OTU_2434	0	1	0	0	0	0	1	0	0	0	0	0	0	0	0	2	1	4	1	0	2	8	0	0	2	0	0	0	0	0	1	2
OTU_2896	0	1	0	4	0	0	0	0	0	0	0	0	0	0	0	1	0	0	0	0	0	0	0	0	1	0	0	0	0	0	1	0
OTU_530	0	1	1	17	0	2	0	0	1	35	1	0	0	0	3	13	2	7	0	0	4	18	0	0	0	0	5	27	3	3	1	0
OTU_1511	0	1	0	0	1	2	0	0	0	1	0	0	0	0	0	0	0	0	0	0	0	0	0	0	0	0	1	6	0	0	0	0
OTU_1777	0	1	1	0	0	7	2	0	1	0	0	0	0	0	0	0	0	0	0	0	0	0	0	0	0	0	2	0	0	0	1	0
OTU_1943	0	2	0	0	1	1	0	1	0	0	1	0	0	0	1	0	0	0	0	1	0	1	1	0	1	0	0	1	0	0	0	1
OTU_2345	0	1	0	0	0	0	0	0	0	0	0	0	0	0	0	0	0	0	0	0	0	0	0	7	0	0	0	0	0	0	0	0
OTU_1623	0	1	0	0	0	0	0	0	0	0	0	0	0	0	0	0	0	0	0	0	0	0	0	0	0	1	0	4	0	0	0	0
OTU_2124	0	1	1	0	0	0	0	0	0	1	2	1	0	0	0	2	0	0	0	0	0	0	0	1	0	0	0	0	1	0	1	7
OTU_2410	0	1	0	0	0	0	1	0	0	0	0	0	0	0	0	0	0	0	0	0	0	0	0	0	0	2	1	0	0	0	0	0
OTU_1888	0	0	1	0	0	0	0	0	0	0	0	0	0	0	0	0	0	0	0	0	0	0	0	0	0	0	0	0	0	0	0	7
OTU_1001	0	0	4	6	1	0	1	0	1	0	1	0	0	0	0	0	0	0	2	13	0	0	1	0	1	0	0	0	1	0	1	0
OTU_1827	0	0	1	0	0	0	0	0	0	0	0	0	0	0	0	0	0	3	0	0	0	3	0	1	0	0	0	0	0	0	0	0
OTU_542	0	0	2	2	2	0	4	1	1	1	0	12	6	0	18	5	5	0	0	1	1	1	2	0	3	0	12	10	3	0	3	10
OTU_2034	0	0	2	15	0	1	0	1	4	9	0	4	1	8	1	22	0	4	0	3	0	0	0	0	1	0	0	0	0	3	1	6
OTU_2235	0	0	5	0	0	0	0	0	0	0	0	0	0	0	2	0	1	0	0	0	0	0	0	0	0	0	0	0	1	0	2	2
OTU_1985	0	0	1	0	0	0	0	0	1	0	0	0	0	0	1	0	1	0	0	0	0	0	0	0	0	0	0	0	0	0	0	0
OTU_1808	0	0	2	0	0	0	0	2	0	0	1	4	0	1	0	0	0	3	0	0	1	4	0	0	0	1	0	1	0	0	0	3
OTU_2696	0	0	1	1	0	0	0	0	1	0	0	0	0	4	1	1	0	0	0	0	0	0	0	0	0	0	0	0	3	0	1	1
OTU_1914	0	0	1	0	0	0	0	0	0	0	0	0	0	0	1	0	0	4	0	0	0	0	0	0	0	0	0	0	0	2	0	0
OTU_355	0	0	1	51	1	0	0	0	11	1	0	0	8	12	13	2	0	0	2	2	2	1	2	6	0	0	0	0	12	2	17	1
OTU_2914	0	0	1	0	1	0	0	0	1	0	0	0	0	0	0	0	0	0	0	0	0	0	0	0	0	0	1	0	0	0	1	0
OTU_1086	0	0	1	0	0	0	1	5	0	0	1	0	0	0	2	0	0	0	2	0	0	0	2	1	0	4	0	0	2	1	3	4
OTU_1219	0	0	1	0	0	0	0	1	0	0	0	0	0	0	0	0	1	10	0	0	1	0	0	0	0	0	0	0	1	0	0	0
OTU_613	0	0	3	8	0	1	2	4	1	1	2	10	1	1	2	2	0	0	0	9	0	0	2	0	0	3	0	4	1	3	1	9
OTU_849	0	0	2	8	0	0	0	2	1	9	0	1	0	0	0	3	1	3	1	1	1	0	1	0	1	0	0	0	0	3	0	2
OTU_2132	0	0	2	8	0	0	0	0	1	0	1	1	0	0	1	0	0	0	1	0	1	0	0	0	1	0	0	2	0	2	1	0
OTU_607	0	0	1	0	0	7	2	5	3	0	0	14	0	0	2	0	0	7	1	2	0	9	0	3	0	9	1	20	0	2	1	2
OTU_2873	0	0	1	0	0	0	0	0	0	0	0	0	1	0	0	0	1	0	0	0	0	0	1	0	2	0	0	0	1	0	0	0
OTU_2763	0	0	1	0	0	0	0	0	0	0	0	5	0	0	1	0	0	0	0	0	0	0	1	0	0	5	0	0	0	0	0	0
OTU_1851	0	0	1	0	0	0	4	0	0	0	1	0	0	0	0	0	1	1	2	0	0	0	2	0	1	1	0	0	0	0	0	0
OTU_1025	0	0	5	0	14	0	3	0	3	0	1	1	3	0	2	0	0	4	3	0	0	0	3	0	4	0	3	2	1	0	3	4
OTU_1634	0	0	2	0	0	2	0	1	0	0	0	0	0	1	0	0	0	6	0	2	0	1	0	0	0	0	1	0	0	0	0	1
OTU_2545	0	0	1	0	0	0	0	0	0	0	0	0	0	0	0	0	1	0	0	0	0	0	0	0	0	0	1	0	0	0	0	0
OTU_438	0	0	11	1	2	0	7	1	25	0	15	0	0	0	1	0	16	1	21	1	44	1	13	0	20	0	10	1	4	0	12	0
OTU_504	0	0	2	4	0	0	0	28	0	0	0	8	0	0	0	0	2	24	1	1	2	0	0	0	0	1	0	0	1	1	0	0
OTU_670	0	0	2	0	0	0	3	0	1	0	3	0	3	0	3	0	1	5	1	0	3	0	3	9	6	0	2	0	1	0	3	0
OTU_1981	0	0	1	0	0	0	1	0	0	0	0	4	0	0	0	0	0	0	0	0	0	0	0	0	0	1	0	0	0	0	0	7
OTU_1178	0	0	1	0	0	0	0	0	1	5	0	0	0	0	0	2	1	5	0	0	0	0	0	0	0	2	1	1	1	3	0	1
OTU_1206	0	0	1	0	2	0	0	0	2	0	1	0	0	0	4	0	2	0	0	0	3	0	0	0	1	0	3	0	0	0	2	0
OTU_2940	0	0	1	0	0	0	0	0	0	0	0	0	0	0	0	0	0	0	0	0	0	0	0	0	0	3	0	0	0	0	0	3
OTU_1903	0	0	2	0	0	0	0	3	0	0	0	0	0	12	0	0	1	0	0	0	0	0	0	1	0	0	0	0	0	0	0	0
OTU_1531	0	0	1	0	0	0	0	0	1	0	0	0	0	0	0	0	1	1	0	0	0	0	0	5	0	7	0	0	1	0	0	0
OTU_2334	0	0	1	0	0	0	0	0	0	0	0	0	0	0	0	0	0	0	0	0	0	0	0	0	1	0	0	0	0	0	0	0
OTU_996	0	0	2	0	0	0	1	0	2	0	0	0	2	0	3	0	0	0	0	0	3	0	5	0	5	0	1	0	0	0	2	0
OTU_2156	0	0	1	0	0	0	1	0	0	0	1	0	0	0	1	0	0	0	3	0	0	6	1	0	1	0	0	0	0	0	0	0
OTU_1485	0	0	1	0	0	0	0	0	0	0	1	4	0	0	0	0	0	0	1	0	0	0	0	0	0	0	0	0	0	1	0	0
OTU_1235	0	0	3	0	3	1	9	0	4	0	2	2	7	0	1	1	1	0	1	2	4	0	4	0	3	0	10	0	0	0	2	1
OTU_2599	0	0	1	12	0	0	1	0	3	3	0	1	4	3	4	10	0	0	0	1	0	0	1	10	1	1	0	0	1	2	4	2
OTU_805	0	0	1	25	3	9	0	1	1	5	1	0	0	0	0	0	1	0	2	0	6	0	0	0	2	1	1	0	2	4	6	22
OTU_1323	0	0	4	4	0	0	0	0	0	0	0	1	0	6	0	0	1	5	0	2	0	1	0	0	0	0	1	0	1	0	1	1
OTU_1408	0	0	1	5	0	2	1	3	0	0	0	1	0	0	0	0	0	1	0	7	0	1	0	0	0	0	0	0	0	0	1	0
OTU_2613	0	0	1	0	0	0	0	0	1	0	0	0	0	0	0	0	0	0	0	0	0	0	0	0	1	0	0	0	0	0	0	0
OTU_1887	0	0	2	0	0	1	1	1	0	0	1	2	0	0	0	0	0	3	1	1	0	0	2	0	0	0	1	1	1	1	2	0
OTU_1200	0	0	1	0	0	0	0	0	1	0	0	2	0	0	0	1	1	5	0	0	0	2	0	0	0	0	0	0	0	0	0	0
OTU_992	0	0	4	0	2	0	3	0	2	0	3	1	0	0	1	0	3	0	0	0	2	0	1	0	1	0	1	0	3	0	1	0
OTU_2175	0	0	1	5	1	0	0	0	2	1	0	0	1	0	0	1	0	0	0	1	0	0	1	0	0	0	0	0	1	0	2	0
OTU_2013	0	0	1	0	0	0	0	0	0	0	0	0	3	6	0	0	0	0	0	0	0	0	0	0	0	0	0	0	0	0	1	0
OTU_2470	0	0	2	0	1	0	0	0	0	0	0	0	0	1	0	0	0	0	0	0	0	0	0	0	0	0	0	0	0	1	0	0
OTU_1166	0	0	1	0	0	3	1	0	1	0	0	0	2	0	0	0	11	0	0	0	1	0	0	0	0	0	1	0	0	0	0	3
OTU_2387	0	0	1	2	0	4	1	0	4	0	0	0	0	0	0	0	0	0	0	0	0	0	0	0	0	0	0	3	0	1	0	0
OTU_2532	0	0	1	0	0	0	0	0	0	0	0	0	1	0	0	0	0	0	0	0	0	0	0	0	2	0	0	0	0	0	0	0
OTU_1134	0	0	1	0	0	0	0	0	0	0	0	0	0	0	0	0	0	0	0	5	0	0	0	1	0	0	1	4	0	0	0	0
OTU_1060	0	0	2	6	0	0	0	10	1	1	0	0	0	1	1	5	2	15	0	1	2	4	0	0	1	3	0	7	1	0	2	5
OTU_835	0	0	1	0	0	0	1	0	2	0	2	0	0	0	0	0	1	0	1	0	0	0	1	13	1	0	0	0	1	0	2	0
OTU_1859	0	0	1	0	0	0	0	3	0	0	0	5	0	0	0	1	0	0	0	0	0	0	0	0	0	0	0	0	0	0	0	0
OTU_1309	0	0	1	7	0	3	2	6	1	0	0	0	2	0	4	4	0	0	0	0	1	0	0	0	1	0	0	0	0	0	4	0
OTU_715	0	0	1	13	1	0	0	0	8	0	1	0	5	0	4	0	0	0	0	0	0	0	0	0	0	0	0	0	5	1	2	0
OTU_2276	0	0	4	2	0	0	2	2	0	0	0	3	0	0	0	0	0	0	0	0	0	0	0	2	0	0	0	0	1	0	0	0
OTU_2461	0	0	1	0	0	0	0	0	0	0	1	0	0	0	1	0	1	0	0	0	0	0	0	0	1	0	0	0	0	0	0	3
OTU_2111	0	0	1	0	0	0	0	0	0	0	0	3	0	0	1	0	0	0	0	0	0	0	0	4	0	0	1	0	0	0	0	0
OTU_1757	0	0	1	0	0	0	0	0	0	0	1	0	0	0	0	0	3	0	0	0	0	0	1	0	1	0	0	0	2	0	0	0
OTU_1057	0	0	1	0	0	0	1	6	1	0	0	5	0	0	0	0	0	0	0	6	0	0	0	6	0	0	0	4	0	1	0	7
OTU_1990	0	0	2	0	3	0	0	0	0	0	1	0	0	0	1	0	0	3	1	0	2	0	2	2	2	0	0	1	2	1	2	0
OTU_1701	0	0	1	1	0	0	0	0	3	0	0	0	0	0	2	2	0	0	0	0	1	0	0	0	0	0	1	0	2	1	0	0
OTU_674	0	0	1	1	0	3	0	6	0	1	1	0	0	0	0	11	0	8	1	0	0	0	1	0	2	6	0	0	0	3	0	0
OTU_2784	0	0	1	1	0	0	0	0	0	0	0	0	0	0	0	0	0	0	0	7	0	0	0	3	1	0	0	2	0	0	0	0
OTU_2661	0	0	1	0	0	0	0	0	0	0	1	0	0	0	0	0	0	0	0	0	0	0	0	0	0	0	0	0	0	0	1	0
OTU_1400	0	0	1	11	0	3	1	9	1	0	1	9	0	0	1	9	1	0	0	8	1	0	0	5	0	6	1	0	2	2	3	3
OTU_2889	0	0	1	0	1	0	1	2	0	0	0	0	0	0	0	0	0	0	0	4	0	0	0	6	0	0	0	5	0	0	0	0
OTU_924	0	0	1	0	1	0	1	0	11	0	1	0	0	0	0	0	1	0	1	0	2	0	0	0	1	0	3	0	0	0	1	0
OTU_2518	0	0	1	1	0	0	0	0	3	0	0	0	2	0	0	0	0	0	0	0	5	0	0	0	0	0	3	0	0	0	1	0
OTU_961	0	0	1	4	0	0	0	0	0	0	1	1	0	0	1	11	0	2	0	16	0	0	0	0	0	0	0	0	0	0	0	0
OTU_2102	0	0	2	0	0	0	0	0	2	0	0	0	0	0	0	0	0	0	0	0	0	0	0	0	0	0	0	0	0	0	0	6
OTU_1170	0	0	1	0	0	0	0	0	2	0	0	0	0	0	0	0	2	1	0	0	2	1	0	0	0	0	6	2	0	0	1	6
OTU_1810	0	0	2	0	2	0	1	0	0	0	1	0	0	0	0	0	0	0	0	0	2	7	0	0	2	0	1	0	1	0	0	0
OTU_1645	0	0	1	0	0	0	0	0	0	0	2	0	0	0	0	2	2	0	0	0	4	0	0	0	0	0	4	0	0	0	1	4
OTU_2384	0	0	1	0	0	0	1	0	2	0	0	0	0	0	0	0	0	0	0	0	1	0	0	0	2	0	0	0	0	0	0	0
OTU_1205	0	0	1	0	1	0	1	0	0	0	0	0	0	15	0	0	1	1	0	0	2	0	0	0	1	0	2	1	0	0	0	0
OTU_2027	0	0	1	0	0	2	0	4	0	0	0	0	0	0	0	0	0	1	1	7	0	0	1	0	0	0	0	4	0	3	0	0
OTU_1402	0	0	2	1	0	0	0	0	0	0	0	5	0	0	0	0	0	0	0	0	0	0	0	3	0	0	0	1	1	2	0	5
OTU_859	0	0	2	0	0	0	1	0	1	0	1	0	0	0	1	0	0	0	1	0	0	0	0	0	0	0	1	9	1	1	0	1
OTU_2094	0	0	1	0	0	0	0	0	0	0	0	3	0	0	0	0	0	0	1	2	0	0	0	6	0	0	0	0	0	0	0	4
OTU_2356	0	0	1	2	0	0	1	0	0	0	0	2	0	2	1	1	0	0	0	0	0	1	0	1	0	0	0	2	0	1	0	1
OTU_1834	0	0	1	1	0	0	2	0	2	0	0	1	3	0	3	0	1	0	0	0	0	0	1	0	0	0	0	0	1	1	0	0
OTU_1110	0	0	4	17	0	0	1	0	0	0	0	1	0	4	2	7	0	0	0	0	2	0	0	8	0	0	0	0	0	0	3	4
OTU_1422	0	0	4	0	0	1	0	0	2	0	1	0	0	0	5	0	1	0	1	0	4	0	1	0	1	0	2	0	6	0	3	2
OTU_2243	0	0	1	0	0	0	0	0	3	0	0	0	0	0	0	0	1	0	0	0	1	0	0	0	0	0	0	0	0	0	1	0
OTU_1379	0	0	1	10	0	0	0	0	0	4	0	0	0	0	1	0	0	0	1	0	0	0	1	0	0	0	0	1	0	0	0	0
OTU_1499	0	0	1	0	0	0	0	0	0	8	0	0	0	0	0	0	0	0	0	0	0	0	0	0	0	0	0	0	0	0	0	0
OTU_1806	0	0	1	0	0	0	0	0	0	0	1	1	0	0	1	0	0	0	1	0	0	0	0	0	0	0	0	3	0	0	0	0
OTU_1763	0	0	1	0	0	8	0	7	1	0	0	4	0	0	0	4	0	0	0	0	0	0	0	0	0	0	0	0	0	0	1	1
OTU_2106	0	0	1	0	0	0	0	0	0	0	0	0	0	0	0	0	0	0	0	0	0	0	0	9	0	0	0	0	0	0	0	0
OTU_2514	0	0	1	0	0	0	0	0	2	0	0	0	0	0	0	0	0	0	0	0	0	0	0	0	0	0	1	0	0	0	0	0
OTU_1784	0	0	1	0	0	0	0	0	0	0	0	0	0	0	0	0	0	0	0	0	0	0	0	0	0	0	0	5	0	0	0	1
OTU_1280	0	0	1	0	0	0	0	1	0	0	0	0	0	0	1	0	0	0	0	0	0	0	1	0	0	0	0	0	1	0	0	5
OTU_882	0	0	2	2	0	0	0	0	0	0	0	0	2	15	0	4	0	0	0	1	0	0	0	0	0	0	0	1	1	0	0	1
OTU_2377	0	0	1	0	0	0	0	0	0	0	0	0	0	0	0	0	0	0	0	6	0	0	0	0	0	0	0	0	0	0	0	0
OTU_1299	0	0	1	1	0	0	0	0	2	11	0	0	0	0	1	9	1	0	0	0	0	0	0	0	0	0	1	0	2	1	1	0
OTU_2278	0	0	1	0	0	0	0	1	1	0	0	0	1	0	0	0	0	0	0	0	2	0	2	0	0	0	0	6	0	0	0	0
OTU_2705	0	0	1	0	0	1	0	1	0	0	0	0	0	0	0	0	0	4	0	2	2	0	0	0	0	0	0	0	0	0	1	0
OTU_827	0	0	1	0	0	0	1	0	1	0	1	0	0	0	0	0	0	0	0	14	0	0	1	0	0	0	1	15	1	1	0	3
OTU_2141	0	0	1	0	0	0	0	0	1	0	0	0	0	1	0	1	0	0	1	0	0	0	1	0	0	0	0	0	1	0	0	0
OTU_2828	0	0	1	0	0	0	0	0	0	0	0	0	0	0	1	0	0	0	0	0	0	0	0	0	0	0	0	0	0	0	1	0
OTU_1295	0	0	1	1	0	1	0	12	0	0	0	1	0	0	0	0	0	0	0	0	0	0	0	0	0	1	0	0	0	0	0	0
OTU_1811	0	0	1	1	0	0	1	0	2	3	0	0	0	0	0	0	1	0	0	0	0	0	0	0	0	0	0	0	2	0	0	0
OTU_2005	0	0	1	0	0	0	0	0	0	0	0	0	0	0	1	0	0	0	0	0	1	0	0	0	1	0	0	0	1	0	0	0
OTU_1198	0	0	1	0	1	0	0	0	3	0	0	0	0	0	2	0	1	0	0	0	0	0	0	0	1	0	2	0	0	0	2	0
OTU_1414	0	0	1	0	0	0	0	0	1	0	0	0	0	0	0	0	0	0	0	0	0	0	0	0	0	2	0	0	0	3	0	7
OTU_2209	0	0	1	0	0	0	0	0	1	0	0	0	0	0	0	1	0	0	0	0	0	0	0	0	0	0	0	13	0	1	0	0
OTU_2373	0	0	1	0	0	0	0	0	1	0	0	0	0	0	0	0	0	0	0	0	0	0	0	0	1	0	0	0	0	1	0	0
OTU_703	0	0	1	0	0	0	1	49	1	0	0	8	1	0	2	10	0	1	0	0	0	0	2	8	0	0	0	0	0	1	0	1
OTU_2525	0	0	1	2	0	0	0	0	0	0	0	0	0	0	0	0	0	0	0	0	0	0	0	0	0	0	1	0	0	0	0	0
OTU_1644	0	0	1	4	0	0	0	0	0	0	0	2	0	0	0	0	0	0	0	0	0	0	0	0	0	0	0	0	0	0	0	2
OTU_1825	0	0	1	0	0	0	1	0	1	0	0	1	0	0	0	0	0	0	0	2	0	0	0	0	0	0	0	0	0	1	1	0
OTU_734	0	0	1	2	0	4	0	10	0	1	1	0	0	0	0	7	2	12	0	8	2	0	0	0	0	0	1	0	1	1	0	1
OTU_2226	0	0	1	0	0	1	0	0	1	0	1	0	0	0	0	0	0	0	0	0	0	0	0	0	0	0	0	3	0	0	0	0
OTU_968	0	0	1	7	0	0	0	0	0	0	0	2	0	0	1	3	0	0	0	0	0	0	0	0	0	0	0	0	0	0	0	0
OTU_1481	0	0	1	0	0	0	0	0	0	0	0	0	0	0	0	0	1	0	0	0	0	0	0	0	0	6	0	0	0	0	0	0
OTU_986	0	0	1	0	3	0	0	0	3	1	1	0	0	0	0	0	5	8	2	0	0	0	2	0	1	0	1	0	1	0	3	0
OTU_1346	0	0	1	3	0	0	0	0	0	0	2	2	0	0	0	0	0	0	1	0	1	0	1	0	3	0	1	0	1	0	2	0
OTU_2462	0	0	1	2	0	0	0	0	2	1	0	0	0	0	1	6	0	1	0	0	0	0	3	0	0	0	0	0	3	0	1	0
OTU_1036	0	0	1	0	2	0	9	0	5	0	1	4	4	0	0	0	0	2	2	0	0	0	1	0	1	0	0	0	1	1	3	2
OTU_1424	0	0	1	2	0	0	0	0	0	1	0	0	0	0	0	0	0	0	0	2	0	0	0	0	0	0	0	0	0	1	2	6
OTU_2697	0	0	1	0	0	1	0	0	0	0	0	0	0	0	0	0	2	0	0	0	1	0	0	0	0	0	0	0	1	0	0	0
OTU_1731	0	0	1	3	0	0	0	0	0	0	0	0	1	0	0	0	0	0	0	1	0	0	0	3	0	0	0	0	0	0	0	0
OTU_2582	0	0	1	0	0	0	0	0	0	0	0	0	0	0	0	0	0	0	0	0	0	1	0	0	0	0	0	0	0	0	0	0
OTU_1250	0	0	1	0	0	0	1	0	0	0	0	0	1	0	3	4	1	0	0	0	0	1	0	0	1	0	0	0	0	0	0	0
OTU_1325	0	0	1	9	0	0	0	1	1	0	0	5	0	0	2	0	0	0	0	1	1	1	0	5	1	0	0	0	0	0	2	3
OTU_1154	0	0	1	0	1	0	0	0	1	0	1	7	3	0	0	2	0	0	1	0	3	0	0	0	0	0	0	0	0	0	2	0
OTU_2375	0	0	1	3	0	0	0	0	0	0	0	0	0	0	0	0	0	0	0	0	0	0	0	0	0	0	0	0	0	0	0	0
OTU_1517	0	0	1	0	0	0	0	0	1	0	0	0	0	0	0	0	1	0	0	0	1	0	0	0	0	0	0	0	0	0	0	5
OTU_1439	0	0	1	0	1	0	1	0	2	4	0	0	0	0	3	1	0	0	0	0	0	0	1	0	0	0	1	0	1	0	1	0
OTU_2857	0	0	1	0	0	0	0	0	0	0	0	0	0	0	0	0	0	0	0	0	0	0	0	0	2	0	0	0	0	0	0	0
OTU_1602	0	0	1	1	0	0	0	11	0	0	0	0	0	0	1	0	1	0	1	0	0	0	0	5	0	0	0	2	0	0	0	1
OTU_2520	0	0	1	0	0	0	0	0	0	0	1	0	0	0	1	0	0	0	0	0	0	0	2	0	0	0	0	0	1	0	0	0
OTU_2439	0	0	1	0	0	0	0	0	0	0	0	3	0	0	0	0	0	0	0	0	1	0	0	0	0	0	0	0	0	0	0	0
OTU_2162	0	0	1	1	0	3	1	2	0	0	0	3	1	3	0	0	0	1	0	0	0	2	0	0	1	0	0	1	1	0	0	2
OTU_1356	0	0	1	0	0	0	1	0	3	2	0	0	0	2	1	0	0	0	0	2	1	0	1	0	1	0	0	0	0	1	1	2
OTU_1939	0	0	1	4	0	0	0	0	3	0	0	0	0	0	0	0	0	0	0	0	0	0	0	7	0	0	0	0	0	1	0	0
OTU_998	0	0	1	1	0	3	1	3	1	0	0	0	0	2	2	0	0	8	0	5	1	0	1	0	0	0	0	0	1	1	2	4
OTU_2354	0	0	1	0	0	0	0	0	0	0	0	0	0	0	0	3	0	0	0	0	0	0	0	0	0	0	0	0	0	0	0	0
OTU_1155	0	0	1	5	0	0	0	0	0	9	0	1	1	0	0	0	0	0	0	9	1	0	1	11	0	2	0	0	1	0	0	0
OTU_2788	0	0	1	0	0	0	2	0	1	0	1	0	0	0	1	0	0	0	0	0	1	0	1	0	1	0	0	0	1	0	1	0
OTU_694	0	0	1	1	1	0	0	11	1	5	0	9	0	0	2	0	0	0	0	2	0	0	0	0	0	0	1	15	1	2	1	1
OTU_851	0	0	1	0	0	0	0	0	0	0	0	0	0	1	1	0	1	0	0	13	0	0	0	0	1	0	1	0	4	0	0	0
OTU_1584	0	0	1	0	0	0	0	0	1	9	0	0	0	0	0	0	0	0	0	0	0	0	0	0	0	0	0	0	1	0	0	0
OTU_684	0	0	1	0	1	1	3	1	1	9	1	0	0	0	3	3	1	21	1	16	2	20	0	3	4	8	0	9	2	1	3	5
OTU_785	0	0	1	1	0	3	0	0	1	0	0	6	0	0	0	0	0	0	1	1	0	0	0	16	0	3	0	1	1	1	0	0
OTU_1539	0	0	1	0	0	0	0	0	1	9	0	0	0	0	0	0	0	0	0	0	0	0	0	0	0	0	0	0	0	1	0	0
OTU_1690	0	0	1	3	0	0	0	0	0	0	0	4	0	0	0	0	0	0	0	0	0	0	0	0	0	0	0	4	0	0	0	0
OTU_2018	0	0	1	1	0	0	1	0	0	0	0	0	0	0	1	0	0	0	0	0	0	0	0	0	0	3	0	7	0	0	0	0
OTU_2928	0	0	1	1	0	0	0	0	0	0	0	0	0	0	0	0	1	1	0	0	0	0	0	1	0	0	1	2	0	0	1	1
OTU_2975	0	0	1	0	0	0	0	0	0	0	2	0	0	0	0	0	0	0	0	0	0	0	0	6	0	0	0	0	0	0	0	0
OTU_695	0	0	1	7	0	1	2	3	0	1	0	6	4	21	2	1	1	0	1	1	1	0	5	0	0	1	1	0	3	0	1	0
OTU_2157	0	0	1	7	0	0	0	7	1	0	0	1	0	9	0	1	1	1	0	3	0	0	0	0	0	0	0	1	1	0	0	2
OTU_1521	0	0	0	13	0	0	0	0	0	0	0	0	0	0	0	0	0	0	0	1	0	0	0	0	0	0	0	0	0	1	0	0
OTU_1766	0	0	0	6	0	0	0	0	1	0	0	0	0	0	0	0	0	0	0	0	0	0	0	0	1	4	1	0	1	0	0	0
OTU_1746	0	0	0	3	0	0	0	0	0	0	0	0	0	0	0	2	0	0	0	0	0	0	0	1	0	0	0	0	0	0	0	0
OTU_448	0	0	0	34	0	0	1	0	0	1	2	1	0	1	0	15	0	0	0	0	0	0	0	11	1	0	1	0	0	0	0	1
OTU_2663	0	0	0	1	0	0	1	0	0	0	0	3	1	0	0	0	0	2	0	2	0	0	0	0	0	0	1	0	0	0	2	0
OTU_2880	0	0	0	3	0	3	4	1	1	0	0	2	0	0	0	4	0	0	0	0	0	0	0	2	2	0	1	2	1	0	0	0
OTU_1779	0	0	0	9	0	1	0	0	0	0	0	0	0	0	0	0	0	0	0	0	0	0	0	0	0	0	0	0	0	1	0	0
OTU_2419	0	0	0	1	0	0	0	0	1	6	0	0	0	1	0	0	1	0	0	0	2	0	0	0	0	0	1	0	2	0	3	1
OTU_2202	0	0	0	13	0	0	1	4	1	0	0	0	2	0	0	3	0	0	0	0	2	0	0	0	0	0	0	0	0	0	0	0
OTU_1248	0	0	0	6	0	0	0	0	3	0	0	1	1	11	2	3	0	0	1	0	0	0	0	0	0	0	0	0	2	1	4	1
OTU_2117	0	0	0	4	0	0	1	0	0	0	0	5	0	0	3	1	0	0	1	0	1	0	0	0	0	1	0	0	1	0	0	0
OTU_2970	0	0	0	4	0	0	0	0	0	0	0	0	0	0	0	0	0	0	0	0	1	0	0	0	0	0	0	0	2	0	0	0
OTU_349	0	0	0	32	0	5	3	6	0	5	0	9	0	0	0	17	0	10	0	4	1	0	0	6	0	0	0	1	1	0	0	1
OTU_1099	0	0	0	8	0	0	0	0	0	0	0	0	0	0	0	0	0	0	0	1	0	0	0	0	0	0	0	0	0	0	0	9
OTU_1647	0	0	0	3	0	0	1	1	0	0	0	0	0	0	0	0	0	0	0	2	0	0	1	0	0	6	0	0	0	0	0	0
OTU_2341	0	0	0	5	0	0	0	0	0	0	0	0	0	0	0	0	0	0	0	0	0	0	0	0	0	0	0	0	0	0	0	0
OTU_2169	0	0	0	7	0	0	0	1	0	0	0	0	0	0	0	0	0	0	0	1	0	0	0	0	0	0	0	0	0	0	0	0
OTU_2363	0	0	0	2	0	0	0	0	0	0	0	0	0	0	0	0	0	0	0	3	0	0	0	0	0	0	0	0	0	0	0	0
OTU_2182	0	0	0	4	0	0	0	0	0	0	0	0	0	0	0	0	0	0	0	0	0	0	0	0	0	0	0	0	0	0	0	0
OTU_1391	0	0	0	1	0	0	0	6	0	0	0	0	0	0	0	0	0	1	0	0	0	0	0	0	0	0	0	10	0	0	0	0
OTU_2872	0	0	0	3	0	0	0	0	0	0	0	0	0	0	0	0	0	0	0	0	0	0	1	0	0	0	0	0	0	0	0	2
OTU_975	0	0	0	4	0	0	0	4	2	1	1	0	2	0	2	1	0	0	0	0	0	0	0	4	0	0	0	0	1	0	1	0
OTU_1328	0	0	0	4	1	0	0	0	0	8	1	0	0	0	0	5	0	0	0	0	1	3	0	0	0	0	0	0	1	1	0	0
OTU_1747	0	0	0	3	0	0	0	1	0	0	0	0	0	0	0	0	0	0	0	0	0	0	0	0	0	0	1	10	0	0	0	0
OTU_2814	0	0	0	1	0	0	0	0	0	0	0	0	0	0	0	0	0	0	0	0	0	0	0	0	0	0	0	0	0	3	1	0
OTU_2891	0	0	0	3	0	0	0	0	0	0	0	0	0	0	0	0	0	0	0	0	0	0	0	0	0	0	0	0	0	0	0	0
OTU_1791	0	0	0	6	0	0	0	0	0	0	0	1	0	0	0	0	0	8	0	0	0	0	0	0	0	0	0	0	0	0	0	0
OTU_2563	0	0	0	5	0	0	0	0	0	0	0	0	0	0	0	0	0	0	1	0	0	0	0	0	0	0	0	0	0	0	0	0
OTU_2123	0	0	0	3	0	0	0	4	0	0	0	0	0	0	0	0	0	0	0	3	0	0	1	0	0	0	0	0	0	0	0	0
OTU_2564	0	0	0	5	0	0	0	1	0	0	0	0	0	0	0	0	0	0	0	0	0	0	0	0	0	0	0	0	0	0	0	0
OTU_2623	0	0	0	5	0	0	0	0	0	0	0	0	0	0	0	0	0	0	0	0	0	0	0	0	0	0	0	0	0	0	0	0
OTU_1149	0	0	0	6	0	0	0	0	0	0	0	0	0	0	1	3	1	4	0	0	0	0	0	0	0	3	1	0	0	0	0	0
OTU_593	0	0	0	33	0	0	0	0	0	0	0	3	0	0	0	7	1	0	0	0	0	0	0	0	0	0	1	0	0	0	0	0
OTU_1800	0	0	0	3	0	0	0	1	0	0	0	0	0	0	0	0	0	0	0	0	0	0	0	0	0	0	0	5	0	2	0	0
OTU_737	0	0	0	15	0	0	0	0	3	1	1	0	1	0	1	3	1	0	0	1	0	0	1	0	0	0	1	0	1	0	0	0
OTU_2593	0	0	0	4	0	0	0	0	0	0	0	0	0	0	0	0	0	0	0	0	0	0	0	0	0	0	0	0	0	0	0	2
OTU_959	0	0	0	5	0	0	0	3	0	6	0	2	0	1	2	2	1	2	1	6	0	3	0	0	0	0	1	12	1	1	0	3
OTU_2060	0	0	0	11	0	0	0	0	0	0	0	0	0	1	0	12	0	0	0	1	0	0	1	10	0	0	0	6	1	1	0	0
OTU_2619	0	0	0	5	0	0	0	0	0	0	0	0	0	0	0	0	0	1	0	1	0	0	0	0	0	0	0	0	0	0	0	0
OTU_2721	0	0	0	1	0	0	0	0	0	0	0	0	0	0	0	0	0	3	0	0	0	0	0	0	0	0	0	0	0	0	0	0
OTU_1348	0	0	0	4	0	0	0	0	0	0	0	0	0	0	0	0	0	0	0	0	0	0	0	11	0	0	0	0	0	0	0	0
OTU_1545	0	0	0	5	0	0	0	0	0	0	0	1	0	0	0	0	0	0	0	2	0	10	0	0	0	2	0	0	0	0	0	4
OTU_1053	0	0	0	8	0	0	1	0	2	0	1	2	0	0	1	0	0	0	0	0	0	0	1	0	0	0	0	0	1	0	1	0
OTU_1890	0	0	0	3	0	0	0	0	0	0	0	0	2	0	1	0	0	0	0	0	0	0	1	0	0	0	0	0	0	0	0	0
OTU_2648	0	0	0	3	0	0	0	0	0	0	0	0	0	0	0	0	0	0	0	0	0	0	0	0	0	0	0	0	0	0	0	0
OTU_1778	0	0	0	1	0	0	0	8	0	0	0	0	0	0	0	0	0	0	0	0	0	0	0	0	0	0	0	0	0	0	0	0
OTU_1463	0	0	0	1	0	0	0	0	0	0	0	0	0	0	0	0	0	0	0	0	0	0	0	0	0	0	0	8	0	0	0	0
OTU_1568	0	0	0	5	0	0	0	0	0	0	0	2	0	0	0	0	0	0	0	0	0	0	0	0	0	0	0	0	0	0	0	0
OTU_2886	0	0	0	5	0	0	0	0	0	0	0	0	0	0	0	0	0	0	0	0	0	0	0	0	0	0	0	0	0	0	0	0
OTU_2326	0	0	0	6	0	0	0	5	1	0	0	0	0	0	0	0	0	0	0	0	0	0	0	0	1	0	1	1	0	0	1	0
OTU_1294	0	0	0	1	0	0	1	0	0	3	0	4	0	0	1	4	0	0	0	0	0	0	0	1	3	0	0	1	1	0	0	2
OTU_1127	0	0	0	14	0	0	0	0	0	0	0	0	0	0	0	0	0	0	0	0	0	0	0	7	0	3	0	0	0	0	0	0
OTU_1689	0	0	0	12	0	0	0	0	0	0	0	0	0	0	0	0	0	0	0	2	0	0	0	0	0	0	0	0	0	0	0	0
OTU_2466	0	0	0	6	0	0	2	0	0	1	0	0	0	0	0	0	0	1	0	3	0	0	1	0	0	4	0	0	0	0	0	1
OTU_1588	0	0	0	3	0	0	0	0	0	0	0	0	0	0	1	0	0	0	0	0	0	0	2	0	0	0	0	0	0	0	0	0
OTU_2531	0	0	0	1	0	5	0	0	0	1	0	0	0	0	0	0	0	0	0	0	0	0	0	0	0	0	0	0	0	0	0	0
OTU_869	0	0	0	14	0	2	0	0	1	6	0	9	0	0	0	7	0	0	0	2	0	0	0	0	0	2	0	2	0	1	1	2
OTU_1572	0	0	0	7	0	0	0	3	0	0	0	0	1	0	1	1	0	0	0	19	0	0	0	0	1	5	0	0	0	1	0	0
OTU_966	0	0	0	1	0	1	0	0	0	0	0	1	0	0	0	0	0	0	0	0	0	0	0	0	0	0	0	26	0	1	0	1
OTU_2073	0	0	0	3	0	1	0	0	1	0	1	0	0	0	1	0	0	0	0	0	0	0	0	0	0	0	0	0	0	0	1	0
OTU_1116	0	0	0	6	0	3	0	2	0	0	0	5	0	0	1	2	0	2	0	0	0	0	0	3	0	7	0	0	0	0	1	2
OTU_2076	0	0	0	2	0	0	0	0	0	0	0	1	0	0	0	1	0	0	0	0	0	0	0	0	0	0	0	0	0	0	0	0
OTU_1024	0	0	0	3	0	0	1	0	1	0	0	0	2	11	1	0	0	0	0	0	0	0	0	4	0	0	0	0	0	0	2	0
OTU_885	0	0	0	6	0	0	0	8	0	0	0	4	0	0	0	4	0	0	0	5	0	0	0	0	0	0	0	0	0	0	0	3
OTU_1902	0	0	0	1	0	0	0	4	0	0	0	0	0	0	0	0	0	0	0	0	0	0	0	0	0	0	0	0	0	0	0	0
OTU_789	0	0	0	14	0	0	1	11	0	1	1	14	1	0	2	9	0	0	1	5	0	1	0	8	0	0	2	0	0	0	2	8
OTU_2233	0	0	0	3	0	0	0	0	0	0	0	0	0	1	0	0	0	0	0	0	0	0	0	1	0	0	0	0	0	0	0	0
OTU_1395	0	0	0	9	1	0	0	2	0	1	0	3	1	1	2	2	0	1	0	2	1	0	0	0	0	0	1	3	0	0	0	1
OTU_1952	0	0	0	4	0	0	0	0	0	0	0	4	0	0	0	0	0	0	0	0	0	0	0	2	0	0	0	0	0	0	0	0
OTU_1649	0	0	0	6	0	0	0	0	1	0	0	0	0	0	0	3	0	0	0	0	0	0	0	0	0	0	0	0	0	1	0	0
OTU_1727	0	0	0	6	0	1	0	0	0	0	0	2	0	0	0	5	0	1	0	0	0	0	0	0	0	0	0	0	0	0	0	0
OTU_2792	0	0	0	4	0	0	0	0	0	0	0	0	0	0	0	0	0	0	0	0	0	0	0	0	0	0	0	0	0	0	0	0
OTU_1202	0	0	0	7	0	0	1	0	0	0	0	4	0	0	0	3	0	0	0	0	0	0	0	0	0	0	0	0	0	0	0	0
OTU_1223	0	0	0	2	0	0	0	8	0	0	0	1	0	0	0	0	0	0	0	0	0	0	0	10	0	0	0	0	0	0	1	6
OTU_1181	0	0	0	17	0	5	2	3	1	0	3	10	0	5	3	19	1	6	1	12	1	11	2	1	2	10	0	3	1	3	0	4
OTU_2588	0	0	0	8	1	0	0	24	0	0	0	0	0	0	0	0	0	0	0	4	0	0	0	0	0	3	0	0	0	0	0	5
OTU_1468	0	0	0	6	0	1	1	3	0	0	0	2	0	0	1	0	0	0	0	0	0	0	0	0	0	1	0	10	0	1	0	0
OTU_1892	0	0	0	7	0	0	2	0	0	0	0	5	0	0	0	0	0	0	0	0	0	0	0	0	0	0	0	0	0	0	0	0
OTU_717	0	0	0	29	0	0	0	0	0	0	0	0	0	0	0	1	0	15	0	0	0	0	0	0	0	0	0	0	0	0	0	0
OTU_2548	0	0	0	6	0	0	0	0	0	1	0	0	0	0	0	0	0	0	0	0	0	0	0	0	0	0	0	0	0	0	0	0
OTU_2541	0	0	0	10	0	0	0	0	0	0	0	0	0	0	0	0	0	0	0	0	0	0	0	0	0	0	0	0	0	0	0	0
OTU_2131	0	0	0	7	0	0	0	0	1	0	0	0	0	0	1	0	0	0	0	0	0	0	0	0	1	0	0	0	0	0	0	0
OTU_1832	0	0	0	7	1	0	0	2	0	0	0	0	0	7	2	0	0	0	0	0	0	0	1	0	0	0	0	0	0	0	0	0
OTU_714	0	0	0	14	0	0	1	0	0	0	0	4	0	0	1	21	0	0	0	0	0	0	1	1	0	0	0	0	0	1	2	0
OTU_1275	0	0	0	6	1	0	1	1	2	0	0	0	1	0	1	0	0	0	0	0	0	1	0	0	1	0	0	0	4	1	1	0
OTU_1426	0	0	0	5	0	0	0	0	0	0	0	1	0	5	0	0	0	0	0	0	0	0	0	0	0	0	0	0	0	0	0	0
OTU_2878	0	0	0	2	0	0	0	0	0	0	0	0	0	1	2	1	0	0	0	0	0	0	0	0	1	0	0	0	1	0	1	0
OTU_2733	0	0	0	3	0	0	0	0	0	0	0	0	0	0	0	0	0	0	0	0	0	0	0	0	0	0	0	0	0	0	0	0
OTU_2238	0	0	0	4	0	0	0	0	0	0	0	0	0	0	0	0	0	0	0	0	0	0	0	0	0	2	0	0	0	0	0	0
OTU_2892	0	0	0	3	0	0	0	0	0	0	0	0	0	0	0	0	0	0	0	0	0	0	0	0	0	0	0	0	0	0	0	0
OTU_2692	0	0	0	1	0	0	0	0	0	0	0	0	0	0	0	0	0	0	0	0	0	0	0	0	0	0	0	3	0	0	0	0
OTU_2786	0	0	0	3	0	0	0	0	0	0	0	3	0	0	0	0	0	0	0	0	0	0	0	0	0	0	0	0	0	0	0	0
OTU_1016	0	0	0	6	1	0	0	0	0	1	1	0	0	0	1	1	0	0	3	0	0	8	0	9	1	1	0	0	1	1	0	3
OTU_2353	0	0	0	2	0	0	1	1	0	0	0	0	0	0	0	0	0	0	1	0	0	0	0	0	0	0	0	0	0	0	0	0
OTU_874	0	0	0	1	0	1	0	0	0	0	0	3	0	0	0	3	0	7	0	6	0	0	0	0	0	0	0	8	0	1	0	0
OTU_1341	0	0	0	14	1	0	0	0	1	0	0	0	1	0	1	0	0	0	1	0	0	0	1	2	0	0	0	0	1	0	1	0
OTU_1771	0	0	0	1	0	0	0	1	0	0	0	6	0	0	0	0	0	0	0	0	0	0	0	2	0	0	0	0	0	0	0	0
OTU_2966	0	0	0	5	0	0	0	0	1	0	0	2	0	7	0	9	0	0	0	0	0	0	0	0	0	0	0	0	1	0	0	1
OTU_492	0	0	0	1	0	0	0	0	0	0	0	5	0	1	0	0	1	3	1	1	0	0	0	0	3	6	7	209	0	1	0	2
OTU_1282	0	0	0	6	2	1	0	1	2	0	0	4	0	0	1	2	1	0	0	1	0	0	0	0	1	0	1	0	2	0	2	0
OTU_1100	0	0	0	11	0	0	0	1	5	2	0	3	1	13	4	10	0	0	0	2	1	1	0	0	0	0	1	0	2	0	6	0
OTU_2939	0	0	0	2	0	0	0	0	0	0	0	0	0	0	0	0	0	0	0	0	0	0	0	0	0	0	0	0	0	0	0	0
OTU_1979	0	0	0	4	0	0	0	0	0	0	0	0	0	0	0	0	0	0	0	0	0	0	0	0	0	0	0	0	0	0	0	0
OTU_1692	0	0	0	3	0	1	0	0	0	0	0	0	0	0	0	0	0	0	0	0	0	0	0	0	1	1	1	0	0	0	0	0
OTU_2301	0	0	0	9	1	0	0	0	0	0	0	1	0	0	0	0	0	0	0	5	0	0	0	0	0	0	0	2	0	3	1	0
OTU_1115	0	0	0	1	0	0	0	4	0	0	0	0	0	1	1	0	0	1	1	0	0	0	0	0	0	0	8	23	0	0	0	0
OTU_2319	0	0	0	3	0	0	0	0	0	0	0	0	0	0	0	0	0	0	0	0	0	0	0	0	0	0	0	0	0	0	0	0
OTU_1141	0	0	0	1	0	1	0	0	4	0	0	0	1	0	4	0	0	0	0	0	0	0	1	0	0	0	0	0	5	2	3	0
OTU_911	0	0	0	3	0	0	1	1	0	1	1	6	0	0	0	0	1	0	0	0	0	0	1	11	2	0	0	0	0	1	0	0
OTU_1269	0	0	0	3	0	0	0	0	1	0	0	0	0	0	0	1	0	0	0	4	0	0	0	0	0	2	0	0	0	0	0	0
OTU_840	0	0	0	7	0	0	0	8	0	0	0	14	1	0	0	0	0	1	0	6	1	1	1	9	0	0	0	18	0	1	0	12
OTU_1156	0	0	0	5	0	0	0	0	0	3	0	8	0	0	1	5	0	0	1	1	0	0	0	4	1	0	1	1	0	2	1	0
OTU_1214	0	0	0	6	0	2	0	0	0	1	0	1	0	0	1	7	0	7	0	0	0	5	0	0	0	3	1	0	0	0	1	0
OTU_1966	0	0	0	5	0	0	0	2	0	0	1	0	1	0	0	0	0	0	0	5	0	1	0	4	0	0	0	0	0	1	0	0
OTU_1357	0	0	0	6	0	0	1	0	0	0	1	0	0	0	0	0	0	0	0	0	0	0	0	3	1	0	0	0	0	1	0	0
OTU_2774	0	0	0	2	0	2	0	0	0	0	0	0	0	0	0	0	0	0	0	0	0	0	0	0	0	0	0	0	0	0	0	0
OTU_2610	0	0	0	2	0	0	0	0	0	0	1	2	0	0	0	0	1	0	0	0	0	0	0	1	0	0	6	23	0	0	1	1
OTU_860	0	0	0	12	0	0	0	0	0	1	0	5	1	0	0	1	0	2	1	8	0	0	0	3	0	0	0	8	0	0	0	1
OTU_2543	0	0	0	1	0	0	0	19	0	0	0	1	0	0	0	0	0	0	0	0	2	0	1	0	0	0	1	7	1	0	0	1
OTU_1610	0	0	0	6	0	0	0	0	0	0	0	0	0	0	0	2	0	0	0	0	0	0	0	0	0	0	0	0	0	0	0	0
OTU_2800	0	0	0	2	0	0	0	0	0	0	0	0	0	0	0	0	0	0	0	0	0	0	0	0	0	0	0	0	0	0	0	0
OTU_2090	0	0	0	5	0	0	0	0	0	0	0	0	0	0	0	0	0	0	0	0	0	0	2	0	0	0	0	0	0	0	0	0
OTU_1729	0	0	0	6	0	1	0	3	0	4	2	0	0	0	0	0	1	12	0	0	0	0	0	1	0	0	0	0	0	0	1	0
OTU_2735	0	0	0	1	0	0	0	0	0	0	0	2	0	0	0	0	0	0	0	0	0	0	0	0	0	0	4	66	0	0	0	0
OTU_2340	0	0	0	2	0	0	0	0	0	0	0	0	0	0	1	0	0	0	0	0	0	0	0	0	0	0	0	0	0	0	0	0
OTU_1322	0	0	0	2	0	0	0	0	0	0	1	0	0	6	0	0	0	3	0	0	0	0	1	1	0	0	0	0	0	1	0	3
OTU_1193	0	0	0	3	0	0	0	0	3	0	0	0	2	0	3	0	1	0	0	0	0	0	0	0	0	0	0	0	3	0	0	0
OTU_1759	0	0	0	2	0	0	0	0	0	0	0	1	1	5	0	0	0	0	0	0	0	0	0	0	0	0	0	0	0	0	1	0
OTU_1676	0	0	0	3	0	0	0	0	0	0	0	0	2	3	0	1	0	0	0	0	0	0	1	0	0	0	0	0	0	0	0	0
OTU_2172	0	0	0	1	0	0	0	0	0	0	0	0	0	0	0	0	0	0	0	6	0	0	1	0	0	0	0	0	0	0	0	0
OTU_1287	0	0	0	5	0	0	0	0	0	0	0	0	0	0	0	1	0	3	0	0	0	0	0	3	0	1	0	7	1	2	0	0
OTU_948	0	0	0	10	0	0	1	0	2	1	0	0	0	22	0	1	0	0	0	1	1	0	0	2	0	0	0	0	1	0	1	0
OTU_2941	0	0	0	3	0	0	0	0	0	0	0	0	0	0	0	0	0	0	0	0	0	0	0	0	0	0	0	0	0	0	0	0
OTU_2766	0	0	0	3	0	0	0	0	0	0	0	0	0	0	0	0	0	1	0	0	1	0	1	0	0	0	0	0	1	0	0	0
OTU_2552	0	0	0	3	0	0	0	0	1	1	1	0	3	0	0	0	0	0	0	0	0	0	0	0	0	0	0	0	2	1	2	0
OTU_1709	0	0	0	1	0	0	0	0	0	0	0	0	0	11	1	1	1	0	0	1	0	0	0	0	0	0	0	7	0	2	0	0
OTU_904	0	0	0	7	0	0	0	1	0	1	0	7	0	1	0	5	0	0	0	0	0	0	0	6	0	1	0	0	0	0	0	3
OTU_2594	0	0	0	3	0	1	2	5	0	1	0	5	0	0	0	0	0	0	0	0	0	0	0	0	0	0	0	0	0	2	0	0
OTU_2622	0	0	0	2	0	0	0	0	0	0	0	0	0	0	0	0	0	0	0	0	0	0	0	0	0	0	0	0	0	0	0	0
OTU_1412	0	0	0	4	0	0	0	0	0	0	0	6	0	0	1	4	0	0	0	0	1	0	1	0	1	7	0	0	0	0	0	0
OTU_2636	0	0	0	2	0	0	0	0	0	0	0	9	0	0	0	2	0	0	1	0	0	0	0	0	0	0	0	0	0	0	0	0
OTU_2272	0	0	0	3	0	3	0	0	0	0	0	0	0	0	0	0	0	0	0	0	0	0	0	0	0	0	0	8	0	0	0	0
OTU_1761	0	0	0	3	0	0	1	0	0	0	0	0	0	0	0	0	0	1	0	0	0	1	0	6	0	0	0	0	0	0	0	0
OTU_1014	0	0	0	4	0	0	0	0	0	0	0	0	0	3	0	5	0	0	0	0	0	0	0	9	0	0	0	0	0	1	1	0
OTU_1378	0	0	0	3	0	0	0	0	0	0	0	5	0	0	0	0	0	0	0	0	0	0	0	0	1	0	0	0	0	0	0	0
OTU_1139	0	0	0	2	1	0	0	0	0	0	2	0	0	0	0	0	1	0	0	2	0	0	1	0	0	0	0	4	0	0	0	4
OTU_2247	0	0	0	4	0	0	1	0	0	0	0	0	0	0	3	0	1	0	0	0	0	0	1	1	0	0	0	0	0	0	0	0
OTU_2893	0	0	0	3	0	0	0	0	0	0	0	0	0	0	0	0	0	1	0	0	1	0	0	0	0	1	0	0	0	0	0	4
OTU_1063	0	0	0	2	0	0	0	0	0	0	0	0	0	0	0	0	0	0	0	0	0	0	0	0	0	0	6	24	0	0	0	0
OTU_2221	0	0	0	4	0	0	0	2	0	0	0	0	0	0	0	0	0	0	0	0	0	0	0	0	0	0	0	0	0	0	0	0
OTU_2682	0	0	0	1	0	0	0	0	0	0	0	0	0	0	0	0	0	0	0	0	0	0	0	0	0	0	1	19	0	1	0	0
OTU_2252	0	0	0	5	0	0	0	6	0	0	0	4	0	0	0	0	0	0	0	0	0	0	0	0	0	0	0	1	0	0	0	0
OTU_2885	0	0	0	2	0	0	0	0	0	0	0	0	0	0	0	0	0	0	0	0	0	0	0	0	0	0	0	0	0	1	0	0
OTU_2242	0	0	0	3	0	4	0	0	0	0	0	3	0	0	0	0	0	0	0	0	0	0	0	0	0	0	0	2	0	0	0	0
OTU_2523	0	0	0	4	0	0	0	2	1	0	0	0	0	0	0	0	0	0	0	0	0	0	0	0	0	0	0	0	0	0	0	0
OTU_2170	0	0	0	1	0	0	2	6	1	0	0	3	0	0	2	0	0	0	1	1	1	1	2	0	1	0	1	0	3	0	1	0
OTU_1796	0	0	0	2	1	0	1	0	0	0	0	1	0	1	0	3	0	0	0	0	0	0	0	0	0	0	0	0	0	0	0	0
OTU_1894	0	0	0	2	0	0	0	4	0	0	0	1	0	0	2	2	0	1	0	5	0	0	0	0	0	0	0	0	0	0	0	0
OTU_2254	0	0	0	4	1	0	0	0	0	0	0	0	0	1	0	0	0	0	0	0	0	0	0	0	0	0	0	0	0	0	0	0
OTU_2392	0	0	0	1	0	0	0	0	2	0	0	0	1	0	0	0	0	0	0	0	0	0	0	0	1	0	0	0	0	0	1	1
OTU_522	0	0	0	2	0	4	0	0	0	0	0	0	0	0	0	1	0	1	0	0	0	1	0	1	0	0	0	58	0	0	0	0
OTU_2347	0	0	0	1	0	0	0	0	0	0	0	0	0	0	0	0	0	0	0	0	0	0	0	0	1	0	0	0	1	0	0	1
OTU_2138	0	0	0	6	0	0	0	0	0	0	0	1	0	0	0	0	0	0	0	0	0	0	0	0	0	0	0	0	1	0	0	0
OTU_1486	0	0	0	2	2	1	2	2	0	1	0	0	0	0	0	2	0	0	0	4	0	0	0	0	0	0	0	0	0	0	0	2
OTU_1104	0	0	0	5	0	0	1	2	0	0	0	6	0	0	1	1	0	11	0	9	1	0	0	0	1	3	1	0	5	0	1	0
OTU_2108	0	0	0	2	0	0	0	15	0	1	0	0	0	0	0	0	0	0	0	0	0	0	0	0	0	0	2	18	0	0	0	0
OTU_1728	0	0	0	3	0	0	0	0	0	0	1	0	0	0	0	0	1	0	0	0	0	0	0	0	0	1	0	0	0	0	0	0
OTU_1145	0	0	0	4	0	0	0	0	0	0	0	1	2	5	0	1	0	0	1	1	0	0	2	0	0	2	0	0	0	0	0	6
OTU_1227	0	0	0	1	0	0	0	0	1	0	0	0	0	0	1	0	0	1	0	0	0	8	0	0	0	0	0	0	1	1	0	4
OTU_2413	0	0	0	3	0	0	1	3	0	0	0	1	0	0	0	0	0	0	1	12	0	0	2	0	0	0	0	0	0	0	0	7
OTU_1944	0	0	0	2	1	0	1	0	1	1	0	0	0	0	0	0	0	0	0	0	0	2	0	0	0	0	0	0	0	1	0	0
OTU_2079	0	0	0	3	1	0	0	0	0	2	0	0	0	6	1	2	0	0	1	0	0	0	0	1	0	0	1	0	0	0	1	1
OTU_2795	0	0	0	2	0	0	0	0	0	0	0	3	0	0	0	1	0	0	0	0	1	1	1	1	1	0	1	0	0	0	0	2
OTU_2810	0	0	0	2	0	3	0	0	0	0	1	0	0	0	0	0	0	0	0	0	0	4	0	0	0	0	0	0	0	1	0	0
OTU_1918	0	0	0	5	0	0	0	1	0	0	0	3	0	0	0	0	1	0	0	0	1	0	1	0	0	2	0	0	0	0	1	3
OTU_1882	0	0	0	1	0	0	0	9	0	2	0	2	0	0	0	0	0	0	0	0	0	0	0	0	0	0	1	0	0	0	0	1
OTU_1900	0	0	0	2	0	0	0	0	0	0	0	0	0	0	0	0	0	0	0	0	0	0	0	0	0	0	0	0	1	0	1	0
OTU_1703	0	0	0	4	0	0	1	0	1	0	1	9	2	0	3	0	0	0	0	1	0	0	0	1	0	0	1	0	1	0	3	3
OTU_878	0	0	0	2	0	0	1	0	0	0	0	0	2	0	1	11	2	0	1	0	0	0	1	4	1	0	0	0	1	1	1	0
OTU_2009	0	0	0	1	0	0	0	0	0	0	0	0	0	0	0	0	0	0	0	1	0	1	1	0	0	0	2	7	0	0	0	0
OTU_1792	0	0	0	8	0	0	2	0	0	0	0	0	1	0	0	0	0	0	0	3	0	0	2	2	0	0	0	0	0	1	1	1
OTU_2691	0	0	0	1	0	0	0	0	0	0	0	0	0	0	0	0	0	0	0	0	0	0	0	0	0	0	1	30	0	0	0	1
OTU_2075	0	0	0	2	0	4	0	0	0	0	0	0	0	0	0	0	0	0	1	0	0	0	0	0	1	0	0	2	1	0	0	0
OTU_1571	0	0	0	1	0	0	0	0	0	0	0	0	0	0	0	0	0	0	0	0	0	0	0	0	0	0	3	9	0	0	0	0
OTU_2521	0	0	0	1	0	0	0	0	0	0	0	0	0	0	0	0	0	0	0	0	0	0	0	0	0	0	0	0	0	0	0	6
OTU_1453	0	0	0	5	0	2	0	0	0	0	0	0	0	0	2	0	0	0	0	0	0	0	0	0	0	2	1	0	1	0	1	0
OTU_2404	0	0	0	1	0	0	1	6	0	1	1	1	2	1	0	0	2	0	0	5	1	0	0	0	0	3	1	1	2	0	0	0
OTU_1300	0	0	0	3	0	1	0	0	0	0	0	0	0	0	1	0	0	0	0	12	1	0	0	0	0	0	0	0	0	0	1	1
OTU_713	0	0	0	1	0	0	0	0	0	0	0	0	0	1	1	0	0	0	0	0	0	0	0	0	0	0	5	65	0	0	0	0
OTU_985	0	0	0	1	0	0	0	1	0	0	0	1	0	10	1	0	0	0	0	0	0	0	0	1	0	0	0	1	0	0	0	1
OTU_1135	0	0	0	3	0	0	0	1	0	0	0	1	0	0	1	0	0	0	0	0	0	0	0	2	0	0	1	8	0	0	0	0
OTU_1999	0	0	0	5	0	0	0	1	0	0	0	1	0	0	0	1	0	0	0	1	0	0	0	0	0	0	0	0	0	0	0	0
OTU_2571	0	0	0	1	0	0	0	1	1	1	0	8	1	1	1	0	1	9	2	4	2	0	3	5	1	0	1	2	2	1	2	4
OTU_1483	0	0	0	1	0	0	1	0	1	0	1	0	0	4	0	0	0	0	0	0	2	0	0	0	0	0	1	0	0	2	1	7
OTU_1705	0	0	0	1	0	2	0	0	0	1	0	0	0	0	0	0	0	0	0	0	0	1	0	0	0	0	5	95	0	1	0	0
OTU_2213	0	0	0	2	0	0	0	0	0	0	0	0	0	0	0	2	0	0	0	4	0	0	0	0	0	0	0	0	0	0	1	3
OTU_1333	0	0	0	4	0	2	1	0	1	0	1	0	0	0	0	4	0	1	0	7	0	0	0	5	0	0	0	0	0	0	1	9
OTU_1039	0	0	0	6	0	0	2	9	1	0	0	3	1	0	0	0	2	0	1	0	1	0	2	0	0	2	0	0	2	0	0	1
OTU_2160	0	0	0	3	0	0	0	3	0	0	0	4	0	0	0	0	0	0	0	0	0	0	0	0	0	0	0	0	0	0	1	0
OTU_2386	0	0	0	3	0	0	0	0	0	0	0	12	0	0	0	0	0	0	0	0	0	0	0	0	0	0	0	0	0	0	0	0
OTU_2150	0	0	0	1	0	0	0	0	0	0	0	2	0	1	0	4	0	5	0	3	0	1	0	0	0	2	0	0	0	0	0	0
OTU_1267	0	0	0	9	0	0	0	1	0	0	0	0	0	10	1	0	0	0	0	0	0	0	0	0	0	0	0	0	0	0	1	0
OTU_1335	0	0	0	1	0	0	0	0	0	0	0	0	0	0	0	0	0	0	0	0	1	0	0	0	0	0	4	28	0	0	0	0
OTU_2154	0	0	0	4	0	0	0	0	0	0	0	0	0	0	0	0	0	0	0	0	0	0	0	0	0	0	0	1	0	0	0	0
OTU_1925	0	0	0	1	0	0	0	4	0	1	0	0	0	2	0	0	0	0	0	0	0	0	0	0	0	0	0	0	0	0	0	0
OTU_2860	0	0	0	4	0	0	0	0	0	0	0	0	0	0	0	0	0	0	0	0	0	0	0	0	0	0	0	0	0	0	0	0
OTU_1387	0	0	0	1	0	0	0	0	0	0	0	0	0	0	0	0	0	0	0	0	0	0	0	0	0	0	1	13	0	0	0	0
OTU_1612	0	0	0	3	3	1	0	1	0	1	0	9	0	0	0	1	2	5	1	9	2	0	0	2	1	1	0	2	1	3	0	3
OTU_2980	0	0	0	2	0	0	0	4	0	0	0	0	0	0	0	0	0	0	0	0	0	0	0	0	0	0	0	0	1	0	0	0
OTU_1606	0	0	0	2	0	1	0	1	0	0	1	0	0	0	0	1	0	2	0	0	0	0	0	0	0	1	0	0	0	0	0	0
OTU_2535	0	0	0	2	0	0	0	0	0	0	0	0	0	0	0	0	0	0	0	0	0	0	0	0	0	0	0	0	0	0	0	0
OTU_1961	0	0	0	1	0	1	1	0	0	0	0	1	0	0	0	0	0	0	0	0	0	0	0	0	11	3	0	9	0	0	0	0
OTU_2539	0	0	0	2	0	0	0	5	0	1	0	0	1	0	0	0	0	1	0	0	1	0	0	0	0	0	0	0	0	0	0	0
OTU_2231	0	0	0	4	0	0	0	0	0	0	0	0	0	0	0	3	0	0	0	0	0	0	0	0	0	0	0	0	0	0	0	1
OTU_1107	0	0	0	2	0	9	0	3	1	0	2	8	0	0	0	0	0	5	1	0	1	1	0	0	0	0	1	0	0	1	0	5
OTU_2478	0	0	0	3	0	2	0	0	0	0	0	0	0	0	0	2	0	0	0	0	0	0	0	0	0	0	0	0	0	0	0	0
OTU_1004	0	0	0	2	0	0	0	3	1	10	0	8	0	0	0	5	0	3	1	0	0	0	0	0	1	0	0	10	0	1	0	1
OTU_1984	0	0	0	2	0	0	1	0	4	1	0	0	0	0	3	0	0	0	0	0	0	0	0	0	0	0	0	0	1	1	1	1
OTU_853	0	0	0	2	0	0	0	0	0	0	0	1	0	0	0	0	0	1	0	0	0	4	0	0	0	0	2	63	0	0	1	0
OTU_2776	0	0	0	3	0	0	0	1	0	0	0	0	1	0	0	0	0	0	0	0	0	0	1	0	0	0	0	0	0	1	0	0
OTU_1342	0	0	0	5	0	3	0	0	1	0	0	3	0	0	0	4	0	0	0	0	0	0	0	0	0	0	1	0	1	1	2	0
OTU_1795	0	0	0	3	0	0	1	0	0	0	0	0	0	0	0	0	1	0	0	0	0	0	0	0	0	0	0	0	0	0	0	0
OTU_2587	0	0	0	4	0	0	1	0	0	0	0	0	0	0	1	0	0	0	0	0	0	0	0	0	0	1	0	0	0	0	0	0
OTU_2026	0	0	0	2	0	0	1	1	0	0	1	0	1	3	0	1	0	0	0	0	0	6	1	1	0	0	1	0	0	0	1	0
OTU_2077	0	0	0	2	0	2	1	6	0	0	0	0	0	0	0	0	0	0	0	0	0	0	0	4	0	0	1	0	0	0	0	0
OTU_2161	0	0	0	6	0	0	0	0	0	0	0	2	0	0	0	0	1	0	0	0	0	0	0	0	0	0	0	0	0	0	0	0
OTU_1471	0	0	0	1	0	0	1	0	0	0	0	1	0	0	0	0	1	3	0	0	1	0	0	0	0	0	3	73	0	0	0	1
OTU_2183	0	0	0	2	0	0	0	0	0	0	1	0	0	0	0	0	0	0	0	0	0	0	0	0	0	0	0	0	0	0	0	0
OTU_1782	0	0	0	3	0	0	1	6	0	0	0	0	0	0	0	0	0	0	0	0	0	0	0	0	0	0	0	0	0	0	0	0
OTU_2467	0	0	0	1	0	0	0	0	0	5	0	0	0	0	0	0	0	0	0	0	0	0	0	0	0	0	0	3	0	0	1	0
OTU_1552	0	0	0	1	0	0	0	6	0	0	0	0	0	0	0	0	0	0	0	0	0	0	0	0	0	0	0	5	0	0	0	0
OTU_2390	0	0	0	1	0	0	1	0	0	0	1	0	0	0	0	0	0	0	0	0	0	0	0	0	0	0	2	1	0	0	1	0
OTU_2927	0	0	0	1	0	0	0	0	0	0	0	1	0	0	0	0	0	0	0	0	0	0	0	0	0	0	0	2	0	2	0	0
OTU_1867	0	0	0	2	0	0	0	1	2	0	0	0	0	0	0	0	0	0	0	0	0	0	0	0	0	0	0	0	0	0	1	0
OTU_1337	0	0	0	1	0	0	0	0	0	0	0	0	0	0	0	0	0	1	0	2	0	0	0	0	0	0	1	39	0	0	0	0
OTU_2458	0	0	0	5	0	0	0	0	0	0	0	0	0	0	0	0	0	0	0	0	0	0	0	0	0	0	0	0	0	0	0	0
OTU_2617	0	0	0	2	0	0	0	0	0	0	0	0	0	0	0	4	0	0	0	0	0	0	0	0	0	0	0	0	0	0	0	0
OTU_2859	0	0	0	7	0	0	0	0	0	0	0	0	0	0	0	0	0	0	0	0	0	0	0	0	0	0	0	0	0	0	0	0
OTU_1160	0	0	0	2	0	1	0	0	0	0	2	5	0	3	1	0	1	3	0	2	1	0	0	0	0	0	0	2	0	0	1	0
OTU_1392	0	0	0	2	0	0	0	0	0	0	0	2	0	0	2	0	0	0	0	0	1	0	0	7	0	0	0	0	3	1	1	0
OTU_1286	0	0	0	4	0	0	0	0	1	0	0	0	0	0	2	0	0	0	0	1	1	1	1	0	0	0	0	0	2	0	1	0
OTU_1576	0	0	0	1	0	1	0	0	0	0	0	0	0	0	0	0	0	0	0	0	0	0	0	0	0	0	0	13	0	0	0	0
OTU_855	0	0	0	1	0	2	0	14	0	0	0	3	0	0	0	0	0	0	0	2	0	0	0	0	1	0	1	12	0	0	0	0
OTU_1247	0	0	0	1	0	0	0	0	0	1	0	0	0	0	0	0	0	0	0	0	0	0	0	0	1	0	11	95	0	1	0	0
OTU_1783	0	0	0	1	0	0	0	5	0	0	0	0	0	0	0	0	0	0	0	0	0	0	0	0	0	4	0	0	0	0	0	0
OTU_2080	0	0	0	3	0	0	0	0	0	0	0	0	0	0	0	1	0	1	0	3	0	0	0	0	0	0	0	0	0	0	0	0
OTU_2773	0	0	0	1	0	0	0	0	0	1	0	0	0	1	0	0	0	0	0	0	0	0	0	0	0	0	1	25	0	0	0	0
OTU_1494	0	0	0	2	0	0	0	0	0	0	0	0	0	0	0	0	0	0	0	0	0	0	0	0	1	3	0	4	0	1	0	4
OTU_2839	0	0	0	2	0	0	0	0	0	0	0	2	0	0	0	0	0	0	0	4	0	0	0	0	1	0	0	0	0	0	0	0
OTU_1428	0	0	0	1	1	8	0	0	0	0	1	1	2	0	1	6	1	0	0	0	0	0	0	5	0	0	1	0	1	0	1	0
OTU_806	0	0	0	2	0	1	1	6	0	0	0	4	0	0	1	2	0	0	0	5	0	0	1	10	0	3	0	8	0	0	0	5
OTU_2826	0	0	0	2	0	1	0	0	1	0	0	0	2	2	4	0	1	0	1	0	1	0	0	0	0	0	0	0	0	0	0	0
OTU_2576	0	0	0	1	0	0	0	0	0	0	0	4	0	0	0	0	0	0	0	0	0	0	0	0	0	0	0	0	0	0	0	0
OTU_1040	0	0	0	1	0	0	0	1	0	0	0	0	0	0	0	0	0	0	0	0	0	0	0	0	0	0	2	33	0	0	0	0
OTU_2976	0	0	0	2	0	0	0	0	0	0	0	0	0	0	0	0	0	0	0	0	0	0	0	0	0	0	0	0	0	0	0	0
OTU_1799	0	0	0	2	0	0	0	0	0	0	0	0	0	0	0	0	0	0	0	0	0	0	0	0	0	0	0	6	0	0	0	0
OTU_1368	0	0	0	2	1	4	0	0	1	0	0	0	1	8	3	0	0	12	0	0	0	0	0	0	0	0	0	0	0	0	1	4
OTU_2833	0	0	0	1	0	1	0	3	0	0	0	1	0	0	0	1	0	1	0	0	0	2	0	1	0	1	9	142	0	1	0	3
OTU_1254	0	0	0	1	0	0	0	0	1	0	0	3	0	0	1	0	0	0	0	4	1	0	0	0	1	0	0	0	0	1	0	2
OTU_1716	0	0	0	1	0	1	0	0	0	0	0	0	0	0	0	0	0	0	0	0	0	0	0	0	0	0	0	4	0	0	0	0
OTU_2890	0	0	0	2	0	0	0	0	0	0	0	0	0	0	0	0	0	0	0	0	0	0	0	0	0	0	0	0	0	0	0	0
OTU_2025	0	0	0	3	0	0	0	0	0	0	0	0	0	0	0	2	0	0	0	4	0	0	0	0	0	0	0	0	0	0	0	0
OTU_1234	0	0	0	1	0	1	1	5	0	1	0	0	0	0	0	0	0	0	1	0	0	0	0	1	0	0	0	0	0	0	0	0
OTU_2583	0	0	0	2	0	0	0	0	0	0	0	0	0	0	1	0	0	0	0	0	0	0	0	0	0	0	0	0	0	0	0	0
OTU_907	0	0	0	1	0	0	0	0	0	0	0	1	0	1	0	0	0	1	0	0	0	4	0	0	0	0	8	126	0	0	0	0
OTU_2727	0	0	0	1	0	0	0	0	0	0	0	0	0	0	0	0	0	0	0	0	0	0	0	0	0	0	1	11	0	0	0	0
OTU_2308	0	0	0	1	0	0	0	0	0	0	0	2	0	0	0	0	0	0	0	0	0	0	0	0	0	0	0	0	0	0	0	0
OTU_1817	0	0	0	1	0	1	0	10	0	0	0	2	0	0	1	0	0	7	0	3	0	0	0	1	0	3	0	0	0	0	2	4
OTU_1543	0	0	0	1	0	0	0	0	0	0	0	1	0	0	1	0	0	0	0	3	0	0	0	3	0	0	0	0	0	0	0	0
OTU_1507	0	0	0	2	0	1	1	4	1	0	0	0	0	0	0	0	0	0	0	0	0	0	0	0	0	0	0	0	0	1	0	0
OTU_1122	0	0	0	2	1	1	1	9	1	1	0	1	0	0	0	0	2	2	0	1	1	0	2	0	1	2	1	0	3	0	2	0
OTU_2898	0	0	0	1	0	0	0	0	0	0	0	0	0	0	0	0	0	0	1	0	1	0	0	0	0	0	1	0	0	0	1	3
OTU_1931	0	0	0	3	0	0	0	5	1	0	0	14	1	2	0	0	0	0	0	9	2	0	3	4	0	3	1	6	1	1	0	7
OTU_1920	0	0	0	1	0	0	1	3	0	0	0	3	0	1	0	0	0	4	0	0	1	0	0	0	1	0	0	1	2	0	2	0
OTU_1488	0	0	0	1	0	0	1	1	0	0	0	5	0	0	0	0	0	0	0	3	0	0	0	0	0	0	1	0	0	0	0	0
OTU_2464	0	0	0	4	0	0	0	0	0	3	0	4	0	0	0	0	0	0	0	0	0	0	0	0	0	1	0	0	0	0	0	2
OTU_2866	0	0	0	1	0	0	0	0	0	0	0	0	0	0	0	0	0	0	0	0	0	0	0	1	0	0	0	0	0	0	0	0
OTU_1429	0	0	0	1	1	0	0	0	0	0	0	0	0	0	0	0	0	0	0	0	0	0	0	5	0	2	0	1	0	0	0	0
OTU_1583	0	0	0	2	0	0	0	0	0	0	0	0	0	0	0	0	0	0	0	0	0	0	0	0	1	0	0	17	0	0	0	0
OTU_2098	0	0	0	3	0	0	0	0	0	0	0	0	0	0	0	0	0	0	0	0	0	0	0	0	0	0	0	0	0	0	0	0
OTU_1628	0	0	0	1	0	0	4	0	1	0	1	0	1	0	1	0	0	0	2	0	0	0	0	0	1	0	2	0	0	0	1	0
OTU_1991	0	0	0	1	0	0	0	0	0	0	0	0	0	0	0	0	0	0	0	0	0	0	0	0	0	0	0	6	0	0	0	0
OTU_2143	0	0	0	1	0	2	0	4	0	0	0	3	0	0	1	0	0	0	1	0	1	0	0	0	0	0	0	0	0	0	0	0
OTU_2858	0	0	0	1	0	0	0	0	1	0	0	0	0	0	1	3	0	0	0	0	0	0	0	0	0	0	0	0	0	0	0	0
OTU_1688	0	0	0	1	0	0	1	0	2	0	0	0	0	6	1	0	1	0	0	1	0	0	0	0	0	0	1	0	0	0	0	0
OTU_1803	0	0	0	1	0	2	0	0	0	0	0	0	1	0	0	0	1	0	0	0	1	0	0	0	0	0	0	0	0	0	2	0
OTU_2279	0	0	0	1	0	0	0	0	0	0	0	0	0	0	0	0	0	0	0	0	0	0	0	0	0	0	0	9	0	1	0	0
OTU_1652	0	0	0	1	0	1	0	0	0	0	0	1	0	0	0	0	0	0	0	0	0	6	0	0	0	0	2	7	0	0	0	1
OTU_2207	0	0	0	1	0	0	1	1	0	0	1	6	0	0	0	0	0	3	0	0	1	1	0	0	0	0	0	0	0	0	1	2
OTU_1467	0	0	0	1	0	0	0	0	0	0	0	5	0	0	0	7	0	0	0	0	0	0	0	6	0	0	0	0	0	0	1	0
OTU_1403	0	0	0	1	0	0	0	0	3	0	0	0	0	0	2	7	2	0	0	0	4	0	0	0	0	0	2	4	2	2	0	0
OTU_1621	0	0	0	1	0	2	0	2	0	2	0	3	0	0	0	0	0	0	1	4	0	0	0	0	0	6	0	6	0	2	0	1
OTU_2445	0	0	0	1	0	0	0	0	0	0	0	5	0	0	0	1	0	0	0	0	0	0	0	0	1	0	0	0	0	0	0	0
OTU_1938	0	0	0	1	0	0	0	0	0	0	0	0	0	0	0	0	0	0	0	0	0	0	0	0	0	0	2	31	0	0	0	0
OTU_2190	0	0	0	1	0	0	0	0	0	0	0	0	0	0	0	1	0	0	0	0	0	0	0	4	0	0	0	0	0	0	0	0
OTU_1464	0	0	0	3	0	0	1	0	0	0	0	3	1	14	3	3	0	0	0	0	0	2	2	0	2	0	0	0	1	0	0	1
OTU_2261	0	0	0	1	0	0	0	0	0	1	0	1	0	0	0	0	0	0	1	0	0	0	0	0	0	0	0	0	0	0	1	0
OTU_2174	0	0	0	1	0	0	0	0	0	0	0	0	0	0	0	0	0	0	0	0	0	0	0	0	0	0	0	0	0	0	0	2
OTU_1537	0	0	0	1	0	0	0	0	0	0	1	0	0	0	0	0	0	0	0	1	1	0	0	2	0	0	0	9	0	0	0	0
OTU_1049	0	0	0	1	0	0	1	0	0	0	1	0	0	0	0	0	0	2	0	0	0	0	0	0	0	0	3	56	0	1	0	0
OTU_2418	0	0	0	1	0	0	0	0	0	0	0	0	0	0	0	0	0	0	0	0	0	0	0	0	0	0	0	17	0	0	0	1
OTU_1915	0	0	0	1	0	0	0	0	0	0	0	0	0	0	0	0	0	0	0	0	0	0	0	0	0	0	0	8	0	0	0	0
OTU_2004	0	0	0	1	0	1	0	4	0	0	0	0	0	0	0	0	0	0	0	2	0	0	1	0	0	0	1	0	0	0	0	0
OTU_2837	0	0	0	1	0	0	0	0	0	0	0	0	0	0	0	0	0	0	0	0	0	0	0	0	0	1	1	0	0	0	0	0
OTU_1359	0	0	0	1	0	0	0	0	0	0	0	0	1	1	0	0	0	0	0	0	0	0	0	0	0	8	0	0	0	0	0	3
OTU_1589	0	0	0	1	0	0	1	7	0	0	0	0	0	0	0	3	1	0	1	0	0	0	0	0	0	0	1	0	0	0	0	0
OTU_2509	0	0	0	0	2	0	0	0	0	0	0	0	0	0	0	0	0	0	0	0	2	0	0	0	0	0	0	0	0	0	0	0
OTU_2482	0	0	0	0	2	0	0	0	1	0	0	0	0	0	0	0	0	0	0	0	0	0	0	0	0	0	0	0	0	0	0	0
OTU_1497	0	0	0	0	1	0	2	0	7	0	0	0	1	0	1	0	0	0	1	0	3	0	0	0	0	0	0	0	0	0	0	0
OTU_1168	0	0	0	0	1	0	1	12	0	0	0	0	0	0	0	1	0	0	1	3	1	0	0	0	0	0	1	2	1	0	1	4
OTU_699	0	0	0	0	2	2	0	0	2	0	0	1	1	5	1	0	2	0	3	0	6	2	1	0	2	0	0	1	1	1	2	0
OTU_1873	0	0	0	0	1	0	0	0	1	0	0	2	0	0	0	0	1	0	1	0	0	0	0	0	0	0	0	0	0	0	0	0
OTU_2188	0	0	0	0	1	0	2	0	1	1	1	0	1	0	0	0	1	0	0	0	0	0	1	0	1	0	0	0	3	0	2	1
OTU_1326	0	0	0	0	2	0	0	0	2	0	0	0	1	1	0	0	13	0	0	3	0	0	0	0	0	0	0	4	1	0	0	0
OTU_2804	0	0	0	0	1	0	0	0	0	0	0	0	0	0	0	0	0	0	0	0	0	0	0	0	1	0	0	0	0	0	0	3
OTU_2229	0	0	0	0	1	0	0	0	0	0	0	0	1	0	1	0	2	0	1	0	0	0	1	0	0	0	1	0	1	0	0	0
OTU_1876	0	0	0	0	1	0	4	0	1	0	0	0	0	0	0	0	0	0	1	0	1	0	1	0	0	0	2	0	1	0	0	0
OTU_2420	0	0	0	0	1	0	0	0	0	0	0	0	0	0	0	0	0	0	0	0	0	0	0	3	0	0	0	0	0	0	0	0
OTU_1933	0	0	0	0	1	1	0	9	0	1	0	0	0	0	0	0	0	0	0	0	0	0	0	0	0	1	0	0	0	0	0	0
OTU_598	0	0	0	0	1	0	0	0	0	1	1	4	0	0	1	0	0	0	1	0	0	0	1	12	1	22	0	0	1	9	0	0
OTU_2612	0	0	0	0	1	0	0	0	1	0	0	0	0	0	0	0	0	0	0	0	0	0	1	0	0	0	2	0	0	0	0	0
OTU_1668	0	0	0	0	1	0	0	1	0	0	0	8	0	0	0	0	1	0	0	0	1	0	0	7	0	1	0	0	1	0	0	0
OTU_2674	0	0	0	0	1	0	0	0	0	0	0	0	0	6	0	0	0	0	0	0	0	0	0	0	0	1	1	0	0	0	1	0
OTU_2148	0	0	0	0	1	0	1	0	0	0	0	0	0	0	0	0	0	0	0	0	0	0	0	0	1	4	0	0	0	0	0	0
OTU_2152	0	0	0	0	1	0	0	0	0	0	0	0	0	0	0	0	0	0	0	0	0	0	0	0	0	5	0	0	0	0	0	0
OTU_2153	0	0	0	0	5	2	0	0	0	0	0	0	0	0	0	0	0	0	0	0	0	0	0	0	0	0	1	0	0	0	0	0
OTU_2053	0	0	0	0	1	0	0	2	0	1	0	0	0	0	0	0	0	2	0	0	0	4	0	0	2	0	0	0	0	0	0	0
OTU_2266	0	0	0	0	1	0	0	1	0	0	0	0	0	0	1	0	0	0	0	0	2	0	0	0	0	0	0	0	0	1	0	2
OTU_2019	0	0	0	0	1	0	0	0	0	0	0	0	0	0	0	0	0	0	1	0	0	0	0	0	1	0	0	0	0	0	0	0
OTU_1679	0	0	0	0	1	0	0	0	1	0	0	0	0	0	0	0	0	0	1	0	0	0	0	0	1	0	0	0	1	0	0	5
OTU_2807	0	0	0	0	1	0	0	0	1	0	0	0	4	0	1	0	0	0	0	0	0	0	1	0	0	0	0	0	0	0	0	0
OTU_2948	0	0	0	0	1	0	0	0	0	0	0	0	0	0	0	0	0	0	0	0	1	0	0	0	0	0	1	0	0	0	1	0
OTU_2415	0	0	0	0	1	0	0	0	0	0	0	0	0	0	0	0	0	0	0	0	0	0	0	0	0	0	1	0	0	0	0	0
OTU_452	0	0	0	0	1	11	0	5	1	0	0	2	0	0	0	12	0	9	0	8	0	9	0	6	0	3	0	6	0	2	0	5
OTU_1264	0	0	0	0	1	0	0	0	1	0	0	0	0	0	0	0	1	0	0	11	1	0	0	0	3	0	0	9	0	2	0	0
OTU_2740	0	0	0	0	1	0	0	0	0	0	0	0	0	0	0	0	0	0	1	0	0	0	0	0	0	0	0	0	0	0	0	0
OTU_1976	0	0	0	0	1	0	0	0	0	0	0	7	0	0	0	0	0	0	0	0	0	0	0	0	0	0	0	0	0	0	0	0
OTU_1382	0	0	0	0	1	0	0	5	0	0	0	0	0	0	0	0	0	1	0	0	0	0	0	0	0	0	0	0	0	0	0	0
OTU_2101	0	0	0	0	1	0	3	0	1	0	0	0	1	0	0	0	0	0	2	0	0	0	1	0	0	0	3	0	0	0	0	0
OTU_2442	0	0	0	0	1	0	0	0	0	0	0	0	0	0	1	0	0	0	0	0	1	0	0	0	0	0	1	0	0	0	0	0
OTU_1217	0	0	0	0	1	0	1	0	0	0	5	0	0	0	2	0	0	0	0	0	5	0	0	0	0	0	1	0	1	0	0	0
OTU_2448	0	0	0	0	1	0	0	0	1	0	0	0	0	0	0	0	0	0	0	0	0	0	0	0	0	0	0	0	0	2	0	0
OTU_2657	0	0	0	0	1	0	1	0	0	0	0	2	0	0	0	0	0	0	0	0	0	0	0	0	0	0	0	0	0	0	0	0
OTU_1034	0	0	0	0	5	10	0	0	1	2	0	0	1	0	0	0	0	0	3	0	0	0	1	0	2	14	0	0	1	0	0	0
OTU_1831	0	0	0	0	1	1	0	0	0	0	0	0	0	0	0	0	0	4	0	0	0	0	0	0	0	0	0	0	0	0	0	0
OTU_2805	0	0	0	0	1	0	0	0	1	0	0	0	0	0	0	0	0	0	0	0	0	0	0	0	0	0	0	0	0	0	0	0
OTU_1124	0	0	0	0	1	0	0	0	3	0	0	0	0	0	0	0	2	0	0	0	5	0	0	0	0	0	0	0	1	0	0	0
OTU_2643	0	0	0	0	1	0	0	0	0	0	0	0	0	0	0	5	0	0	0	0	0	0	0	0	0	0	0	0	0	0	0	0
OTU_2505	0	0	0	0	1	0	0	0	0	0	0	4	0	0	0	3	0	0	0	0	0	0	0	0	0	0	0	0	0	0	1	0
OTU_2852	0	0	0	0	1	0	0	0	0	0	0	0	0	0	0	0	0	0	0	0	0	0	0	0	1	0	1	0	0	0	0	0
OTU_1857	0	0	0	0	1	0	1	0	5	0	0	0	0	0	1	0	1	0	0	0	3	0	0	0	2	0	0	0	0	0	0	0
OTU_2321	0	0	0	0	1	0	0	0	0	0	0	0	0	0	0	0	0	0	0	0	0	0	0	0	0	5	0	0	0	0	0	0
OTU_1161	0	0	0	0	1	0	0	1	0	0	0	0	0	0	0	1	1	0	0	2	0	3	0	0	0	3	1	0	0	0	0	2
OTU_709	0	0	0	0	1	1	1	3	2	0	1	11	0	0	2	0	0	1	0	6	0	0	1	3	0	6	0	0	0	0	0	1
OTU_977	0	0	0	0	0	7	1	0	0	1	0	0	0	0	1	0	1	0	0	5	0	0	0	0	0	6	0	7	1	4	0	2
OTU_2045	0	0	0	0	0	3	0	0	0	0	0	0	0	0	0	2	0	0	0	0	0	0	0	0	0	0	0	2	1	0	0	0
OTU_1579	0	0	0	0	0	3	0	0	0	0	1	2	0	1	0	0	0	0	0	2	0	0	0	0	0	0	0	9	0	0	0	0
OTU_850	0	0	0	0	0	7	0	1	0	0	0	6	1	0	3	0	0	10	1	1	0	0	0	0	0	1	0	0	0	0	0	10
OTU_1853	0	0	0	0	0	1	0	0	0	0	0	1	0	0	0	0	0	0	1	0	0	0	0	0	0	0	0	5	0	0	0	0
OTU_1569	0	0	0	0	0	6	0	0	0	0	0	0	0	0	0	0	0	0	0	0	0	0	0	0	0	0	0	0	0	0	0	0
OTU_2640	0	0	0	0	0	3	0	1	0	0	1	0	0	0	1	0	0	3	0	0	1	0	0	0	2	0	0	0	1	0	0	0
OTU_865	0	0	0	0	0	2	0	2	0	1	0	1	0	1	0	0	0	3	0	0	0	0	1	1	0	0	6	194	0	2	0	0
OTU_864	0	0	0	0	0	5	0	4	0	0	0	0	0	0	0	0	0	7	0	5	0	0	0	2	0	0	0	0	0	0	0	0
OTU_1651	0	0	0	0	0	1	0	1	0	0	0	1	0	0	0	0	0	0	0	0	0	0	0	0	1	0	0	0	0	0	0	0
OTU_1656	0	0	0	0	0	7	0	0	0	0	0	0	0	0	0	0	0	0	0	0	0	0	0	0	0	0	0	0	0	0	0	0
OTU_1732	0	0	0	0	0	3	1	0	1	0	0	0	0	0	0	0	0	0	0	2	0	0	0	0	0	0	1	0	0	0	1	0
OTU_2329	0	0	0	0	0	6	0	0	0	0	0	0	0	0	0	0	0	0	0	0	0	0	0	0	0	0	0	0	0	0	0	0
OTU_2937	0	0	0	0	0	3	0	0	0	0	0	0	0	0	0	0	0	0	0	0	0	0	0	0	0	1	0	0	0	0	0	0
OTU_1377	0	0	0	0	0	7	0	1	0	0	0	0	0	0	0	0	0	0	0	1	0	0	0	0	0	0	0	7	0	0	0	0
OTU_2248	0	0	0	0	0	1	0	0	0	0	0	2	0	0	1	0	0	0	0	0	0	0	0	1	0	0	0	0	0	0	0	0
OTU_1559	0	0	0	0	0	4	0	4	0	0	0	0	0	0	0	0	0	0	0	0	0	0	0	0	0	0	0	4	0	0	0	0
OTU_2630	0	0	0	0	0	2	0	0	0	0	0	0	0	0	0	3	0	0	0	0	0	0	0	0	0	0	0	0	0	0	0	0
OTU_1302	0	0	0	0	0	3	0	1	0	0	0	7	0	0	0	1	0	0	0	2	0	0	0	0	0	0	0	1	0	2	0	2
OTU_2459	0	0	0	0	0	3	1	0	0	0	0	0	0	0	0	0	0	0	0	0	0	0	0	0	0	0	0	0	0	0	0	0
OTU_1541	0	0	0	0	0	1	0	7	0	0	1	0	0	0	0	0	0	0	0	2	0	0	1	0	0	0	0	0	0	0	0	0
OTU_1532	0	0	0	0	0	6	0	4	0	0	0	2	0	0	0	0	1	5	1	0	0	0	0	4	0	1	0	0	1	0	0	0
OTU_1567	0	0	0	0	0	8	0	0	0	0	0	10	0	0	0	0	0	0	0	0	0	0	0	0	0	0	0	0	0	0	0	0
OTU_2437	0	0	0	0	0	5	0	0	0	0	0	0	0	0	0	1	0	0	0	0	1	0	1	0	0	0	0	0	0	0	0	0
OTU_2957	0	0	0	0	0	3	0	0	0	0	0	0	0	0	0	0	0	0	0	0	0	0	0	0	0	0	1	0	0	0	0	0
OTU_343	0	0	0	0	0	1	0	2	0	0	0	0	1	1	0	0	0	0	0	1	0	0	0	2	0	0	19	188	0	0	0	0
OTU_2728	0	0	0	0	0	1	0	0	0	0	0	0	0	0	1	0	0	0	0	0	0	0	0	0	0	0	0	0	0	0	0	0
OTU_2764	0	0	0	0	0	2	1	1	0	0	0	0	4	0	4	0	0	0	0	0	0	0	0	0	4	0	0	0	1	0	0	0
OTU_1967	0	0	0	0	0	5	1	0	1	0	1	0	0	0	1	0	0	0	0	0	1	0	1	0	1	0	0	0	1	0	0	0
OTU_1708	0	0	0	0	0	1	0	0	0	0	0	0	0	0	0	0	0	0	0	0	0	0	0	0	0	0	0	6	0	0	0	0
OTU_1044	0	0	0	0	0	4	0	1	0	0	0	3	0	0	0	0	0	0	0	0	0	6	0	0	0	4	0	1	0	1	0	0
OTU_2376	0	0	0	0	0	2	0	0	0	0	0	0	0	0	0	0	0	0	0	0	0	5	0	0	0	0	0	0	0	0	0	0
OTU_2715	0	0	0	0	0	4	0	0	0	0	0	0	0	0	0	0	0	0	0	0	0	0	0	0	0	0	0	0	0	0	0	0
OTU_2961	0	0	0	0	0	4	0	0	0	0	0	0	0	0	0	0	0	0	0	0	0	0	0	0	0	0	0	0	0	0	0	0
OTU_733	0	0	0	0	0	2	2	2	0	1	0	7	1	0	0	0	0	7	0	0	0	0	0	5	1	6	1	17	0	1	0	5
OTU_1070	0	0	0	0	0	2	0	8	0	0	0	0	0	2	0	0	0	0	0	0	0	9	0	0	0	0	0	9	0	0	0	0
OTU_620	0	0	0	0	0	2	1	1	1	12	0	1	0	0	0	0	0	21	0	0	0	0	1	3	1	7	0	8	1	0	1	1
OTU_2840	0	0	0	0	0	1	0	0	0	1	0	0	1	0	1	0	0	0	1	0	0	0	0	0	2	0	0	0	2	0	0	0
OTU_2357	0	0	0	0	0	4	0	0	0	0	0	0	0	0	0	0	0	0	0	0	0	0	0	0	0	0	0	0	0	0	0	0
OTU_1974	0	0	0	0	0	1	0	2	0	1	0	0	0	0	1	0	1	9	0	0	1	1	0	1	1	0	0	0	0	0	0	0
OTU_2684	0	0	0	0	0	3	0	0	0	0	0	0	0	0	0	0	0	0	0	0	0	0	0	0	0	0	0	0	0	0	0	0
OTU_1380	0	0	0	0	0	8	0	0	0	0	0	0	0	0	0	0	0	0	0	0	0	0	0	0	0	0	0	0	0	0	0	0
OTU_2496	0	0	0	0	0	1	0	0	0	0	0	0	0	0	0	4	0	0	0	0	0	0	0	0	0	0	0	0	0	0	0	0
OTU_2542	0	0	0	0	0	3	0	0	0	0	0	0	0	0	0	0	0	0	0	0	0	0	0	0	0	0	0	0	0	0	0	0
OTU_1598	0	0	0	0	0	7	0	0	0	0	0	0	0	0	0	0	0	0	0	0	0	0	0	0	0	0	0	0	0	0	0	0
OTU_2768	0	0	0	0	0	1	0	3	0	0	0	1	0	0	0	0	0	0	0	0	0	0	0	0	0	0	0	2	0	0	0	0
OTU_1557	0	0	0	0	0	3	0	4	0	0	0	0	0	0	0	0	0	0	0	0	0	0	0	0	0	0	0	0	0	0	0	0
OTU_2567	0	0	0	0	0	3	0	0	0	0	0	0	0	0	0	0	0	0	0	0	0	0	0	0	0	0	0	0	0	0	0	0
OTU_2756	0	0	0	0	0	1	0	2	0	3	0	0	0	0	0	3	0	0	0	0	1	0	1	0	1	0	0	0	0	0	0	1
OTU_2046	0	0	0	0	0	1	0	0	0	0	0	0	0	0	0	0	0	0	0	0	0	0	0	0	0	0	1	11	0	0	0	0
OTU_1407	0	0	0	0	0	9	0	0	1	0	0	0	0	0	0	0	0	0	0	0	0	0	0	0	1	0	0	2	1	0	1	0
OTU_2309	0	0	0	0	0	5	0	0	0	0	0	0	0	0	0	0	0	0	0	0	0	0	0	0	0	0	0	0	0	0	0	0
OTU_2355	0	0	0	0	0	1	0	4	0	0	0	0	0	0	0	0	0	0	0	2	0	0	0	0	0	0	0	0	0	0	0	0
OTU_1780	0	0	0	0	0	1	0	0	0	0	0	1	0	0	0	0	0	0	0	0	0	0	0	0	0	1	2	49	0	0	0	0
OTU_1956	0	0	0	0	0	1	0	0	0	8	0	0	0	0	0	0	0	1	0	0	0	0	1	0	0	0	0	0	0	0	0	3
OTU_1354	0	0	0	0	0	1	0	0	0	0	0	0	0	0	0	5	0	0	0	0	0	0	0	9	0	0	0	0	1	0	0	0
OTU_1970	0	0	0	0	0	3	1	0	0	4	0	0	0	0	0	0	0	0	0	0	0	0	0	0	0	2	0	0	0	0	0	2
OTU_1987	0	0	0	0	0	1	0	11	0	0	0	0	0	0	0	0	0	0	1	0	1	0	0	0	0	0	0	0	0	0	0	0
OTU_2016	0	0	0	0	0	5	0	0	0	0	0	0	0	0	0	0	0	0	0	0	0	0	0	1	0	0	0	0	0	0	0	0
OTU_1465	0	0	0	0	0	2	0	0	0	0	0	0	0	0	0	0	0	0	0	1	0	0	0	8	0	0	0	0	0	0	0	0
OTU_2823	0	0	0	0	0	1	0	0	0	0	0	0	0	0	0	0	0	0	0	0	0	0	0	0	0	0	0	2	0	0	0	0
OTU_1293	0	0	0	0	0	1	0	3	0	0	0	0	1	0	2	0	0	0	1	8	0	0	1	1	0	0	0	5	0	0	0	0
OTU_1760	0	0	0	0	0	2	0	0	1	1	0	0	1	1	0	0	0	0	0	0	0	0	0	2	0	0	0	0	0	0	0	0
OTU_1516	0	0	0	0	0	1	0	0	0	0	0	1	0	0	1	0	0	0	0	7	0	2	0	0	0	0	0	0	0	0	0	0
OTU_1446	0	0	0	0	0	5	0	0	0	0	0	2	1	0	0	0	1	2	0	7	1	0	1	0	0	0	0	0	0	0	0	1
OTU_2339	0	0	0	0	0	3	0	0	1	0	0	0	0	0	0	0	0	0	0	0	0	0	0	0	0	0	0	0	0	1	0	2
OTU_1501	0	0	0	0	0	2	1	2	1	0	0	0	0	0	0	0	0	0	0	1	1	0	0	1	0	0	0	0	0	0	0	0
OTU_2573	0	0	0	0	0	1	0	0	0	0	1	0	0	0	0	0	0	0	0	0	0	0	0	0	0	0	0	2	0	0	0	2
OTU_1007	0	0	0	0	0	1	0	0	0	0	0	0	0	0	0	0	0	0	0	0	0	0	0	0	0	0	2	17	0	0	0	0
OTU_2091	0	0	0	0	0	1	0	0	0	1	0	0	0	0	0	0	0	5	0	0	0	0	0	0	0	0	0	0	0	0	1	0
OTU_2239	0	0	0	0	0	1	0	1	0	0	0	0	0	0	0	0	0	0	1	0	0	6	0	0	0	0	0	5	0	0	0	6
OTU_1896	0	0	0	0	0	1	0	0	0	2	0	0	0	0	0	0	0	0	0	1	0	0	0	4	0	0	0	0	0	0	0	0
OTU_2637	0	0	0	0	0	2	0	0	0	0	0	0	0	0	0	0	0	3	0	0	0	0	0	0	0	0	0	0	0	0	1	0
OTU_1775	0	0	0	0	0	2	1	1	0	1	0	0	0	0	1	5	0	0	0	0	0	3	0	0	1	0	1	0	0	1	0	0
OTU_2924	0	0	0	0	0	1	0	0	1	0	0	0	0	0	0	0	0	0	0	0	0	0	0	0	0	0	0	1	0	0	0	5
OTU_1850	0	0	0	0	0	2	0	0	0	0	0	0	0	0	0	0	0	0	0	0	0	0	0	0	0	0	1	34	0	0	0	0
OTU_483	0	0	0	0	0	1	0	0	3	0	0	0	0	0	0	1	0	0	0	1	12	3	0	0	0	0	42	42	1	0	2	1
OTU_2263	0	0	0	0	0	3	0	0	0	0	0	0	0	0	0	0	0	0	0	0	0	0	0	0	0	0	0	0	0	0	0	0
OTU_1934	0	0	0	0	0	1	0	0	0	0	0	0	5	0	0	0	1	0	0	0	0	0	0	0	0	0	0	0	0	0	0	0
OTU_1686	0	0	0	0	0	2	1	3	0	0	0	0	0	0	0	0	1	0	0	0	0	0	0	2	0	0	0	1	0	2	0	4
OTU_1615	0	0	0	0	0	1	0	1	0	0	0	2	0	3	1	0	0	0	0	0	0	0	0	0	1	0	0	2	1	1	0	9
OTU_1632	0	0	0	0	0	1	1	0	0	0	0	4	0	0	0	0	0	0	0	0	0	0	0	0	1	0	0	0	1	1	0	0
OTU_2050	0	0	0	0	0	1	0	0	0	1	0	0	0	0	0	0	0	0	0	0	1	0	0	0	0	0	0	5	0	0	0	0
OTU_2770	0	0	0	0	0	2	0	1	0	0	0	0	0	0	0	0	0	0	0	0	0	0	0	0	0	0	0	0	0	0	0	0
OTU_1283	0	0	0	0	0	1	0	0	2	0	0	0	0	0	6	0	0	0	0	0	0	0	0	0	0	0	0	0	0	1	3	2
OTU_2336	0	0	0	0	0	1	0	2	1	0	0	0	0	0	0	0	0	0	0	0	3	0	0	0	0	0	1	0	0	0	0	0
OTU_2559	0	0	0	0	0	1	0	6	0	0	0	0	0	0	0	0	0	0	0	0	0	0	0	0	0	0	0	0	0	0	0	0
OTU_1119	0	0	0	0	0	1	1	1	0	0	0	0	0	0	0	0	0	8	0	5	1	0	0	4	0	0	0	1	0	0	0	0
OTU_1225	0	0	0	0	0	1	0	0	0	0	0	0	0	8	0	0	0	0	0	0	0	0	0	0	0	0	0	0	0	0	0	0
OTU_1065	0	0	0	0	0	2	0	0	3	0	0	0	1	12	1	1	1	0	0	0	0	0	0	0	1	0	0	0	2	1	2	0
OTU_1946	0	0	0	0	0	1	0	0	0	0	0	0	0	0	0	0	0	0	0	0	0	0	0	0	0	0	1	8	0	0	0	0
OTU_2708	0	0	0	0	0	1	0	0	0	0	0	0	0	0	0	3	0	0	0	0	0	0	0	0	0	0	0	0	0	2	0	0
OTU_1410	0	0	0	0	0	1	0	2	0	0	0	6	0	0	0	1	0	0	0	0	0	1	0	0	0	0	5	98	1	0	1	0
OTU_1691	0	0	0	0	0	1	1	4	0	0	0	4	0	6	0	0	0	0	0	0	0	0	0	0	0	0	0	2	1	0	1	1
OTU_2114	0	0	0	0	0	0	5	0	0	0	0	0	0	0	0	0	0	0	0	0	0	0	0	0	0	0	0	0	0	0	0	0
OTU_2544	0	0	0	0	0	0	1	1	0	0	0	2	0	0	0	0	0	0	1	0	0	0	0	2	0	0	0	0	0	0	0	0
OTU_1607	0	0	0	0	0	0	1	0	0	1	0	0	0	0	0	4	0	0	0	0	0	0	0	0	1	0	0	0	0	0	0	0
OTU_1384	0	0	0	0	0	0	2	9	0	0	0	0	0	0	1	0	0	0	0	0	0	0	0	0	0	0	0	0	0	0	0	0
OTU_2035	0	0	0	0	0	0	1	0	0	0	0	0	0	0	1	0	0	0	0	0	0	0	0	0	0	0	1	0	0	0	0	2
OTU_1720	0	0	0	0	0	0	1	0	0	0	0	0	0	0	2	0	2	0	2	0	1	0	1	0	1	0	0	0	1	0	0	0
OTU_1715	0	0	0	0	0	0	1	0	1	7	0	9	0	0	0	0	0	0	0	0	0	0	0	0	1	0	0	0	1	0	0	0
OTU_2642	0	0	0	0	0	0	1	0	0	0	0	0	1	0	0	0	0	0	0	1	0	0	1	0	0	0	1	2	0	0	1	0
OTU_1310	0	0	0	0	0	0	1	5	0	0	0	0	1	0	0	0	0	0	0	0	1	0	0	0	0	0	0	0	0	0	0	0
OTU_584	0	0	0	0	0	0	1	27	0	1	0	11	0	0	0	0	0	0	0	5	0	0	0	9	2	6	2	14	2	1	1	4
OTU_1393	0	0	0	0	0	0	2	1	0	0	0	0	0	5	0	0	0	0	0	0	0	0	0	0	0	0	0	0	0	0	0	0
OTU_1544	0	0	0	0	0	0	3	0	1	0	1	0	0	0	1	0	0	0	1	0	1	0	0	0	0	0	1	0	4	0	1	0
OTU_2911	0	0	0	0	0	0	1	0	0	0	0	0	0	0	1	0	0	0	0	0	0	0	0	0	0	0	2	0	0	2	1	1
OTU_1308	0	0	0	0	0	0	1	0	0	0	0	6	0	0	0	0	1	0	0	0	0	0	0	0	0	0	1	0	0	0	0	0
OTU_913	0	0	0	0	0	0	1	3	2	0	1	0	0	0	0	0	0	0	2	3	2	0	0	0	0	0	1	6	1	3	0	0
OTU_1730	0	0	0	0	0	0	2	0	1	0	2	0	2	0	1	0	1	0	1	0	0	0	0	0	2	0	0	0	0	0	0	0
OTU_1940	0	0	0	0	0	0	1	0	0	0	0	6	0	0	0	0	0	0	0	0	0	0	0	0	1	0	0	0	0	0	1	2
OTU_1765	0	0	0	0	0	0	2	0	1	0	0	0	0	0	0	0	0	0	0	0	0	0	0	0	1	0	2	0	4	0	2	0
OTU_2772	0	0	0	0	0	0	1	0	0	0	0	0	1	0	0	0	0	0	0	0	0	0	0	0	0	0	0	0	1	0	0	0
OTU_2862	0	0	0	0	0	0	1	0	0	0	0	5	0	0	0	0	0	0	0	0	0	0	0	0	0	0	0	0	0	0	0	0
OTU_1815	0	0	0	0	0	0	1	0	1	0	2	2	1	1	0	0	0	0	0	0	0	0	0	0	0	5	0	5	0	0	0	0
OTU_1189	0	0	0	0	0	0	1	5	0	0	0	3	0	0	0	0	0	0	0	0	0	0	0	3	0	0	0	0	0	0	0	0
OTU_2913	0	0	0	0	0	0	1	0	0	0	0	0	0	0	0	0	1	0	0	0	0	0	0	0	0	0	0	0	1	0	0	0
OTU_2454	0	0	0	0	0	0	1	0	0	0	0	2	0	0	0	0	0	0	0	0	0	0	0	0	0	0	0	0	0	0	0	0
OTU_2722	0	0	0	0	0	0	1	0	0	0	0	0	0	0	0	0	1	0	1	0	0	0	0	3	1	0	0	0	0	0	0	0
OTU_932	0	0	0	0	0	0	1	0	0	0	0	0	0	0	0	0	0	2	0	1	0	1	0	0	0	0	2	75	0	2	0	2
OTU_1144	0	0	0	0	0	0	1	0	0	0	2	0	0	2	0	1	1	0	0	9	0	1	1	30	0	1	0	0	0	1	0	0
OTU_1336	0	0	0	0	0	0	1	6	1	0	1	0	1	1	1	0	0	0	0	1	1	1	0	0	0	6	0	0	1	0	1	1
OTU_1185	0	0	0	0	0	0	1	0	0	0	0	0	0	0	0	0	0	0	0	0	0	0	0	0	0	0	1	68	0	1	0	0
OTU_1748	0	0	0	0	0	0	1	0	0	0	0	0	0	0	0	0	0	0	0	0	0	0	0	0	0	0	0	28	0	0	0	0
OTU_1906	0	0	0	0	0	0	1	0	0	0	0	0	0	0	0	1	0	0	0	0	0	0	0	0	0	0	0	0	0	0	0	2
OTU_1187	0	0	0	0	0	0	1	5	0	0	0	0	0	0	0	0	0	0	1	6	0	0	0	0	0	4	0	0	0	0	0	4
OTU_2125	0	0	0	0	0	0	1	0	0	0	0	4	0	0	0	5	0	0	0	0	0	0	0	1	0	0	0	0	0	0	0	0
OTU_1773	0	0	0	0	0	0	1	3	0	0	0	2	2	0	0	0	0	0	0	5	1	0	0	0	0	0	0	0	0	1	0	0
OTU_1514	0	0	0	0	0	0	1	0	0	0	0	5	0	0	0	0	0	0	0	0	0	5	0	0	0	0	0	9	0	0	0	0
OTU_2767	0	0	0	0	0	0	2	0	0	0	0	0	0	0	0	0	0	0	0	0	0	0	0	0	0	0	0	3	0	0	0	0
OTU_2014	0	0	0	0	0	0	1	0	1	0	0	0	0	0	1	0	0	0	0	3	0	0	1	0	0	0	0	6	0	0	1	0
OTU_919	0	0	0	0	0	0	1	0	0	0	0	0	3	8	1	2	0	0	0	0	0	0	2	2	2	0	0	0	0	0	0	0
OTU_2670	0	0	0	0	0	0	1	0	0	1	0	0	0	0	0	0	0	0	0	0	0	0	1	0	0	0	0	6	0	0	0	0
OTU_2581	0	0	0	0	0	0	1	0	1	0	0	0	0	0	1	0	0	0	0	0	0	0	0	0	0	0	0	0	0	0	0	0
OTU_2579	0	0	0	0	0	0	1	0	0	0	0	0	0	0	2	0	0	0	0	0	0	0	0	0	0	0	0	0	0	0	0	0
OTU_2834	0	0	0	0	0	0	1	0	0	0	0	2	0	0	0	0	0	2	0	2	0	0	0	0	0	0	0	0	0	0	0	0
OTU_1839	0	0	0	0	0	0	1	0	0	0	2	0	2	0	1	0	1	0	0	0	0	0	0	0	0	0	0	0	0	0	0	0
OTU_1340	0	0	0	0	0	0	1	0	1	0	0	0	0	0	0	10	0	1	0	1	0	0	0	0	0	0	0	0	0	0	0	0
OTU_1240	0	0	0	0	0	0	1	0	0	0	0	5	0	0	0	0	0	0	1	9	0	0	0	0	0	0	0	0	0	0	0	0
OTU_1875	0	0	0	0	0	0	0	7	0	0	0	1	0	0	0	0	0	0	0	0	0	0	0	0	0	0	0	0	0	0	1	3
OTU_2087	0	0	0	0	0	0	0	6	0	0	0	0	0	0	0	0	0	0	0	0	0	0	0	0	0	0	0	0	0	2	0	1
OTU_999	0	0	0	0	0	0	0	3	0	0	0	0	0	10	0	0	1	2	0	4	0	1	0	0	0	0	0	5	0	1	0	0
OTU_1518	0	0	0	0	0	0	0	8	0	0	0	0	0	0	0	0	0	0	0	0	0	0	0	0	0	0	0	3	0	0	0	0
OTU_1889	0	0	0	0	0	0	0	15	0	0	0	1	0	0	0	0	0	1	1	0	0	0	0	0	0	0	0	3	0	0	0	0
OTU_2465	0	0	0	0	0	0	0	3	0	0	0	0	0	0	0	0	0	0	0	0	0	0	0	0	0	0	0	0	0	0	0	0
OTU_2565	0	0	0	0	0	0	0	4	0	0	1	1	0	0	0	1	0	0	0	10	0	0	0	0	2	0	0	0	0	0	0	2
OTU_2431	0	0	0	0	0	0	0	5	0	0	0	0	0	0	0	0	0	0	0	0	0	0	0	0	0	0	0	0	0	0	0	4
OTU_2399	0	0	0	0	0	0	0	4	0	0	0	0	0	0	0	0	0	0	0	0	0	0	0	0	0	0	0	0	0	0	0	0
OTU_2282	0	0	0	0	0	0	0	4	0	0	0	0	0	0	1	0	0	0	1	0	0	0	0	0	0	0	0	0	0	0	0	0
OTU_2799	0	0	0	0	0	0	0	6	0	0	0	0	0	0	0	0	0	0	0	0	0	0	0	0	0	0	0	1	0	0	0	0
OTU_2806	0	0	0	0	0	0	0	3	0	0	0	1	0	0	0	0	0	0	0	0	0	0	0	0	0	0	1	0	1	0	0	0
OTU_2819	0	0	0	0	0	0	0	5	0	0	0	0	0	0	0	0	0	0	0	0	0	0	0	0	0	0	0	0	0	0	0	0
OTU_2396	0	0	0	0	0	0	0	6	0	0	0	0	0	0	0	0	0	0	0	0	0	0	0	0	0	0	0	0	0	0	0	0
OTU_2295	0	0	0	0	0	0	0	1	0	0	0	0	0	0	0	0	0	0	0	0	0	0	0	0	0	0	0	7	0	0	0	0
OTU_2779	0	0	0	0	0	0	0	6	0	0	0	0	0	0	0	1	0	0	0	0	0	0	0	0	0	0	0	0	1	0	0	0
OTU_1998	0	0	0	0	0	0	0	9	0	0	0	0	0	0	0	0	0	0	0	0	0	0	0	0	0	0	0	0	0	0	0	0
OTU_2008	0	0	0	0	0	0	0	2	0	0	0	0	0	0	0	0	0	0	0	0	0	0	0	0	0	0	0	10	0	0	0	0
OTU_1813	0	0	0	0	0	0	0	1	0	0	0	0	0	0	0	0	0	0	0	1	0	0	0	0	0	0	0	0	0	0	0	5
OTU_2432	0	0	0	0	0	0	0	9	0	0	0	0	0	0	0	0	0	0	0	0	0	0	0	0	0	0	0	0	0	0	0	0
OTU_1898	0	0	0	0	0	0	0	3	0	0	0	0	0	0	0	0	0	0	0	0	0	0	0	0	0	0	1	1	0	0	1	0
OTU_2850	0	0	0	0	0	0	0	8	0	0	0	0	0	0	0	0	0	0	0	0	0	0	0	0	0	1	0	0	0	0	0	0
OTU_1600	0	0	0	0	0	0	0	6	0	0	0	0	0	0	0	0	0	0	0	0	0	0	0	0	0	0	0	0	0	0	0	0
OTU_2758	0	0	0	0	0	0	0	7	0	0	0	0	0	0	0	0	0	0	1	0	0	0	0	0	0	0	0	3	0	0	0	0
OTU_1899	0	0	0	0	0	0	0	3	0	0	0	1	0	0	0	0	0	0	1	0	0	0	0	0	0	0	0	0	1	0	0	0
OTU_2426	0	0	0	0	0	0	0	5	0	0	0	0	0	0	0	0	0	0	0	0	0	0	0	0	0	0	0	0	0	0	0	0
OTU_1655	0	0	0	0	0	0	0	7	0	0	0	0	0	0	0	0	0	0	0	0	0	0	0	0	0	0	0	0	0	0	0	0
OTU_1982	0	0	0	0	0	0	0	6	0	0	0	0	0	0	0	0	0	0	0	0	0	0	1	1	0	0	0	0	0	0	0	0
OTU_1737	0	0	0	0	0	0	0	4	0	0	0	0	0	0	0	0	0	0	1	0	0	0	0	0	0	0	0	2	0	0	0	0
OTU_954	0	0	0	0	0	0	0	10	0	0	2	3	0	0	0	5	0	0	0	0	1	0	0	0	0	0	0	0	0	0	0	0
OTU_2056	0	0	0	0	0	0	0	16	0	0	0	2	0	0	0	0	0	0	0	0	0	0	0	0	0	0	0	10	0	0	0	0
OTU_2572	0	0	0	0	0	0	0	4	0	0	0	0	0	0	0	0	0	0	0	0	0	0	0	0	0	0	0	0	0	0	0	0
OTU_2879	0	0	0	0	0	0	0	4	0	0	0	0	0	0	0	0	0	0	0	0	0	0	0	0	0	0	0	0	0	0	0	0
OTU_2370	0	0	0	0	0	0	0	4	0	0	0	0	0	0	0	0	0	0	0	0	0	0	0	0	0	0	0	2	0	0	0	0
OTU_2145	0	0	0	0	0	0	0	1	0	0	0	0	0	0	0	0	0	5	0	3	0	0	0	0	0	0	0	0	0	0	0	0
OTU_1570	0	0	0	0	0	0	0	8	1	0	0	0	1	0	0	0	0	0	0	0	0	0	0	0	0	1	0	0	0	1	0	0
OTU_2870	0	0	0	0	0	0	0	1	0	0	0	0	0	0	0	0	0	0	0	1	0	0	0	0	0	0	0	0	0	0	0	0
OTU_1415	0	0	0	0	0	0	0	8	0	0	0	0	0	0	0	0	0	0	0	0	0	0	0	0	0	0	0	0	0	0	0	0
OTU_1908	0	0	0	0	0	0	0	4	0	0	0	0	0	0	0	0	0	0	0	0	0	0	0	0	0	0	0	0	0	0	0	0
OTU_1753	0	0	0	0	0	0	0	7	0	1	0	3	0	1	0	0	0	1	0	3	0	0	1	0	0	0	0	3	0	0	0	1
OTU_2875	0	0	0	0	0	0	0	5	0	0	0	0	0	0	0	0	0	0	0	0	0	0	0	0	0	0	0	0	0	0	0	0
OTU_2569	0	0	0	0	0	0	0	5	0	0	0	0	0	0	0	0	0	0	0	0	0	0	0	0	0	0	0	0	0	0	0	0
OTU_1472	0	0	0	0	0	0	0	9	0	0	0	0	0	0	0	0	0	4	0	0	0	0	0	0	0	0	0	0	0	0	0	0
OTU_2530	0	0	0	0	0	0	0	4	0	0	0	0	0	1	0	0	0	0	0	0	0	0	0	0	0	0	0	0	0	0	0	0
OTU_1437	0	0	0	0	0	0	0	1	1	0	0	0	0	0	1	0	1	0	0	0	0	0	0	0	0	0	0	20	0	0	0	4
OTU_2712	0	0	0	0	0	0	0	5	0	0	0	0	0	0	0	0	0	0	0	0	0	0	0	0	0	0	0	0	0	0	0	0
OTU_2639	0	0	0	0	0	0	0	5	0	0	0	0	0	0	0	0	0	0	0	2	0	0	0	0	0	0	0	0	0	0	0	0
OTU_2134	0	0	0	0	0	0	0	9	0	0	0	0	0	0	0	0	0	0	0	0	0	0	0	0	0	0	0	5	0	0	0	0
OTU_2703	0	0	0	0	0	0	0	1	0	0	0	0	0	0	0	0	1	0	0	0	0	0	0	0	1	0	0	0	1	0	0	0
OTU_2757	0	0	0	0	0	0	0	9	0	0	0	0	0	0	0	0	0	0	0	0	0	0	0	0	0	0	0	5	0	0	0	0
OTU_1947	0	0	0	0	0	0	0	1	0	0	0	0	0	0	0	0	0	0	0	0	0	0	0	0	0	0	5	4	0	0	0	0
OTU_2225	0	0	0	0	0	0	0	5	0	0	0	0	0	0	0	0	0	0	0	0	1	0	1	0	0	0	0	0	2	2	0	0
OTU_2793	0	0	0	0	0	0	0	2	0	0	0	0	0	0	0	0	0	0	1	0	0	0	0	0	0	0	0	0	1	0	0	0
OTU_2827	0	0	0	0	0	0	0	4	0	0	0	0	0	0	0	0	0	0	0	0	0	0	0	0	0	0	0	0	0	0	0	0
OTU_2841	0	0	0	0	0	0	0	3	0	0	0	0	0	0	0	0	0	5	0	0	0	0	0	0	0	0	0	0	0	0	0	0
OTU_2285	0	0	0	0	0	0	0	5	0	0	0	3	0	0	1	0	0	0	1	0	0	0	0	0	0	0	1	0	0	0	0	0
OTU_2218	0	0	0	0	0	0	0	2	0	0	0	2	0	0	1	0	0	0	0	1	0	0	0	0	0	0	0	5	0	0	0	0
OTU_2527	0	0	0	0	0	0	0	3	0	0	0	0	0	0	0	0	0	0	0	0	0	0	0	0	0	0	0	0	0	0	0	0
OTU_2494	0	0	0	0	0	0	0	3	0	0	1	2	1	1	0	1	0	0	0	0	0	0	0	2	0	0	0	0	2	0	0	0
OTU_2191	0	0	0	0	0	0	0	7	0	0	0	0	0	0	0	0	0	0	0	0	0	0	0	0	0	0	0	0	0	0	0	0
OTU_1711	0	0	0	0	0	0	0	3	0	2	0	1	0	0	0	0	0	0	0	0	0	0	0	0	0	1	0	3	0	0	0	0
OTU_1923	0	0	0	0	0	0	0	1	0	0	0	0	0	0	0	0	0	0	0	3	0	0	0	0	0	0	0	0	0	0	0	0
OTU_921	0	0	0	0	0	0	0	3	0	7	0	0	0	12	0	0	0	0	0	2	0	0	0	1	0	0	0	7	0	0	0	0
OTU_1667	0	0	0	0	0	0	0	1	0	0	0	0	0	0	0	8	0	0	0	0	0	0	0	0	0	0	0	0	0	0	0	0
OTU_1919	0	0	0	0	0	0	0	5	0	3	0	0	0	0	0	0	0	0	0	0	0	0	0	0	0	0	0	0	0	0	0	1
OTU_1922	0	0	0	0	0	0	0	1	1	1	1	0	1	5	1	0	1	0	1	2	0	0	1	0	0	0	0	5	0	0	0	8
OTU_2333	0	0	0	0	0	0	0	3	0	0	0	0	0	0	0	0	0	0	0	0	0	0	0	0	0	0	0	0	0	0	0	0
OTU_1929	0	0	0	0	0	0	0	6	0	0	0	0	0	0	0	0	0	0	0	0	0	0	0	0	0	0	0	0	0	0	0	0
OTU_1475	0	0	0	0	0	0	0	6	0	0	0	0	0	0	0	0	0	0	0	5	0	0	0	0	0	1	0	0	0	0	0	2
OTU_2378	0	0	0	0	0	0	0	2	0	0	0	0	0	0	0	0	0	0	0	4	0	0	0	0	0	0	1	0	0	1	0	0
OTU_2977	0	0	0	0	0	0	0	2	0	0	0	0	0	0	0	1	0	0	0	0	0	0	0	0	0	0	1	0	0	0	0	0
OTU_2916	0	0	0	0	0	0	0	4	0	0	0	0	0	0	0	0	0	0	0	0	0	0	0	0	0	0	0	0	0	0	0	0
OTU_2808	0	0	0	0	0	0	0	1	0	1	0	0	0	0	0	0	0	0	0	0	0	0	0	0	0	0	0	0	0	0	0	0
OTU_2142	0	0	0	0	0	0	0	3	0	0	0	0	0	0	0	0	0	0	0	0	0	0	0	0	0	0	0	0	0	0	0	0
OTU_1891	0	0	0	0	0	0	0	1	0	0	0	0	0	0	1	0	0	0	0	0	1	0	0	0	1	0	0	3	0	0	0	0
OTU_1660	0	0	0	0	0	0	0	1	0	0	0	5	0	0	0	0	0	0	0	1	0	0	0	10	0	0	0	0	0	0	0	0
OTU_2673	0	0	0	0	0	0	0	1	0	0	0	0	0	0	0	0	0	0	0	0	0	0	0	0	0	0	0	1	0	0	0	0
OTU_2553	0	0	0	0	0	0	0	2	0	0	0	1	0	0	0	0	0	0	0	0	0	0	0	0	1	0	1	0	0	0	1	0
OTU_1726	0	0	0	0	0	0	0	1	0	0	0	2	0	0	0	3	0	0	0	0	0	2	0	0	0	0	0	0	0	0	0	0
OTU_2103	0	0	0	0	0	0	0	4	0	4	0	0	0	0	0	0	0	0	0	0	0	0	0	0	0	0	0	0	0	0	0	0
OTU_2001	0	0	0	0	0	0	0	1	0	1	0	0	0	1	0	1	0	0	0	0	0	0	0	0	0	0	1	26	0	0	0	0
OTU_1707	0	0	0	0	0	0	0	3	0	0	0	0	0	0	0	0	0	0	0	0	0	0	0	0	0	0	0	8	0	0	0	0
OTU_1370	0	0	0	0	0	0	0	2	0	0	0	0	0	0	0	0	0	0	0	6	0	12	0	0	0	0	0	0	0	0	0	0
OTU_2436	0	0	0	0	0	0	0	4	0	0	0	0	0	0	0	0	0	0	0	0	0	0	0	0	0	0	0	1	0	0	0	0
OTU_2395	0	0	0	0	0	0	0	1	0	0	0	0	1	0	0	1	0	0	1	2	0	0	0	0	0	0	0	3	1	0	0	1
OTU_2287	0	0	0	0	0	0	0	1	0	0	0	0	0	0	0	1	0	1	1	0	0	0	0	0	0	0	5	33	1	1	0	0
OTU_2017	0	0	0	0	0	0	0	4	0	0	0	0	0	0	0	0	0	0	0	0	0	0	0	0	0	0	0	0	0	0	0	0
OTU_2529	0	0	0	0	0	0	0	2	0	0	0	0	0	0	0	0	0	0	0	0	0	0	0	0	0	0	0	0	0	0	0	0
OTU_1547	0	0	0	0	0	0	0	1	0	0	0	0	0	0	0	0	0	0	0	0	0	1	0	0	0	0	0	7	0	0	0	0
OTU_2128	0	0	0	0	0	0	0	3	0	0	0	1	0	0	0	0	0	0	1	0	0	0	0	0	0	0	0	1	0	0	0	0
OTU_2040	0	0	0	0	0	0	0	2	0	0	0	1	0	0	0	0	0	0	1	0	0	1	0	0	0	0	0	1	0	0	1	0
OTU_2596	0	0	0	0	0	0	0	1	0	0	0	0	0	0	0	0	0	0	1	3	0	0	0	0	0	0	0	0	0	0	0	0
OTU_2270	0	0	0	0	0	0	0	1	0	0	0	0	0	0	0	0	0	0	1	0	0	0	0	0	1	0	0	3	0	0	0	0
OTU_1833	0	0	0	0	0	0	0	1	0	0	0	0	0	0	0	0	0	0	1	0	1	0	0	0	0	0	3	25	0	0	0	0
OTU_1500	0	0	0	0	0	0	0	1	0	0	1	0	0	0	1	0	1	0	0	2	0	0	0	0	1	6	0	0	0	0	0	0
OTU_2318	0	0	0	0	0	0	0	1	0	0	0	0	1	0	1	0	0	0	0	0	0	0	0	0	0	0	0	0	1	0	0	0
OTU_2964	0	0	0	0	0	0	0	0	1	0	1	0	0	0	1	0	0	0	0	0	2	0	1	0	3	0	1	0	1	0	1	0
OTU_1332	0	0	0	0	0	0	0	0	4	7	0	0	0	0	2	3	1	2	0	0	2	0	0	0	0	0	1	0	0	0	2	0
OTU_1995	0	0	0	0	0	0	0	0	2	0	0	0	0	0	0	0	0	2	0	0	1	0	0	0	0	0	1	0	1	0	1	0
OTU_2821	0	0	0	0	0	0	0	0	1	0	0	0	0	0	0	0	0	0	0	0	2	0	1	0	0	0	0	0	1	0	0	0
OTU_1182	0	0	0	0	0	0	0	0	5	0	0	0	6	2	3	0	0	0	3	1	1	0	6	0	0	0	0	0	4	1	5	2
OTU_2946	0	0	0	0	0	0	0	0	2	1	0	0	0	0	1	0	0	0	0	0	0	0	1	0	0	0	0	0	1	0	0	0
OTU_2877	0	0	0	0	0	0	0	0	1	0	0	0	0	0	0	0	0	0	0	0	0	0	1	0	0	0	0	0	1	0	0	0
OTU_2929	0	0	0	0	0	0	0	0	2	2	0	0	0	0	0	0	0	0	0	0	0	0	0	0	0	0	0	0	0	1	0	0
OTU_2949	0	0	0	0	0	0	0	0	2	0	0	0	0	0	0	0	1	0	0	0	0	0	1	0	0	0	0	0	0	0	0	0
OTU_2672	0	0	0	0	0	0	0	0	1	0	0	0	0	0	1	0	0	0	1	0	0	0	0	0	0	0	1	0	0	2	0	0
OTU_2791	0	0	0	0	0	0	0	0	1	0	0	0	0	1	1	0	0	0	0	0	0	0	0	0	1	0	0	0	0	0	0	0
OTU_2555	0	0	0	0	0	0	0	0	1	0	0	0	0	0	0	0	0	0	1	0	0	0	0	0	1	0	0	0	0	0	1	2
OTU_1546	0	0	0	0	0	0	0	0	1	0	0	0	1	0	0	0	0	0	0	7	0	0	0	2	0	0	1	0	0	0	1	1
OTU_2283	0	0	0	0	0	0	0	0	2	0	0	0	0	0	0	0	1	0	0	0	0	0	0	0	0	0	0	0	0	0	0	0
OTU_2952	0	0	0	0	0	0	0	0	1	0	0	0	1	0	0	0	0	0	0	0	0	0	0	0	0	0	0	0	0	0	0	0
OTU_981	0	0	0	0	0	0	0	0	1	0	0	0	0	20	0	0	0	0	0	1	0	0	0	0	0	0	0	0	0	0	0	0
OTU_2738	0	0	0	0	0	0	0	0	2	0	0	0	0	0	0	0	0	0	0	0	0	0	0	0	0	0	0	0	0	0	0	0
OTU_2361	0	0	0	0	0	0	0	0	1	0	0	0	0	0	0	1	1	0	0	0	0	0	0	0	0	0	0	0	0	0	0	0
OTU_2126	0	0	0	0	0	0	0	0	1	0	0	5	0	1	1	0	0	0	0	0	0	0	0	0	0	0	0	0	0	0	0	0
OTU_2068	0	0	0	0	0	0	0	0	1	1	0	0	0	0	0	7	0	0	0	0	0	0	0	0	1	0	0	0	0	0	0	0
OTU_1749	0	0	0	0	0	0	0	0	1	5	0	0	0	0	0	2	0	0	0	0	0	0	0	1	0	0	0	0	0	3	0	0
OTU_1856	0	0	0	0	0	0	0	0	1	0	0	1	0	0	1	5	0	1	0	2	1	1	0	0	0	0	1	0	0	1	0	1
OTU_2460	0	0	0	0	0	0	0	0	1	0	1	0	0	0	0	0	0	0	0	0	0	0	0	0	0	0	1	3	0	0	0	0
OTU_2848	0	0	0	0	0	0	0	0	3	0	0	0	0	0	0	0	0	0	0	0	0	0	0	0	0	0	0	0	1	0	0	0
OTU_2058	0	0	0	0	0	0	0	0	1	0	0	0	0	0	1	0	0	0	0	0	0	0	1	0	0	1	1	9	0	1	0	0
OTU_2706	0	0	0	0	0	0	0	0	1	0	0	0	0	0	0	0	1	0	0	0	2	0	0	0	0	0	0	0	1	1	0	0
OTU_1661	0	0	0	0	0	0	0	0	1	0	0	0	0	12	0	0	0	0	0	0	0	0	0	0	0	0	0	0	0	0	0	0
OTU_2923	0	0	0	0	0	0	0	0	1	0	0	0	0	0	0	0	0	0	0	1	0	0	0	0	0	0	0	0	1	0	0	0
OTU_2568	0	0	0	0	0	0	0	0	1	0	0	2	0	0	0	0	0	0	0	0	0	0	0	0	0	0	0	0	0	0	0	0
OTU_2338	0	0	0	0	0	0	0	0	1	0	0	0	0	0	0	7	0	0	0	0	0	0	0	0	0	0	0	0	0	0	0	0
OTU_2591	0	0	0	0	0	0	0	0	1	0	0	0	0	0	0	0	0	0	0	0	0	0	0	0	0	0	1	0	1	1	0	0
OTU_2149	0	0	0	0	0	0	0	0	1	1	0	0	0	0	1	1	1	0	0	0	0	0	0	0	0	0	0	0	0	0	0	0
OTU_1329	0	0	0	0	0	0	0	0	1	0	0	15	0	0	0	0	0	0	1	0	0	0	0	0	0	0	0	1	0	0	1	0
OTU_2497	0	0	0	0	0	0	0	0	1	0	1	0	0	0	1	0	0	0	1	0	0	0	0	0	0	0	0	0	1	0	0	0
OTU_1413	0	0	0	0	0	0	0	0	1	0	0	0	1	0	4	0	0	0	0	0	0	0	1	0	0	0	0	6	0	0	1	0
OTU_2897	0	0	0	0	0	0	0	0	1	0	0	0	0	0	0	0	0	0	0	0	0	0	0	0	0	0	0	0	0	0	0	2
OTU_2753	0	0	0	0	0	0	0	0	1	0	0	6	0	0	0	0	0	0	0	0	0	0	0	0	0	0	0	0	0	0	0	0
OTU_1272	0	0	0	0	0	0	0	0	1	0	2	0	1	0	0	0	1	3	3	0	1	0	0	0	1	0	3	7	1	0	3	0
OTU_2424	0	0	0	0	0	0	0	0	1	0	0	0	0	0	0	0	0	0	0	0	0	0	0	0	0	0	0	0	0	0	3	4
OTU_2765	0	0	0	0	0	0	0	0	1	0	0	0	0	0	0	0	0	0	0	0	0	0	1	0	0	0	0	0	1	0	0	0
OTU_2504	0	0	0	0	0	0	0	0	1	0	0	0	2	0	0	0	0	0	0	0	0	0	0	0	0	0	1	0	1	0	0	0
OTU_2796	0	0	0	0	0	0	0	0	1	0	0	0	0	0	0	0	0	5	0	0	1	0	0	0	0	0	0	0	0	0	0	0
OTU_2000	0	0	0	0	0	0	0	0	1	0	0	0	0	0	0	0	1	0	0	2	0	0	0	0	0	0	0	0	0	0	0	0
OTU_1298	0	0	0	0	0	0	0	0	1	0	1	0	0	15	0	0	0	0	0	0	0	0	0	0	0	0	0	0	0	0	0	0
OTU_1684	0	0	0	0	0	0	0	0	1	0	1	0	0	0	0	0	0	0	0	0	0	0	1	5	0	0	0	3	0	0	0	5
OTU_2533	0	0	0	0	0	0	0	0	1	0	2	0	0	0	2	0	1	0	2	3	0	0	0	0	0	0	0	0	0	0	0	0
OTU_1722	0	0	0	0	0	0	0	0	0	3	0	0	0	0	0	0	0	9	0	3	0	0	1	0	0	0	0	0	0	0	0	0
OTU_2969	0	0	0	0	0	0	0	0	0	3	0	0	0	0	0	0	0	0	0	0	0	0	0	0	0	0	0	0	0	0	0	0
OTU_1542	0	0	0	0	0	0	0	0	0	9	0	1	0	0	0	0	0	0	0	5	0	0	1	0	0	0	0	0	0	0	0	0
OTU_1663	0	0	0	0	0	0	0	0	0	10	0	0	0	0	0	0	0	0	0	0	0	0	0	0	0	0	0	0	0	0	0	0
OTU_2963	0	0	0	0	0	0	0	0	0	5	0	0	0	0	0	0	0	0	0	0	0	0	0	0	0	0	0	0	0	0	0	0
OTU_1177	0	0	0	0	0	0	0	0	0	3	0	3	0	0	0	0	0	0	0	3	0	0	0	0	0	1	1	0	0	1	0	0
OTU_2918	0	0	0	0	0	0	0	0	0	2	0	0	0	0	0	0	0	0	0	0	0	0	0	3	0	0	0	0	0	0	0	0
OTU_2471	0	0	0	0	0	0	0	0	0	3	0	0	0	0	0	0	0	0	0	0	0	0	0	0	0	0	0	1	0	0	0	0
OTU_2524	0	0	0	0	0	0	0	0	0	3	0	0	0	0	0	0	0	0	0	0	0	0	0	0	0	0	0	0	0	0	0	0
OTU_801	0	0	0	0	0	0	0	0	0	5	0	0	0	0	0	0	2	0	1	0	0	0	0	0	0	0	0	0	2	4	0	22
OTU_2165	0	0	0	0	0	0	0	0	0	2	0	0	0	0	0	0	0	0	0	0	0	0	0	0	0	0	0	0	1	1	0	0
OTU_2742	0	0	0	0	0	0	0	0	0	1	0	0	0	0	0	0	0	0	0	0	0	0	0	0	0	0	0	6	0	0	0	0
OTU_2556	0	0	0	0	0	0	0	0	0	6	0	0	0	1	0	0	1	0	0	0	0	0	0	0	0	0	0	1	0	0	0	0
OTU_2755	0	0	0	0	0	0	0	0	0	2	0	0	0	0	0	1	0	0	0	0	0	0	0	0	0	0	0	0	0	0	0	0
OTU_1769	0	0	0	0	0	0	0	0	0	9	0	0	0	0	0	0	0	0	0	0	0	0	0	0	0	0	0	0	0	0	0	0
OTU_2210	0	0	0	0	0	0	0	0	0	2	0	0	0	1	0	0	1	0	0	0	0	0	1	0	0	0	0	0	0	3	1	3
OTU_2656	0	0	0	0	0	0	0	0	0	3	0	1	0	6	0	0	0	0	1	0	0	0	0	0	0	0	0	2	0	0	1	0
OTU_1841	0	0	0	0	0	0	0	0	0	7	0	0	0	0	0	0	0	0	0	0	0	0	0	0	0	0	0	0	0	0	0	0
OTU_2641	0	0	0	0	0	0	0	0	0	3	1	1	0	0	0	0	0	0	0	1	0	0	0	0	0	0	0	0	1	0	0	0
OTU_2477	0	0	0	0	0	0	0	0	0	3	0	0	0	0	0	0	0	0	0	0	0	0	0	0	0	0	0	3	0	0	0	0
OTU_2184	0	0	0	0	0	0	0	0	0	2	0	0	0	0	0	0	0	0	0	0	0	0	0	0	0	0	0	3	0	0	0	0
OTU_1734	0	0	0	0	0	0	0	0	0	2	0	2	0	0	0	0	1	0	0	5	0	1	1	0	0	0	1	1	1	1	1	1
OTU_1460	0	0	0	0	0	0	0	0	0	3	0	0	0	0	0	0	0	0	1	0	0	0	0	0	1	5	0	0	0	0	0	0
OTU_1045	0	0	0	0	0	0	0	0	0	1	0	2	0	10	0	0	0	0	0	0	0	0	0	0	0	0	0	0	0	0	0	3
OTU_2515	0	0	0	0	0	0	0	0	0	2	0	2	0	0	0	0	0	0	0	0	0	0	0	0	0	0	0	0	0	0	0	0
OTU_1591	0	0	0	0	0	0	0	0	0	3	0	0	0	0	0	1	0	0	0	1	0	0	0	0	1	1	0	4	0	2	0	0
OTU_1659	0	0	0	0	0	0	0	0	0	2	0	0	0	0	0	0	0	0	0	0	0	0	0	0	0	0	0	0	0	0	0	3
OTU_2938	0	0	0	0	0	0	0	0	0	1	0	0	0	0	0	0	0	0	0	0	0	0	0	4	0	0	0	0	0	0	0	0
OTU_2498	0	0	0	0	0	0	0	0	0	1	0	0	0	0	2	0	0	0	0	0	0	0	0	0	0	0	0	0	0	0	0	0
OTU_1303	0	0	0	0	0	0	0	0	0	1	0	0	0	0	0	0	0	0	0	0	0	0	0	0	1	4	0	0	0	0	0	0
OTU_2575	0	0	0	0	0	0	0	0	0	4	0	5	0	0	0	0	0	0	0	0	0	0	0	0	0	0	0	0	0	0	0	0
OTU_2901	0	0	0	0	0	0	0	0	0	1	0	0	0	0	0	0	0	0	0	0	0	0	0	3	0	0	0	0	0	0	0	0
OTU_1950	0	0	0	0	0	0	0	0	0	1	0	0	0	0	0	1	0	0	0	0	0	2	0	0	0	1	4	71	0	0	0	0
OTU_2561	0	0	0	0	0	0	0	0	0	1	0	0	1	0	0	0	0	0	0	0	1	0	0	0	0	0	0	0	0	0	0	1
OTU_1879	0	0	0	0	0	0	0	0	0	1	0	1	0	0	0	4	0	11	0	0	0	0	0	0	0	1	0	0	0	0	0	0
OTU_2407	0	0	0	0	0	0	0	0	0	1	0	0	0	0	0	0	0	0	0	0	0	0	0	0	0	0	0	0	1	0	0	0
OTU_2428	0	0	0	0	0	0	0	0	0	1	0	0	0	0	0	0	1	0	1	0	0	0	0	0	1	1	0	0	0	0	0	1
OTU_2066	0	0	0	0	0	0	0	0	0	1	0	0	0	0	1	0	0	0	0	0	0	0	0	0	0	0	0	0	0	0	0	7
OTU_1506	0	0	0	0	0	0	0	0	0	1	0	1	0	0	0	0	0	0	0	0	1	1	0	1	0	0	1	19	0	0	0	0
OTU_2425	0	0	0	0	0	0	0	0	0	1	0	0	0	0	0	4	0	0	0	0	0	0	0	0	0	0	1	2	0	0	1	0
OTU_1958	0	0	0	0	0	0	0	0	0	0	1	0	1	0	0	0	0	0	0	0	0	0	0	5	0	0	0	0	0	0	0	0
OTU_1744	0	0	0	0	0	0	0	0	0	0	1	0	0	0	0	0	0	8	0	0	0	0	0	0	0	0	0	0	0	0	0	0
OTU_2853	0	0	0	0	0	0	0	0	0	0	2	0	0	0	0	0	0	0	0	0	0	0	0	0	0	0	0	0	0	0	0	0
OTU_2427	0	0	0	0	0	0	0	0	0	0	1	1	0	0	0	0	0	0	0	0	0	0	0	0	0	1	0	0	1	0	0	0
OTU_677	0	0	0	0	0	0	0	0	0	0	1	9	0	0	0	0	0	0	0	0	0	0	0	31	0	0	0	0	0	1	0	0
OTU_2778	0	0	0	0	0	0	0	0	0	0	2	0	0	0	0	0	2	0	0	0	0	0	3	3	0	0	2	0	3	0	1	0
OTU_2724	0	0	0	0	0	0	0	0	0	0	1	0	1	0	1	1	0	0	0	0	0	0	0	0	0	0	0	0	0	0	0	0
OTU_2942	0	0	0	0	0	0	0	0	0	0	1	5	0	0	0	0	0	0	0	3	0	0	0	0	0	0	0	4	0	0	0	0
OTU_1450	0	0	0	0	0	0	0	0	0	0	1	0	0	0	0	0	0	0	0	0	0	0	0	9	0	0	0	0	0	1	0	0
OTU_1320	0	0	0	0	0	0	0	0	0	0	1	10	0	0	0	0	0	0	0	0	0	0	0	0	1	0	0	0	0	0	0	0
OTU_1445	0	0	0	0	0	0	0	0	0	0	1	6	1	0	0	0	3	0	0	0	0	0	0	0	0	0	0	0	1	0	0	0
OTU_2271	0	0	0	0	0	0	0	0	0	0	2	0	0	0	0	0	0	0	0	0	0	0	0	0	0	0	0	0	0	0	0	0
OTU_2069	0	0	0	0	0	0	0	0	0	0	1	0	0	0	0	0	0	0	0	0	0	0	0	6	0	0	0	0	0	0	0	0
OTU_1819	0	0	0	0	0	0	0	0	0	0	1	0	0	0	0	0	0	0	0	0	0	0	0	3	0	0	0	2	0	0	0	0
OTU_2686	0	0	0	0	0	0	0	0	0	0	1	0	0	0	0	5	0	0	0	0	0	0	0	0	0	0	0	0	0	0	0	0
OTU_1930	0	0	0	0	0	0	0	0	0	0	1	7	0	0	0	0	0	0	0	0	0	0	0	0	0	0	0	0	0	0	0	0
OTU_1704	0	0	0	0	0	0	0	0	0	0	0	9	0	0	0	0	0	0	0	0	0	0	0	0	0	0	0	0	0	1	0	0
OTU_2723	0	0	0	0	0	0	0	0	0	0	0	2	0	0	0	0	0	0	0	0	0	0	0	0	0	0	0	0	0	0	0	0
OTU_1420	0	0	0	0	0	0	0	0	0	0	0	19	0	8	0	0	0	0	0	0	0	0	0	0	1	3	0	0	0	0	1	1
OTU_2171	0	0	0	0	0	0	0	0	0	0	0	3	0	0	0	0	0	0	0	5	0	0	0	0	0	0	0	1	0	0	0	0
OTU_1959	0	0	0	0	0	0	0	0	0	0	0	4	0	0	0	0	0	0	0	1	0	2	0	0	0	0	0	7	0	2	0	0
OTU_1862	0	0	0	0	0	0	0	0	0	0	0	3	0	0	0	0	0	0	0	0	0	0	0	0	0	0	1	12	0	0	0	1
OTU_2244	0	0	0	0	0	0	0	0	0	0	0	6	0	0	0	0	0	0	0	0	0	0	0	0	0	0	0	0	0	0	0	0
OTU_1529	0	0	0	0	0	0	0	0	0	0	0	5	0	0	1	1	0	0	0	0	0	0	0	3	0	0	0	0	0	0	0	0
OTU_1105	0	0	0	0	0	0	0	0	0	0	0	3	0	0	0	0	0	0	0	0	0	0	0	0	1	0	0	10	0	1	0	0
OTU_2099	0	0	0	0	0	0	0	0	0	0	0	5	0	0	0	0	0	0	0	0	0	0	0	0	0	0	0	0	0	0	0	0
OTU_2489	0	0	0	0	0	0	0	0	0	0	0	6	0	0	0	0	0	0	0	0	0	0	0	0	0	0	0	0	0	0	0	0
OTU_842	0	0	0	0	0	0	0	0	0	0	0	3	0	2	0	0	0	0	1	3	0	0	0	0	0	1	3	78	0	1	1	0
OTU_2974	0	0	0	0	0	0	0	0	0	0	0	3	0	0	0	1	0	0	0	0	0	0	1	0	0	0	0	0	0	0	1	0
OTU_1951	0	0	0	0	0	0	0	0	0	0	0	9	0	0	0	0	0	0	0	0	0	0	0	0	0	0	0	0	0	0	0	0
OTU_2590	0	0	0	0	0	0	0	0	0	0	0	4	0	0	0	0	0	0	0	0	0	0	0	0	0	2	0	0	0	0	0	0
OTU_2915	0	0	0	0	0	0	0	0	0	0	0	2	0	0	0	0	0	0	0	0	0	0	0	0	0	0	0	0	0	0	1	0
OTU_2146	0	0	0	0	0	0	0	0	0	0	0	5	0	0	0	0	0	0	0	0	0	0	0	0	0	0	0	0	0	0	0	0
OTU_2854	0	0	0	0	0	0	0	0	0	0	0	2	0	0	0	0	1	0	0	0	0	0	0	0	1	0	1	17	0	0	0	0
OTU_2133	0	0	0	0	0	0	0	0	0	0	0	5	0	0	0	0	0	0	0	0	0	0	0	0	0	0	0	0	1	0	0	0
OTU_1174	0	0	0	0	0	0	0	0	0	0	0	2	0	0	0	0	0	0	0	0	0	0	0	0	0	0	8	31	0	0	0	0
OTU_1869	0	0	0	0	0	0	0	0	0	0	0	3	0	0	0	0	0	0	0	0	0	0	0	0	0	0	1	25	0	0	0	0
OTU_1318	0	0	0	0	0	0	0	0	0	0	0	8	0	0	0	0	0	0	0	0	0	0	1	0	0	0	0	0	0	0	0	0
OTU_2595	0	0	0	0	0	0	0	0	0	0	0	1	0	2	0	0	0	0	0	0	0	0	1	0	0	0	0	0	0	0	0	0
OTU_2816	0	0	0	0	0	0	0	0	0	0	0	1	0	0	0	0	0	0	0	0	0	0	0	0	0	0	0	1	0	0	0	0
OTU_2104	0	0	0	0	0	0	0	0	0	0	0	6	0	1	0	0	1	0	0	3	0	0	0	0	0	0	0	0	0	0	0	0
OTU_862	0	0	0	0	0	0	0	0	0	0	0	1	0	0	0	0	0	0	0	0	0	0	0	0	0	0	4	92	0	1	0	0
OTU_1265	0	0	0	0	0	0	0	0	0	0	0	1	0	0	0	0	0	3	0	0	0	0	0	0	0	0	2	31	0	1	0	0
OTU_1061	0	0	0	0	0	0	0	0	0	0	0	14	0	0	0	0	0	0	0	0	0	0	0	0	0	0	0	0	0	0	0	0
OTU_812	0	0	0	0	0	0	0	0	0	0	0	3	0	0	0	0	0	0	0	5	0	0	0	1	0	0	14	79	0	2	0	0
OTU_2950	0	0	0	0	0	0	0	0	0	0	0	2	0	0	0	0	0	0	0	0	0	0	0	0	0	0	0	0	0	0	0	0
OTU_1669	0	0	0	0	0	0	0	0	0	0	0	5	0	0	0	0	0	0	0	0	0	0	0	0	0	0	0	0	0	0	0	0
OTU_2507	0	0	0	0	0	0	0	0	0	0	0	5	0	0	1	0	0	0	0	0	0	0	0	0	0	0	0	0	0	0	0	0
OTU_2882	0	0	0	0	0	0	0	0	0	0	0	4	0	0	0	0	0	0	0	1	0	0	0	0	0	2	0	3	1	0	0	1
OTU_1685	0	0	0	0	0	0	0	0	0	0	0	1	0	0	0	0	0	0	0	1	0	0	0	0	0	1	0	16	0	0	1	0
OTU_2921	0	0	0	0	0	0	0	0	0	0	0	6	0	0	0	0	0	0	0	0	0	0	0	0	0	0	0	0	0	0	0	0
OTU_1051	0	0	0	0	0	0	0	0	0	0	0	1	0	0	0	0	0	0	0	0	0	0	0	1	0	0	1	43	0	0	0	0
OTU_2100	0	0	0	0	0	0	0	0	0	0	0	8	0	0	0	0	0	2	0	0	0	0	0	0	0	0	0	0	0	0	0	0
OTU_2212	0	0	0	0	0	0	0	0	0	0	0	5	0	0	0	0	0	0	0	0	0	0	0	0	0	0	0	0	0	0	0	0
OTU_2903	0	0	0	0	0	0	0	0	0	0	0	1	0	0	0	0	0	0	0	0	0	0	0	0	0	0	0	0	0	0	0	2
OTU_1184	0	0	0	0	0	0	0	0	0	0	0	2	0	0	0	0	0	0	0	0	0	0	0	0	0	0	0	29	0	0	0	0
OTU_1664	0	0	0	0	0	0	0	0	0	0	0	8	0	0	0	0	0	0	0	0	0	0	0	0	0	0	0	0	0	0	0	0
OTU_2836	0	0	0	0	0	0	0	0	0	0	0	3	0	0	0	0	0	0	0	0	0	0	0	0	0	0	0	0	0	0	0	0
OTU_2934	0	0	0	0	0	0	0	0	0	0	0	1	0	0	0	0	0	0	0	0	0	0	0	0	0	0	0	8	0	0	0	0
OTU_2405	0	0	0	0	0	0	0	0	0	0	0	6	0	0	0	0	0	0	0	0	0	0	0	0	0	0	0	0	0	0	0	0
OTU_2071	0	0	0	0	0	0	0	0	0	0	0	13	0	0	0	0	0	0	0	0	0	0	0	0	0	0	0	0	0	0	0	0
OTU_1097	0	0	0	0	0	0	0	0	0	0	0	5	1	0	0	0	0	0	0	9	0	1	1	0	0	0	0	0	0	0	0	0
OTU_1369	0	0	0	0	0	0	0	0	0	0	0	2	0	0	0	0	0	10	0	0	0	2	0	0	0	0	1	0	0	0	0	0
OTU_903	0	0	0	0	0	0	0	0	0	0	0	1	0	0	0	0	1	0	1	1	0	0	0	0	1	14	0	0	0	0	0	10
OTU_2922	0	0	0	0	0	0	0	0	0	0	0	3	0	0	0	0	0	0	0	0	0	0	0	0	0	0	0	0	0	0	0	0
OTU_2401	0	0	0	0	0	0	0	0	0	0	0	1	0	0	0	0	0	0	0	0	0	0	0	0	0	1	0	0	0	0	0	0
OTU_2265	0	0	0	0	0	0	0	0	0	0	0	1	0	0	0	0	0	0	0	0	0	0	0	2	0	0	0	0	0	0	0	0
OTU_2679	0	0	0	0	0	0	0	0	0	0	0	2	0	0	0	1	0	0	0	0	0	0	0	0	0	0	0	0	0	0	0	0
OTU_2780	0	0	0	0	0	0	0	0	0	0	0	3	0	0	0	0	0	1	0	0	0	0	0	0	0	0	0	0	0	0	0	0
OTU_2070	0	0	0	0	0	0	0	0	0	0	0	1	0	0	0	0	0	0	0	0	2	0	0	0	0	0	0	0	0	0	0	2
OTU_1419	0	0	0	0	0	0	0	0	0	0	0	3	0	0	0	0	0	0	0	0	0	0	0	0	0	0	0	12	0	0	0	0
OTU_2430	0	0	0	0	0	0	0	0	0	0	0	2	0	7	0	0	0	0	0	0	0	0	0	0	0	0	0	0	0	0	0	1
OTU_2965	0	0	0	0	0	0	0	0	0	0	0	1	0	0	0	0	0	0	0	0	0	0	0	0	0	0	0	5	0	0	0	2
OTU_2360	0	0	0	0	0	0	0	0	0	0	0	1	0	0	0	0	0	0	0	5	0	0	0	1	0	1	0	0	0	0	0	1
OTU_2300	0	0	0	0	0	0	0	0	0	0	0	1	0	0	0	0	0	0	0	0	0	0	0	0	0	5	0	0	0	0	0	0
OTU_2608	0	0	0	0	0	0	0	0	0	0	0	1	0	0	0	0	0	0	0	0	0	0	0	0	0	0	0	3	0	0	0	0
OTU_2801	0	0	0	0	0	0	0	0	0	0	0	1	1	0	0	1	0	1	0	3	0	0	0	0	1	0	0	0	0	1	0	0
OTU_2406	0	0	0	0	0	0	0	0	0	0	0	2	0	0	0	0	0	0	0	0	0	0	0	5	0	0	0	0	0	0	0	0
OTU_2452	0	0	0	0	0	0	0	0	0	0	0	1	0	3	0	0	0	1	0	0	0	0	0	0	0	0	0	0	0	1	0	0
OTU_2689	0	0	0	0	0	0	0	0	0	0	0	2	0	0	0	0	0	0	0	0	0	0	0	0	0	0	0	0	0	0	0	0
OTU_2273	0	0	0	0	0	0	0	0	0	0	0	2	0	0	0	0	0	0	0	0	0	0	0	0	0	0	0	0	0	0	0	0
OTU_2453	0	0	0	0	0	0	0	0	0	0	0	1	0	0	0	0	0	0	0	0	0	0	0	0	0	0	0	6	0	0	0	0
OTU_1324	0	0	0	0	0	0	0	0	0	0	0	1	0	7	0	0	0	0	0	0	0	0	0	7	0	0	0	0	0	0	0	0
OTU_2580	0	0	0	0	0	0	0	0	0	0	0	1	2	2	0	0	0	0	0	0	0	0	0	0	0	0	0	0	0	0	0	0
OTU_1554	0	0	0	0	0	0	0	0	0	0	0	2	1	0	1	0	0	0	0	0	1	0	0	0	0	0	0	0	0	0	0	1
OTU_1074	0	0	0	0	0	0	0	0	0	0	0	1	0	0	0	0	0	13	0	0	0	0	0	0	0	1	0	0	0	0	0	0
OTU_1581	0	0	0	0	0	0	0	0	0	0	0	4	0	0	0	0	0	0	0	0	0	0	0	0	0	0	0	3	0	0	0	0
OTU_1068	0	0	0	0	0	0	0	0	0	0	0	1	0	0	0	0	0	0	0	0	0	0	0	0	0	1	4	25	0	0	0	0
OTU_2655	0	0	0	0	0	0	0	0	0	0	0	2	0	0	0	2	0	0	0	0	0	0	0	0	0	0	0	7	0	0	0	0
OTU_2006	0	0	0	0	0	0	0	0	0	0	0	1	0	0	0	0	0	8	0	0	0	0	0	0	0	0	0	0	0	0	0	0
OTU_2867	0	0	0	0	0	0	0	0	0	0	0	1	0	0	0	0	0	0	0	0	0	1	0	0	0	3	0	0	0	0	0	0
OTU_1871	0	0	0	0	0	0	0	0	0	0	0	0	6	0	0	0	0	0	0	0	0	0	3	0	1	0	0	0	0	0	0	0
OTU_2473	0	0	0	0	0	0	0	0	0	0	0	0	1	0	0	0	0	0	1	0	0	0	0	0	0	0	0	0	0	0	0	0
OTU_2422	0	0	0	0	0	0	0	0	0	0	0	0	1	7	0	0	0	0	0	0	0	0	1	0	1	0	0	0	0	0	1	0
OTU_2647	0	0	0	0	0	0	0	0	0	0	0	0	1	0	0	0	0	0	0	2	0	0	0	0	0	0	0	3	0	0	0	0
OTU_2717	0	0	0	0	0	0	0	0	0	0	0	0	1	0	0	0	0	4	0	0	0	0	0	0	2	0	0	0	0	1	0	0
OTU_1109	0	0	0	0	0	0	0	0	0	0	0	0	1	18	0	0	0	0	1	0	0	0	0	0	0	0	0	0	1	0	0	0
OTU_1790	0	0	0	0	0	0	0	0	0	0	0	0	1	0	0	0	0	10	0	0	0	0	0	0	0	0	0	0	0	0	0	0
OTU_2328	0	0	0	0	0	0	0	0	0	0	0	0	1	0	0	0	0	0	0	0	0	0	0	0	1	0	0	0	0	2	0	0
OTU_1700	0	0	0	0	0	0	0	0	0	0	0	0	1	0	0	0	0	5	0	0	0	0	0	0	0	0	0	0	0	0	0	2
OTU_1146	0	0	0	0	0	0	0	0	0	0	0	0	1	0	1	0	0	0	0	0	0	0	0	13	0	0	0	0	0	0	0	0
OTU_2211	0	0	0	0	0	0	0	0	0	0	0	0	1	0	0	0	2	6	0	0	1	0	0	0	0	0	0	0	0	1	0	0
OTU_2294	0	0	0	0	0	0	0	0	0	0	0	0	1	0	0	0	0	0	0	0	0	0	0	0	0	0	1	0	1	0	0	1
OTU_2652	0	0	0	0	0	0	0	0	0	0	0	0	0	3	0	0	0	0	0	0	0	0	0	0	0	0	0	0	0	0	0	0
OTU_1396	0	0	0	0	0	0	0	0	0	0	0	0	0	7	0	4	0	0	0	0	0	0	0	0	0	0	0	0	0	0	0	0
OTU_1754	0	0	0	0	0	0	0	0	0	0	0	0	0	5	0	0	0	0	0	1	0	0	0	0	0	0	0	0	0	0	0	0
OTU_1196	0	0	0	0	0	0	0	0	0	0	0	0	0	1	0	0	0	0	0	0	0	0	0	2	0	0	0	0	0	1	0	7
OTU_2241	0	0	0	0	0	0	0	0	0	0	0	0	0	8	1	0	0	0	0	0	0	0	1	0	0	0	0	0	0	0	0	0
OTU_2598	0	0	0	0	0	0	0	0	0	0	0	0	0	1	0	0	0	0	0	4	0	0	0	0	0	0	0	0	0	0	0	0
OTU_2310	0	0	0	0	0	0	0	0	0	0	0	0	0	6	0	0	0	0	0	0	0	1	0	0	2	0	0	0	0	0	0	0
OTU_1435	0	0	0	0	0	0	0	0	0	0	0	0	0	14	0	1	0	0	0	0	0	9	0	0	0	0	0	1	0	0	0	0
OTU_2615	0	0	0	0	0	0	0	0	0	0	0	0	0	3	0	0	0	0	0	0	0	0	0	0	0	0	0	0	0	0	0	0
OTU_2760	0	0	0	0	0	0	0	0	0	0	0	0	0	3	0	0	0	0	0	0	0	0	0	0	0	0	0	0	0	0	0	0
OTU_1390	0	0	0	0	0	0	0	0	0	0	0	0	0	10	0	1	0	0	0	0	0	0	1	0	0	0	0	0	0	0	0	0
OTU_2402	0	0	0	0	0	0	0	0	0	0	0	0	0	3	0	4	0	0	0	0	0	0	0	0	0	0	0	0	0	0	0	0
OTU_2317	0	0	0	0	0	0	0	0	0	0	0	0	0	6	0	0	0	1	0	0	0	0	0	0	0	0	0	0	0	0	0	0
OTU_1555	0	0	0	0	0	0	0	0	0	0	0	0	0	9	1	0	0	1	0	1	2	0	0	2	0	0	0	0	0	0	0	0
OTU_2702	0	0	0	0	0	0	0	0	0	0	0	0	0	2	0	0	0	0	0	0	0	0	0	0	0	0	0	0	0	0	0	0
OTU_2481	0	0	0	0	0	0	0	0	0	0	0	0	0	5	0	0	0	0	0	0	0	0	0	0	0	0	0	0	0	0	0	0
OTU_2709	0	0	0	0	0	0	0	0	0	0	0	0	0	4	1	0	0	0	0	0	0	0	0	0	0	0	0	0	0	0	0	0
OTU_2979	0	0	0	0	0	0	0	0	0	0	0	0	0	3	0	0	0	0	0	0	0	0	2	0	0	0	0	0	0	0	0	0
OTU_2479	0	0	0	0	0	0	0	0	0	0	0	0	0	2	0	0	0	0	0	0	0	0	0	0	0	0	0	0	0	0	0	0
OTU_2719	0	0	0	0	0	0	0	0	0	0	0	0	0	3	0	0	0	0	0	0	0	0	0	0	0	0	0	0	0	0	0	0
OTU_2650	0	0	0	0	0	0	0	0	0	0	0	0	0	2	0	0	0	0	0	0	0	0	0	0	0	0	0	0	0	0	0	0
OTU_2409	0	0	0	0	0	0	0	0	0	0	0	0	0	2	0	2	0	2	0	0	0	0	0	0	0	0	0	0	0	1	0	0
OTU_1877	0	0	0	0	0	0	0	0	0	0	0	0	0	1	0	0	0	3	0	0	0	0	0	0	0	0	1	0	0	1	1	0
OTU_2205	0	0	0	0	0	0	0	0	0	0	0	0	0	1	0	0	0	0	0	0	0	0	0	0	0	0	0	0	0	0	0	5
OTU_2314	0	0	0	0	0	0	0	0	0	0	0	0	0	0	1	0	0	0	0	0	0	0	0	0	0	0	1	0	0	0	1	6
OTU_2627	0	0	0	0	0	0	0	0	0	0	0	0	0	0	1	0	0	1	0	0	0	0	0	0	0	0	0	0	0	0	0	0
OTU_2236	0	0	0	0	0	0	0	0	0	0	0	0	0	0	1	0	1	0	0	0	0	0	2	0	0	0	0	0	0	0	0	0
OTU_2734	0	0	0	0	0	0	0	0	0	0	0	0	0	0	1	0	0	0	0	0	0	0	0	0	0	0	0	0	1	0	0	0
OTU_2747	0	0	0	0	0	0	0	0	0	0	0	0	0	0	1	0	0	0	0	5	0	0	0	0	0	0	0	7	0	0	0	0
OTU_2260	0	0	0	0	0	0	0	0	0	0	0	0	0	0	1	0	0	0	0	0	0	0	0	0	0	0	0	0	2	0	0	0
OTU_1662	0	0	0	0	0	0	0	0	0	0	0	0	0	0	1	0	0	0	0	0	0	6	0	0	0	0	0	0	0	0	0	0
OTU_2115	0	0	0	0	0	0	0	0	0	0	0	0	0	0	2	0	0	0	1	0	0	0	0	0	0	0	0	0	0	0	0	1
OTU_2164	0	0	0	0	0	0	0	0	0	0	0	0	0	0	1	0	0	0	0	0	0	0	1	0	4	1	0	0	0	0	1	2
OTU_1823	0	0	0	0	0	0	0	0	0	0	0	0	0	0	1	0	1	0	0	0	0	0	0	0	0	0	0	0	0	0	0	2
OTU_1672	0	0	0	0	0	0	0	0	0	0	0	0	0	0	2	0	0	0	0	0	0	0	0	0	0	0	0	0	0	0	0	3
OTU_2607	0	0	0	0	0	0	0	0	0	0	0	0	0	0	2	1	0	0	0	0	0	0	0	1	0	0	0	0	0	0	0	0
OTU_2959	0	0	0	0	0	0	0	0	0	0	0	0	0	0	1	1	1	0	0	0	0	0	0	0	0	0	0	0	0	0	0	0
OTU_2031	0	0	0	0	0	0	0	0	0	0	0	0	0	0	0	1	0	0	0	0	0	0	0	0	0	4	0	0	0	0	0	0
OTU_2849	0	0	0	0	0	0	0	0	0	0	0	0	0	0	0	3	0	0	0	0	0	0	0	0	0	0	0	0	0	0	1	0
OTU_1351	0	0	0	0	0	0	0	0	0	0	0	0	0	0	0	7	0	0	0	0	0	0	0	0	0	0	0	9	0	0	0	0
OTU_2469	0	0	0	0	0	0	0	0	0	0	0	0	0	0	0	7	0	0	0	0	0	0	0	0	0	0	0	0	0	0	0	0
OTU_2208	0	0	0	0	0	0	0	0	0	0	0	0	0	0	0	7	0	1	0	0	0	0	0	0	0	0	0	0	0	0	0	0
OTU_2954	0	0	0	0	0	0	0	0	0	0	0	0	0	0	0	1	0	0	0	0	0	0	0	0	0	0	0	4	0	0	0	0
OTU_2646	0	0	0	0	0	0	0	0	0	0	0	0	0	0	0	4	0	0	0	0	0	0	0	0	0	0	0	0	0	0	0	0
OTU_2856	0	0	0	0	0	0	0	0	0	0	0	0	0	0	0	2	0	0	0	0	0	0	0	0	0	0	0	0	0	0	0	0
OTU_2660	0	0	0	0	0	0	0	0	0	0	0	0	0	0	0	2	0	0	0	0	0	0	0	0	1	0	0	0	0	1	0	0
OTU_2618	0	0	0	0	0	0	0	0	0	0	0	0	0	0	0	3	0	0	0	0	0	0	0	0	0	0	0	0	0	0	0	0
OTU_2421	0	0	0	0	0	0	0	0	0	0	0	0	0	0	0	4	0	0	0	8	0	0	0	4	0	0	0	1	0	0	0	0
OTU_1509	0	0	0	0	0	0	0	0	0	0	0	0	0	0	0	2	0	0	0	0	0	0	0	0	0	0	1	9	0	0	0	0
OTU_2371	0	0	0	0	0	0	0	0	0	0	0	0	0	0	0	2	0	0	0	0	2	0	0	0	1	0	1	0	0	0	2	0
OTU_2474	0	0	0	0	0	0	0	0	0	0	0	0	0	0	0	6	0	0	0	0	0	0	0	0	0	10	0	0	0	0	0	0
OTU_2130	0	0	0	0	0	0	0	0	0	0	0	0	0	0	0	3	0	0	0	0	0	0	0	0	0	0	0	0	0	0	0	0
OTU_1866	0	0	0	0	0	0	0	0	0	0	0	0	0	0	0	1	0	0	0	0	0	0	0	0	0	0	0	6	0	0	0	0
OTU_1512	0	0	0	0	0	0	0	0	0	0	0	0	0	0	0	2	0	0	0	0	0	8	0	0	0	0	0	0	0	0	0	0
OTU_1751	0	0	0	0	0	0	0	0	0	0	0	0	0	0	0	3	0	0	0	0	0	0	0	0	0	0	0	0	0	0	0	4
OTU_1975	0	0	0	0	0	0	0	0	0	0	0	0	0	0	0	6	0	0	0	0	0	0	0	0	0	0	0	0	0	0	0	0
OTU_2838	0	0	0	0	0	0	0	0	0	0	0	0	0	0	0	3	0	0	0	0	0	0	0	0	0	0	0	0	0	2	0	0
OTU_2010	0	0	0	0	0	0	0	0	0	0	0	0	0	0	0	1	0	0	0	0	0	0	0	0	0	1	0	17	0	0	0	0
OTU_1285	0	0	0	0	0	0	0	0	0	0	0	0	0	0	0	0	2	0	0	0	2	0	0	0	3	0	0	0	0	0	0	0
OTU_2342	0	0	0	0	0	0	0	0	0	0	0	0	0	0	0	0	1	0	0	0	1	0	0	0	0	0	0	0	0	0	0	6
OTU_1673	0	0	0	0	0	0	0	0	0	0	0	0	0	0	0	0	2	0	0	0	0	0	0	1	0	0	2	5	0	0	0	0
OTU_1578	0	0	0	0	0	0	0	0	0	0	0	0	0	0	0	0	1	0	0	0	0	0	0	0	0	0	2	7	0	0	0	0
OTU_2653	0	0	0	0	0	0	0	0	0	0	0	0	0	0	0	0	1	0	1	0	0	0	0	0	0	0	0	0	0	0	0	0
OTU_2062	0	0	0	0	0	0	0	0	0	0	0	0	0	0	0	0	0	16	0	0	0	0	0	0	0	0	0	0	0	0	0	0
OTU_2744	0	0	0	0	0	0	0	0	0	0	0	0	0	0	0	0	0	6	0	0	0	0	0	0	0	0	0	0	0	0	0	0
OTU_1997	0	0	0	0	0	0	0	0	0	0	0	0	0	0	0	0	0	5	0	0	0	0	0	0	0	0	0	0	1	0	0	0
OTU_917	0	0	0	0	0	0	0	0	0	0	0	0	0	0	0	0	0	34	1	1	0	0	0	0	0	0	0	4	0	5	1	0
OTU_1949	0	0	0	0	0	0	0	0	0	0	0	0	0	0	0	0	0	4	0	0	0	0	0	0	0	0	0	0	0	0	0	0
OTU_2835	0	0	0	0	0	0	0	0	0	0	0	0	0	0	0	0	0	4	0	1	0	0	0	0	0	0	0	0	0	0	0	0
OTU_1360	0	0	0	0	0	0	0	0	0	0	0	0	0	0	0	0	0	7	0	1	0	0	0	0	0	1	0	0	0	0	0	0
OTU_2874	0	0	0	0	0	0	0	0	0	0	0	0	0	0	0	0	0	2	0	0	0	0	0	0	0	0	0	0	0	0	0	0
OTU_2065	0	0	0	0	0	0	0	0	0	0	0	0	0	0	0	0	0	5	0	0	0	0	0	0	0	0	0	0	0	0	0	7
OTU_1789	0	0	0	0	0	0	0	0	0	0	0	0	0	0	0	0	0	10	0	0	0	0	0	0	0	0	0	0	0	0	0	0
OTU_2500	0	0	0	0	0	0	0	0	0	0	0	0	0	0	0	0	0	9	0	0	0	0	0	0	0	0	0	0	0	0	0	0
OTU_1199	0	0	0	0	0	0	0	0	0	0	0	0	0	0	0	0	0	1	0	1	0	0	0	0	0	0	0	23	0	1	0	0
OTU_1523	0	0	0	0	0	0	0	0	0	0	0	0	0	0	0	0	0	17	0	0	0	0	0	0	0	0	0	0	0	0	0	0
OTU_2624	0	0	0	0	0	0	0	0	0	0	0	0	0	0	0	0	0	10	0	0	0	0	0	0	0	0	0	0	0	0	0	0
OTU_2748	0	0	0	0	0	0	0	0	0	0	0	0	0	0	0	0	0	4	0	0	1	0	0	0	0	0	0	0	0	0	0	0
OTU_1855	0	0	0	0	0	0	0	0	0	0	0	0	0	0	0	0	0	7	0	0	1	0	0	0	0	1	0	0	0	0	0	0
OTU_2789	0	0	0	0	0	0	0	0	0	0	0	0	0	0	0	0	0	2	0	0	1	0	0	0	0	1	0	1	0	0	0	0
OTU_1788	0	0	0	0	0	0	0	0	0	0	0	0	0	0	0	0	0	7	0	0	0	0	0	0	0	0	0	0	0	0	0	0
OTU_2698	0	0	0	0	0	0	0	0	0	0	0	0	0	0	0	0	0	2	0	0	0	0	0	0	0	0	1	11	0	1	0	0
OTU_1989	0	0	0	0	0	0	0	0	0	0	0	0	0	0	0	0	0	3	0	0	0	0	0	1	0	0	0	0	0	0	0	0
OTU_1994	0	0	0	0	0	0	0	0	0	0	0	0	0	0	0	0	0	6	0	0	0	0	0	0	0	0	0	0	0	0	1	0
OTU_2982	0	0	0	0	0	0	0	0	0	0	0	0	0	0	0	0	0	7	0	0	0	0	0	0	0	0	0	0	0	0	0	0
OTU_1476	0	0	0	0	0	0	0	0	0	0	0	0	0	0	0	0	0	10	0	0	0	0	0	0	0	0	0	0	0	0	0	0
OTU_2746	0	0	0	0	0	0	0	0	0	0	0	0	0	0	0	0	0	1	0	0	0	0	0	0	0	0	0	8	0	0	0	0
OTU_2227	0	0	0	0	0	0	0	0	0	0	0	0	0	0	0	0	0	7	0	0	0	0	0	0	0	0	0	0	0	0	0	0
OTU_2129	0	0	0	0	0	0	0	0	0	0	0	0	0	0	0	0	0	1	0	0	0	0	0	5	0	0	0	0	0	0	0	0
OTU_1741	0	0	0	0	0	0	0	0	0	0	0	0	0	0	0	0	0	2	0	0	0	0	0	0	0	0	0	0	0	2	0	4
OTU_1595	0	0	0	0	0	0	0	0	0	0	0	0	0	0	0	0	0	3	0	0	0	0	0	0	1	0	0	0	0	0	0	0
OTU_2081	0	0	0	0	0	0	0	0	0	0	0	0	0	0	0	0	0	1	0	0	0	0	0	0	0	0	0	6	0	0	0	0
OTU_2926	0	0	0	0	0	0	0	0	0	0	0	0	0	0	0	0	0	4	0	0	0	0	0	0	0	0	0	0	0	0	0	0
OTU_2739	0	0	0	0	0	0	0	0	0	0	0	0	0	0	0	0	0	0	2	0	0	0	0	0	0	0	0	0	0	0	0	0
OTU_2906	0	0	0	0	0	0	0	0	0	0	0	0	0	0	0	0	0	0	1	0	0	0	0	0	0	0	1	2	0	0	1	0
OTU_2512	0	0	0	0	0	0	0	0	0	0	0	0	0	0	0	0	0	0	1	1	0	0	0	0	0	0	0	4	0	0	0	3
OTU_2021	0	0	0	0	0	0	0	0	0	0	0	0	0	0	0	0	0	0	1	4	0	0	1	0	0	0	0	1	0	0	0	1
OTU_2051	0	0	0	0	0	0	0	0	0	0	0	0	0	0	0	0	0	0	1	0	0	0	0	0	0	0	0	3	0	0	0	0
OTU_1130	0	0	0	0	0	0	0	0	0	0	0	0	0	0	0	0	0	0	0	6	0	3	0	0	0	0	0	16	0	0	0	0
OTU_1988	0	0	0	0	0	0	0	0	0	0	0	0	0	0	0	0	0	0	0	10	0	0	0	0	0	0	0	0	0	0	0	0
OTU_1095	0	0	0	0	0	0	0	0	0	0	0	0	0	0	0	0	0	0	0	12	0	0	0	0	0	5	0	0	0	0	0	0
OTU_2365	0	0	0	0	0	0	0	0	0	0	0	0	0	0	0	0	0	0	0	4	0	0	0	0	0	0	0	0	0	0	0	0
OTU_1404	0	0	0	0	0	0	0	0	0	0	0	0	0	0	0	0	0	0	0	9	0	0	0	0	0	1	0	0	1	0	1	0
OTU_1838	0	0	0	0	0	0	0	0	0	0	0	0	0	0	0	0	0	0	0	6	0	0	0	0	0	0	0	0	0	0	0	0
OTU_1845	0	0	0	0	0	0	0	0	0	0	0	0	0	0	0	0	0	0	0	1	0	0	0	0	0	0	1	4	0	0	0	0
OTU_2680	0	0	0	0	0	0	0	0	0	0	0	0	0	0	0	0	0	0	0	2	0	0	0	0	0	0	0	0	0	0	0	0
OTU_1897	0	0	0	0	0	0	0	0	0	0	0	0	0	0	0	0	0	0	0	2	0	0	0	5	0	0	0	0	0	0	0	0
OTU_2611	0	0	0	0	0	0	0	0	0	0	0	0	0	0	0	0	0	0	0	2	0	0	0	0	0	0	0	0	0	0	0	0
OTU_1654	0	0	0	0	0	0	0	0	0	0	0	0	0	0	0	0	0	0	0	1	0	0	0	0	0	0	1	14	0	0	0	0
OTU_2181	0	0	0	0	0	0	0	0	0	0	0	0	0	0	0	0	0	0	0	6	0	0	0	0	0	0	0	0	0	0	0	0
OTU_2192	0	0	0	0	0	0	0	0	0	0	0	0	0	0	0	0	0	0	0	7	0	0	0	0	0	2	0	0	0	0	0	0
OTU_1454	0	0	0	0	0	0	0	0	0	0	0	0	0	0	0	0	0	0	0	5	0	0	1	0	0	0	0	0	0	0	0	0
OTU_2785	0	0	0	0	0	0	0	0	0	0	0	0	0	0	0	0	0	0	0	4	0	0	0	0	0	0	0	0	0	0	0	0
OTU_2831	0	0	0	0	0	0	0	0	0	0	0	0	0	0	0	0	0	0	0	4	0	0	0	0	0	0	0	0	0	0	0	0
OTU_2408	0	0	0	0	0	0	0	0	0	0	0	0	0	0	0	0	0	0	0	5	0	0	0	0	0	0	0	0	0	0	1	0
OTU_2802	0	0	0	0	0	0	0	0	0	0	0	0	0	0	0	0	0	0	0	6	0	0	0	0	0	0	0	0	0	0	0	0
OTU_1798	0	0	0	0	0	0	0	0	0	0	0	0	0	0	0	0	0	0	0	7	0	0	0	0	0	0	0	0	0	0	0	0
OTU_2537	0	0	0	0	0	0	0	0	0	0	0	0	0	0	0	0	0	0	0	6	0	0	0	0	0	0	0	0	0	0	0	0
OTU_1912	0	0	0	0	0	0	0	0	0	0	0	0	0	0	0	0	0	0	0	5	0	0	0	0	0	0	0	0	0	0	0	0
OTU_2540	0	0	0	0	0	0	0	0	0	0	0	0	0	0	0	0	0	0	0	8	0	0	0	0	0	0	0	0	0	0	0	0
OTU_1577	0	0	0	0	0	0	0	0	0	0	0	0	0	0	0	0	0	0	0	1	0	0	0	0	0	0	1	12	0	0	0	0
OTU_2085	0	0	0	0	0	0	0	0	0	0	0	0	0	0	0	0	0	0	0	6	0	0	0	0	0	0	0	0	0	0	0	0
OTU_1270	0	0	0	0	0	0	0	0	0	0	0	0	0	0	0	0	0	0	0	5	0	1	0	0	0	0	0	0	1	0	0	6
OTU_2694	0	0	0	0	0	0	0	0	0	0	0	0	0	0	0	0	0	0	0	3	0	0	1	0	0	0	0	0	0	0	0	0
OTU_2002	0	0	0	0	0	0	0	0	0	0	0	0	0	0	0	0	0	0	0	3	0	0	0	0	0	4	0	7	0	0	0	2
OTU_2082	0	0	0	0	0	0	0	0	0	0	0	0	0	0	0	0	0	0	0	5	0	0	0	0	1	0	0	0	0	0	0	0
OTU_1394	0	0	0	0	0	0	0	0	0	0	0	0	0	0	0	0	0	0	0	6	0	0	1	0	2	0	0	0	0	2	0	0
OTU_1893	0	0	0	0	0	0	0	0	0	0	0	0	0	0	0	0	0	0	0	3	0	0	0	0	0	0	0	0	0	0	0	0
OTU_1536	0	0	0	0	0	0	0	0	0	0	0	0	0	0	0	0	0	0	0	5	0	0	1	0	0	0	0	0	0	0	0	0
OTU_2398	0	0	0	0	0	0	0	0	0	0	0	0	0	0	0	0	0	0	0	1	0	0	0	0	0	0	0	2	0	0	0	0
OTU_2633	0	0	0	0	0	0	0	0	0	0	0	0	0	0	0	0	0	0	0	4	0	0	0	0	0	0	0	0	0	0	0	0
OTU_1774	0	0	0	0	0	0	0	0	0	0	0	0	0	0	0	0	0	0	0	3	0	0	0	0	0	0	0	0	1	0	0	4
OTU_2895	0	0	0	0	0	0	0	0	0	0	0	0	0	0	0	0	0	0	0	1	0	0	0	0	0	0	0	3	0	0	0	0
OTU_1840	0	0	0	0	0	0	0	0	0	0	0	0	0	0	0	0	0	0	0	3	0	0	0	0	0	0	0	0	1	0	0	0
OTU_2972	0	0	0	0	0	0	0	0	0	0	0	0	0	0	0	0	0	0	0	0	1	0	1	0	0	0	0	0	1	0	0	0
OTU_2842	0	0	0	0	0	0	0	0	0	0	0	0	0	0	0	0	0	0	0	0	2	0	0	0	0	0	0	0	0	0	0	0
OTU_2554	0	0	0	0	0	0	0	0	0	0	0	0	0	0	0	0	0	0	0	0	1	0	1	0	0	0	0	1	1	0	0	2
OTU_2967	0	0	0	0	0	0	0	0	0	0	0	0	0	0	0	0	0	0	0	0	1	0	0	0	0	5	0	0	0	0	0	0
OTU_2011	0	0	0	0	0	0	0	0	0	0	0	0	0	0	0	0	0	0	0	0	0	13	0	0	0	0	0	0	0	0	0	0
OTU_1665	0	0	0	0	0	0	0	0	0	0	0	0	0	0	0	0	0	0	0	0	0	5	0	0	0	0	0	0	0	0	0	0
OTU_1411	0	0	0	0	0	0	0	0	0	0	0	0	0	0	0	0	0	0	0	0	0	11	0	0	0	0	0	0	0	0	0	0
OTU_1764	0	0	0	0	0	0	0	0	0	0	0	0	0	0	0	0	0	0	0	0	0	17	0	0	0	0	0	0	0	0	0	1
OTU_2787	0	0	0	0	0	0	0	0	0	0	0	0	0	0	0	0	0	0	0	0	0	4	0	0	0	0	0	0	0	0	0	0
OTU_1794	0	0	0	0	0	0	0	0	0	0	0	0	0	0	0	0	0	0	0	0	0	4	0	0	1	0	0	0	0	0	0	0
OTU_2400	0	0	0	0	0	0	0	0	0	0	0	0	0	0	0	0	0	0	0	0	0	13	0	0	0	0	0	0	0	0	0	0
OTU_2151	0	0	0	0	0	0	0	0	0	0	0	0	0	0	0	0	0	0	0	0	0	7	0	0	0	0	0	0	0	0	0	0
OTU_2245	0	0	0	0	0	0	0	0	0	0	0	0	0	0	0	0	0	0	0	0	0	13	0	0	0	0	0	0	0	2	0	0
OTU_1953	0	0	0	0	0	0	0	0	0	0	0	0	0	0	0	0	0	0	0	0	0	4	0	0	0	0	0	0	0	0	0	0
OTU_2274	0	0	0	0	0	0	0	0	0	0	0	0	0	0	0	0	0	0	0	0	0	5	0	0	0	0	0	0	0	0	0	0
OTU_2159	0	0	0	0	0	0	0	0	0	0	0	0	0	0	0	0	0	0	0	0	0	7	0	0	0	0	0	0	0	0	0	1
OTU_1582	0	0	0	0	0	0	0	0	0	0	0	0	0	0	0	0	0	0	0	0	0	1	0	0	0	0	3	51	0	0	0	0
OTU_2255	0	0	0	0	0	0	0	0	0	0	0	0	0	0	0	0	0	0	0	0	0	6	0	0	0	0	0	0	0	1	0	0
OTU_2135	0	0	0	0	0	0	0	0	0	0	0	0	0	0	0	0	0	0	0	0	0	7	0	0	0	0	0	0	0	0	0	0
OTU_2364	0	0	0	0	0	0	0	0	0	0	0	0	0	0	0	0	0	0	0	0	0	6	0	0	0	0	0	0	0	0	0	1
OTU_2485	0	0	0	0	0	0	0	0	0	0	0	0	0	0	0	0	0	0	0	0	0	1	0	0	0	0	1	4	0	0	0	0
OTU_2557	0	0	0	0	0	0	0	0	0	0	0	0	0	0	0	0	0	0	0	0	0	2	0	0	0	0	0	0	0	0	0	0
OTU_2397	0	0	0	0	0	0	0	0	0	0	0	0	0	0	0	0	0	0	0	0	0	2	0	1	0	0	0	0	0	0	0	0
OTU_2412	0	0	0	0	0	0	0	0	0	0	0	0	0	0	0	0	0	0	0	0	0	0	1	5	0	0	0	0	0	0	1	0
OTU_2971	0	0	0	0	0	0	0	0	0	0	0	0	0	0	0	0	0	0	0	0	0	0	1	0	0	0	0	1	0	0	0	5
OTU_2298	0	0	0	0	0	0	0	0	0	0	0	0	0	0	0	0	0	0	0	0	0	0	1	0	0	0	1	0	0	0	1	0
OTU_2887	0	0	0	0	0	0	0	0	0	0	0	0	0	0	0	0	0	0	0	0	0	0	0	6	0	0	0	0	0	0	0	0
OTU_1347	0	0	0	0	0	0	0	0	0	0	0	0	0	0	0	0	0	0	0	0	0	0	0	9	0	0	0	0	0	0	0	0
OTU_2932	0	0	0	0	0	0	0	0	0	0	0	0	0	0	0	0	0	0	0	0	0	0	0	8	0	0	0	3	0	1	0	0
OTU_2658	0	0	0	0	0	0	0	0	0	0	0	0	0	0	0	0	0	0	0	0	0	0	0	4	0	0	0	0	0	0	0	0
OTU_1924	0	0	0	0	0	0	0	0	0	0	0	0	0	0	0	0	0	0	0	0	0	0	0	5	0	0	0	0	0	0	0	0
OTU_2899	0	0	0	0	0	0	0	0	0	0	0	0	0	0	0	0	0	0	0	0	0	0	0	2	0	0	0	0	0	0	0	0
OTU_2147	0	0	0	0	0	0	0	0	0	0	0	0	0	0	0	0	0	0	0	0	0	0	0	9	0	0	0	0	0	0	0	0
OTU_2267	0	0	0	0	0	0	0	0	0	0	0	0	0	0	0	0	0	0	0	0	0	0	0	7	0	0	0	0	0	0	0	0
OTU_2113	0	0	0	0	0	0	0	0	0	0	0	0	0	0	0	0	0	0	0	0	0	0	0	4	0	0	0	0	0	0	0	0
OTU_1750	0	0	0	0	0	0	0	0	0	0	0	0	0	0	0	0	0	0	0	0	0	0	0	4	0	0	1	11	0	0	0	0
OTU_2488	0	0	0	0	0	0	0	0	0	0	0	0	0	0	0	0	0	0	0	0	0	0	0	5	0	0	0	0	0	0	0	0
OTU_1533	0	0	0	0	0	0	0	0	0	0	0	0	0	0	0	0	0	0	0	0	0	0	0	5	0	0	0	0	0	0	0	1
OTU_2902	0	0	0	0	0	0	0	0	0	0	0	0	0	0	0	0	0	0	0	0	0	0	0	4	0	0	0	0	0	1	0	1
OTU_2450	0	0	0	0	0	0	0	0	0	0	0	0	0	0	0	0	0	0	0	0	0	0	0	3	0	0	0	0	0	0	0	0
OTU_2250	0	0	0	0	0	0	0	0	0	0	0	0	0	0	0	0	0	0	0	0	0	0	0	5	0	0	0	0	0	0	0	0
OTU_2092	0	0	0	0	0	0	0	0	0	0	0	0	0	0	0	0	0	0	0	0	0	0	0	1	0	0	0	0	0	0	0	8
OTU_2953	0	0	0	0	0	0	0	0	0	0	0	0	0	0	0	0	0	0	0	0	0	0	0	4	0	0	0	0	1	0	0	0
OTU_1699	0	0	0	0	0	0	0	0	0	0	0	0	0	0	0	0	0	0	0	0	0	0	0	1	0	0	0	7	0	0	0	0
OTU_2391	0	0	0	0	0	0	0	0	0	0	0	0	0	0	0	0	0	0	0	0	0	0	0	0	1	0	0	0	0	0	1	0
OTU_2139	0	0	0	0	0	0	0	0	0	0	0	0	0	0	0	0	0	0	0	0	0	0	0	0	1	0	1	0	0	0	0	5
OTU_2003	0	0	0	0	0	0	0	0	0	0	0	0	0	0	0	0	0	0	0	0	0	0	0	0	1	5	0	0	0	0	0	0
OTU_1786	0	0	0	0	0	0	0	0	0	0	0	0	0	0	0	0	0	0	0	0	0	0	0	0	1	5	0	0	0	0	0	0
OTU_1973	0	0	0	0	0	0	0	0	0	0	0	0	0	0	0	0	0	0	0	0	0	0	0	0	1	0	3	11	0	0	0	0
OTU_2936	0	0	0	0	0	0	0	0	0	0	0	0	0	0	0	0	0	0	0	0	0	0	0	0	0	10	0	0	0	0	0	0
OTU_1630	0	0	0	0	0	0	0	0	0	0	0	0	0	0	0	0	0	0	0	0	0	0	0	0	0	8	0	0	0	0	0	0
OTU_1427	0	0	0	0	0	0	0	0	0	0	0	0	0	0	0	0	0	0	0	0	0	0	0	0	0	9	0	0	0	0	0	0
OTU_2586	0	0	0	0	0	0	0	0	0	0	0	0	0	0	0	0	0	0	0	0	0	0	0	0	0	5	0	0	0	0	0	0
OTU_2935	0	0	0	0	0	0	0	0	0	0	0	0	0	0	0	0	0	0	0	0	0	0	0	0	0	2	0	0	0	0	0	0
OTU_1575	0	0	0	0	0	0	0	0	0	0	0	0	0	0	0	0	0	0	0	0	0	0	0	0	0	1	7	21	0	0	0	0
OTU_1305	0	0	0	0	0	0	0	0	0	0	0	0	0	0	0	0	0	0	0	0	0	0	0	0	0	4	0	9	0	0	0	0
OTU_2358	0	0	0	0	0	0	0	0	0	0	0	0	0	0	0	0	0	0	0	0	0	0	0	0	0	1	2	16	0	0	0	0
OTU_931	0	0	0	0	0	0	0	0	0	0	0	0	0	0	0	0	0	0	0	0	0	0	0	0	0	0	1	36	0	0	0	0
OTU_918	0	0	0	0	0	0	0	0	0	0	0	0	0	0	0	0	0	0	0	0	0	0	0	0	0	0	7	27	0	0	0	0
OTU_2761	0	0	0	0	0	0	0	0	0	0	0	0	0	0	0	0	0	0	0	0	0	0	0	0	0	0	2	10	0	0	0	0
OTU_1648	0	0	0	0	0	0	0	0	0	0	0	0	0	0	0	0	0	0	0	0	0	0	0	0	0	0	7	5	0	0	0	0
OTU_2704	0	0	0	0	0	0	0	0	0	0	0	0	0	0	0	0	0	0	0	0	0	0	0	0	0	0	2	5	0	0	0	0
OTU_1804	0	0	0	0	0	0	0	0	0	0	0	0	0	0	0	0	0	0	0	0	0	0	0	0	0	0	2	9	0	0	0	0
OTU_2022	0	0	0	0	0	0	0	0	0	0	0	0	0	0	0	0	0	0	0	0	0	0	0	0	0	0	6	9	0	0	0	0
OTU_1907	0	0	0	0	0	0	0	0	0	0	0	0	0	0	0	0	0	0	0	0	0	0	0	0	0	0	1	11	0	0	0	0
OTU_2762	0	0	0	0	0	0	0	0	0	0	0	0	0	0	0	0	0	0	0	0	0	0	0	0	0	0	1	2	0	0	0	0
OTU_1401	0	0	0	0	0	0	0	0	0	0	0	0	0	0	0	0	0	0	0	0	0	0	0	0	0	0	1	15	0	1	0	0
OTU_1977	0	0	0	0	0	0	0	0	0	0	0	0	0	0	0	0	0	0	0	0	0	0	0	0	0	0	3	17	0	0	0	0
OTU_1844	0	0	0	0	0	0	0	0	0	0	0	0	0	0	0	0	0	0	0	0	0	0	0	0	0	0	1	15	0	0	0	0
OTU_1375	0	0	0	0	0	0	0	0	0	0	0	0	0	0	0	0	0	0	0	0	0	0	0	0	0	0	3	24	0	0	0	0
OTU_2797	0	0	0	0	0	0	0	0	0	0	0	0	0	0	0	0	0	0	0	0	0	0	0	0	0	0	4	12	0	0	1	0
OTU_1274	0	0	0	0	0	0	0	0	0	0	0	0	0	0	0	0	0	0	0	0	0	0	0	0	0	0	1	17	0	0	0	0
OTU_988	0	0	0	0	0	0	0	0	0	0	0	0	0	0	0	0	0	0	0	0	0	0	0	0	0	0	2	37	0	0	0	0
OTU_1142	0	0	0	0	0	0	0	0	0	0	0	0	0	0	0	0	0	0	0	0	0	0	0	0	0	0	1	18	0	0	0	0
OTU_1037	0	0	0	0	0	0	0	0	0	0	0	0	0	0	0	0	0	0	0	0	0	0	0	0	0	0	2	19	0	0	0	0
OTU_2687	0	0	0	0	0	0	0	0	0	0	0	0	0	0	0	0	0	0	0	0	0	0	0	0	0	0	1	0	0	1	0	2
OTU_2710	0	0	0	0	0	0	0	0	0	0	0	0	0	0	0	0	0	0	0	0	0	0	0	0	0	0	1	8	0	0	0	0
OTU_2846	0	0	0	0	0	0	0	0	0	0	0	0	0	0	0	0	0	0	0	0	0	0	0	0	0	0	1	2	0	0	0	0
OTU_1268	0	0	0	0	0	0	0	0	0	0	0	0	0	0	0	0	0	0	0	0	0	0	0	0	0	0	1	10	0	1	0	1
OTU_1592	0	0	0	0	0	0	0	0	0	0	0	0	0	0	0	0	0	0	0	0	0	0	0	0	0	0	1	10	0	0	0	0
OTU_1548	0	0	0	0	0	0	0	0	0	0	0	0	0	0	0	0	0	0	0	0	0	0	0	0	0	0	1	15	0	0	0	0
OTU_2258	0	0	0	0	0	0	0	0	0	0	0	0	0	0	0	0	0	0	0	0	0	0	0	0	0	0	1	1	1	0	0	0
OTU_1863	0	0	0	0	0	0	0	0	0	0	0	0	0	0	0	0	0	0	0	0	0	0	0	0	0	0	1	16	0	0	0	0
OTU_2414	0	0	0	0	0	0	0	0	0	0	0	0	0	0	0	0	0	0	0	0	0	0	0	0	0	0	1	0	0	1	0	0
OTU_2468	0	0	0	0	0	0	0	0	0	0	0	0	0	0	0	0	0	0	0	0	0	0	0	0	0	0	1	8	0	0	0	0
OTU_1152	0	0	0	0	0	0	0	0	0	0	0	0	0	0	0	0	0	0	0	0	0	0	0	0	0	0	2	20	0	0	0	0
OTU_2216	0	0	0	0	0	0	0	0	0	0	0	0	0	0	0	0	0	0	0	0	0	0	0	0	0	0	1	27	0	0	0	0
OTU_1566	0	0	0	0	0	0	0	0	0	0	0	0	0	0	0	0	0	0	0	0	0	0	0	0	0	0	1	7	0	0	0	0
OTU_1551	0	0	0	0	0	0	0	0	0	0	0	0	0	0	0	0	0	0	0	0	0	0	0	0	0	0	1	12	0	0	0	0
OTU_1818	0	0	0	0	0	0	0	0	0	0	0	0	0	0	0	0	0	0	0	0	0	0	0	0	0	0	1	14	0	0	0	0
OTU_2385	0	0	0	0	0	0	0	0	0	0	0	0	0	0	0	0	0	0	0	0	0	0	0	0	0	0	1	4	0	0	0	0
OTU_2726	0	0	0	0	0	0	0	0	0	0	0	0	0	0	0	0	0	0	0	0	0	0	0	0	0	0	0	7	0	0	0	0
OTU_1785	0	0	0	0	0	0	0	0	0	0	0	0	0	0	0	0	0	0	0	0	0	0	0	0	0	0	0	25	0	0	0	0
OTU_1932	0	0	0	0	0	0	0	0	0	0	0	0	0	0	0	0	0	0	0	0	0	0	0	0	0	0	0	8	0	0	0	0
OTU_1670	0	0	0	0	0	0	0	0	0	0	0	0	0	0	0	0	0	0	0	0	0	0	0	0	0	0	0	9	0	0	0	0
OTU_1081	0	0	0	0	0	0	0	0	0	0	0	0	0	0	0	0	0	0	0	0	0	0	0	0	0	0	0	23	0	0	0	0
OTU_1658	0	0	0	0	0	0	0	0	0	0	0	0	0	0	0	0	0	0	0	0	0	0	0	0	0	0	0	18	0	0	0	0
OTU_2349	0	0	0	0	0	0	0	0	0	0	0	0	0	0	0	0	0	0	0	0	0	0	0	0	0	0	0	4	0	0	0	0
OTU_2604	0	0	0	0	0	0	0	0	0	0	0	0	0	0	0	0	0	0	0	0	0	0	0	0	0	0	0	3	0	0	0	0
OTU_1983	0	0	0	0	0	0	0	0	0	0	0	0	0	0	0	0	0	0	0	0	0	0	0	0	0	0	0	4	0	0	0	0
OTU_2389	0	0	0	0	0	0	0	0	0	0	0	0	0	0	0	0	0	0	0	0	0	0	0	0	0	0	0	5	0	0	0	0
OTU_1510	0	0	0	0	0	0	0	0	0	0	0	0	0	0	0	0	0	0	0	0	0	0	0	0	0	0	0	30	0	0	0	0
OTU_1865	0	0	0	0	0	0	0	0	0	0	0	0	0	0	0	0	0	0	0	0	0	0	0	0	0	0	0	10	0	0	0	0
OTU_1642	0	0	0	0	0	0	0	0	0	0	0	0	0	0	0	0	0	0	0	0	0	0	0	0	0	0	0	7	0	0	0	3
OTU_1175	0	0	0	0	0	0	0	0	0	0	0	0	0	0	0	0	0	0	0	0	0	0	0	0	0	0	0	24	0	0	0	0
OTU_2344	0	0	0	0	0	0	0	0	0	0	0	0	0	0	0	0	0	0	0	0	0	0	0	0	0	0	0	9	0	0	0	0
OTU_2438	0	0	0	0	0	0	0	0	0	0	0	0	0	0	0	0	0	0	0	0	0	0	0	0	0	0	0	10	0	0	0	0
OTU_2943	0	0	0	0	0	0	0	0	0	0	0	0	0	0	0	0	0	0	0	0	0	0	0	0	0	0	0	15	0	0	0	0
OTU_1972	0	0	0	0	0	0	0	0	0	0	0	0	0	0	0	0	0	0	0	0	0	0	0	0	0	0	0	3	0	0	0	0
OTU_2443	0	0	0	0	0	0	0	0	0	0	0	0	0	0	0	0	0	0	0	0	0	0	0	0	0	0	0	11	0	0	0	0
OTU_1657	0	0	0	0	0	0	0	0	0	0	0	0	0	0	0	0	0	0	0	0	0	0	0	0	0	0	0	10	0	0	0	0
OTU_2118	0	0	0	0	0	0	0	0	0	0	0	0	0	0	0	0	0	0	0	0	0	0	0	0	0	0	0	5	0	0	0	0
OTU_1338	0	0	0	0	0	0	0	0	0	0	0	0	0	0	0	0	0	0	0	0	0	0	0	0	0	0	0	28	0	0	0	0
OTU_1787	0	0	0	0	0	0	0	0	0	0	0	0	0	0	0	0	0	0	0	0	0	0	0	0	0	0	0	9	0	0	0	0
OTU_2809	0	0	0	0	0	0	0	0	0	0	0	0	0	0	0	0	0	0	0	0	0	0	0	0	0	0	0	4	0	0	0	0
OTU_1807	0	0	0	0	0	0	0	0	0	0	0	0	0	0	0	0	0	0	0	0	0	0	0	0	0	0	0	21	0	0	0	0
OTU_2677	0	0	0	0	0	0	0	0	0	0	0	0	0	0	0	0	0	0	0	0	0	0	0	0	0	0	0	8	0	0	0	0
OTU_1562	0	0	0	0	0	0	0	0	0	0	0	0	0	0	0	0	0	0	0	0	0	0	0	0	0	0	0	14	1	0	0	0
OTU_2284	0	0	0	0	0	0	0	0	0	0	0	0	0	0	0	0	0	0	0	0	0	0	0	0	0	0	0	2	0	0	0	0
OTU_1593	0	0	0	0	0	0	0	0	0	0	0	0	0	0	0	0	0	0	0	0	0	0	0	0	0	0	0	11	0	0	0	0
OTU_1312	0	0	0	0	0	0	0	0	0	0	0	0	0	0	0	0	0	0	0	0	0	0	0	0	0	0	0	24	0	0	0	2
OTU_2743	0	0	0	0	0	0	0	0	0	0	0	0	0	0	0	0	0	0	0	0	0	0	0	0	0	0	0	7	0	0	0	0
OTU_2038	0	0	0	0	0	0	0	0	0	0	0	0	0	0	0	0	0	0	0	0	0	0	0	0	0	0	0	9	0	0	0	1
OTU_2463	0	0	0	0	0	0	0	0	0	0	0	0	0	0	0	0	0	0	0	0	0	0	0	0	0	0	0	9	0	0	0	0
OTU_2097	0	0	0	0	0	0	0	0	0	0	0	0	0	0	0	0	0	0	0	0	0	0	0	0	0	0	0	5	0	0	0	0
OTU_2240	0	0	0	0	0	0	0	0	0	0	0	0	0	0	0	0	0	0	0	0	0	0	0	0	0	0	0	6	0	0	0	0
OTU_1315	0	0	0	0	0	0	0	0	0	0	0	0	0	0	0	0	0	0	0	0	0	0	0	0	0	0	0	22	0	0	0	1
OTU_2538	0	0	0	0	0	0	0	0	0	0	0	0	0	0	0	0	0	0	0	0	0	0	0	0	0	0	0	4	0	0	0	0
OTU_2286	0	0	0	0	0	0	0	0	0	0	0	0	0	0	0	0	0	0	0	0	0	0	0	0	0	0	0	9	0	0	0	0
OTU_2177	0	0	0	0	0	0	0	0	0	0	0	0	0	0	0	0	0	0	0	0	0	0	0	0	0	0	0	7	0	0	0	0
OTU_1712	0	0	0	0	0	0	0	0	0	0	0	0	0	0	0	0	0	0	0	0	0	0	0	0	0	0	0	8	0	0	0	1
OTU_2030	0	0	0	0	0	0	0	0	0	0	0	0	0	0	0	0	0	0	0	0	0	0	0	0	0	0	0	8	0	0	0	0
OTU_1289	0	0	0	0	0	0	0	0	0	0	0	0	0	0	0	0	0	0	0	0	0	0	0	0	0	0	0	19	0	0	0	0
OTU_2343	0	0	0	0	0	0	0	0	0	0	0	0	0	0	0	0	0	0	0	0	0	0	0	0	0	0	0	8	0	0	0	2
OTU_2095	0	0	0	0	0	0	0	0	0	0	0	0	0	0	0	0	0	0	0	0	0	0	0	0	0	0	0	18	0	0	0	0
OTU_2020	0	0	0	0	0	0	0	0	0	0	0	0	0	0	0	0	0	0	0	0	0	0	0	0	0	0	0	12	0	0	0	0
OTU_2752	0	0	0	0	0	0	0	0	0	0	0	0	0	0	0	0	0	0	0	0	0	0	0	0	0	0	0	5	0	0	0	0
OTU_2585	0	0	0	0	0	0	0	0	0	0	0	0	0	0	0	0	0	0	0	0	0	0	0	0	0	0	0	3	0	0	0	0
OTU_1550	0	0	0	0	0	0	0	0	0	0	0	0	0	0	0	0	0	0	0	0	0	0	0	0	0	0	0	27	0	0	0	0
OTU_1565	0	0	0	0	0	0	0	0	0	0	0	0	0	0	0	0	0	0	0	0	0	0	0	0	0	0	0	4	0	0	0	0
OTU_1050	0	0	0	0	0	0	0	0	0	0	0	0	0	0	0	0	0	0	0	0	0	0	0	0	0	0	0	16	0	0	0	0
OTU_2350	0	0	0	0	0	0	0	0	0	0	0	0	0	0	0	0	0	0	0	0	0	0	0	0	0	0	0	3	0	0	0	0
OTU_2012	0	0	0	0	0	0	0	0	0	0	0	0	0	0	0	0	0	0	0	0	0	0	0	0	0	0	0	5	0	0	0	0
OTU_2626	0	0	0	0	0	0	0	0	0	0	0	0	0	0	0	0	0	0	0	0	0	0	0	0	0	0	0	4	0	0	0	0
OTU_2917	0	0	0	0	0	0	0	0	0	0	0	0	0	0	0	0	0	0	0	0	0	0	0	0	0	0	0	4	0	0	0	0
OTU_1913	0	0	0	0	0	0	0	0	0	0	0	0	0	0	0	0	0	0	0	0	0	0	0	0	0	0	0	15	0	0	0	0
OTU_2909	0	0	0	0	0	0	0	0	0	0	0	0	0	0	0	0	0	0	0	0	0	0	0	0	0	0	0	4	0	0	0	0
OTU_1942	0	0	0	0	0	0	0	0	0	0	0	0	0	0	0	0	0	0	0	0	0	0	0	0	0	0	0	10	0	0	0	0
OTU_2367	0	0	0	0	0	0	0	0	0	0	0	0	0	0	0	0	0	0	0	0	0	0	0	0	0	0	0	2	0	0	0	0
OTU_2484	0	0	0	0	0	0	0	0	0	0	0	0	0	0	0	0	0	0	0	0	0	0	0	0	0	0	0	4	0	0	0	0
OTU_2435	0	0	0	0	0	0	0	0	0	0	0	0	0	0	0	0	0	0	0	0	0	0	0	0	0	0	0	4	0	0	0	0
OTU_1849	0	0	0	0	0	0	0	0	0	0	0	0	0	0	0	0	0	0	0	0	0	0	0	0	0	0	0	3	0	0	0	0
OTU_1580	0	0	0	0	0	0	0	0	0	0	0	0	0	0	0	0	0	0	0	0	0	0	0	0	0	0	0	7	0	0	0	0
OTU_2457	0	0	0	0	0	0	0	0	0	0	0	0	0	0	0	0	0	0	0	0	0	0	0	0	0	0	0	4	0	0	0	0
OTU_1745	0	0	0	0	0	0	0	0	0	0	0	0	0	0	0	0	0	0	0	0	0	0	0	0	0	0	0	11	0	0	0	0
OTU_2105	0	0	0	0	0	0	0	0	0	0	0	0	0	0	0	0	0	0	0	0	0	0	0	0	0	0	0	7	0	0	0	0
OTU_1563	0	0	0	0	0	0	0	0	0	0	0	0	0	0	0	0	0	0	0	0	0	0	0	0	0	0	0	8	0	0	0	0
OTU_2302	0	0	0	0	0	0	0	0	0	0	0	0	0	0	0	0	0	0	0	0	0	0	0	0	0	0	0	5	0	0	0	0
OTU_2685	0	0	0	0	0	0	0	0	0	0	0	0	0	0	0	0	0	0	0	0	0	0	0	0	0	0	0	5	0	0	0	0
OTU_1462	0	0	0	0	0	0	0	0	0	0	0	0	0	0	0	0	0	0	0	0	0	0	0	0	0	0	0	8	0	0	0	0
OTU_2155	0	0	0	0	0	0	0	0	0	0	0	0	0	0	0	0	0	0	0	0	0	0	0	0	0	0	0	10	0	0	0	0
OTU_2651	0	0	0	0	0	0	0	0	0	0	0	0	0	0	0	0	0	0	0	0	0	0	0	0	0	0	0	2	0	0	0	0
OTU_2690	0	0	0	0	0	0	0	0	0	0	0	0	0	0	0	0	0	0	0	0	0	0	0	0	0	0	0	3	0	0	0	0
OTU_2714	0	0	0	0	0	0	0	0	0	0	0	0	0	0	0	0	0	0	0	0	0	0	0	0	0	0	0	3	0	0	0	0
OTU_2863	0	0	0	0	0	0	0	0	0	0	0	0	0	0	0	0	0	0	0	0	0	0	0	0	0	0	0	2	0	0	0	0
OTU_2654	0	0	0	0	0	0	0	0	0	0	0	0	0	0	0	0	0	0	0	0	0	0	0	0	0	0	0	2	0	0	0	0
OTU_2526	0	0	0	0	0	0	0	0	0	0	0	0	0	0	0	0	0	0	0	0	0	0	0	0	0	0	0	8	0	0	0	0
OTU_1996	0	0	0	0	0	0	0	0	0	0	0	0	0	0	0	0	0	0	0	0	0	0	0	0	0	0	0	8	0	0	0	0
OTU_2781	0	0	0	0	0	0	0	0	0	0	0	0	0	0	0	0	0	0	0	0	0	0	0	0	0	0	0	5	0	0	0	0
OTU_2382	0	0	0	0	0	0	0	0	0	0	0	0	0	0	0	0	0	0	0	0	0	0	0	0	0	0	0	5	0	0	0	0
OTU_1971	0	0	0	0	0	0	0	0	0	0	0	0	0	0	0	0	0	0	0	0	0	0	0	0	0	0	0	3	0	0	0	0
OTU_2920	0	0	0	0	0	0	0	0	0	0	0	0	0	0	0	0	0	0	0	0	0	0	0	0	0	0	0	5	0	0	0	0
OTU_2832	0	0	0	0	0	0	0	0	0	0	0	0	0	0	0	0	0	0	0	0	0	0	0	0	0	0	0	1	0	0	0	4
OTU_2720	0	0	0	0	0	0	0	0	0	0	0	0	0	0	0	0	0	0	0	0	0	0	0	0	0	0	0	2	0	0	0	0
OTU_2973	0	0	0	0	0	0	0	0	0	0	0	0	0	0	0	0	0	0	0	0	0	0	0	0	0	0	0	5	0	0	0	0
OTU_2451	0	0	0	0	0	0	0	0	0	0	0	0	0	0	0	0	0	0	0	0	0	0	0	0	0	0	0	3	0	0	0	0
OTU_2369	0	0	0	0	0	0	0	0	0	0	0	0	0	0	0	0	0	0	0	0	0	0	0	0	0	0	0	4	0	0	0	0
OTU_2536	0	0	0	0	0	0	0	0	0	0	0	0	0	0	0	0	0	0	0	0	0	0	0	0	0	0	0	4	0	0	0	0
OTU_2372	0	0	0	0	0	0	0	0	0	0	0	0	0	0	0	0	0	0	0	0	0	0	0	0	0	0	0	3	0	0	0	0
OTU_2447	0	0	0	0	0	0	0	0	0	0	0	0	0	0	0	0	0	0	0	0	0	0	0	0	0	0	0	0	1	0	0	5
OTU_2444	0	0	0	0	0	0	0	0	0	0	0	0	0	0	0	0	0	0	0	0	0	0	0	0	0	0	0	0	1	0	1	0
OTU_2700	0	0	0	0	0	0	0	0	0	0	0	0	0	0	0	0	0	0	0	0	0	0	0	0	0	0	0	0	0	2	0	0
OTU_2912	0	0	0	0	0	0	0	0	0	0	0	0	0	0	0	0	0	0	0	0	0	0	0	0	0	0	0	0	0	2	0	0
OTU_2502	0	0	0	0	0	0	0	0	0	0	0	0	0	0	0	0	0	0	0	0	0	0	0	0	0	0	0	0	0	3	0	0
OTU_2562	0	0	0	0	0	0	0	0	0	0	0	0	0	0	0	0	0	0	0	0	0	0	0	0	0	0	0	0	0	2	0	0
OTU_2137	0	0	0	0	0	0	0	0	0	0	0	0	0	0	0	0	0	0	0	0	0	0	0	0	0	0	0	0	0	0	1	5
OTU_1625	0	0	0	0	0	0	0	0	0	0	0	0	0	0	0	0	0	0	0	0	0	0	0	0	0	0	0	0	0	0	0	7
OTU_2782	0	0	0	0	0	0	0	0	0	0	0	0	0	0	0	0	0	0	0	0	0	0	0	0	0	0	0	0	0	0	0	3
OTU_1710	0	0	0	0	0	0	0	0	0	0	0	0	0	0	0	0	0	0	0	0	0	0	0	0	0	0	0	0	0	0	0	10
OTU_2158	0	0	0	0	0	0	0	0	0	0	0	0	0	0	0	0	0	0	0	0	0	0	0	0	0	0	0	0	0	0	0	5
OTU_2232	0	0	0	0	0	0	0	0	0	0	0	0	0	0	0	0	0	0	0	0	0	0	0	0	0	0	0	0	0	0	0	3
OTU_1443	0	0	0	0	0	0	0	0	0	0	0	0	0	0	0	0	0	0	0	0	0	0	0	0	0	0	0	0	0	0	0	12
OTU_1222	0	0	0	0	0	0	0	0	0	0	0	0	0	0	0	0	0	0	0	0	0	0	0	0	0	0	0	0	0	0	0	8
OTU_2180	0	0	0	0	0	0	0	0	0	0	0	0	0	0	0	0	0	0	0	0	0	0	0	0	0	0	0	0	0	0	0	8
OTU_2574	0	0	0	0	0	0	0	0	0	0	0	0	0	0	0	0	0	0	0	0	0	0	0	0	0	0	0	0	0	0	0	2
OTU_2775	0	0	0	0	0	0	0	0	0	0	0	0	0	0	0	0	0	0	0	0	0	0	0	0	0	0	0	0	0	0	0	4
OTU_1671	0	0	0	0	0	0	0	0	0	0	0	0	0	0	0	0	0	0	0	0	0	0	0	0	0	0	0	0	0	0	0	5
OTU_2323	0	0	0	0	0	0	0	0	0	0	0	0	0	0	0	0	0	0	0	0	0	0	0	0	0	0	0	0	0	0	0	4
OTU_2296	0	0	0	0	0	0	0	0	0	0	0	0	0	0	0	0	0	0	0	0	0	0	0	0	0	0	0	0	0	0	0	3
OTU_1905	0	0	0	0	0	0	0	0	0	0	0	0	0	0	0	0	0	0	0	0	0	0	0	0	0	0	0	0	0	0	0	3
