# Supplementary material for: Cropping practices manipulate abundance patterns of root and soil microbiome members paving the way to smart farming
Source: Microbiome. 2018 Jan 16;6:14. doi: 10.1186/s40168-017-0389-9 (PMC5771023; doi:10.1186/s40168-017-0389-9)
Supplement: Supplementary file 4 — A zip archive comprising the command line code and necessary input files needed to replicate bioinformatic analysis. (ZIP 628 kb) [file 40168_2017_389_MOESM4_ESM.zip › R_Input/indicsp_root_16s.txt]

s.C.IT	s.C.NT	s.O.IT	s.O.RT	index	stat	p.value
bOTU_464	1	1	0	1	12	0.226587051851828	0.8768
bOTU_376	1	1	0	0	5	0.436050202011361	0.3572
bOTU_19	1	1	0	0	5	0.456188125820397	0.3239
bOTU_101	0	0	0	1	4	0.53787844083609	0.159
bOTU_12	0	1	0	0	2	0.402783044548445	0.4717
bOTU_35	0	1	0	0	2	0.657417376295576	0.0232
bOTU_3	1	0	0	0	1	0.666209836593631	0.031
bOTU_1188	0	1	1	0	8	0.393599190749018	0.4824
bOTU_227	0	1	0	1	9	0.327161333221016	0.6462
bOTU_536	1	1	1	0	11	0.182340786087979	0.9151
bOTU_31	1	0	1	0	6	0.451490165258424	0.3207
bOTU_6	0	1	0	0	2	0.643444848801054	0.0277
bOTU_303	1	1	0	0	5	0.567473175588483	0.1131
bOTU_384	0	1	0	0	2	0.780344530873063	0.0019
bOTU_107	0	1	1	1	14	0.575096768321286	0.1297
bOTU_351	0	1	0	1	9	0.674816925854017	0.0321
bOTU_596	0	0	1	1	10	0.369559041251653	0.5388
bOTU_391	0	1	1	0	8	0.578767264916051	0.0911
bOTU_14	1	0	1	0	6	0.450279730973731	0.3396
bOTU_632	1	0	0	1	7	0.196882833284302	0.922
bOTU_45	0	1	0	1	9	0.349553703638351	0.5837
bOTU_2	1	1	0	0	5	0.552514257998803	0.1284
bOTU_13	0	1	1	1	14	0.561423273186657	0.1333
bOTU_617	0	1	0	0	2	0.662000042837463	0.0245
bOTU_30	1	0	0	0	1	0.845984942489798	0.0019
bOTU_16	0	1	0	1	9	0.794778683669776	0.0018
bOTU_146	1	0	1	1	13	0.444783516803015	0.3485
bOTU_116	0	0	0	1	4	0.0959175887650162	0.9882
bOTU_139	1	0	1	0	6	0.264304429753353	0.7824
bOTU_2359	1	1	0	0	5	0.41044643461026	0.4406
bOTU_334	0	1	0	1	9	0.193143845015409	0.9537
bOTU_126	1	0	0	1	7	0.493704013612488	0.2381
bOTU_599	0	0	1	0	3	0.441927600600768	0.3605
bOTU_34	1	1	0	0	5	0.878238912683657	0.0001
bOTU_15	1	1	0	0	5	0.167676604105354	0.938
bOTU_46	1	1	0	0	5	0.607821462105409	0.0597
bOTU_27	0	0	0	1	4	0.729359799937529	0.013
bOTU_400	1	1	0	0	5	0.370787435052716	0.5329
bOTU_37	0	1	1	1	14	0.778085740906427	0.003
bOTU_25	0	0	1	0	3	0.259834071988933	0.8012
bOTU_209	0	0	1	0	3	0.191882056906011	0.9208
bOTU_316	0	1	1	1	14	0.493213272112136	0.2437
bOTU_61	1	1	0	0	5	0.468195186717136	0.2944
bOTU_740	1	1	1	0	11	0.271046202787912	0.819
bOTU_216	0	0	0	1	4	0.283145970737787	0.784
bOTU_129	1	0	0	0	1	0.536448601344627	0.156
bOTU_5	1	0	1	0	6	0.514567777692372	0.1784
bOTU_407	0	0	0	1	4	0.650490400986744	0.0244
bOTU_259	0	1	0	0	2	0.555304446087056	0.1402
bOTU_62	0	1	1	0	8	0.409980264429859	0.4348
bOTU_90	1	0	1	0	6	0.811560873876579	0.004
bOTU_29	1	0	0	0	1	0.59343686284166	0.056
bOTU_198	1	0	1	0	6	0.442008085358793	0.3533
bOTU_186	1	1	0	0	5	0.369141475195526	0.5233
bOTU_4	1	1	0	1	12	0.261454552829333	0.7751
bOTU_130	1	1	0	0	5	0.205599366666787	0.8857
bOTU_54	1	0	1	0	6	0.513380889990368	0.2107
bOTU_48	0	1	1	0	8	0.183265128019507	0.9214
bOTU_56	0	0	1	0	3	0.525759363937213	0.185
bOTU_465	0	0	1	0	3	0.424228121973725	0.3977
bOTU_47	0	0	0	1	4	0.624179866238197	0.0636
bOTU_325	1	1	0	1	12	0.417947893574623	0.4176
bOTU_2589	0	0	0	1	4	0.389853465362744	0.4772
bOTU_17	0	1	0	1	9	0.78082274319734	0.0033
bOTU_698	1	1	0	1	12	0.570554308645451	0.1303
bOTU_70	0	1	0	0	2	0.467477405971752	0.2637
bOTU_295	1	0	0	0	1	0.336861106772282	0.6311
bOTU_201	0	1	0	0	2	0.301424046032755	0.8445
bOTU_481	1	0	0	0	1	0.369062732368447	0.5163
bOTU_140	1	0	0	1	7	0.49226591176404	0.2566
bOTU_639	0	1	0	0	2	0.475670742005746	0.2608
bOTU_519	0	1	0	1	9	0.510823239992389	0.2182
bOTU_128	1	1	0	0	5	0.105153145936649	0.9731
bOTU_58	0	1	0	0	2	0.342211583423867	0.5925
bOTU_150	1	0	0	0	1	0.163539419456648	0.9428
bOTU_168	1	0	0	0	1	0.531823774826571	0.1305
bOTU_312	0	1	0	0	2	0.706004348521035	0.0151
bOTU_159	0	0	1	0	3	0.46189515849266	0.3308
bOTU_57	1	1	0	0	5	0.371993038535719	0.5436
bOTU_2332	1	0	0	1	7	0.447125064494849	0.3413
bOTU_287	0	1	1	0	8	0.428721653674129	0.3802
bOTU_8	0	1	0	1	9	0.559009899966864	0.1441
bOTU_600	1	1	0	1	12	0.468890505775664	0.2871
bOTU_100	0	1	0	1	9	0.577357759680489	0.1146
bOTU_189	1	1	0	0	5	0.381928644728848	0.5219
bOTU_71	1	0	1	0	6	0.429045065604381	0.3823
bOTU_474	0	0	1	1	10	0.287221775832095	0.7293
bOTU_211	1	0	0	0	1	0.770373482551164	0.004
bOTU_22	0	1	1	1	14	0.256464123116539	0.7867
bOTU_112	0	1	0	0	2	0.385696424008453	0.5585
bOTU_241	1	1	0	0	5	0.490928167018648	0.242
bOTU_164	1	1	0	0	5	0.398314465114632	0.4705
bOTU_265	0	1	0	1	9	0.459731084896684	0.3172
bOTU_51	1	0	1	0	6	0.479267963515198	0.2656
bOTU_915	0	0	1	1	10	0.669191103486962	0.0394
bOTU_26	0	1	1	0	8	0.665571021367496	0.0363
bOTU_124	0	0	0	1	4	0.317441825934446	0.7023
bOTU_85	1	0	1	0	6	0.297831098274345	0.693
bOTU_167	0	0	0	1	4	0.413011608920547	0.4265
bOTU_466	0	0	1	1	10	0.194063374638108	0.896
bOTU_653	1	0	1	1	13	0.475955617854367	0.2788
bOTU_2416	0	1	0	1	9	0.528477976160672	0.1618
bOTU_352	1	1	0	0	5	0.633940910713982	0.0453
bOTU_446	1	1	0	1	12	0.516904160222366	0.2038
bOTU_67	1	0	0	1	7	0.3205025325762	0.6577
bOTU_409	0	0	1	1	10	0.413740392414781	0.45
bOTU_372	0	1	0	0	2	0.518559173102609	0.1689
bOTU_2256	0	1	1	1	14	0.558772238911346	0.145
bOTU_2511	0	1	0	0	2	0.649027815801236	0.0272
bOTU_373	0	1	0	0	2	0.654556467421258	0.0236
bOTU_74	0	0	1	0	3	0.629172490942585	0.024
bOTU_541	1	0	0	0	1	0.671140516648873	0.0299
bOTU_18	0	0	0	1	4	0.730167916306271	0.0118
bOTU_267	0	0	1	0	3	0.542051231192188	0.0832
bOTU_380	0	1	0	0	2	0.428128853381705	0.3929
bOTU_123	0	1	1	0	8	0.494518554442868	0.2261
bOTU_2864	1	1	1	0	11	0.462180416933019	0.3023
bOTU_405	0	1	1	1	14	0.515663170185565	0.1984
bOTU_33	0	0	1	0	3	0.357243907940335	0.5762
bOTU_78	1	0	0	1	7	0.448738745671278	0.3503
bOTU_21	1	0	1	0	6	0.459888181825531	0.3034
bOTU_730	1	1	0	1	12	0.365765613927544	0.5297
bOTU_114	1	1	0	0	5	0.471950706221294	0.2917
bOTU_43	0	1	0	1	9	0.483746051130021	0.26
bOTU_9	0	1	0	0	2	0.252671502433776	0.8604
bOTU_32	1	0	1	0	6	0.329700034396881	0.6232
bOTU_144	0	1	0	0	2	0.562156432687324	0.101
bOTU_262	1	0	1	1	13	0.351877232732704	0.5759
bOTU_181	1	1	1	0	11	0.567606465697101	0.1271
bOTU_635	1	1	0	0	5	0.509278645740185	0.2139
bOTU_105	0	1	1	1	14	0.410779830531312	0.4386
bOTU_52	1	0	1	0	6	0.352635907693371	0.586
bOTU_53	1	0	1	0	6	0.366282848368299	0.5461
bOTU_1587	0	1	1	1	14	0.310265113218787	0.6805
bOTU_104	0	0	1	1	10	0.435988385565165	0.3671
bOTU_679	1	1	0	1	12	0.339078070334779	0.5978
bOTU_1018	0	0	0	1	4	0.318773817149663	0.6622
bOTU_514	0	1	0	0	2	0.234212259047843	0.8329
bOTU_210	0	1	0	0	2	0.888530329945366	0.0018
bOTU_63	1	1	0	1	12	0.468757722524525	0.2959
bOTU_190	1	1	1	0	11	0.32777798752005	0.6399
bOTU_84	0	1	1	0	8	0.58498241614977	0.103
bOTU_428	0	1	1	1	14	0.520820771611871	0.1951
bOTU_142	0	0	1	0	3	0.636587517132461	0.0442
bOTU_194	0	1	1	1	14	0.0687286035749218	0.9935
bOTU_268	0	1	0	1	9	0.454408513653643	0.3115
bOTU_86	1	0	0	0	1	0.421561359300195	0.4049
bOTU_158	0	0	0	1	4	0.642687469785947	0.044
bOTU_2769	0	0	1	0	3	0.334506993253834	0.6111
bOTU_447	1	0	1	0	6	0.339769156752092	0.6252
bOTU_909	0	1	1	0	8	0.339674116319401	0.6153
bOTU_404	1	0	0	0	1	0.502997534922487	0.2004
bOTU_1048	0	1	0	1	9	0.196005442610136	0.9044
bOTU_232	0	0	1	1	10	0.660090176539629	0.0481
bOTU_212	0	1	0	0	2	0.243072524772437	0.824
bOTU_744	0	1	0	1	9	0.552253887458841	0.1388
bOTU_127	0	0	1	0	3	0.487816369252936	0.2423
bOTU_1113	0	0	0	1	4	0.263278889112987	0.7693
bOTU_510	1	1	0	0	5	0.294263699723534	0.7319
bOTU_619	1	1	0	0	5	0.378962755684065	0.5328
bOTU_11	0	0	1	0	3	0.828110472883832	0.0061
bOTU_1631	0	1	0	1	9	0.490021997481997	0.2494
bOTU_586	0	0	1	1	10	0.540680884782561	0.1704
bOTU_108	0	1	0	0	2	0.628062053998692	0.0453
bOTU_97	1	1	0	1	12	0.535930397781535	0.1722
bOTU_755	0	1	1	1	14	0.160663187515772	0.9413
bOTU_103	1	0	0	1	7	0.315744765344526	0.6666
bOTU_235	1	0	1	0	6	0.575454344293344	0.123
bOTU_1136	1	1	0	0	5	0.550472770446078	0.1082
bOTU_89	0	0	0	1	4	0.509021105714899	0.1389
bOTU_98	1	0	1	0	6	0.333094939722199	0.619
bOTU_109	0	0	1	0	3	0.469486848461917	0.2581
bOTU_772	1	0	0	0	1	0.586412783229326	0.0932
bOTU_570	1	1	1	0	11	0.264867995892843	0.7834
bOTU_40	1	0	1	0	6	0.5657233722307	0.1148
bOTU_532	0	1	0	0	2	0.755381825301092	0.0062
bOTU_527	0	0	1	1	10	0.772089700980001	0.0041
bOTU_258	1	0	0	0	1	0.680785550548927	0.0201
bOTU_307	1	0	0	0	1	0.643261112579757	0.0398
bOTU_278	0	1	0	1	9	0.574656932755289	0.122
bOTU_286	1	1	0	1	12	0.51410932831142	0.2033
bOTU_222	1	1	0	0	5	0.664338491516745	0.0394
bOTU_421	1	1	0	1	12	0.155401562918976	0.9488
bOTU_1088	1	0	1	1	13	0.148855129028177	0.9547
bOTU_779	1	0	1	1	13	0.666556004235536	0.0328
bOTU_184	1	0	0	0	1	0.429970472503982	0.516
bOTU_55	0	1	1	0	8	0.553492055056706	0.1371
bOTU_319	0	1	1	0	8	0.510789770923692	0.2083
bOTU_2380	1	1	0	0	5	0.344312089329525	0.5834
bOTU_41	0	0	0	1	4	0.690477603714656	0.0248
bOTU_739	0	1	1	0	8	0.314277962565731	0.6694
bOTU_20	1	0	1	1	13	0.431313910303818	0.3764
bOTU_72	0	0	1	0	3	0.305759351301466	0.6889
bOTU_153	1	0	1	1	13	0.13500175816538	0.9632
bOTU_7	0	0	1	0	3	0.460364780053292	0.3104
bOTU_288	0	1	0	1	9	0.367703470544635	0.5481
bOTU_339	0	1	1	1	14	0.681510770594929	0.0322
bOTU_2041	0	1	0	0	2	0.451457596700304	0.3289
bOTU_781	1	0	1	0	6	0.444172420012013	0.3517
bOTU_387	0	0	1	1	10	0.281070444973572	0.743
bOTU_161	0	1	0	1	9	0.416637125503357	0.4069
bOTU_370	1	0	1	1	13	0.115668393171294	0.9791
bOTU_348	1	1	0	0	5	0.597759564419273	0.0861
bOTU_44	1	0	0	0	1	0.37282117283637	0.5174
bOTU_188	1	1	0	1	12	0.613004823344095	0.0718
bOTU_250	0	0	1	0	3	0.539700860266185	0.16
bOTU_120	1	1	1	0	11	0.293703465522475	0.7112
bOTU_469	0	1	0	0	2	0.810952803774772	0.0069
bOTU_115	1	0	1	0	6	0.338838376758448	0.6029
bOTU_24	1	0	1	1	13	0.739301708209012	0.0072
bOTU_935	0	0	1	1	10	0.314529280125588	0.6851
bOTU_94	1	0	1	0	6	0.344850871355293	0.5946
bOTU_322	0	0	1	1	10	0.605027375287669	0.0796
bOTU_171	0	0	0	1	4	0.813689376822268	0.0022
bOTU_294	0	1	0	0	2	0.372903394144204	0.5327
bOTU_239	0	1	0	1	9	0.575637994079396	0.1056
bOTU_326	0	1	0	0	2	0.813506715852582	0.0038
bOTU_251	0	0	1	1	10	0.25424052795504	0.7922
bOTU_2292	0	1	0	0	2	0.306963092771348	0.8315
bOTU_406	1	0	1	1	13	0.492975640516153	0.2498
bOTU_883	1	0	1	0	6	0.433848690048492	0.3744
bOTU_445	0	1	0	1	9	0.160508325343968	0.9415
bOTU_81	0	1	1	1	14	0.426714295053479	0.395
bOTU_574	0	0	1	1	10	0.297507279445162	0.7099
bOTU_91	1	1	1	0	11	0.426413997798053	0.3883
bOTU_363	0	1	0	1	9	0.527219201126131	0.1584
bOTU_1693	0	1	1	1	14	0.366995087941201	0.548
bOTU_233	0	1	0	0	2	0.48312172887725	0.2578
bOTU_193	0	1	0	0	2	0.222678329311729	0.9443
bOTU_64	0	1	0	0	2	0.540536084623893	0.1434
bOTU_1489	1	1	1	0	11	0.273299172878086	0.7584
bOTU_205	0	1	0	0	2	0.607169173111778	0.0749
bOTU_484	0	1	0	0	2	0.948005466287599	0.0019
bOTU_96	1	0	1	0	6	0.449693684619731	0.3356
bOTU_457	1	1	1	0	11	0.388447515812997	0.4985
bOTU_622	1	0	0	0	1	0.50216971359005	0.235
bOTU_173	1	1	0	1	12	0.562153985855328	0.1297
bOTU_1629	1	1	1	0	11	0.378010201692486	0.5129
bOTU_156	0	0	1	0	3	0.486021689261929	0.2344
bOTU_489	0	1	1	0	8	0.610156288119391	0.0487
bOTU_678	1	0	0	1	7	0.192103416278036	0.983
bOTU_682	0	1	1	1	14	0.377960330052552	0.5186
bOTU_752	1	0	1	1	13	0.203157617616703	0.8989
bOTU_392	1	1	0	0	5	0.378023524269371	0.5062
bOTU_425	1	1	1	0	11	0.240358062288051	0.8224
bOTU_73	0	0	1	0	3	0.418840073271903	0.4118
bOTU_199	0	1	0	1	9	0.47688634619331	0.2615
bOTU_106	1	0	1	0	6	0.701110342819023	0.0171
bOTU_298	1	1	0	1	12	0.207421369381158	0.8845
bOTU_50	1	0	1	0	6	0.292900738917186	0.7258
bOTU_93	1	0	1	0	6	0.438800340437727	0.36
bOTU_275	1	0	1	1	13	0.181634059185049	0.9482
bOTU_552	1	1	1	0	11	0.261195355903316	0.7857
bOTU_65	0	1	0	0	2	0.301883149659706	0.7515
bOTU_770	0	0	1	1	10	0.433350614744088	0.3591
bOTU_651	1	0	1	0	6	0.555891697114367	0.1315
bOTU_59	1	0	1	0	6	0.570281135965102	0.1249
bOTU_182	0	1	1	1	14	0.296499243579308	0.7199
bOTU_162	1	1	1	0	11	0.310419865490247	0.7282
bOTU_111	0	0	1	0	3	0.245652811639603	0.9675
bOTU_458	1	0	0	1	7	0.499231896693345	0.2223
bOTU_82	0	1	0	0	2	0.2742644164835	0.9048
bOTU_83	0	1	1	1	14	0.249920099769496	0.8181
bOTU_857	1	0	0	0	1	0.502760950269278	0.2292
bOTU_1633	0	1	0	0	2	0.311428627222412	0.6958
bOTU_195	1	0	1	1	13	0.386311092156563	0.4963
bOTU_534	0	1	0	0	2	0.713973832656793	0.0092
bOTU_117	0	0	1	0	3	0.27466575631011	0.7601
bOTU_1190	0	1	1	0	8	0.220762361475492	0.8741
bOTU_306	1	1	1	0	11	0.560294272956427	0.1322
bOTU_157	1	0	1	0	6	0.522779482131052	0.1766
bOTU_378	0	1	1	1	14	0.287236889437157	0.7457
bOTU_88	0	1	1	1	14	0.438039116467296	0.3593
bOTU_39	0	0	0	1	4	0.648626254023708	0.0364
bOTU_933	0	0	0	1	4	0.725070821455607	0.0042
bOTU_443	1	0	1	0	6	0.106459819682663	0.9741
bOTU_218	0	1	0	0	2	0.410277667122213	0.4279
bOTU_177	0	0	1	0	3	0.55006162453414	0.1493
bOTU_667	1	0	1	1	13	0.413944567877945	0.4144
bOTU_896	0	0	1	1	10	0.612294029087654	0.0656
bOTU_299	0	0	0	1	4	0.461889344033188	0.3066
bOTU_134	0	0	0	1	4	0.651382812585767	0.047
bOTU_2718	0	1	0	0	2	0.497668314658658	0.2026
bOTU_170	0	1	0	0	2	0.339354921858562	0.6802
bOTU_87	0	0	1	1	10	0.254106661251377	0.8022
bOTU_225	0	0	1	1	10	0.834179808226547	0.0003
bOTU_540	0	1	0	1	9	0.524051103967553	0.1602
bOTU_138	1	1	0	1	12	0.179948927535295	0.9332
bOTU_498	1	0	1	1	13	0.219973768496058	0.9326
bOTU_1075	0	1	0	0	2	0.559053618716692	0.138
bOTU_273	0	1	1	0	8	0.30753575046361	0.6921
bOTU_166	1	0	1	1	13	0.493184456332266	0.2223
bOTU_113	0	1	0	1	9	0.569169004335201	0.1198
bOTU_553	0	0	0	1	4	0.517306147079472	0.1866
bOTU_1881	0	1	0	0	2	0.820931122502977	0.0019
bOTU_68	1	0	1	1	13	0.253161695843548	0.8013
bOTU_1461	1	0	1	1	13	0.478244305419703	0.248
bOTU_266	1	1	0	1	12	0.435921339574339	0.3816
bOTU_179	0	1	1	1	14	0.414466394506913	0.4109
bOTU_951	0	0	1	1	10	0.0375157750898447	1
bOTU_377	0	1	0	1	9	0.55497401027355	0.1411
bOTU_66	1	0	0	1	7	0.439487957025178	0.3755
bOTU_238	0	1	1	1	14	0.356496607920628	0.5534
bOTU_220	0	0	1	0	3	0.434643951759898	0.4058
bOTU_149	1	0	0	1	7	0.397223561855534	0.4586
bOTU_507	1	0	1	0	6	0.406582397505388	0.4392
bOTU_121	0	1	1	1	14	0.558977681119667	0.1315
bOTU_608	0	1	0	1	9	0.248322686844721	0.8704
bOTU_289	0	0	1	1	10	0.271698896556928	0.7572
bOTU_2812	1	0	1	0	6	0.26127897008131	0.8007
bOTU_102	0	1	0	1	9	0.356778635703283	0.5694
bOTU_272	0	1	1	1	14	0.263491572642641	0.7766
bOTU_594	0	0	0	1	4	0.662342215392451	0.0428
bOTU_462	1	1	0	1	12	0.239224249124101	0.8348
bOTU_206	1	1	1	0	11	0.319277651838758	0.7124
bOTU_2577	1	0	0	1	7	0.290173407778096	0.7354
bOTU_255	1	1	0	1	12	0.653150749375535	0.0413
bOTU_950	1	1	0	1	12	0.258003996803364	0.8111
bOTU_323	1	1	1	0	11	0.251732382846684	0.8016
bOTU_398	0	1	1	1	14	0.728929557778236	0.0116
bOTU_2597	1	1	0	0	5	0.147594408961944	0.9748
bOTU_354	0	1	1	1	14	0.338533033039253	0.5998
bOTU_533	1	1	0	0	5	0.602605496662335	0.0743
bOTU_141	0	1	1	1	14	0.238162868898944	0.8384
bOTU_1052	0	0	1	1	10	0.441633843652584	0.3748
bOTU_1717	0	1	1	0	8	0.412108080205058	0.439
bOTU_1620	1	1	0	0	5	0.311505125076446	0.6794
bOTU_99	1	1	1	0	11	0.613042583165328	0.0643
bOTU_49	0	1	0	0	2	0.447426499136291	0.3521
bOTU_419	1	1	0	0	5	0.667790695386092	0.0191
bOTU_282	0	1	0	0	2	0.405596268187803	0.4388
bOTU_132	1	0	1	1	13	0.451460683931147	0.3279
bOTU_589	1	0	1	0	6	0.584592438179804	0.0976
bOTU_1456	0	0	0	1	4	0.727902146486147	0.0134
bOTU_229	1	0	1	0	6	0.48836941096593	0.2568
bOTU_345	0	0	0	1	4	0.737845308751498	0.0138
bOTU_895	0	1	0	0	2	0.338103354209706	0.6064
bOTU_673	0	0	1	1	10	0.668483710363459	0.0321
bOTU_2288	1	0	0	1	7	0.235107287534731	0.8397
bOTU_1928	0	0	0	1	4	0.285325454324589	0.7345
bOTU_696	0	1	1	1	14	0.307311127087539	0.6877
bOTU_75	1	0	1	0	6	0.460071921221202	0.3051
bOTU_2907	0	0	1	1	10	0.42256691414373	0.3941
bOTU_764	0	1	0	0	2	0.546257376289667	0.0906
bOTU_2268	0	0	0	1	4	0.444702060544631	0.3598
bOTU_1021	0	0	0	1	4	0.444589448358657	0.3406
bOTU_223	0	0	1	0	3	0.498620949541598	0.2058
bOTU_822	0	0	0	1	4	0.590069533154083	0.0875
bOTU_302	0	1	0	1	9	0.654281911750663	0.0304
bOTU_1822	1	0	1	0	6	0.442146543876572	0.348
bOTU_523	1	0	0	0	1	0.293239315023909	0.7214
bOTU_437	0	0	0	1	4	0.44120988883912	0.3524
bOTU_292	1	0	1	1	13	0.574062233596684	0.1173
bOTU_989	0	0	0	1	4	0.456357812389632	0.3237
bOTU_1276	0	0	1	0	3	0.465239466001928	0.2981
bOTU_154	0	0	1	0	3	0.293471463931059	0.7465
bOTU_122	0	1	0	1	9	0.308994166525952	0.7457
bOTU_516	0	0	1	0	3	0.239795111033449	0.8407
bOTU_722	1	1	0	1	12	0.139407867696583	0.9656
bOTU_1256	1	0	0	1	7	0.391441645004261	0.4796
bOTU_811	1	0	0	0	1	0.466986073187635	0.2612
bOTU_257	0	1	0	0	2	0.459804335024627	0.3104
bOTU_36	0	0	1	1	10	0.865984476543526	0.0003
bOTU_610	0	0	1	1	10	0.316687620368352	0.8462
bOTU_310	1	1	0	0	5	0.282413527189697	0.7424
bOTU_765	1	0	0	0	1	0.727091336150903	0.0165
bOTU_2455	1	1	1	0	11	0.294425052150983	0.7266
bOTU_633	0	1	0	1	9	0.28618736314459	0.7338
bOTU_10	0	1	1	0	8	0.275052687300723	0.7559
bOTU_297	1	1	0	0	5	0.616749944047061	0.0684
bOTU_796	0	0	0	1	4	0.671690179978165	0.0301
bOTU_2616	0	0	1	0	3	0.458391898737266	0.313
bOTU_340	1	1	0	0	5	0.390420065434929	0.4893
bOTU_644	0	1	1	1	14	0.272382020716264	0.771
bOTU_499	0	1	0	1	9	0.223033664323109	0.851
bOTU_1502	0	0	1	1	10	0.717154300012058	0.0295
bOTU_110	0	1	0	0	2	0.465358072392575	0.2913
bOTU_1491	1	1	0	1	12	0.305633806436379	0.7318
bOTU_1093	0	0	1	1	10	0.569348466276291	0.1274
bOTU_60	1	0	1	1	13	0.591041365999591	0.0936
bOTU_693	1	0	1	1	13	0.540251799194832	0.1681
bOTU_1601	0	0	0	1	4	0.40246999051574	0.4961
bOTU_705	1	0	1	0	6	0.412682221810699	0.4029
bOTU_889	1	0	1	0	6	0.121047618598337	0.9786
bOTU_422	1	1	0	0	5	0.748136149166996	0.0098
bOTU_688	1	1	0	0	5	0.229733377907881	0.8528
bOTU_631	0	0	0	1	4	0.517722453396716	0.1861
bOTU_248	1	0	1	1	13	0.306706770166864	0.6882
bOTU_1307	0	0	0	1	4	0.604694089046038	0.0492
bOTU_260	1	0	1	0	6	0.513704456679396	0.1949
bOTU_545	1	1	0	1	12	0.220083276276279	0.9561
bOTU_463	1	0	0	1	7	0.152633713753237	0.9555
bOTU_92	1	1	1	0	11	0.372537152742974	0.5293
bOTU_415	1	0	0	0	1	0.54679182846149	0.1338
bOTU_528	0	0	0	1	4	0.270203580889365	0.7821
bOTU_185	0	1	1	1	14	0.562239739541285	0.1225
bOTU_23	0	0	1	1	10	0.909669802142281	0.0002
bOTU_656	0	1	0	1	9	0.229297543253174	0.8448
bOTU_413	0	1	0	1	9	0.506106314142923	0.2093
bOTU_1106	0	1	1	0	8	0.1268369759359	0.9672
bOTU_1215	0	1	0	0	2	0.373464876610955	0.5083
bOTU_394	0	0	1	0	3	0.517403033332642	0.2059
bOTU_264	1	1	1	0	11	0.331084878710236	0.6297
bOTU_281	1	1	0	1	12	0.172905010241521	0.9305
bOTU_658	1	0	1	1	13	0.615311547502995	0.0765
bOTU_899	0	1	1	1	14	0.312250942494787	0.6635
bOTU_856	0	0	0	1	4	0.507222187770092	0.1981
bOTU_690	0	0	1	1	10	0.415473466806193	0.4134
bOTU_197	1	0	1	1	13	0.328299230286982	0.6398
bOTU_304	1	1	0	0	5	0.335093903737342	0.6331
bOTU_1870	1	0	0	0	1	0.635094533546968	0.0562
bOTU_1	0	1	1	0	8	0.573950562333675	0.0926
bOTU_231	0	1	1	1	14	0.286137136117506	0.792
bOTU_397	1	1	1	0	11	0.331581023447728	0.654
bOTU_321	1	0	1	1	13	0.325146829731079	0.6286
bOTU_754	0	1	0	1	9	0.445099244538281	0.351
bOTU_916	0	0	0	1	4	0.604485804020445	0.1134
bOTU_1306	0	0	0	1	4	0.418360596377219	0.4162
bOTU_145	0	1	0	1	9	0.512834608917407	0.1826
bOTU_689	0	1	1	1	14	0.453312110066849	0.3343
bOTU_137	0	1	1	0	8	0.269341677423023	0.7727
bOTU_777	0	1	0	0	2	0.595293857549369	0.0771
bOTU_213	0	0	0	1	4	0.190377808666616	0.9015
bOTU_28	1	1	0	0	5	0.379616032956679	0.5072
bOTU_42	1	0	1	0	6	0.497752674082557	0.2386
bOTU_357	0	1	1	1	14	0.21640854898836	0.873
bOTU_872	0	0	0	1	4	0.417609030268966	0.4354
bOTU_382	1	0	0	0	1	0.688363653064084	0.0312
bOTU_369	0	1	0	1	9	0.603833381096024	0.0709
bOTU_782	1	1	0	1	12	0.40577304526598	0.4698
bOTU_955	0	1	1	1	14	0.249656579605755	0.8216
bOTU_671	0	1	0	0	2	0.500461810284879	0.2518
bOTU_524	1	1	0	1	12	0.375839059969073	0.5523
bOTU_475	0	1	0	1	9	0.696120571287362	0.0208
bOTU_2881	0	1	0	0	2	0.514727102879134	0.092
bOTU_884	1	1	0	1	12	0.406281676288701	0.4585
bOTU_2246	0	1	0	0	2	0.725718885009094	0.0096
bOTU_1163	0	0	0	1	4	0.384825628078411	0.515
bOTU_364	1	1	0	1	12	0.392074069007598	0.4969
bOTU_583	1	1	0	0	5	0.281470293717169	0.7822
bOTU_180	0	1	1	0	8	0.503129337655244	0.2367
bOTU_224	0	1	1	1	14	0.265981792157896	0.7712
bOTU_2417	1	1	1	0	11	0.175326220894648	0.938
bOTU_636	0	0	0	1	4	0.47811243251235	0.2627
bOTU_2394	1	0	1	1	13	0.194439661030111	0.917
bOTU_360	1	1	1	0	11	0.484589820568301	0.2412
bOTU_263	1	0	1	1	13	0.486203179812461	0.2606
bOTU_279	1	1	0	0	5	0.531819776370829	0.1731
bOTU_2403	0	1	1	1	14	0.67065296606553	0.0252
bOTU_119	0	0	1	1	10	0.854617700642319	0.0003
bOTU_1064	1	1	0	0	5	0.559431624741195	0.1204
bOTU_192	1	0	1	1	13	0.238230319449298	0.832
bOTU_655	0	0	1	1	10	0.349465971606087	0.6126
bOTU_513	0	0	0	1	4	0.728971452189795	0.0116
bOTU_344	0	1	0	1	9	0.281068574345244	0.744
bOTU_2312	0	1	1	1	14	0.455239729558663	0.3967
bOTU_914	1	1	1	0	11	0.172137674933025	0.9283
bOTU_502	0	1	0	1	9	0.659440826116115	0.0312
bOTU_444	0	0	0	1	4	0.419210480640462	0.4178
bOTU_1112	0	0	0	1	4	0.695979144782917	0.0066
bOTU_479	0	0	0	1	4	0.599341416125435	0.091
bOTU_459	1	1	0	0	5	0.337487669559046	0.6214
bOTU_468	0	0	0	1	4	0.60767487775829	0.0695
bOTU_700	1	1	0	1	12	0.317167079072993	0.6777
bOTU_441	1	0	0	0	1	0.52551148252126	0.1917
bOTU_191	1	0	0	1	7	0.427222842362853	0.3861
bOTU_2331	0	1	1	1	14	0.479160409768269	0.2762
bOTU_174	1	0	0	1	7	0.366295524669966	0.5533
bOTU_178	0	0	0	1	4	0.338317188920653	0.6187
bOTU_276	0	0	1	1	10	0.309668311120898	0.6761
bOTU_826	1	0	1	0	6	0.2508322934055	0.8115
bOTU_1874	0	0	0	1	4	0.404191417706581	0.4512
bOTU_38	1	0	1	0	6	0.456728498848397	0.3309
bOTU_202	1	1	1	0	11	0.202894447100899	0.8908
bOTU_403	1	0	0	0	1	0.248827384569099	0.9131
bOTU_347	0	0	1	0	3	0.703110347552709	0.0203
bOTU_2868	0	0	1	1	10	0.468298440751068	0.2849
bOTU_1055	0	1	0	1	9	0.612546032761907	0.0496
bOTU_2845	0	0	0	1	4	0.591298773880971	0.0951
bOTU_385	0	0	1	1	10	0.649070116495018	0.0465
bOTU_501	0	0	1	1	10	0.301716999650998	0.7105
bOTU_163	1	0	0	0	1	0.411828800785782	0.4217
bOTU_389	0	1	1	0	8	0.195461490301216	0.9179
bOTU_76	0	1	0	1	9	0.233358643038828	0.8515
bOTU_1616	1	0	1	1	13	0.500878197345241	0.2405
bOTU_634	0	1	0	0	2	0.455689058700287	0.3269
bOTU_79	0	1	0	0	2	0.2481155558476	0.8766
bOTU_680	0	1	0	1	9	0.46484108524895	0.3097
bOTU_427	0	0	1	0	3	0.499120357930317	0.2264
bOTU_2322	0	1	0	0	2	0.40978928358438	0.4467
bOTU_614	1	1	0	0	5	0.234657865486378	0.8345
bOTU_2039	0	1	0	0	2	0.381237334738897	0.5512
bOTU_956	1	0	0	1	7	0.138637293721148	0.9546
bOTU_562	0	0	0	1	4	0.306570608926805	0.7267
bOTU_650	0	1	1	0	8	0.528490324980966	0.1713
bOTU_824	0	0	1	1	10	0.504787090703298	0.2157
bOTU_1204	0	1	0	1	9	0.448354230847083	0.3498
bOTU_240	0	1	1	0	8	0.380372964713588	0.4987
bOTU_606	1	0	0	0	1	0.608541685353531	0.0474
bOTU_135	0	0	0	1	4	0.290267867993546	0.732
bOTU_563	1	1	0	0	5	0.442183536625825	0.3554
bOTU_798	1	0	1	1	13	0.136248032722853	0.9666
bOTU_2547	1	1	1	0	11	0.142347471627868	0.968
bOTU_775	0	0	1	1	10	0.517098331507121	0.196
bOTU_585	1	0	0	0	1	0.577214600972262	0.1074
bOTU_324	1	1	0	0	5	0.174316651693218	0.919
bOTU_431	0	1	1	0	8	0.432335423536687	0.3722
bOTU_147	0	0	1	0	3	0.579354738771922	0.1075
bOTU_2441	1	1	0	0	5	0.592431309206364	0.0931
bOTU_308	1	0	0	0	1	0.670164496608012	0.0322
bOTU_125	1	0	1	1	13	0.606365202880194	0.0777
bOTU_300	1	0	0	1	7	0.175850941322322	0.9344
bOTU_493	1	0	1	0	6	0.536657427222113	0.158
bOTU_449	0	1	1	0	8	0.333170322588282	0.6372
bOTU_549	1	0	0	0	1	0.221369237570178	0.8692
bOTU_746	1	0	1	1	13	0.369407969266579	0.5312
bOTU_1261	1	1	0	1	12	0.434937676287813	0.37
bOTU_418	0	1	0	1	9	0.365256409520686	0.6237
bOTU_1043	0	0	1	1	10	0.314139797497238	0.6646
bOTU_573	1	1	0	1	12	0.553081879830514	0.1391
bOTU_165	0	1	0	1	9	0.66818722204892	0.031
bOTU_284	0	1	0	1	9	0.36661494496506	0.5736
bOTU_486	0	1	1	0	8	0.336944091055743	0.6088
bOTU_799	0	0	0	1	4	0.53290600884612	0.1719
bOTU_609	1	0	1	0	6	0.525710744392189	0.1672
bOTU_1009	1	0	1	1	13	0.309479426361411	0.6861
bOTU_1011	0	0	1	1	10	0.201347907534804	0.9152
bOTU_439	1	0	1	1	13	0.33075855906574	0.6571
bOTU_2669	1	0	1	0	6	0.459599663137281	0.3291
bOTU_95	1	0	1	1	13	0.538082513699015	0.1632
bOTU_1046	1	1	1	0	11	0.563858152072021	0.1341
bOTU_780	0	1	1	0	8	0.470121788181273	0.2757
bOTU_131	0	0	1	0	3	0.467561352879306	0.2946
bOTU_460	0	1	1	0	8	0.278440934731758	0.7367
bOTU_761	0	1	1	1	14	0.203487925179279	0.899
bOTU_575	1	1	0	0	5	0.742616029376437	0.0079
bOTU_285	0	1	0	0	2	0.413357400315111	0.4199
bOTU_401	0	0	0	1	4	0.39907586705351	0.4546
bOTU_1638	1	0	1	1	13	0.180318331654497	0.9272
bOTU_892	1	0	1	1	13	0.533053741184601	0.1696
bOTU_1172	1	0	0	0	1	0.632388934210438	0.0579
bOTU_685	0	1	0	0	2	0.441894861265668	0.3294
bOTU_807	0	0	1	1	10	0.62273445626637	0.0689
bOTU_1236	0	1	0	0	2	0.258069793301246	0.797
bOTU_810	1	1	1	0	11	0.563957121779033	0.1322
bOTU_1830	0	0	0	1	4	0.234606733287168	0.8407
bOTU_588	1	0	0	1	7	0.428864497784249	0.3696
bOTU_1121	0	1	1	1	14	0.245124673071324	0.847
bOTU_488	0	1	1	1	14	0.367511418225634	0.6026
bOTU_1102	0	1	0	0	2	0.392948763242599	0.4954
bOTU_503	1	1	0	1	12	0.538066452228415	0.154
bOTU_1013	1	0	1	0	6	0.537900606609436	0.1633
bOTU_831	1	0	1	0	6	0.490969786988256	0.2458
bOTU_587	1	1	0	0	5	0.37185503475788	0.6533
bOTU_2313	0	1	0	0	2	0.329160149413316	0.8576
bOTU_561	0	0	0	1	4	0.379483316623828	0.5863
bOTU_930	0	0	1	0	3	0.435043372250516	0.3705
bOTU_480	1	0	0	0	1	0.350220515312472	0.5856
bOTU_283	1	0	1	0	6	0.27091645763438	0.8051
bOTU_729	0	0	1	0	3	0.638413988005464	0.0505
bOTU_1767	0	1	0	0	2	0.825812444594463	0.0029
bOTU_2456	1	0	1	0	6	0.230914517108396	0.8451
bOTU_1433	0	1	0	0	2	0.642828452324762	0.0785
bOTU_271	0	1	0	0	2	0.606444141102695	0.0812
bOTU_204	1	0	1	0	6	0.433966148735576	0.3708
bOTU_69	0	1	0	1	9	0.275592836544474	0.7434
bOTU_720	0	0	1	0	3	0.357343255539597	0.5872
bOTU_133	1	1	1	0	11	0.498191320308068	0.2286
bOTU_604	0	1	1	1	14	0.354079480353648	0.5854
bOTU_687	0	0	1	1	10	0.755832021396137	0.005
bOTU_346	0	0	0	1	4	0.356990111505964	0.5643
bOTU_2603	1	1	0	0	5	0.451682652438697	0.3284
bOTU_736	0	1	0	1	9	0.374830132946211	0.5363
bOTU_375	1	1	0	0	5	0.516657120008481	0.1967
bOTU_221	1	0	0	1	7	0.228760455607102	0.8445
bOTU_1534	0	0	0	1	4	0.589041514193657	0.0843
bOTU_169	1	0	1	0	6	0.471369762983243	0.2893
bOTU_1926	0	1	0	1	9	0.471154865852665	0.2713
bOTU_374	0	1	0	0	2	0.33593328540692	0.6276
bOTU_1194	0	1	0	0	2	0.6889741782291	0.0019
bOTU_984	0	0	0	1	4	0.656286036049926	0.0562
bOTU_1054	0	0	1	0	3	0.554732488994165	0.1429
bOTU_886	0	1	0	1	9	0.23265068977508	0.8448
bOTU_863	0	0	1	0	3	0.491017826572112	0.2354
bOTU_328	1	0	0	0	1	0.45036843435295	0.3408
bOTU_1076	0	0	0	1	4	0.847475990731057	0.0028
bOTU_317	1	1	1	0	11	0.210134514044741	0.8799
bOTU_538	1	1	0	1	12	0.469913189935164	0.2695
bOTU_1508	0	1	1	1	14	0.349564663509408	0.5872
bOTU_638	0	1	0	1	9	0.744104947338338	0.0111
bOTU_1195	1	0	1	1	13	0.69541800484423	0.0153
bOTU_657	0	1	0	0	2	0.156402374253799	0.9477
bOTU_175	0	1	0	0	2	0.267982144076395	0.8058
bOTU_249	1	0	0	0	1	0.11455665254688	0.975
bOTU_1762	0	0	0	1	4	0.515369380514504	0.2075
bOTU_543	0	1	1	0	8	0.432477047313115	0.397
bOTU_1027	0	1	1	1	14	0.285533653463247	0.7647
bOTU_1062	0	1	1	0	8	0.423405690112757	0.4282
bOTU_748	1	1	1	0	11	0.403735898308129	0.4629
bOTU_487	0	0	0	1	4	0.733883801637372	0.0169
bOTU_567	1	1	1	0	11	0.255705069680261	0.7897
bOTU_1224	0	0	1	0	3	0.235744644461657	0.962
bOTU_176	1	0	1	1	13	0.408268092120892	0.4427
bOTU_1957	1	1	0	0	5	0.336272386312508	0.6683
bOTU_506	1	0	1	0	6	0.175818184504096	0.9318
bOTU_2665	0	0	1	0	3	0.496334171861975	0.2289
bOTU_1345	1	1	0	0	5	0.287667140505993	0.7187
bOTU_200	0	0	1	1	10	0.422714055822829	0.4102
bOTU_1350	1	0	0	0	1	0.109843738376502	0.9839
bOTU_402	1	0	1	1	13	0.347007637891317	0.5859
bOTU_2193	0	1	0	0	2	0.147840881440322	0.9558
bOTU_704	0	1	1	0	8	0.507572047946698	0.2179
bOTU_136	0	0	1	1	10	0.621501001763169	0.0732
bOTU_277	0	1	1	1	14	0.123363549024277	0.9714
bOTU_531	0	1	1	1	14	0.238264007755162	0.8207
bOTU_217	0	0	1	1	10	0.416337397143081	0.4182
bOTU_941	0	1	0	0	2	0.597830574551063	0.0496
bOTU_2508	0	0	0	1	4	0.0876849250422725	0.9792
bOTU_795	0	0	0	1	4	0.526012056595719	0.1613
bOTU_152	1	0	0	0	1	0.361638166371676	0.5451
bOTU_80	0	1	0	0	2	0.36385539577459	0.5576
bOTU_731	0	0	1	1	10	0.61378862422978	0.0769
bOTU_628	1	1	1	0	11	0.255978322462372	0.8376
bOTU_362	1	0	1	0	6	0.594222870930336	0.1044
bOTU_1197	1	0	1	0	6	0.793130397359005	0.0033
bOTU_331	0	0	1	0	3	0.40833589140819	0.4594
bOTU_828	0	0	1	0	3	0.209233548520314	0.8712
bOTU_1478	0	0	1	1	10	0.239411394528744	0.9322
bOTU_758	1	0	0	0	1	0.652037170718911	0.0379
bOTU_256	0	0	1	0	3	0.41144407340647	0.4333
bOTU_329	1	0	1	0	6	0.430828227851373	0.3946
bOTU_2558	0	0	0	1	4	0.351694261472389	0.5697
bOTU_957	1	0	1	0	6	0.448472577056113	0.3273
bOTU_293	1	0	0	1	7	0.387011045365903	0.4977
bOTU_214	0	1	1	0	8	0.55639492546063	0.1424
bOTU_1334	0	1	0	1	9	0.73434051227347	0.0115
bOTU_791	1	0	1	1	13	0.650183333727266	0.0459
bOTU_291	0	0	1	1	10	0.240761325936301	0.8263
bOTU_659	1	0	0	0	1	0.40070549328645	0.4603
bOTU_1451	0	1	0	0	2	0.35953391210656	0.6153
bOTU_315	0	0	1	1	10	0.540848413221383	0.1639
bOTU_794	1	1	0	1	12	0.240886173829318	0.8221
bOTU_845	0	0	1	0	3	0.469087727622462	0.2682
bOTU_305	0	0	0	1	4	0.206283061784945	0.8778
bOTU_341	0	0	1	1	10	0.816039719559368	0.0002
bOTU_1023	1	0	0	0	1	0.775977786518056	0.0083
bOTU_424	0	1	0	0	2	0.238024962526487	0.8595
bOTU_769	1	1	0	1	12	0.352322673314376	0.571
bOTU_741	1	1	0	0	5	0.33284423591585	0.7289
bOTU_804	0	1	0	0	2	0.521551355618518	0.132
bOTU_726	1	1	1	0	11	0.539463177638764	0.1575
bOTU_482	0	1	0	0	2	0.529611796722168	0.1694
bOTU_1031	0	1	0	1	9	0.389332797315843	0.4827
bOTU_537	1	1	1	0	11	0.191321458072056	0.9585
bOTU_1698	0	0	1	1	10	0.413283852222906	0.3943
bOTU_546	1	0	1	1	13	0.354511475939682	0.5736
bOTU_1503	0	1	0	0	2	0.400998125553149	0.4898
bOTU_228	1	0	0	1	7	0.492601648578801	0.2463
bOTU_508	0	1	0	1	9	0.600538157214578	0.0674
bOTU_450	1	0	1	0	6	0.419081099818844	0.4077
bOTU_2086	1	0	0	0	1	0.596269650811483	0.0805
bOTU_236	0	1	1	1	14	0.413814951705034	0.4873
bOTU_461	0	1	1	1	14	0.357583846288257	0.6347
bOTU_569	0	1	0	1	9	0.52361634319334	0.1604
bOTU_77	1	1	1	0	11	0.494988239311966	0.2325
bOTU_491	0	1	1	1	14	0.139949407224171	0.9582
bOTU_247	1	1	0	0	5	0.203433330008898	0.8958
bOTU_973	1	0	0	0	1	0.423128269526223	0.3983
bOTU_1366	1	1	1	0	11	0.4992044042574	0.2438
bOTU_2644	0	1	1	0	8	0.313004582656063	0.7352
bOTU_1167	1	1	1	0	11	0.374858070820796	0.5243
bOTU_1078	0	0	0	1	4	0.336459770078337	0.6163
bOTU_2825	0	0	1	1	10	0.411729585064029	0.4208
bOTU_2374	0	1	0	0	2	0.612316433055841	0.0508
bOTU_495	0	1	0	1	9	0.406168454417728	0.4312
bOTU_2110	0	1	0	0	2	0.530126706205714	0.1606
bOTU_1608	0	1	0	1	9	0.695044800294764	0.0226
bOTU_1733	0	1	0	0	2	0.520953634147896	0.1762
bOTU_1085	0	1	0	0	2	0.425119434021118	0.3816
bOTU_399	0	0	1	0	3	0.113080907651683	0.9802
bOTU_2600	0	1	1	1	14	0.348315744459163	0.5812
bOTU_335	1	1	1	0	11	0.430722943639241	0.3835
bOTU_296	1	0	1	1	13	0.427010715830538	0.3853
bOTU_2388	0	0	1	0	3	0.381379885303426	0.5118
bOTU_2549	1	0	1	0	6	0.209494788897605	0.9046
bOTU_832	1	1	0	0	5	0.464313361751554	0.3008
bOTU_183	0	0	0	1	4	0.336995327846203	0.6019
bOTU_440	1	0	0	0	1	0.316142843685363	0.6651
bOTU_432	0	1	0	0	2	0.483953457047858	0.2661
bOTU_834	0	1	0	1	9	0.356831479558542	0.6385
bOTU_254	1	0	0	1	7	0.283652244958217	0.7346
bOTU_808	0	1	0	0	2	0.526737743583942	0.168
bOTU_922	0	0	0	1	4	0.731246998179153	0.0109
bOTU_261	1	0	1	1	13	0.508514379841625	0.2107
bOTU_901	0	0	0	1	4	0.338523662109524	0.7244
bOTU_367	1	0	0	0	1	0.438555584899344	0.3802
bOTU_512	1	1	0	0	5	0.464847257760586	0.3202
bOTU_515	0	1	0	0	2	0.316675407548798	0.654
bOTU_330	1	0	0	0	1	0.357958650055908	0.5612
bOTU_539	1	1	0	0	5	0.368172537386708	0.5544
bOTU_430	1	0	1	0	6	0.223125850924424	0.8662
bOTU_2305	1	0	0	0	1	0.621695978285218	0.079
bOTU_309	1	0	0	1	7	0.286670364186003	0.7264
bOTU_416	0	1	0	1	9	0.402822442843405	0.4449
bOTU_1133	0	0	0	1	4	0.721987123262744	0.018
bOTU_477	1	0	1	0	6	0.587563900351173	0.0935
bOTU_337	1	1	1	0	11	0.26534869680774	0.7844
bOTU_350	1	0	1	1	13	0.551597549303962	0.1469
bOTU_1824	0	0	0	1	4	0.333865430817943	0.7227
bOTU_226	1	1	0	0	5	0.247016208067305	0.8229
bOTU_716	1	0	0	0	1	0.451786320982335	0.3399
bOTU_2693	0	0	0	1	4	0.581884777749473	0.1028
bOTU_420	0	1	0	0	2	0.608942348890922	0.069
bOTU_623	0	1	1	0	8	0.461442845270442	0.3312
bOTU_1812	1	0	0	1	7	0.437272012092206	0.3661
bOTU_858	1	0	1	1	13	0.406592047462802	0.4398
bOTU_642	0	1	0	0	2	0.285268577218183	0.8795
bOTU_940	0	1	0	0	2	0.138535178381096	0.9579
bOTU_1008	1	1	0	1	12	0.462215963045544	0.3479
bOTU_237	0	0	1	0	3	0.227204931660948	0.8795
bOTU_505	0	0	1	0	3	0.438505019312992	0.3861
bOTU_342	0	0	1	0	3	0.623544273781563	0.065
bOTU_290	0	0	1	0	3	0.526196454657314	0.1747
bOTU_1447	0	1	0	0	2	0.47263678918747	0.28
bOTU_972	1	0	1	1	13	0.420747226934364	0.4179
bOTU_784	0	1	1	1	14	0.454192843649808	0.3145
bOTU_891	1	0	0	1	7	0.685460338459107	0.0282
bOTU_426	1	0	0	1	7	0.385957737422809	0.5078
bOTU_652	0	0	1	0	3	0.726603944707803	0.012
bOTU_148	0	0	0	1	4	0.553024415337607	0.1338
bOTU_1574	0	1	0	0	2	0.643030068998769	0.0584
bOTU_1617	0	0	0	1	4	0.500801646927703	0.247
bOTU_366	0	0	1	0	3	0.353400056447467	0.5841
bOTU_905	0	1	0	1	9	0.561810229382213	0.1152
bOTU_793	0	0	1	1	10	0.710776766669954	0.0184
bOTU_1349	0	1	0	0	2	0.587205503174947	0.0685
bOTU_196	1	1	0	1	12	0.128698729369444	0.9705
bOTU_230	1	0	1	0	6	0.326741131501339	0.645
bOTU_868	0	0	1	0	3	0.306982397470732	0.7355
bOTU_520	1	0	0	0	1	0.261788713727703	0.8005
bOTU_2701	1	0	1	1	13	0.429278985192147	0.3569
bOTU_554	1	1	0	1	12	0.400145220300357	0.4469
bOTU_208	1	1	1	0	11	0.740606070317611	0.0096
bOTU_246	1	0	0	0	1	0.507350079975563	0.2343
bOTU_423	1	0	0	0	1	0.62743996316539	0.0578
bOTU_215	1	0	1	0	6	0.601311755302498	0.0677
bOTU_982	1	1	0	0	5	0.492273500949734	0.2482
bOTU_590	1	0	1	0	6	0.433026506728043	0.3738
bOTU_1245	1	1	1	0	11	0.212882655877299	0.939
bOTU_1230	1	0	0	1	7	0.238043017637089	0.834
bOTU_353	0	1	0	1	9	0.297670110940251	0.7317
bOTU_949	0	0	0	1	4	0.849408106161031	0.0021
bOTU_1389	0	1	0	0	2	0.581290956210696	0.1085
bOTU_1674	1	0	0	1	7	0.518626990356236	0.2002
bOTU_1321	0	1	1	1	14	0.454084068571751	0.3275
bOTU_571	0	1	0	0	2	0.368525154687466	0.5306
bOTU_597	0	0	0	1	4	0.699733221849125	0.0273
bOTU_320	1	0	1	0	6	0.74208349584305	0.0093
bOTU_244	1	1	0	1	12	0.192216435740443	0.8957
bOTU_1399	1	1	0	1	12	0.396218654798679	0.4778
bOTU_1072	0	1	0	1	9	0.289250270304963	0.714
bOTU_846	0	0	0	1	4	0.613179441838075	0.0717
bOTU_1147	1	1	0	0	5	0.559721333382631	0.0996
bOTU_661	0	0	0	1	4	0.653423548492621	0.0411
bOTU_333	0	0	1	0	3	0.358221783028248	0.5571
bOTU_517	0	1	1	0	8	0.368332296525835	0.5176
bOTU_1226	0	1	0	1	9	0.669203449020096	0.0325
bOTU_1768	0	0	0	1	4	0.578408920643711	0.1054
bOTU_551	1	0	0	1	7	0.171142111062993	0.9335
bOTU_151	0	0	1	1	10	0.256506366556761	0.8471
bOTU_1694	1	1	0	0	5	0.473191365331924	0.2787
bOTU_816	1	1	0	0	5	0.126881369928	0.9745
bOTU_1292	0	1	1	0	8	0.439573193874325	0.3494
bOTU_662	1	0	1	0	6	0.395776143160818	0.4668
bOTU_582	0	0	0	1	4	0.5240924466464	0.1505
bOTU_2259	0	0	0	1	4	0.477410175107215	0.2779
bOTU_388	0	1	1	0	8	0.414023735893239	0.4321
bOTU_925	0	1	0	0	2	0.421270243645771	0.414
bOTU_332	0	0	1	0	3	0.121471125705436	0.9658
bOTU_1241	0	0	0	1	4	0.337916459975859	0.591
bOTU_928	1	0	0	1	7	0.437078739619359	0.3603
bOTU_368	1	1	0	1	12	0.406112536817211	0.4209
bOTU_455	0	0	1	1	10	0.776639896161389	0.0048
bOTU_386	1	1	0	0	5	0.371278161896472	0.5616
bOTU_1117	0	0	1	0	3	0.407616683016449	0.4808
bOTU_243	0	0	1	1	10	0.199817515088252	0.8896
bOTU_269	1	0	0	1	7	0.31859167071275	0.7002
bOTU_2905	1	0	0	1	7	0.477964642057978	0.2936
bOTU_572	1	0	1	0	6	0.480469840743767	0.2551
bOTU_1609	0	1	0	0	2	0.632425105571825	0.0617
bOTU_944	1	0	0	0	1	0.332937620238509	0.6301
bOTU_990	1	0	1	1	13	0.163451550340941	0.9333
bOTU_920	1	0	1	0	6	0.403867734476568	0.4339
bOTU_280	0	1	0	0	2	0.465900046721899	0.3004
bOTU_766	1	0	0	0	1	0.470530180294635	0.2873
bOTU_535	0	1	0	0	2	0.326584443630435	0.6741
bOTU_410	1	0	0	1	7	0.531367263491117	0.1731
bOTU_1237	0	0	1	0	3	0.50065137134092	0.239
bOTU_2818	0	1	0	0	2	0.40186342375132	0.4417
bOTU_2546	1	0	0	0	1	0.153920384086606	0.9448
bOTU_1297	0	0	1	0	3	0.395460486425283	0.4668
bOTU_560	0	0	0	1	4	0.298422364453561	0.7311
bOTU_645	0	0	0	1	4	0.471752511858825	0.2984
bOTU_1482	0	0	0	1	4	0.644709733847803	0.0543
bOTU_721	0	0	1	0	3	0.506597279357539	0.2251
bOTU_1210	0	1	1	1	14	0.424431791628462	0.453
bOTU_965	0	0	0	1	4	0.93454539322646	0.0022
bOTU_1090	0	1	0	1	9	0.32191720876865	0.6602
bOTU_802	0	1	0	1	9	0.590736456344311	0.0741
bOTU_359	1	0	0	0	1	0.445465964211694	0.349
bOTU_160	1	0	1	0	6	0.526221778386714	0.1694
bOTU_471	0	1	0	1	9	0.201293735515079	0.8969
bOTU_1469	0	0	1	0	3	0.606252225188447	0.0889
bOTU_708	1	1	1	0	11	0.384083140358743	0.4995
bOTU_1233	0	0	0	1	4	0.670646805376473	0.031
bOTU_624	1	0	0	0	1	0.439025953138736	0.3622
bOTU_601	1	0	1	1	13	0.446539422355675	0.3563
bOTU_576	1	1	0	1	12	0.505721989832308	0.23
bOTU_118	1	0	1	0	6	0.428816685438168	0.3753
bOTU_509	1	0	1	0	6	0.55854183090307	0.1063
bOTU_313	1	0	1	1	13	0.400973420240963	0.4772
bOTU_172	1	1	0	0	5	0.424211908386884	0.4175
bOTU_938	0	0	1	0	3	0.298086109991732	0.7013
bOTU_641	0	0	1	0	3	0.696542000411938	0.0088
bOTU_1002	0	0	0	1	4	0.282987080667865	0.7914
bOTU_442	1	0	1	1	13	0.470805323295052	0.3034
bOTU_738	1	0	1	0	6	0.696055666377928	0.0226
bOTU_578	0	1	0	0	2	0.403965143311728	0.507
bOTU_187	1	0	0	0	1	0.327707447145675	0.665
bOTU_371	0	0	0	1	4	0.474960312899147	0.2805
bOTU_2584	0	0	1	1	10	0.806608528166975	0.006
bOTU_577	1	1	1	0	11	0.212818921101614	0.887
bOTU_327	1	0	1	1	13	0.646334691744714	0.0348
bOTU_242	0	0	0	1	4	0.557140221002442	0.1403
bOTU_1805	0	0	0	1	4	0.483444230878226	0.2386
bOTU_980	0	1	1	1	14	0.261896204910906	0.7888
bOTU_727	0	0	1	1	10	0.141155653556514	0.9626
bOTU_143	1	0	1	1	13	0.36119760717328	0.5735
bOTU_1706	0	0	1	0	3	0.658198220019319	0.0389
bOTU_993	1	0	0	1	7	0.329714486549461	0.6574
bOTU_774	0	0	1	0	3	0.518568665937284	0.1845
bOTU_618	1	0	0	0	1	0.500958315498639	0.2185
bOTU_301	0	1	1	1	14	0.116345767278905	0.9902
bOTU_456	1	1	0	0	5	0.3177274999792	0.6784
bOTU_1524	1	0	0	0	1	0.609851210412119	0.0751
bOTU_203	1	0	0	1	7	0.36794655165662	0.5571
bOTU_615	0	0	0	1	4	0.651124394056048	0.0202
bOTU_649	1	1	0	1	12	0.329128402942944	0.6182
bOTU_838	0	0	0	1	4	0.486189255531869	0.2467
bOTU_983	1	0	1	0	6	0.261916376041141	0.7977
bOTU_1458	1	0	0	0	1	0.352011045071872	0.5913
bOTU_555	1	0	0	1	7	0.546227854080605	0.166
bOTU_664	1	0	0	1	7	0.375075902147765	0.5011
bOTU_2237	1	0	1	0	6	0.514406469375338	0.2049
bOTU_396	1	0	0	1	7	0.473049661465154	0.2897
bOTU_253	0	0	1	0	3	0.499517914194736	0.2312
bOTU_478	0	0	0	1	4	0.364013318005786	0.5307
bOTU_1416	1	1	1	0	11	0.31727335466338	0.7061
bOTU_1327	0	0	1	1	10	0.282047418304551	0.7368
bOTU_485	1	0	0	0	1	0.599152441283006	0.09
bOTU_379	0	1	1	0	8	0.360734916403727	0.5797
bOTU_952	0	0	1	1	10	0.586775499309399	0.1081
bOTU_1438	1	0	1	0	6	0.226956272323059	0.8547
bOTU_1098	0	0	0	1	4	0.457286303461147	0.3083
bOTU_1033	0	0	1	0	3	0.427086249909066	0.4343
bOTU_274	0	1	1	0	8	0.389244419525382	0.4392
bOTU_558	0	1	1	1	14	0.422921602653649	0.5072
bOTU_270	0	0	0	1	4	0.155026881623757	0.9521
bOTU_207	0	0	1	1	10	0.633524742762729	0.0596
bOTU_786	1	0	1	1	13	0.499460574109321	0.2794
bOTU_702	0	0	1	1	10	0.505487827480446	0.2443
bOTU_1203	0	1	0	0	2	0.372153928441795	0.5371
bOTU_672	0	1	0	1	9	0.264602147713776	0.7819
bOTU_813	1	1	0	1	12	0.498038527327636	0.2349
bOTU_433	0	0	1	0	3	0.390593185913719	0.4911
bOTU_663	0	0	1	0	3	0.45224645089612	0.3337
bOTU_898	0	1	1	0	8	0.214210675499257	0.8766
bOTU_1091	0	1	1	1	14	0.185997698111486	0.9265
bOTU_565	1	0	0	0	1	0.802723839487883	0.0056
bOTU_2440	0	0	1	0	3	0.329907305301039	0.6262
bOTU_1680	0	0	0	1	4	0.249488761803266	0.8094
bOTU_318	0	0	1	1	10	0.503155739915214	0.238
bOTU_1479	1	0	1	1	13	0.34037589900999	0.5968
bOTU_1530	0	0	1	0	3	0.276386085619664	0.756
bOTU_1452	0	1	0	1	9	0.196293271588681	0.9344
bOTU_1092	1	0	0	1	7	0.474814383401394	0.2951
bOTU_820	0	1	1	1	14	0.376197479761234	0.5309
bOTU_767	0	0	0	1	4	0.135479782150134	0.9723
bOTU_749	0	0	1	0	3	0.710887837321219	0.0013
bOTU_711	1	0	0	0	1	0.489132509530694	0.2529
bOTU_665	1	0	0	0	1	0.420504166311353	0.3952
bOTU_630	0	1	0	0	2	0.205068245096331	1
bOTU_1229	1	0	0	0	1	0.404733611422761	0.4402
bOTU_821	1	0	1	1	13	0.417237273491398	0.4541
bOTU_2495	0	0	0	1	4	0.538573507662512	0.1425
bOTU_361	0	0	1	0	3	0.668351354118421	0.0321
bOTU_494	1	0	0	1	7	0.438519386366482	0.3488
bOTU_429	0	0	1	1	10	0.575863145819057	0.1044
bOTU_336	1	1	1	0	11	0.279422542416125	0.7498
bOTU_1035	0	0	1	0	3	0.585775679144099	0.106
bOTU_923	0	0	0	1	4	0.439484838718794	0.3646
bOTU_393	0	1	0	1	9	0.180389129353131	0.9664
bOTU_2251	1	0	1	1	13	0.640731765405886	0.0621
bOTU_691	0	0	0	1	4	0.639716769520415	0.049
bOTU_725	1	0	1	1	13	0.580894101838579	0.1044
bOTU_969	1	0	0	0	1	0.422487847923865	0.3855
bOTU_1682	1	0	1	0	6	0.217668911798116	0.8648
bOTU_1843	0	0	1	1	10	0.0847345952125849	0.9799
bOTU_646	0	0	1	1	10	0.473146914612596	0.2995
bOTU_676	0	0	1	1	10	0.615969694079363	0.0903
bOTU_411	0	0	0	1	4	0.667532417819925	0.0456
bOTU_879	0	0	1	0	3	0.717342292603556	0.017
bOTU_453	1	0	1	1	13	0.377460130729758	0.5262
bOTU_2253	0	1	0	1	9	0.368092939473618	0.5333
bOTU_412	0	0	1	1	10	0.387693472409408	0.4352
bOTU_621	1	1	0	0	5	0.252990219231522	0.8069
bOTU_611	1	0	0	1	7	0.477887881383127	0.2802
bOTU_2189	1	0	1	0	6	0.410732008518212	0.3933
bOTU_2072	0	0	1	0	3	0.208605174922459	0.8816
bOTU_408	0	0	1	0	3	0.41871883698301	0.3915
bOTU_530	0	0	1	1	10	0.704100689013625	0.016
bOTU_542	0	0	1	0	3	0.564798250273478	0.1208
bOTU_355	0	0	1	1	10	0.385378605798453	0.5272
bOTU_1086	1	0	1	0	6	0.675750816405009	0.0354
bOTU_613	1	0	1	0	6	0.552877012123896	0.1359
bOTU_1025	0	1	0	0	2	0.443329414290359	0.4033
bOTU_438	1	0	0	1	7	0.548724959679043	0.1279
bOTU_670	1	1	1	0	11	0.29507754603204	0.7089
bOTU_1206	0	0	1	1	10	0.585327944763761	0.1167
bOTU_996	1	1	1	0	11	0.151229061899058	0.962
bOTU_1235	1	1	1	0	11	0.260090469466326	0.8146
bOTU_2599	0	1	1	0	8	0.346755941555665	0.6614
bOTU_805	0	0	1	1	10	0.275389095908671	0.7774
bOTU_992	1	0	1	1	13	0.379185041459267	0.5112
bOTU_1060	0	0	1	1	10	0.726074815918858	0.0168
bOTU_1309	0	0	1	0	3	0.483123731625323	0.2591
bOTU_715	0	1	1	1	14	0.333241053462978	0.6471
bOTU_1990	0	1	0	0	2	0.127456673884434	0.9793
bOTU_2518	0	0	1	1	10	0.406250062546377	0.4387
bOTU_1170	0	0	1	1	10	0.532704608115386	0.1448
bOTU_1810	0	1	0	0	2	0.187622156651455	0.909
bOTU_1645	0	0	1	1	10	0.425104626644264	0.3773
bOTU_1834	0	1	1	1	14	0.0983206351638392	0.9938
bOTU_1110	0	0	1	0	3	0.661697041675804	0.0586
bOTU_1422	0	0	1	1	10	0.786263159034422	0.0035
bOTU_1198	0	0	1	1	10	0.589226838885602	0.0882
bOTU_986	0	0	0	1	4	0.294821512728437	0.7539
bOTU_1036	1	1	0	0	5	0.372753376623875	0.5487
bOTU_684	0	0	1	1	10	0.140006562326165	0.957
bOTU_695	1	0	0	0	1	0.207807581316956	0.9464
bOTU_1248	0	0	1	1	10	0.401955290889444	0.5257
bOTU_1181	1	0	0	0	1	0.607713288866968	0.0706
bOTU_1282	0	1	1	1	14	0.51091625202093	0.2747
bOTU_1100	0	0	1	1	10	0.588608437906514	0.0811
bOTU_1141	0	0	1	1	10	0.465481325812503	0.3158
bOTU_1193	0	0	0	1	4	0.431001417616001	0.3085
bOTU_2170	1	0	1	1	13	0.461843585488904	0.3372
bOTU_2571	1	0	0	1	7	0.361910518725312	0.5502
bOTU_1039	1	0	0	1	7	0.690617024218811	0.0272
bOTU_1122	0	0	0	1	4	0.510338213799397	0.1884
bOTU_1403	0	0	0	1	4	0.791228833331373	0.0046
bOTU_699	0	0	0	1	4	0.479823120542671	0.2342
bOTU_483	0	0	1	0	3	0.411794804093218	0.5195
bOTU_1730	1	1	0	0	5	0.459688555884709	0.3686
bOTU_1765	0	0	1	1	10	0.346074234352821	0.6913
bOTU_1332	0	0	1	1	10	0.695114888344124	0.0359
bOTU_1182	1	1	0	1	12	0.100040615744616	0.9848
bOTU_1272	1	0	1	0	6	0.297469848769007	0.7094
bOTU_2778	1	0	1	1	13	0.413014771123756	0.4949
