# Supplementary material for: Cropping practices manipulate abundance patterns of root and soil microbiome members paving the way to smart farming
Source: Microbiome. 2018 Jan 16;6:14. doi: 10.1186/s40168-017-0389-9 (PMC5771023; doi:10.1186/s40168-017-0389-9)
Supplement: Supplementary file 4 — A zip archive comprising the command line code and necessary input files needed to replicate bioinformatic analysis. (ZIP 628 kb) [file 40168_2017_389_MOESM4_ESM.zip › R_Input/indicsp_root_its.txt]

s.C.IT	s.C.NT	s.O.IT	s.O.RT	index	stat	p.value
fOTU_61	0	1	0	0	2	0.454892294530592	0.269
fOTU_1	0	1	0	0	2	0.326908912805892	0.8038
fOTU_48	0	1	0	0	2	0.458193334596252	0.3386
fOTU_63	0	1	0	0	2	0.817196141129432	0.009
fOTU_3	1	0	0	1	7	0.534747726660426	0.1447
fOTU_103	0	1	0	0	2	0.965711740299713	0.0002
fOTU_16	0	1	0	0	2	0.461515826446489	0.3154
fOTU_28	0	1	0	0	2	0.91382818707778	0.0014
fOTU_37	0	1	0	0	2	0.360261316302385	0.781
fOTU_106	1	1	0	0	5	0.405721598926994	0.4398
fOTU_4	0	0	1	1	10	0.381720259238947	0.5116
fOTU_100	0	0	1	0	3	0.184532231611561	0.9143
fOTU_90	1	1	0	1	12	0.319251506849003	0.6486
fOTU_331	0	1	0	0	2	0.63383976011634	0.0677
fOTU_44	1	0	0	1	7	0.490521360172378	0.231
fOTU_157	0	1	0	0	2	0.298594104050387	0.9246
fOTU_5	1	0	1	0	6	0.499906021349753	0.1958
fOTU_147	0	1	0	0	2	0.510727918191204	0.1615
fOTU_68	1	1	0	0	5	0.325322243973904	0.6336
fOTU_6	1	0	0	1	7	0.219608125342017	0.9412
fOTU_18	0	1	1	0	8	0.508889492517302	0.2165
fOTU_21	0	1	0	1	9	0.444403260429396	0.2577
fOTU_89	0	1	1	0	8	0.397512386650421	0.4451
fOTU_110	0	1	0	0	2	0.42422938993886	1
fOTU_9	0	0	1	0	3	0.742350790983818	0.0101
fOTU_77	1	0	0	0	1	0.482422852545785	0.2596
fOTU_108	1	1	1	0	11	0.36042532303413	0.6063
fOTU_87	0	1	0	1	9	0.645949741892295	0.061
fOTU_121	1	0	0	0	1	0.385977277501355	0.5346
fOTU_118	1	0	0	0	1	0.582126252468378	0.0954
fOTU_82	0	0	1	0	3	0.412934675050775	0.6809
fOTU_114	1	0	0	0	1	0.451396406789706	0.3042
fOTU_205	1	0	1	1	13	0.512365654469168	0.1984
fOTU_97	0	1	0	0	2	0.993622895229584	0.0014
fOTU_79	0	0	1	0	3	0.525355196174489	0.1258
fOTU_62	1	0	1	0	6	0.532099909557232	0.1636
fOTU_54	0	0	0	1	4	0.550528736293018	0.0231
fOTU_1196	1	1	0	0	5	0.567918516144278	0.127
fOTU_549	1	1	0	1	12	0.259972888648318	0.9057
fOTU_43	1	1	1	0	11	0.368347411922006	0.5465
fOTU_27	1	0	0	0	1	0.606789094014783	0.0663
fOTU_81	0	0	0	1	4	0.386391252774773	0.9971
fOTU_2	1	0	1	0	6	0.26049231139531	0.7995
fOTU_167	1	0	0	0	1	0.212483605501896	0.919
fOTU_1593	0	1	0	0	2	0.395602213040811	0.5614
fOTU_75	0	1	0	0	2	0.780835554859503	0.0037
fOTU_198	0	1	0	0	2	0.684795232334234	0.035
fOTU_466	1	0	0	0	1	0.408637071655762	0.9269
fOTU_241	1	1	0	1	12	0.211873301188144	0.9179
fOTU_39	0	0	0	1	4	0.602273572718712	0.1284
fOTU_307	0	1	1	0	8	0.353329242906559	0.6539
fOTU_304	0	1	1	0	8	0.610379266624602	0.0877
fOTU_115	0	0	1	0	3	0.497778183761617	0.2038
fOTU_67	0	1	1	0	8	0.540882770766184	0.1323
fOTU_141	0	1	1	0	8	0.334327599713122	0.7915
fOTU_125	0	0	1	0	3	0.452290029579803	0.3513
fOTU_261	0	0	1	1	10	0.224507963675478	0.9057
fOTU_45	0	1	0	1	9	0.2547913423399	0.8428
fOTU_162	0	1	0	0	2	0.472610759482281	0.2209
fOTU_395	0	1	0	1	9	0.471244162710714	0.3025
fOTU_1535	1	0	0	0	1	0.39392181279044	0.5513
fOTU_178	0	0	0	1	4	0.437459406373526	0.9009
fOTU_131	0	0	1	1	10	0.387313235811414	0.3824
fOTU_1864	0	0	1	0	3	0.247254478515548	0.8179
fOTU_122	0	0	1	0	3	0.439108293253195	0.6942
fOTU_53	0	0	1	1	10	0.324962539797328	0.7941
fOTU_144	0	1	0	0	2	0.503405588550733	0.1663
fOTU_10	1	1	0	0	5	0.460884432858407	0.3072
fOTU_33	0	0	1	0	3	0.470022666080425	0.2581
fOTU_765	0	0	1	0	3	0.789005625333188	0.0042
fOTU_451	1	1	0	0	5	0.498761247858467	0.2045
fOTU_332	0	0	0	1	4	0.399720976245389	0.3728
fOTU_1472	1	0	1	0	6	0.477411963425528	0.2911
fOTU_60	1	1	0	0	5	0.369490654108978	0.7419
fOTU_40	0	0	1	1	10	0.563588877594669	0.1213
fOTU_207	1	0	0	0	1	0.540336997928573	0.0934
fOTU_49	1	1	1	0	11	0.343137405283518	0.6281
fOTU_184	0	1	0	1	9	0.495541031365775	0.2424
fOTU_98	1	0	0	0	1	0.583096466338868	0.0638
fOTU_596	0	1	0	1	9	0.525882378523327	0.1603
fOTU_124	0	1	1	0	8	0.495867860989464	0.2216
fOTU_32	0	0	1	1	10	0.590874748694714	0.0893
fOTU_135	1	0	1	0	6	0.467037525495478	0.2288
fOTU_14	1	0	1	0	6	0.283955022874294	0.7717
fOTU_59	0	0	1	0	3	0.591665532300725	0.0934
fOTU_104	0	0	0	1	4	0.443004496618103	0.4636
fOTU_219	0	1	0	0	2	0.889623640373649	0.0014
fOTU_11	0	1	0	0	2	0.553537467319391	0.1548
fOTU_464	0	0	1	1	10	0.244532684046213	0.8642
fOTU_69	1	0	0	0	1	0.430247744484495	1
fOTU_17	0	0	0	1	4	0.381158609150516	0.6674
fOTU_246	1	1	0	1	12	0.270302161521084	0.777
fOTU_335	0	1	0	0	2	0.856898665083702	0.0014
fOTU_188	0	1	0	0	2	0.699633738232085	0.0212
fOTU_267	0	1	0	0	2	0.403094901617283	0.4552
fOTU_223	0	0	0	1	4	0.492101352493007	0.2098
fOTU_26	1	0	1	0	6	0.413079251035637	0.4144
fOTU_670	0	1	0	1	9	0.410225230445733	0.5042
fOTU_375	0	1	0	0	2	0.646712683944107	0.0384
fOTU_407	0	1	0	0	2	0.647003667821212	0.0551
fOTU_47	1	0	0	0	1	0.516405696393188	0.2074
fOTU_93	1	0	0	0	1	0.548884746052118	0.1517
fOTU_112	1	0	0	0	1	0.564065182311567	0.0594
fOTU_94	0	0	1	0	3	0.50718557143768	0.0956
fOTU_31	0	0	0	1	4	0.614938259460609	0.0105
fOTU_30	0	0	1	0	3	0.474866323243987	0.3279
fOTU_136	0	0	1	0	3	0.651967570650126	0.059
fOTU_227	0	0	0	1	4	0.431992686073597	1
fOTU_347	0	1	1	0	8	0.337604434558009	0.6053
fOTU_315	0	1	0	0	2	0.707955668318102	0.0256
fOTU_78	1	1	0	0	5	0.365388345561264	0.6665
fOTU_173	1	1	0	1	12	0.31518536362017	0.6602
fOTU_244	0	1	0	1	9	0.451630799205711	0.3341
fOTU_216	1	1	1	0	11	0.206251189150087	0.9073
fOTU_36	0	0	1	1	10	0.377532916404266	0.201
fOTU_64	0	0	1	0	3	0.424248547508546	0.4413
fOTU_484	1	1	0	1	12	0.483613326355183	0.2727
fOTU_202	0	1	1	0	8	0.474402928619211	0.2721
fOTU_383	0	1	0	0	2	0.285895610969846	0.8545
fOTU_662	0	1	0	1	9	0.262738445860771	0.8432
fOTU_29	0	0	1	0	3	0.224598099480847	0.8479
fOTU_318	0	1	1	0	8	0.677743851709512	0.0319
fOTU_534	1	0	1	0	6	0.27510679857585	0.9519
fOTU_380	0	1	0	0	2	0.487936534611001	0.042
fOTU_210	0	1	0	0	2	0.309293005106734	0.782
fOTU_15	1	0	0	0	1	0.57319916502942	0.1123
fOTU_249	0	1	0	1	9	0.319063142076398	0.7617
fOTU_20	0	0	1	0	3	0.404925594475644	0.4468
fOTU_593	0	1	0	0	2	0.813822856920727	0.0037
fOTU_84	0	1	0	0	2	0.408169812461042	0.4461
fOTU_349	0	1	0	1	9	0.640391009301826	0.1114
fOTU_92	0	0	0	1	4	0.448701111225998	0.0836
fOTU_143	0	0	1	0	3	0.382583808474126	0.7803
fOTU_101	0	0	1	0	3	0.763251988542289	0.0113
fOTU_91	0	1	0	0	2	0.77202061274855	0.0082
fOTU_185	0	1	0	0	2	0.358577388126173	0.5916
fOTU_140	1	0	0	1	7	0.476501246338001	0.2221
fOTU_127	0	1	0	0	2	0.114262871229271	0.9767
fOTU_50	0	0	1	0	3	0.584336649704387	0.0972
fOTU_154	0	0	0	1	4	0.715352453001577	0.0202
fOTU_152	1	0	1	0	6	0.469380714668733	0.3082
fOTU_233	0	1	0	0	2	0.409541893550396	0.4299
fOTU_900	0	1	1	0	8	0.330856974187532	0.6649
fOTU_57	0	0	0	1	4	0.449414404209145	0.4042
fOTU_449	1	0	1	0	6	0.195507032791448	0.9302
fOTU_475	1	0	1	0	6	0.407987384198925	0.4456
fOTU_153	0	0	0	1	4	0.560719080157757	0.0057
fOTU_1059	1	1	0	1	12	0.331663689976793	0.6739
fOTU_211	1	0	1	0	6	0.289499279935436	0.8008
fOTU_12	1	0	0	1	7	0.372919567921578	0.5263
fOTU_204	1	0	1	0	6	0.510355894125101	0.1863
fOTU_213	0	0	0	1	4	0.42847621063698	0.3232
fOTU_34	0	0	1	1	10	0.60351395181451	0.0769
fOTU_169	1	0	0	0	1	0.469735134430865	0.2491
fOTU_665	0	1	0	0	2	0.577952092942989	0.0932
fOTU_8	0	0	1	0	3	0.382159680339108	0.5052
fOTU_620	0	1	0	0	2	0.570512373694771	0.185
fOTU_23	0	0	1	0	3	0.739935724380776	0.0123
fOTU_142	0	0	1	0	3	0.428160948606971	0.3051
fOTU_763	0	0	1	0	3	0.448609710604298	0.3431
fOTU_146	0	1	0	0	2	0.604889557389359	0.0519
fOTU_13	0	0	1	0	3	0.758698822907646	0.0023
fOTU_76	0	0	1	1	10	0.505747652923846	0.2138
fOTU_221	0	1	0	0	2	0.456595721902106	0.2016
fOTU_73	0	1	0	0	2	0.437152442399313	0.3547
fOTU_46	1	0	1	1	13	0.470934876023982	0.2893
fOTU_66	1	0	0	0	1	0.461211028261175	0.1302
fOTU_99	1	0	1	0	6	0.420802577533026	0.4648
fOTU_217	0	1	0	0	2	0.44749404804583	0.3784
fOTU_417	0	1	0	1	9	0.659669800857107	0.034
fOTU_130	0	0	1	0	3	0.448910935344002	0.1868
fOTU_120	0	1	0	0	2	0.661154447384042	0.0036
fOTU_86	0	0	0	1	4	0.609569135219054	0.0356
fOTU_283	0	1	1	0	8	0.638428504851837	0.0478
fOTU_1782	0	0	1	0	3	0.450447272010204	0.3542
fOTU_180	0	0	0	1	4	0.538552972039412	0.1001
fOTU_159	0	1	0	1	9	0.158964936625018	0.9424
fOTU_155	0	1	0	0	2	0.884730296111715	0.0014
fOTU_175	1	0	1	1	13	0.324097354356862	0.7252
fOTU_254	0	1	1	0	8	0.613370160231731	0.0676
fOTU_123	0	1	0	1	9	0.470427618573576	0.2592
fOTU_52	0	0	1	1	10	0.396333229844771	0.3991
fOTU_179	0	1	0	0	2	0.865985544523431	0.0014
fOTU_1850	1	0	1	0	6	0.530134376595648	0.1832
fOTU_425	0	1	1	0	8	0.388233823319091	0.5945
fOTU_117	0	1	1	0	8	0.549788929258306	0.1264
fOTU_680	1	0	0	0	1	0.380240917131639	0.8956
fOTU_35	0	0	1	0	3	0.414267572143944	0.3429
fOTU_1033	1	0	1	0	6	0.372195599312812	0.5109
fOTU_269	0	1	1	1	14	0.459254682089297	0.2895
fOTU_348	0	0	0	1	4	0.461777721679814	0.2739
fOTU_384	0	1	1	0	8	0.406669564196543	0.3926
fOTU_96	0	1	0	1	9	0.389422393783935	0.4916
fOTU_170	0	0	1	1	10	0.268294792156647	0.7876
fOTU_648	0	0	1	0	3	0.28364895619645	0.9475
fOTU_240	0	0	1	1	10	0.269465868875503	0.7841
fOTU_412	0	1	1	1	14	0.376133587605818	0.5382
fOTU_25	0	0	1	0	3	0.568060457546505	0.0488
fOTU_1669	1	0	1	0	6	0.579955930859089	0.0601
fOTU_41	1	0	1	0	6	0.647504880378559	0.033
fOTU_164	1	0	0	1	7	0.373057449392507	0.5936
fOTU_486	0	1	1	0	8	0.454805194447108	0.2975
fOTU_330	0	1	0	0	2	0.739220548574625	0.027
fOTU_88	0	1	0	1	9	0.500964043157794	0.2283
fOTU_19	1	0	0	0	1	0.340427399798218	0.928
fOTU_145	1	0	0	0	1	0.304337091526921	0.8325
fOTU_480	0	1	0	0	2	0.56816632757905	0.0521
fOTU_352	1	0	0	0	1	0.638183798523195	0.0409
fOTU_372	0	1	1	1	14	0.460659522079327	0.2946
fOTU_22	0	0	1	0	3	0.620275637486147	0.0687
fOTU_455	0	1	0	0	2	0.583062319665049	0.0095
fOTU_42	0	0	1	0	3	0.448912004329437	0.1322
fOTU_717	0	0	0	1	4	0.248575180806546	0.8368
fOTU_71	1	1	1	0	11	0.424722892509254	0.3998
fOTU_1480	1	0	0	0	1	0.685162931875304	0.033
fOTU_524	1	1	0	0	5	0.437615800416043	0.3529
fOTU_85	0	1	0	0	2	0.455619845830983	0.3452
fOTU_7	0	0	0	1	4	0.447313332868975	0.3256
fOTU_550	0	0	1	0	3	0.269683819377841	0.882
fOTU_676	1	1	1	0	11	0.499655119231487	0.2623
fOTU_420	0	1	0	0	2	0.661896851106021	0.0451
fOTU_132	0	0	0	1	4	0.418237032049785	0.5906
fOTU_893	0	0	1	0	3	0.417359764507384	0.8104
fOTU_56	0	1	1	0	8	0.320395224028646	0.6627
fOTU_95	0	0	0	1	4	0.296112218311374	0.7507
fOTU_481	0	0	0	1	4	0.406831495765584	0.4385
fOTU_461	0	1	0	0	2	0.733721766133247	0.0064
fOTU_343	1	0	1	1	13	0.348444019884408	0.6037
fOTU_176	0	1	1	0	8	0.517059871019338	0.1749
fOTU_477	1	0	1	0	6	0.354972112520429	0.6998
fOTU_988	0	1	0	0	2	0.261573452529129	0.9245
fOTU_70	0	1	0	0	2	0.429664024594584	0.5009
fOTU_632	0	0	1	0	3	0.344002995566727	0.69
fOTU_649	0	0	0	1	4	0.665282761670618	0.0305
fOTU_290	0	0	1	0	3	0.612901381026746	0.0865
fOTU_105	0	1	1	0	8	0.59420415079101	0.0934
fOTU_667	0	0	0	1	4	0.430412011372599	0.8178
fOTU_401	0	0	0	1	4	0.592595513042891	0.0414
fOTU_128	0	0	1	1	10	0.403536420378687	0.3412
fOTU_796	1	1	1	0	11	0.406460079255512	0.4406
fOTU_1342	1	0	1	1	13	0.157422344776595	0.9443
fOTU_80	0	1	0	1	9	0.314162931944192	0.7181
fOTU_191	0	0	1	0	3	0.549450200999376	0.149
fOTU_38	0	0	0	1	4	0.557806845116397	0.0897
fOTU_1628	0	0	1	0	3	0.941132517405208	0.0023
fOTU_129	0	0	1	0	3	0.518295863538191	0.1675
fOTU_58	0	0	1	1	10	0.525944987156569	0.1529
fOTU_107	1	0	0	1	7	0.382984607058099	0.5054
fOTU_24	0	0	1	1	10	0.696397785049183	0.023
fOTU_149	0	0	1	0	3	0.510220456848492	0.1831
fOTU_181	0	0	1	0	3	0.416132530114823	0.5071
fOTU_250	0	0	1	1	10	0.287310941957581	0.7777
fOTU_199	0	0	0	1	4	0.406357057758366	0.4143
fOTU_192	1	0	1	0	6	0.518593608861226	0.1853
fOTU_341	1	1	1	0	11	0.283722588621899	0.7449
fOTU_231	0	1	1	0	8	0.430857584521926	0.411
fOTU_111	0	0	1	0	3	0.766966682777657	0.0053
fOTU_280	0	0	0	1	4	0.652344443640107	0.0402
fOTU_301	1	0	1	1	13	0.444447255184802	0.4089
fOTU_116	1	0	1	1	13	0.599081515874283	0.0837
fOTU_151	0	0	1	0	3	0.47327051440795	0.2619
fOTU_232	1	0	0	1	7	0.473842495783392	0.3211
fOTU_189	0	0	0	1	4	0.373457996834887	0.596
fOTU_109	0	0	0	1	4	0.184582552110451	0.9199
fOTU_418	0	0	1	1	10	0.145823794491254	0.9561
fOTU_286	0	0	1	0	3	0.457309094963809	0.1262
fOTU_453	0	0	1	1	10	0.43721686444463	0.3792
fOTU_282	0	0	1	0	3	0.459307649317648	0.0743
fOTU_314	1	0	1	0	6	0.428226485525061	0.4661
fOTU_65	0	0	1	0	3	0.61644464147804	0.0862
fOTU_137	0	0	1	0	3	0.576703072377175	0.0637
fOTU_158	0	0	1	0	3	0.466175154691444	0.2055
fOTU_171	0	0	1	0	3	0.495530681744021	0.252
fOTU_166	0	1	0	1	9	0.517543375968227	0.279
fOTU_405	0	1	0	0	2	0.634927503369098	0.0369
fOTU_51	0	0	1	1	10	0.516786917628426	0.2213
fOTU_435	0	1	0	0	2	0.416564508236416	0.4127
fOTU_183	1	0	0	0	1	0.399941382815404	0.4577
fOTU_1219	0	1	1	0	8	0.428375507384762	0.4042
fOTU_139	0	0	1	1	10	0.440627993669711	0.3557
fOTU_258	1	0	0	0	1	0.490905263803593	0.1628
fOTU_163	0	0	1	0	3	0.719019897850203	0.0127
fOTU_237	0	0	1	0	3	0.427160806999855	0.6563
fOTU_302	0	0	1	0	3	0.403007512302322	0.4349
fOTU_422	0	0	0	1	4	0.390860164517293	0.5749
fOTU_897	0	0	1	0	3	0.626656408895678	0.0475
fOTU_319	0	0	0	1	4	0.37826488878125	0.504
fOTU_126	0	0	1	0	3	0.42702467683493	0.3589
fOTU_1137	0	0	1	0	3	0.492843988491093	0.2278
fOTU_308	0	0	1	0	3	0.479298063829311	0.0087
fOTU_565	1	0	1	0	6	0.404777769395359	0.4267
fOTU_663	0	0	1	1	10	0.57308049068929	0.0998
fOTU_251	0	1	0	0	2	0.428083194718661	0.8175
fOTU_1586	0	0	1	1	10	0.358138819343673	0.5793
fOTU_442	0	0	1	0	3	0.409612246358964	0.4491
fOTU_441	0	1	0	0	2	0.428315429600061	1
fOTU_920	0	0	1	0	3	0.747331285344821	0.0051
fOTU_577	0	0	1	0	3	0.490726023288884	0.2811
fOTU_83	0	0	0	1	4	0.438544833402662	0.3266
fOTU_682	0	0	0	1	4	0.655461639381822	0.0525
fOTU_823	1	0	1	0	6	0.450136968762748	0.2911
fOTU_55	1	0	0	0	1	0.447418406011414	0.3271
fOTU_476	0	0	1	0	3	0.373034030329215	0.6152
fOTU_580	0	0	1	0	3	0.564214076971274	0.1102
fOTU_406	1	0	0	0	1	0.453409020307769	0.2382
fOTU_955	1	1	0	0	5	0.512240853776102	0.1755
fOTU_976	1	0	0	1	7	0.596818642155535	0.1044
fOTU_696	0	1	0	0	2	0.590155900777679	0.0869
fOTU_456	0	0	0	1	4	0.587126748939112	0.0544
fOTU_356	0	0	1	0	3	0.426112139817849	1
fOTU_224	0	0	0	1	4	0.448440921523537	0.3818
fOTU_460	1	0	1	1	13	0.301458872343369	0.6467
fOTU_776	1	0	1	1	13	0.286369319098833	0.8612
fOTU_1073	0	1	1	1	14	0.317113475047204	0.8597
