# Supplementary material for: Cropping practices manipulate abundance patterns of root and soil microbiome members paving the way to smart farming
Source: Microbiome. 2018 Jan 16;6:14. doi: 10.1186/s40168-017-0389-9 (PMC5771023; doi:10.1186/s40168-017-0389-9)
Supplement: Supplementary file 4 — A zip archive comprising the command line code and necessary input files needed to replicate bioinformatic analysis. (ZIP 628 kb) [file 40168_2017_389_MOESM4_ESM.zip › R_Input/indicsp_soil_16s.txt]

s.C.IT	s.C.NT	s.O.IT	s.O.RT	index	stat	p.value
bOTU_464	0	0	0	1	4	0.408338136965597	0.4216
bOTU_376	1	1	0	1	12	0.114155618503075	0.9777
bOTU_19	1	1	0	0	5	0.483895102826906	0.2399
bOTU_101	0	0	0	1	4	0.564051039397504	0.1229
bOTU_12	0	1	0	1	9	0.422305591559011	0.4025
bOTU_35	0	1	0	0	2	0.579143625649968	0.0922
bOTU_3	0	1	0	0	2	0.742609969413165	0.0162
bOTU_1188	1	0	0	1	7	0.71228587901815	0.0198
bOTU_227	1	0	1	1	13	0.372223448504493	0.5335
bOTU_536	0	1	1	1	14	0.12630321668411	0.9819
bOTU_31	1	1	1	0	11	0.556762731863791	0.1407
bOTU_6	0	1	0	1	9	0.265147482048714	0.7731
bOTU_107	0	0	1	1	10	0.187850066409907	0.9079
bOTU_351	0	1	0	0	2	0.77625684645603	0.0096
bOTU_596	0	0	0	1	4	0.535726516679038	0.1913
bOTU_391	1	1	0	1	12	0.431128027979594	0.381
bOTU_14	1	0	0	1	7	0.329796351644312	0.6267
bOTU_632	1	1	0	0	5	0.301266203466279	0.7058
bOTU_45	0	1	0	1	9	0.153826357031309	0.941
bOTU_2	0	1	0	0	2	0.525176533106455	0.1716
bOTU_13	0	0	1	1	10	0.641044351726608	0.0439
bOTU_617	0	0	1	1	10	0.689318820439878	0.0184
bOTU_30	1	0	1	1	13	0.311993073893548	0.6658
bOTU_16	0	1	0	1	9	0.839669799781525	0.0007
bOTU_146	1	1	0	0	5	0.229306131049335	0.8363
bOTU_116	0	1	0	1	9	0.256958986434855	0.8031
bOTU_139	0	0	0	1	4	0.734671895358733	0.0066
bOTU_2359	1	0	0	1	7	0.407263210285061	0.4858
bOTU_334	1	1	1	0	11	0.390419970247086	0.489
bOTU_126	1	0	0	0	1	0.609690036857048	0.0718
bOTU_599	1	0	1	0	6	0.69340889804348	0.014
bOTU_34	1	1	0	0	5	0.511449593400481	0.2005
bOTU_15	0	1	0	1	9	0.599288890100895	0.0757
bOTU_46	1	0	0	0	1	0.431755419051261	0.4086
bOTU_27	1	1	1	0	11	0.242187248156336	0.8476
bOTU_400	1	0	0	0	1	0.372648636684071	0.5326
bOTU_37	0	1	0	1	9	0.65820028374444	0.0443
bOTU_25	1	0	0	0	1	0.343749272834106	0.5967
bOTU_209	0	1	1	0	8	0.280292091687625	0.767
bOTU_316	1	1	0	0	5	0.310251101623387	0.6794
bOTU_61	0	0	0	1	4	0.415766691916359	0.4102
bOTU_740	1	0	0	1	7	0.3656840421	0.5176
bOTU_216	0	1	0	0	2	0.342225819013487	0.8896
bOTU_129	1	1	0	1	12	0.438091447524958	0.3874
bOTU_5	1	0	0	0	1	0.661918464004718	0.0185
bOTU_407	0	1	1	1	14	0.371720718279018	0.5145
bOTU_259	0	1	0	1	9	0.588400308100689	0.0934
bOTU_62	1	1	1	0	11	0.548147480688898	0.1471
bOTU_90	0	0	1	0	3	0.485993207631035	0.2576
bOTU_29	1	0	0	1	7	0.504501032619967	0.2179
bOTU_198	0	0	0	1	4	0.299925678681424	0.7537
bOTU_186	0	1	0	0	2	0.346852612956279	0.6122
bOTU_4	0	0	0	1	4	0.593783592032723	0.066
bOTU_130	0	1	0	0	2	0.420998736211968	0.417
bOTU_54	1	1	1	0	11	0.527675420553375	0.1689
bOTU_48	1	1	0	0	5	0.490351747107161	0.2399
bOTU_56	1	0	0	0	1	0.489930068430686	0.2509
bOTU_465	0	0	0	1	4	0.412668376647807	0.4852
bOTU_47	0	0	1	0	3	0.388412634803927	0.8083
bOTU_325	0	0	0	1	4	0.0812503006662173	0.9908
bOTU_2589	0	0	1	0	3	0.430991462302752	0.3819
bOTU_17	0	1	0	0	2	0.621213826786292	0.0519
bOTU_698	1	0	0	1	7	0.302457141030835	0.7802
bOTU_70	0	1	0	1	9	0.635847834091089	0.0469
bOTU_295	1	1	0	0	5	0.202824121519957	0.9022
bOTU_201	1	0	0	1	7	0.186149565591714	0.9486
bOTU_481	0	1	0	0	2	0.243216628432004	0.8387
bOTU_792	0	0	1	0	3	0.762708447749428	0.0102
bOTU_140	0	1	1	1	14	0.39253635232728	0.4715
bOTU_639	0	1	0	1	9	0.388005819939867	0.5286
bOTU_519	1	1	0	1	12	0.126887367685294	0.9712
bOTU_128	0	0	0	1	4	0.50862790700195	0.2031
bOTU_58	1	0	1	0	6	0.257377070549071	0.8096
bOTU_150	1	1	0	1	12	0.40293589627238	0.4521
bOTU_312	0	0	0	1	4	0.596912267738347	0.0843
bOTU_159	0	1	0	1	9	0.462235462498147	0.3042
bOTU_57	0	1	0	0	2	0.27135722381857	0.8224
bOTU_2332	0	1	0	0	2	0.467811888674357	0.2914
bOTU_287	0	0	1	0	3	0.349606098378874	0.5838
bOTU_8	0	1	0	1	9	0.569942973082165	0.1214
bOTU_1911	1	0	0	0	1	0.459833312278916	0.3178
bOTU_600	0	1	0	0	2	0.385954507040452	0.4927
bOTU_100	1	0	1	0	6	0.330460537462117	0.6226
bOTU_71	1	0	1	0	6	0.30734999124302	0.6999
bOTU_474	1	0	1	1	13	0.251215640166701	0.8519
bOTU_211	0	0	0	1	4	0.276748392436494	0.9788
bOTU_22	0	1	0	1	9	0.690580999241134	0.0252
bOTU_112	0	1	1	0	8	0.339779342845197	0.6307
bOTU_241	0	1	0	0	2	0.507604468009959	0.174
bOTU_164	0	0	0	1	4	0.427736496550863	0.3851
bOTU_265	0	0	0	1	4	0.747195677442531	0.0086
bOTU_51	1	0	0	1	7	0.546498392096749	0.1361
bOTU_915	0	0	1	0	3	0.527401981012158	0.1868
bOTU_26	0	1	1	0	8	0.277569768596186	0.7562
bOTU_124	1	0	1	0	6	0.539946929956539	0.1605
bOTU_2510	0	1	0	1	9	0.375990268909729	0.5148
bOTU_85	1	1	1	0	11	0.488894575317713	0.2571
bOTU_167	0	1	0	1	9	0.195972198333182	0.9001
bOTU_466	0	0	1	0	3	0.53242566782771	0.1406
bOTU_653	0	0	1	1	10	0.586243864765796	0.1024
bOTU_2416	0	1	0	0	2	0.20685865712185	0.9089
bOTU_67	0	0	0	1	4	0.548189089831746	0.1367
bOTU_372	0	1	0	0	2	0.731354079231345	0.03
bOTU_2256	0	1	1	1	14	0.585014625626895	0.0707
bOTU_2511	0	1	0	0	2	0.612170135892257	0.0542
bOTU_373	0	1	0	1	9	0.282312282532451	0.7796
bOTU_74	1	0	0	1	7	0.366511181240004	0.544
bOTU_541	1	0	0	0	1	0.417627542996625	0.424
bOTU_18	0	1	0	0	2	0.531385152529077	0.0591
bOTU_1058	1	1	0	0	5	0.232067894626545	0.9299
bOTU_267	0	0	1	1	10	0.312709729745263	0.6836
bOTU_380	0	1	0	1	9	0.567402583497967	0.1128
bOTU_123	0	1	0	0	2	0.484807185012343	0.2616
bOTU_2864	0	0	1	1	10	0.526438430470798	0.1694
bOTU_405	0	0	0	1	4	0.504575379030451	0.1807
bOTU_33	1	0	0	1	7	0.58009006630666	0.1154
bOTU_78	1	0	1	1	13	0.313813534012839	0.6916
bOTU_21	1	0	0	0	1	0.436806365257911	0.3684
bOTU_730	0	1	0	1	9	0.34929433585008	0.5918
bOTU_1646	0	0	1	0	3	0.497734951459258	0.2216
bOTU_114	0	0	0	1	4	0.65751371308284	0.0373
bOTU_43	1	1	0	1	12	0.496115586248124	0.2356
bOTU_9	0	1	1	0	8	0.644500621115175	0.0451
bOTU_32	1	0	1	0	6	0.469376246815242	0.2821
bOTU_144	0	0	0	1	4	0.583751380432109	0.0894
bOTU_262	1	1	0	1	12	0.407711860257998	0.4579
bOTU_181	0	0	1	0	3	0.383662746600111	0.4999
bOTU_635	0	1	0	0	2	0.386730332696388	0.5167
bOTU_105	0	0	1	1	10	0.129596488851564	0.9734
bOTU_52	1	1	1	0	11	0.552537279412065	0.131
bOTU_53	1	1	0	1	12	0.266256486428144	0.7668
bOTU_1587	1	0	0	1	7	0.337481885617699	0.7501
bOTU_104	0	0	0	1	4	0.436406943767481	0.3731
bOTU_679	0	1	0	0	2	0.362620137571713	0.6058
bOTU_1018	1	1	1	0	11	0.430312367542525	0.4092
bOTU_514	1	1	0	1	12	0.532540888504496	0.1627
bOTU_210	0	1	0	0	2	0.83619339160839	0.0046
bOTU_63	1	1	1	0	11	0.237742544823507	0.859
bOTU_190	0	1	0	1	9	0.555017167462609	0.1398
bOTU_84	0	1	0	1	9	0.499024785390608	0.2404
bOTU_428	0	0	1	0	3	0.299295761375864	0.6799
bOTU_142	1	0	0	1	7	0.260841617603042	0.7994
bOTU_194	1	1	0	1	12	0.317771934713006	0.6664
bOTU_1358	1	1	1	0	11	0.0919021129617913	0.9885
bOTU_268	1	1	1	0	11	0.366496341827271	0.5414
bOTU_86	0	1	0	0	2	0.496653752745057	0.2404
bOTU_158	1	1	0	1	12	0.32045422603339	0.6836
bOTU_2769	1	0	0	1	7	0.440352082433364	0.3577
bOTU_447	0	0	1	1	10	0.637811092038039	0.0453
bOTU_909	1	0	0	1	7	0.298563936789905	0.7098
bOTU_404	1	0	1	1	13	0.381921971520885	0.5357
bOTU_232	0	1	0	0	2	0.35585036644272	0.7636
bOTU_212	0	0	0	1	4	0.434044092215717	0.3689
bOTU_127	1	0	0	0	1	0.42979730770697	0.381
bOTU_1113	0	0	0	1	4	0.319477224293677	0.6835
bOTU_510	1	0	0	1	7	0.392529196084333	0.4677
bOTU_619	0	1	1	1	14	0.313611502995916	0.6664
bOTU_11	1	1	1	0	11	0.460254507330301	0.3205
bOTU_1631	0	1	1	1	14	0.42813637320313	0.3765
bOTU_586	0	1	0	0	2	0.449221802202083	0.3735
bOTU_2820	1	0	0	1	7	0.305800242448993	0.7599
bOTU_108	0	1	1	0	8	0.438360584996917	0.4571
bOTU_97	0	0	1	1	10	0.427102961541911	0.3877
bOTU_755	1	0	1	0	6	0.614624469763348	0.0677
bOTU_103	1	0	1	0	6	0.638579346230158	0.0447
bOTU_235	1	0	1	0	6	0.756151941389227	0.0081
bOTU_1136	0	1	0	0	2	0.683442346826059	0.0365
bOTU_89	0	0	0	1	4	0.38361568078473	0.517
bOTU_98	0	0	0	1	4	0.137809870419594	0.9606
bOTU_109	0	1	0	1	9	0.386615227530672	0.4841
bOTU_772	1	0	1	0	6	0.516527028489299	0.2155
bOTU_570	0	1	1	1	14	0.266355827163528	0.7993
bOTU_40	1	0	0	0	1	0.466358574080891	0.294
bOTU_532	1	0	0	1	7	0.424320242237525	0.3892
bOTU_527	1	1	1	0	11	0.669038639977199	0.0333
bOTU_258	1	0	0	0	1	0.47372981970482	0.3422
bOTU_307	1	0	0	0	1	0.153733938580858	0.9515
bOTU_278	0	1	0	0	2	0.752563051315844	0.0038
bOTU_286	1	0	1	1	13	0.282567974019815	0.7922
bOTU_222	1	0	0	0	1	0.628865752735051	0.0609
bOTU_861	0	1	1	0	8	0.414769429852333	0.4179
bOTU_421	0	0	1	0	3	0.630728098206443	0.0581
bOTU_1088	0	0	0	1	4	0.546550338820817	0.1392
bOTU_779	1	0	1	0	6	0.716580323001959	0.0042
bOTU_184	1	0	0	0	1	0.386737811656426	0.5274
bOTU_55	0	1	0	1	9	0.442295355014895	0.3561
bOTU_712	1	0	0	0	1	0.481903513602774	0.2401
bOTU_319	0	1	0	0	2	0.437253525317103	0.3675
bOTU_2380	1	0	1	1	13	0.422344338057184	0.3835
bOTU_41	0	1	0	1	9	0.593918494512061	0.0912
bOTU_739	1	0	0	1	7	0.50605096297128	0.226
bOTU_20	1	1	1	0	11	0.751373732781218	0.0034
bOTU_72	0	1	1	1	14	0.662750074571628	0.0352
bOTU_153	0	1	1	0	8	0.238208980200346	0.8275
bOTU_7	1	0	0	1	7	0.385821748972862	0.4931
bOTU_288	0	1	0	1	9	0.636745645513154	0.0486
bOTU_339	0	0	0	1	4	0.795317776553123	0.0048
bOTU_2041	1	1	1	0	11	0.537954060418047	0.1713
bOTU_781	1	0	0	0	1	0.420088636554133	0.4148
bOTU_387	0	0	0	1	4	0.642123138808184	0.0555
bOTU_161	1	1	0	0	5	0.65567024563776	0.0405
bOTU_370	1	0	0	1	7	0.557086600962693	0.1336
bOTU_348	0	1	0	1	9	0.294355628322501	0.7765
bOTU_44	1	0	1	1	13	0.52764455289917	0.1691
bOTU_945	0	1	0	0	2	0.171313554823026	0.9403
bOTU_188	1	1	0	1	12	0.317519575069517	0.661
bOTU_250	1	0	0	1	7	0.44383991882475	0.3528
bOTU_120	1	0	1	0	6	0.765008951061395	0.0137
bOTU_469	0	1	0	1	9	0.466546693958792	0.2919
bOTU_115	0	0	0	1	4	0.264743518557321	0.7777
bOTU_24	0	0	0	1	4	0.646364691815522	0.0328
bOTU_935	1	1	0	1	12	0.487908948896596	0.2594
bOTU_94	1	0	0	0	1	0.556345595718693	0.1092
bOTU_322	1	0	0	0	1	0.573478508032261	0.1153
bOTU_171	0	0	1	0	3	0.643178692005939	0.0326
bOTU_239	0	1	0	0	2	0.756074024540808	0.0085
bOTU_326	0	1	0	1	9	0.565159261590209	0.1114
bOTU_251	0	0	1	0	3	0.758049753395922	0.0077
bOTU_406	0	1	0	1	9	0.419659603631392	0.4143
bOTU_883	0	0	1	0	3	0.182669034603844	0.9152
bOTU_445	0	1	1	1	14	0.328370691062957	0.6478
bOTU_81	0	1	0	1	9	0.468840607837715	0.2924
bOTU_574	0	0	1	0	3	0.38390544559859	0.5033
bOTU_91	1	0	0	1	7	0.321153820304598	0.6665
bOTU_1492	0	0	0	1	4	0.46295613837906	0.2764
bOTU_363	0	1	1	1	14	0.271956785225222	0.8736
bOTU_1693	0	0	0	1	4	0.426191241264822	0.3999
bOTU_193	0	1	0	0	2	0.313783872065247	0.8107
bOTU_64	0	0	0	1	4	0.257435132006905	0.7969
bOTU_1489	1	0	1	1	13	0.435355083316363	0.3662
bOTU_205	0	1	0	0	2	0.404280783566072	0.4602
bOTU_484	0	0	0	1	4	0.52879877914187	0.1545
bOTU_96	1	1	1	0	11	0.411841732493033	0.4446
bOTU_622	1	0	0	1	7	0.406827420750693	0.425
bOTU_173	0	1	0	1	9	0.648406309887949	0.0485
bOTU_1629	1	1	0	0	5	0.450867693660994	0.3273
bOTU_1968	1	0	1	1	13	0.269790740892529	0.7997
bOTU_156	1	1	1	0	11	0.383259466085771	0.516
bOTU_489	1	0	0	0	1	0.497187836057591	0.197
bOTU_678	1	0	1	1	13	0.421244747370743	0.4083
bOTU_2029	1	0	0	0	1	0.461342976858068	0.297
bOTU_682	0	0	0	1	4	0.392203066050031	0.5015
bOTU_752	0	0	1	1	10	0.297956825945518	0.6836
bOTU_392	1	1	1	0	11	0.287893489571744	0.8042
bOTU_425	1	1	1	0	11	0.267872845615067	0.7996
bOTU_234	1	1	0	0	5	0.50662897694642	0.2171
bOTU_73	1	0	0	0	1	0.408715833049194	0.4312
bOTU_199	0	1	0	0	2	0.602561341802688	0.0712
bOTU_106	1	0	0	0	1	0.644819074593261	0.0501
bOTU_298	1	1	0	0	5	0.508746516315085	0.2062
bOTU_50	1	1	1	0	11	0.368204401827258	0.538
bOTU_559	0	1	0	1	9	0.42937095368679	0.3878
bOTU_93	1	0	1	0	6	0.793419012918961	0.0024
bOTU_275	0	1	1	1	14	0.240418379488478	0.822
bOTU_552	0	1	0	1	9	0.597891472782456	0.0765
bOTU_65	0	0	0	1	4	0.678611333111793	0.0303
bOTU_651	1	0	1	0	6	0.742199499464547	0.0107
bOTU_59	1	0	1	0	6	0.636766851073114	0.0441
bOTU_182	1	0	1	0	6	0.719403737518991	0.0107
bOTU_162	1	1	1	0	11	0.570226803576759	0.1031
bOTU_111	0	0	1	1	10	0.189335016721787	0.9336
bOTU_458	1	0	0	0	1	0.484149278743184	0.284
bOTU_82	1	0	0	1	7	0.26102794313513	0.8241
bOTU_83	1	1	0	0	5	0.163206460656047	0.9423
bOTU_857	1	1	0	1	12	0.382504981646835	0.5137
bOTU_1633	0	1	1	1	14	0.305741851164507	0.6872
bOTU_195	0	0	0	1	4	0.579489741913514	0.071
bOTU_534	0	1	1	1	14	0.52661062179613	0.1757
bOTU_117	1	0	1	0	6	0.454290192213709	0.3206
bOTU_1190	0	0	1	1	10	0.560785055816097	0.1347
bOTU_306	0	0	1	0	3	0.490412238170667	0.2356
bOTU_723	0	1	0	0	2	0.859653869463918	0.0022
bOTU_157	1	0	0	0	1	0.635489618179888	0.0527
bOTU_378	0	1	0	0	2	0.230232320223092	0.8503
bOTU_88	0	1	0	1	9	0.677384993801835	0.0268
bOTU_39	0	1	0	0	2	0.807033729204276	0.0034
bOTU_933	0	1	0	0	2	0.342028110154736	0.6602
bOTU_443	1	0	1	0	6	0.432763349760219	0.3724
bOTU_218	0	1	0	1	9	0.44082289244165	0.322
bOTU_177	1	0	0	1	7	0.298212628506312	0.7082
bOTU_667	0	0	1	0	3	0.383807078554478	0.5567
bOTU_896	0	1	1	0	8	0.378229388658607	0.5247
bOTU_299	1	1	0	1	12	0.298586539363787	0.7077
bOTU_134	0	0	0	1	4	0.748804304636961	0.0094
bOTU_2718	0	1	0	0	2	0.485486824879923	0.2554
bOTU_170	0	1	0	0	2	0.343084387831001	0.6228
bOTU_87	1	0	0	1	7	0.352430079395788	0.5857
bOTU_225	0	1	1	1	14	0.340421916774749	0.6319
bOTU_138	0	1	1	1	14	0.604810218437771	0.0762
bOTU_1075	1	0	0	1	7	0.488990681714496	0.2341
bOTU_273	0	1	0	1	9	0.575718417697438	0.1059
bOTU_166	0	0	1	1	10	0.290989713149231	0.7492
bOTU_113	0	1	1	1	14	0.523363709621023	0.2031
bOTU_553	1	1	1	0	11	0.224541908240792	0.8581
bOTU_1881	0	1	0	1	9	0.687782015133418	0.0203
bOTU_68	1	1	1	0	11	0.324454398412705	0.6625
bOTU_1461	1	1	1	0	11	0.281658479639616	0.8108
bOTU_266	0	0	0	1	4	0.611042347995169	0.0893
bOTU_179	1	0	1	0	6	0.621646673611094	0.0703
bOTU_951	1	1	0	0	5	0.211500003049648	0.896
bOTU_377	0	0	0	1	4	0.696259926756842	0.0135
bOTU_66	1	0	0	0	1	0.410108282457598	0.4313
bOTU_238	1	0	1	0	6	0.71037862474401	0.0139
bOTU_220	0	1	1	0	8	0.398213875314458	0.4556
bOTU_149	0	1	1	1	14	0.443982631627563	0.3641
bOTU_507	1	0	1	0	6	0.453342765297738	0.3281
bOTU_121	0	0	1	0	3	0.628635840738088	0.0469
bOTU_289	1	0	0	1	7	0.575149213264057	0.1124
bOTU_2812	0	1	0	0	2	0.380592910427004	0.7089
bOTU_102	1	0	1	1	13	0.670038271924559	0.0194
bOTU_272	1	1	0	1	12	0.237558787844796	0.838
bOTU_594	0	1	0	0	2	0.70841140519312	0.0338
bOTU_462	1	0	0	0	1	0.379076538289481	0.534
bOTU_206	1	0	1	1	13	0.620618228293512	0.0469
bOTU_2577	0	1	1	1	14	0.398722865291488	0.4622
bOTU_255	1	1	0	0	5	0.31312665463104	0.6659
bOTU_762	1	0	0	0	1	0.522795146438746	0.2324
bOTU_323	1	1	1	0	11	0.613040337633983	0.0816
bOTU_398	0	0	0	1	4	0.621768686372372	0.0739
bOTU_2597	0	1	1	0	8	0.400370554345834	0.5032
bOTU_354	1	0	0	1	7	0.317178792803508	0.663
bOTU_1586	1	0	0	0	1	0.453076032081037	0.3146
bOTU_533	1	1	1	0	11	0.374962599617751	0.5129
bOTU_141	1	0	1	0	6	0.460208554474345	0.3271
bOTU_1717	1	0	1	0	6	0.303360006455691	0.7319
bOTU_1620	0	1	1	0	8	0.222138775046831	0.8546
bOTU_99	1	0	1	0	6	0.708645763284368	0.018
bOTU_49	0	1	0	0	2	0.428368945006053	0.412
bOTU_282	0	1	0	1	9	0.831356968683052	0.0004
bOTU_132	1	1	0	1	12	0.395168904460151	0.4763
bOTU_589	1	1	0	0	5	0.221702107039385	0.8641
bOTU_229	1	1	1	0	11	0.468717108080515	0.3103
bOTU_345	1	1	0	0	5	0.203804298699677	0.8938
bOTU_895	0	1	1	1	14	0.422232048652033	0.3844
bOTU_673	1	0	0	0	1	0.319718602892085	0.6374
bOTU_2288	1	0	0	1	7	0.257972996444149	0.8451
bOTU_1928	1	1	0	1	12	0.195154265571088	0.8997
bOTU_696	1	0	0	0	1	0.351821929870612	0.5839
bOTU_75	1	1	1	0	11	0.684512387272393	0.0243
bOTU_2907	0	1	1	0	8	0.423633955926362	0.4194
bOTU_2268	0	0	1	1	10	0.443809103582817	0.3421
bOTU_1021	0	0	1	1	10	0.371323792473621	0.5475
bOTU_223	0	1	1	0	8	0.165731533023148	0.9508
bOTU_302	0	1	0	0	2	0.86000059759488	0.0022
bOTU_1822	0	0	1	1	10	0.33583374351233	0.6683
bOTU_523	1	1	1	0	11	0.31657185217859	0.6641
bOTU_437	1	1	1	0	11	0.660779191169909	0.033
bOTU_292	0	0	1	1	10	0.410749260851839	0.4411
bOTU_989	0	0	0	1	4	0.499480512448974	0.207
bOTU_1276	1	0	0	1	7	0.281827707986341	0.7389
bOTU_154	0	1	1	0	8	0.279536279560117	0.9575
bOTU_122	0	1	0	1	9	0.389032349351343	0.6335
bOTU_516	1	0	0	0	1	0.389955374109345	0.4859
bOTU_722	1	0	1	0	6	0.729718327133096	0.0109
bOTU_1256	1	0	1	0	6	0.319264335280279	0.7181
bOTU_811	1	0	1	1	13	0.23561827972401	0.857
bOTU_257	0	1	1	0	8	0.47164372285064	0.2948
bOTU_36	0	0	1	1	10	0.805117309180733	0.0029
bOTU_310	0	0	1	1	10	0.261824690135023	0.7862
bOTU_765	0	1	1	0	8	0.414352775921922	0.4783
bOTU_2455	1	1	0	1	12	0.212853078217577	0.8768
bOTU_1138	0	0	1	1	10	0.202019628000358	0.9449
bOTU_633	0	1	1	0	8	0.288952763048916	0.8243
bOTU_1030	1	0	1	0	6	0.393147129954933	0.3082
bOTU_10	1	0	1	0	6	0.195258620141292	0.9106
bOTU_297	1	1	1	0	11	0.391843053476077	0.5352
bOTU_796	0	1	1	0	8	0.441798069941448	0.3444
bOTU_2616	1	1	1	0	11	0.337637062098926	0.6784
bOTU_340	0	1	0	0	2	0.315077128774794	0.744
bOTU_644	0	1	0	1	9	0.474708942312653	0.3157
bOTU_499	0	1	0	0	2	0.285341862818817	1
bOTU_110	1	0	1	0	6	0.490793242549337	0.2387
bOTU_1491	1	1	0	0	5	0.38355749185919	0.4842
bOTU_60	1	1	1	0	11	0.573087091041094	0.1174
bOTU_1601	0	0	0	1	4	0.667205680306917	0.0356
bOTU_705	0	0	0	1	4	0.274254979729604	0.7707
bOTU_889	0	0	0	1	4	0.27753968646356	0.8197
bOTU_422	1	0	0	0	1	0.517937417759	0.1801
bOTU_688	0	0	1	0	3	0.805516391087036	0.0021
bOTU_248	0	0	1	1	10	0.729081694461656	0.0112
bOTU_1307	0	0	1	0	3	0.430765371443268	0.5223
bOTU_260	1	1	0	0	5	0.307554755032401	0.6992
bOTU_545	0	0	0	1	4	0.398754658442509	0.4872
bOTU_463	0	0	0	1	4	0.444859795625157	0.2864
bOTU_92	1	0	1	1	13	0.244770028410017	0.8282
bOTU_415	1	1	1	0	11	0.519249417066197	0.176
bOTU_528	0	0	0	1	4	0.592440815414333	0.0852
bOTU_2884	1	0	0	1	7	0.420470156651106	0.5438
bOTU_185	0	0	0	1	4	0.442653406375028	0.3572
bOTU_23	0	0	1	1	10	0.925029148239878	0.0007
bOTU_656	1	0	1	0	6	0.438025715880135	0.3674
bOTU_413	0	0	1	0	3	0.430437854791319	0.3789
bOTU_1106	0	1	0	1	9	0.121148755735723	0.9756
bOTU_394	0	0	0	1	4	0.462759949351666	0.308
bOTU_953	0	1	0	1	9	0.512313168452101	0.2259
bOTU_264	1	0	0	0	1	0.712105089898661	0.0061
bOTU_281	0	1	0	1	9	0.352625824967838	0.5855
bOTU_658	0	1	1	0	8	0.49013500991377	0.2469
bOTU_899	0	1	1	0	8	0.364460757863209	0.5908
bOTU_690	0	0	0	1	4	0.382084409379644	0.8256
bOTU_197	1	0	1	1	13	0.342802248321388	0.6204
bOTU_304	1	0	0	0	1	0.537466395663232	0.0993
bOTU_1079	1	0	1	0	6	0.457712308420379	0.343
bOTU_747	0	0	1	1	10	0.454535653907754	0.3292
bOTU_2036	1	1	1	0	11	0.265723067909563	0.7828
bOTU_728	0	1	0	1	9	0.286304468574511	0.8546
bOTU_1	0	1	1	0	8	0.550756605496463	0.1371
bOTU_231	0	0	1	1	10	0.359958327970663	0.6746
bOTU_397	1	0	1	1	13	0.339612322004232	0.612
bOTU_321	1	0	0	0	1	0.370398213409569	0.509
bOTU_754	0	1	1	1	14	0.442670348368385	0.3674
bOTU_1306	1	0	0	0	1	0.421734492551411	0.3781
bOTU_145	0	1	0	1	9	0.560187550087101	0.1299
bOTU_689	0	1	0	0	2	0.215912325088073	0.9115
bOTU_137	0	1	0	0	2	0.304730390729284	0.687
bOTU_213	1	0	1	0	6	0.631141501691499	0.0451
bOTU_28	1	1	0	0	5	0.594146935818658	0.0864
bOTU_42	1	0	1	0	6	0.67111331166076	0.0239
bOTU_357	0	1	1	0	8	0.569274457281592	0.1283
bOTU_872	0	1	0	0	2	0.303064708195685	1
bOTU_382	0	0	0	1	4	0.296103133804851	0.81
bOTU_1012	0	0	0	1	4	0.382915665713131	0.6123
bOTU_1077	0	0	1	0	3	0.409719503787155	0.3183
bOTU_369	0	1	0	0	2	0.388850305460396	0.5281
bOTU_782	1	1	1	0	11	0.384698241629574	0.512
bOTU_955	1	1	1	0	11	0.361644811943741	0.6215
bOTU_671	1	1	0	0	5	0.371579310693662	0.5308
bOTU_524	0	1	0	1	9	0.309876370787294	0.7713
bOTU_475	0	0	0	1	4	0.229866592435193	0.87
bOTU_2881	0	1	0	0	2	0.477294707910708	0.2946
bOTU_884	0	1	1	0	8	0.22316219421195	0.8946
bOTU_2246	0	0	1	1	10	0.388802358378041	0.4805
bOTU_1752	1	1	1	0	11	0.390422752295299	0.4557
bOTU_583	0	0	1	0	3	0.212450621246962	0.8933
bOTU_2109	0	1	1	0	8	0.613396899968406	0.0645
bOTU_180	0	0	1	0	3	0.485251376262416	0.27
bOTU_245	0	0	1	0	3	0.390979213173376	1
bOTU_224	1	0	1	0	6	0.726970805728274	0.0137
bOTU_2417	0	1	0	1	9	0.189423084376832	0.9066
bOTU_636	0	1	0	1	9	0.277002417118188	0.7688
bOTU_757	1	1	0	1	12	0.242682704711115	0.8306
bOTU_2394	1	1	0	0	5	0.519110235187796	0.1871
bOTU_360	1	0	1	0	6	0.278352165177023	0.7339
bOTU_263	1	0	0	1	7	0.514189669713934	0.1879
bOTU_279	0	1	1	0	8	0.475926192178423	0.2785
bOTU_2403	0	1	0	1	9	0.449470460449823	0.3235
bOTU_1066	0	0	0	1	4	0.563410314190617	0.1255
bOTU_119	0	0	1	1	10	0.906872979177659	0.0003
bOTU_1064	1	0	1	0	6	0.138956644008839	0.999
bOTU_192	1	0	0	1	7	0.65860222866116	0.0361
bOTU_1702	1	0	0	0	1	0.283252818599903	0.7466
bOTU_655	0	0	1	1	10	0.445483751564414	0.3436
bOTU_513	0	1	1	1	14	0.332721031217611	0.6119
bOTU_344	1	1	0	0	5	0.341210019376328	0.6695
bOTU_2312	0	0	1	0	3	0.359188818353064	0.5206
bOTU_1909	0	0	1	0	3	0.51516292418141	0.1909
bOTU_502	0	0	0	1	4	0.513071385795813	0.2038
bOTU_444	0	1	0	0	2	0.51316852837378	0.2036
bOTU_2861	1	1	0	0	5	0.16270040017379	0.964
bOTU_459	0	0	0	1	4	0.474991062845293	0.283
bOTU_700	0	1	0	1	9	0.175249449718805	0.9495
bOTU_595	1	0	1	1	13	0.341795281752127	0.6279
bOTU_451	0	1	0	1	9	0.521308629478939	0.1971
bOTU_441	1	0	0	0	1	0.562193636881367	0.0957
bOTU_191	1	0	0	1	7	0.0682791387325665	0.9961
bOTU_2331	1	0	1	0	6	0.237001573462163	0.8277
bOTU_556	0	1	0	0	2	0.382285907425998	0.5201
bOTU_174	0	1	0	0	2	0.403831590960048	0.488
bOTU_178	1	0	0	0	1	0.235353430281881	0.8645
bOTU_276	1	0	1	1	13	0.096872660837956	0.9892
bOTU_826	1	1	1	0	11	0.540400530666534	0.151
bOTU_1874	0	0	0	1	4	0.70265405439636	0.0198
bOTU_38	1	0	1	0	6	0.763031029300606	0.0095
bOTU_756	0	1	0	0	2	0.54697496848842	0.1901
bOTU_202	0	1	0	1	9	0.371584760233498	0.5245
bOTU_403	0	1	0	0	2	0.259223679609587	0.8146
bOTU_347	0	1	1	1	14	0.595323214825659	0.0938
bOTU_1520	0	0	1	1	10	0.703141461962274	0.0073
bOTU_2845	0	0	1	0	3	0.173709207499605	0.9326
bOTU_385	0	1	1	0	8	0.485683114895697	0.2531
bOTU_501	0	1	1	0	8	0.426689367346688	0.4004
bOTU_163	1	1	0	0	5	0.458296691540211	0.3212
bOTU_389	0	0	0	1	4	0.593193373008627	0.1061
bOTU_76	0	1	0	1	9	0.512528448245437	0.2008
bOTU_1616	0	0	1	1	10	0.607869579603802	0.0717
bOTU_634	1	1	1	0	11	0.526295516935991	0.1877
bOTU_760	0	0	1	0	3	0.516611165609518	0.2195
bOTU_852	1	0	0	1	7	0.208094852645221	0.9475
bOTU_1540	0	0	1	1	10	0.443697497676819	0.3608
bOTU_875	0	1	0	0	2	0.672784817760534	0.0169
bOTU_79	1	1	0	0	5	0.537549629850675	0.1596
bOTU_680	0	1	0	0	2	0.417252005762759	0.4262
bOTU_427	1	0	1	0	6	0.803647247893486	0.0042
bOTU_2322	0	1	0	0	2	0.414310895120416	0.5176
bOTU_614	1	0	0	0	1	0.414740699576462	0.4191
bOTU_956	1	1	0	1	12	0.272804973768115	0.8188
bOTU_562	0	0	0	1	4	0.35655434355194	0.6805
bOTU_650	0	0	0	1	4	0.432975211657067	0.375
bOTU_824	1	1	1	0	11	0.383065498951743	0.5113
bOTU_1204	0	0	0	1	4	0.568504188879517	0.1183
bOTU_240	1	0	0	1	7	0.403536389391108	0.46
bOTU_1132	1	0	1	1	13	0.292333798349268	0.7626
bOTU_606	0	0	0	1	4	0.605938604883856	0.0846
bOTU_135	1	0	0	0	1	0.722318410604931	0.0187
bOTU_798	1	1	1	0	11	0.503599993195348	0.2044
bOTU_1936	1	0	1	0	6	0.355749579595641	0.6075
bOTU_2547	1	1	0	1	12	0.540128888689447	0.1604
bOTU_585	1	0	1	1	13	0.435964167488468	0.3769
bOTU_324	1	1	1	0	11	0.596543463197248	0.0939
bOTU_431	0	1	0	0	2	0.761874672193728	0.0053
bOTU_147	1	1	0	0	5	0.359014742370885	0.5703
bOTU_1301	1	0	1	0	6	0.344340498001702	0.6662
bOTU_308	1	0	1	0	6	0.617721483570028	0.0558
bOTU_125	0	0	0	1	4	0.68547569549306	0.0258
bOTU_300	0	0	1	0	3	0.650989853319536	0.0365
bOTU_493	1	0	0	0	1	0.521804002953983	0.1779
bOTU_547	1	0	1	0	6	0.26646371640492	0.7738
bOTU_449	1	0	0	0	1	0.349576385295935	0.5818
bOTU_497	0	0	1	0	3	0.453013808723608	0.2527
bOTU_549	0	1	0	0	2	0.677712599558924	0.0209
bOTU_746	1	1	0	0	5	0.305669188539409	0.6878
bOTU_1261	0	0	1	0	3	0.514410025141571	0.1918
bOTU_418	0	0	1	1	10	0.702465756560602	0.0235
bOTU_1043	0	1	0	0	2	0.181684938830677	0.948
bOTU_573	1	1	1	0	11	0.294585754179857	0.7244
bOTU_165	0	1	0	0	2	0.533337340551807	0.1784
bOTU_284	0	1	0	1	9	0.36495493090642	0.5341
bOTU_486	1	1	0	0	5	0.185383108279593	0.9188
bOTU_1101	1	0	1	0	6	0.48318792871841	0.3012
bOTU_799	0	1	0	0	2	0.69501731936637	0.0085
bOTU_609	1	0	0	0	1	0.529574091490736	0.1697
bOTU_1009	0	0	1	1	10	0.21218616137492	0.8774
bOTU_417	1	1	0	1	12	0.295359213501162	0.7617
bOTU_439	1	0	0	0	1	0.748473514461352	0.0131
bOTU_2669	1	0	1	0	6	0.296830329432588	0.729
bOTU_95	1	0	0	0	1	0.40014669981422	0.4531
bOTU_1046	0	0	0	1	4	0.343375180202233	0.6003
bOTU_1441	0	1	0	1	9	0.530452696199246	0.2233
bOTU_780	0	1	0	0	2	0.376453023768358	0.5726
bOTU_131	0	1	1	0	8	0.170228608979285	0.9353
bOTU_460	0	1	0	0	2	0.618964784078579	0.0218
bOTU_761	1	0	1	1	13	0.325901108573141	0.6707
bOTU_575	0	0	1	1	10	0.19914408834668	0.9565
bOTU_285	0	1	0	0	2	0.853464980479027	0.0022
bOTU_401	0	0	0	1	4	0.471906461157565	0.2693
bOTU_1638	0	1	0	1	9	0.335805439847891	0.6253
bOTU_892	1	0	0	1	7	0.590322069576954	0.0758
bOTU_2023	1	1	0	1	12	0.173610774733027	0.9629
bOTU_1172	0	0	1	0	3	0.507423549284291	0.2139
bOTU_685	0	0	1	0	3	0.619328604105935	0.048
bOTU_807	0	0	0	1	4	0.598854022402871	0.0846
bOTU_1742	1	0	0	0	1	0.436786038579099	0.3316
bOTU_810	0	0	1	0	3	0.209059654565374	0.9936
bOTU_1830	0	0	0	1	4	0.728252007575141	0.0086
bOTU_588	0	0	0	1	4	0.47446784199692	0.2462
bOTU_1121	1	0	0	0	1	0.577266617208146	0.0823
bOTU_488	0	1	0	0	2	0.428712664998876	0.9203
bOTU_503	1	0	1	0	6	0.408557092169725	0.4384
bOTU_831	0	0	1	1	10	0.302869916996068	0.714
bOTU_910	1	1	0	0	5	0.704441929552271	0.0243
bOTU_2313	0	1	1	0	8	0.151079194497207	0.9803
bOTU_561	0	1	0	1	9	0.491339468102076	0.2172
bOTU_930	1	0	1	0	6	0.580105436562234	0.0876
bOTU_480	0	1	1	0	8	0.22807728298004	0.9156
bOTU_283	0	1	1	0	8	0.310238529004858	0.6917
bOTU_1767	0	1	0	0	2	0.742070783404967	0.0216
bOTU_2456	0	1	1	1	14	0.130421826390839	0.9658
bOTU_271	0	1	1	1	14	0.326680401745111	0.7792
bOTU_204	1	0	1	0	6	0.62124677480059	0.0606
bOTU_69	1	0	0	0	1	0.123918636955477	0.9753
bOTU_720	0	0	1	0	3	0.365292171458522	0.5316
bOTU_133	0	1	0	0	2	0.0925467747719729	0.9876
bOTU_604	1	0	1	1	13	0.472401669378736	0.2909
bOTU_687	0	0	1	1	10	0.543062778041103	0.141
bOTU_346	1	0	1	0	6	0.266532016143756	0.765
bOTU_2603	1	0	1	0	6	0.524632222713128	0.1703
bOTU_375	1	0	1	0	6	0.457688124699277	0.3302
bOTU_221	1	1	0	0	5	0.371609583875252	0.5303
bOTU_1534	1	0	0	0	1	0.385374199621617	0.5225
bOTU_169	1	0	1	0	6	0.69307904111229	0.023
bOTU_1926	1	1	0	1	12	0.408282221160653	0.4365
bOTU_374	1	0	0	0	1	0.482535967618859	0.2628
bOTU_1194	0	1	1	0	8	0.242690390892055	0.8343
bOTU_886	0	1	0	1	9	0.371287197802485	0.5357
bOTU_683	1	0	0	0	1	0.321660731499947	0.8107
bOTU_863	0	0	1	0	3	0.153694661102416	0.961
bOTU_328	1	0	0	1	7	0.403531151710602	0.4513
bOTU_317	1	0	0	0	1	0.395385849459268	0.4864
bOTU_538	1	0	1	0	6	0.468528466436588	0.2618
bOTU_1508	0	1	0	1	9	0.407545605793507	0.4479
bOTU_638	0	0	0	1	4	0.494057239510356	0.2308
bOTU_657	0	0	1	0	3	0.297520877954258	0.7025
bOTU_175	1	1	1	0	11	0.287282466126824	0.7344
bOTU_249	1	0	1	1	13	0.438192012474268	0.368
bOTU_1762	0	0	1	0	3	0.492430272646025	0.335
bOTU_543	1	1	0	0	5	0.358736718809846	0.5794
bOTU_1062	1	1	1	0	11	0.377548335005525	0.5791
bOTU_748	1	0	0	0	1	0.323413508692677	0.6975
bOTU_487	0	1	0	0	2	0.539207299749563	0.1621
bOTU_567	0	0	0	1	4	0.535813418295924	0.1754
bOTU_946	0	1	0	0	2	0.600808014517348	0.0959
bOTU_176	0	0	0	1	4	0.854308513636782	0.0019
bOTU_506	1	0	1	0	6	0.676233137498299	0.0446
bOTU_2665	1	0	1	0	6	0.477616090107249	0.2796
bOTU_1345	0	0	1	1	10	0.267913916286486	0.8104
bOTU_200	1	0	1	1	13	0.371829568480534	0.5397
bOTU_1350	0	1	0	1	9	0.336069193179922	0.642
bOTU_402	0	1	1	0	8	0.329868359459331	0.6789
bOTU_926	0	1	0	0	2	0.389410582891472	0.4945
bOTU_704	0	1	0	0	2	0.547519925616223	0.1413
bOTU_136	0	0	0	1	4	0.373914745578994	0.51
bOTU_277	0	1	1	1	14	0.187388810974817	0.9085
bOTU_531	0	1	0	0	2	0.499771778698658	0.1955
bOTU_1457	1	1	0	1	12	0.346777636939581	0.5599
bOTU_217	1	0	1	0	6	0.513523804277642	0.2132
bOTU_941	0	1	0	0	2	0.439016772713994	0.4383
bOTU_2508	1	1	1	0	11	0.362759884659021	0.557
bOTU_795	1	1	0	1	12	0.283582789744258	0.7417
bOTU_152	1	0	1	0	6	0.520163856064318	0.1784
bOTU_80	0	1	0	1	9	0.534087538524221	0.1624
bOTU_628	0	1	0	0	2	0.246287830911551	0.8119
bOTU_362	1	1	0	0	5	0.45311917132719	0.325
bOTU_1249	1	1	0	0	5	0.190521498378789	0.9432
bOTU_1197	1	0	1	0	6	0.550454204834891	0.1521
bOTU_331	1	1	1	0	11	0.399480462207114	0.3756
bOTU_828	0	0	1	0	3	0.462495445542538	0.3038
bOTU_1478	1	0	1	0	6	0.683127814276521	0.0187
bOTU_758	0	0	0	1	4	0.339288196997098	0.6391
bOTU_256	1	1	1	0	11	0.558857696633451	0.137
bOTU_329	1	1	1	0	11	0.424498459242326	0.4046
bOTU_293	1	0	0	0	1	0.392508966305416	0.5096
bOTU_214	0	1	0	0	2	0.341607826864162	0.7927
bOTU_791	1	1	1	0	11	0.280516684626756	0.7886
bOTU_291	1	0	0	0	1	0.494972159844114	0.2455
bOTU_659	1	1	0	0	5	0.327972202704809	0.7113
bOTU_1451	0	0	0	1	4	0.481246098583573	0.3213
bOTU_315	0	1	0	0	2	0.413019854487171	0.6546
bOTU_794	1	0	0	0	1	0.425014998883734	0.5867
bOTU_845	0	0	1	1	10	0.280491391847552	0.7653
bOTU_305	0	1	1	1	14	0.428004284127446	0.3988
bOTU_1164	0	0	1	0	3	0.682166777697495	0.0174
bOTU_341	0	0	1	1	10	0.871126835399983	0.0006
bOTU_2883	0	1	0	0	2	0.362604634492513	0.6616
bOTU_1023	1	0	0	1	7	0.061791827781687	0.9964
bOTU_424	0	0	0	1	4	0.743868527869643	0.0114
bOTU_769	0	1	1	0	8	0.43858778719261	0.3944
bOTU_637	0	1	1	0	8	0.447759363205312	0.3238
bOTU_726	1	0	1	0	6	0.560608064154411	0.1145
bOTU_482	1	1	0	1	12	0.38846760666811	0.4941
bOTU_1756	1	1	0	0	5	0.297467568759957	0.7119
bOTU_537	1	1	1	0	11	0.288150209581261	0.822
bOTU_825	0	0	0	1	4	0.533558473442866	0.1736
bOTU_546	0	1	1	1	14	0.361777733286895	0.5595
bOTU_771	0	0	1	1	10	0.335449344129616	0.7806
bOTU_1503	0	1	0	0	2	0.322041347993401	0.8099
bOTU_1179	0	0	1	0	3	0.413120856504664	0.4357
bOTU_228	0	1	0	0	2	0.396319435248631	0.4712
bOTU_1781	1	1	0	1	12	0.141475636743469	0.9371
bOTU_508	1	1	1	0	11	0.433495896650916	0.3577
bOTU_450	1	0	1	0	6	0.553213706154343	0.14
bOTU_236	0	1	0	1	9	0.344120759327872	0.5984
bOTU_461	1	0	1	0	6	0.629445994212639	0.0577
bOTU_569	0	1	0	1	9	0.316137548719623	0.6839
bOTU_77	1	0	1	0	6	0.40773073006386	0.4251
bOTU_491	0	1	1	1	14	0.547695554537554	0.146
bOTU_247	1	1	0	1	12	0.162041378228514	0.9421
bOTU_1366	1	0	0	0	1	0.36811245397717	0.6179
bOTU_2644	1	0	1	1	13	0.240833621296031	0.8324
bOTU_1167	0	1	0	0	2	0.455922816716948	0.3523
bOTU_1078	0	1	1	1	14	0.459369075552631	0.3438
bOTU_2825	1	0	1	0	6	0.283925184356579	0.7415
bOTU_710	1	1	1	0	11	0.331823701556785	0.6255
bOTU_697	0	1	0	1	9	0.680335448609257	0.0328
bOTU_495	0	0	0	1	4	0.194915150843391	0.9108
bOTU_1743	1	0	0	0	1	0.72680917864561	0.0137
bOTU_629	0	1	0	1	9	0.329724813205278	0.7002
bOTU_1733	0	1	0	0	2	0.372572717053592	0.8336
bOTU_1085	0	1	0	1	9	0.406336820367166	0.5401
bOTU_399	0	1	1	0	8	0.456443968195291	0.4278
bOTU_2600	0	1	0	0	2	0.425739854427627	0.4286
bOTU_335	1	0	0	0	1	0.519568127919563	0.2092
bOTU_296	1	0	1	0	6	0.171052328118249	0.9231
bOTU_832	1	1	1	0	11	0.160607804026133	0.9651
bOTU_183	0	1	1	1	14	0.425974126983816	0.3898
bOTU_890	1	0	1	0	6	0.377425521121664	0.554
bOTU_440	0	0	0	1	4	0.222718719485071	0.8526
bOTU_1017	0	1	0	1	9	0.360521211185271	0.6256
bOTU_803	0	0	1	0	3	0.287626748186502	0.9643
bOTU_432	0	1	0	1	9	0.566984967216079	0.0986
bOTU_1129	0	1	0	1	9	0.309111754457301	0.8869
bOTU_1696	1	0	0	0	1	0.750759279967768	0.0296
bOTU_254	0	0	1	0	3	0.518035562980527	0.2011
bOTU_470	1	1	1	0	11	0.301220709803457	0.7333
bOTU_833	1	0	1	0	6	0.391889323370503	0.4931
bOTU_843	1	0	0	0	1	0.58863386826739	0.0919
bOTU_1169	0	0	1	0	3	0.446627072692683	0.3517
bOTU_1493	0	1	1	0	8	0.329741391619445	0.62
bOTU_1385	1	0	0	0	1	0.278903382111065	0.8132
bOTU_261	1	0	0	1	7	0.263405458902017	0.789
bOTU_367	0	0	1	0	3	0.290627289945027	0.7519
bOTU_515	0	0	1	0	3	0.51584391558349	0.2066
bOTU_2037	0	0	1	0	3	0.773943189409177	0.0046
bOTU_330	1	1	1	0	11	0.647758668489133	0.0534
bOTU_539	0	0	1	1	10	0.52239403201459	0.1618
bOTU_430	1	0	1	0	6	0.527544453790406	0.1702
bOTU_2305	1	1	1	0	11	0.439330249656869	0.3626
bOTU_1373	1	0	0	0	1	0.494720225856629	0.2799
bOTU_309	1	0	1	1	13	0.298430815354439	0.7395
bOTU_416	0	0	0	1	4	0.502812272099199	0.2294
bOTU_1133	1	0	0	1	7	0.218772581422913	0.9237
bOTU_871	0	1	0	0	2	0.390955250554128	0.5376
bOTU_477	1	0	0	0	1	0.253424848133741	0.8056
bOTU_337	1	0	0	0	1	0.286110621308094	0.7343
bOTU_350	1	0	1	1	13	0.27203973881267	0.7684
bOTU_927	0	0	1	1	10	0.482507487525581	0.3284
bOTU_226	0	1	0	0	2	0.331894466699618	0.7034
bOTU_716	0	1	0	0	2	0.349223183276771	0.5985
bOTU_1776	1	0	1	0	6	0.391201370254929	0.5219
bOTU_420	1	0	1	1	13	0.185493451335131	0.9393
bOTU_623	0	1	1	0	8	0.439513367388091	0.3704
bOTU_858	0	1	1	1	14	0.234843760673965	0.8339
bOTU_642	0	1	1	0	8	0.35656446163431	0.5944
bOTU_743	1	0	1	0	6	0.309676015522537	0.7512
bOTU_1417	1	1	1	0	11	0.313786010627354	0.7502
bOTU_1008	0	1	0	0	2	0.389053652180243	0.4997
bOTU_237	0	1	1	0	8	0.394314051654572	0.4967
bOTU_505	0	0	1	0	3	0.309937263963358	0.6596
bOTU_342	1	1	1	0	11	0.243443667658494	0.816
bOTU_847	0	1	0	1	9	0.437736112726327	0.3438
bOTU_1020	0	0	0	1	4	0.69662369284255	0.028
bOTU_290	0	0	1	0	3	0.518244368436906	0.2109
bOTU_1447	0	0	1	0	3	0.530873492035917	0.1835
bOTU_972	0	0	1	1	10	0.189428742360267	0.9018
bOTU_784	0	1	0	1	9	0.432063425366649	0.36
bOTU_891	0	1	1	1	14	0.353160080703361	0.6112
bOTU_426	1	0	0	0	1	0.39383618203151	0.4777
bOTU_652	0	0	1	0	3	0.568826216892524	0.1109
bOTU_2944	0	1	1	1	14	0.290817505233779	0.8553
bOTU_148	0	1	1	0	8	0.451291771249464	0.3507
bOTU_1617	0	0	0	1	4	0.31610932918833	0.8066
bOTU_473	1	1	1	0	11	0.253625401242422	0.8298
bOTU_366	1	0	0	0	1	0.853196478863412	0.0015
bOTU_793	0	0	0	1	4	0.565046298906583	0.0476
bOTU_1349	1	1	1	0	11	0.602968432043519	0.0936
bOTU_1495	1	1	1	0	11	0.397232645424265	0.518
bOTU_196	0	1	0	0	2	0.35174439491207	0.6585
bOTU_724	0	1	1	0	8	0.174408341556576	0.9352
bOTU_230	1	0	0	0	1	0.557375258661085	0.134
bOTU_520	1	0	1	1	13	0.565114858691135	0.1222
bOTU_2701	1	1	1	0	11	0.452030613250615	0.3169
bOTU_554	0	1	0	0	2	0.350704442020253	0.588
bOTU_208	1	1	1	0	11	0.705019203439083	0.0187
bOTU_246	1	0	1	0	6	0.823111890685332	0.0018
bOTU_423	1	0	0	0	1	0.326857465750237	0.7224
bOTU_215	1	1	1	0	11	0.492388452555484	0.2383
bOTU_1480	1	0	1	1	13	0.076214279843293	1
bOTU_590	1	0	1	0	6	0.538791457500866	0.1507
bOTU_2570	1	0	1	1	13	0.26069251093378	0.854
bOTU_800	1	0	1	0	6	0.730286899105975	0.0145
bOTU_353	0	0	1	0	3	0.626404021564755	0.0748
bOTU_1470	1	0	0	1	7	0.261087272828424	0.8174
bOTU_603	0	0	1	1	10	0.166409905988095	0.9523
bOTU_2116	0	0	0	1	4	0.274554840961281	1
bOTU_1321	1	0	0	1	7	0.459529098763394	0.3384
bOTU_571	0	1	0	1	9	0.512057737973377	0.2012
bOTU_597	0	0	1	0	3	0.452446179310944	0.3261
bOTU_381	0	1	0	1	9	0.17631390082815	0.958
bOTU_320	0	0	1	0	3	0.0980221672011567	0.9841
bOTU_244	1	1	1	0	11	0.492283336804343	0.2357
bOTU_823	0	1	0	1	9	0.66971085757064	0.0239
bOTU_846	0	0	0	1	4	0.595692837263045	0.0938
bOTU_338	1	0	1	0	6	0.635574243833742	0.0488
bOTU_435	0	1	0	1	9	0.471005437419863	0.2865
bOTU_525	0	0	1	0	3	0.381868775785245	0.5117
bOTU_333	0	1	0	0	2	0.254135174768311	0.9624
bOTU_517	0	1	1	0	8	0.405682032013518	0.4296
bOTU_1226	0	1	0	0	2	0.564619134967635	0.1266
bOTU_1768	0	1	0	1	9	0.391555873190181	0.4787
bOTU_551	1	0	0	0	1	0.706818724773518	0.0211
bOTU_557	0	1	1	0	8	0.407207711608071	0.44
bOTU_151	1	0	1	1	13	0.395600841617064	0.4784
bOTU_816	0	1	1	0	8	0.618510550109917	0.0571
bOTU_1292	0	0	0	1	4	0.18518241047854	0.9396
bOTU_662	0	0	1	0	3	0.483267418386591	0.2533
bOTU_582	0	0	1	0	3	0.434184410180894	0.3827
bOTU_2958	1	0	1	1	13	0.241866336016482	0.8411
bOTU_550	0	0	0	1	4	0.533022752050869	0.1679
bOTU_434	1	1	1	0	11	0.549992996706447	0.1411
bOTU_388	0	0	0	1	4	0.546818578675792	0.1448
bOTU_1211	0	1	0	0	2	0.61683653173172	0.0591
bOTU_925	1	0	1	1	13	0.38534672760127	0.4991
bOTU_155	0	0	1	1	10	0.458916983117656	0.3327
bOTU_332	0	0	1	1	10	0.412326762893906	0.4326
bOTU_511	0	0	1	0	3	0.635706252094206	0.0545
bOTU_763	0	1	1	1	14	0.133008949273147	0.9778
bOTU_844	0	1	0	0	2	0.207853220731142	0.9312
bOTU_1241	1	0	1	1	13	0.185739841378607	0.9356
bOTU_928	1	0	1	1	13	0.2646472182664	0.7755
bOTU_666	1	1	0	0	5	0.382404453291147	0.5155
bOTU_368	0	1	0	1	9	0.489667770372537	0.237
bOTU_455	0	0	1	1	10	0.694846747962328	0.0229
bOTU_386	0	1	0	0	2	0.614417139243818	0.0562
bOTU_1117	1	0	0	0	1	0.361578991103553	0.5613
bOTU_243	1	0	1	0	6	0.440540954886796	0.3608
bOTU_1538	1	1	1	0	11	0.358659434051491	0.7223
bOTU_2905	0	1	0	0	2	0.315264493074096	0.6479
bOTU_548	1	1	0	0	5	0.313651773308452	0.666
bOTU_1522	0	1	0	0	2	0.376159093292267	0.6641
bOTU_311	0	1	1	1	14	0.531607351616317	0.1784
bOTU_944	1	0	0	0	1	0.460587490339658	0.2993
bOTU_1047	1	1	0	1	12	0.661801118957083	0.0373
bOTU_990	1	0	1	1	13	0.436441195462561	0.368
bOTU_686	1	0	0	0	1	0.457622919730818	0.2688
bOTU_920	1	0	1	0	6	0.423052478750781	0.406
bOTU_280	0	1	0	0	2	0.346760017375405	0.5973
bOTU_2487	1	0	1	0	6	0.5397832939518	0.1639
bOTU_535	1	1	1	0	11	0.332024331344911	0.7054
bOTU_365	1	0	0	1	7	0.357527908916144	0.5955
bOTU_410	1	0	1	0	6	0.707892731467435	0.0092
bOTU_1237	0	0	1	0	3	0.196214909324853	0.888
bOTU_2546	0	0	0	1	4	0.662171449000699	0.0351
bOTU_1297	0	0	1	0	3	0.781277702527376	0.0056
bOTU_1473	0	1	1	1	14	0.367729498524825	0.6431
bOTU_560	1	0	0	1	7	0.406020034921922	0.4651
bOTU_1281	0	1	0	0	2	0.455997273600277	0.3598
bOTU_2711	1	0	1	0	6	0.541536943444617	0.1215
bOTU_645	0	0	0	1	4	0.45944979836934	0.3198
bOTU_660	0	0	0	1	4	0.492609109455625	0.2476
bOTU_1482	0	0	0	1	4	0.639379119604974	0.0572
bOTU_721	1	1	1	0	11	0.224694660036226	0.8872
bOTU_1210	0	0	1	0	3	0.630010763638186	0.0449
bOTU_854	1	0	0	0	1	0.135584435161407	0.9711
bOTU_1910	1	1	0	1	12	0.301920977822212	0.7421
bOTU_1090	0	1	0	1	9	0.45552085639346	0.3324
bOTU_802	1	1	0	0	5	0.189439229349505	0.9298
bOTU_359	0	1	1	0	8	0.529958654790906	0.178
bOTU_160	1	1	1	0	11	0.574981678094702	0.1152
bOTU_471	1	1	1	0	11	0.26871405331517	0.7982
bOTU_2951	1	1	1	0	11	0.320363274737714	0.648
bOTU_1284	1	1	1	0	11	0.536750992193225	0.2331
bOTU_708	1	0	0	1	7	0.460199446044668	0.3073
bOTU_2736	0	1	0	1	9	0.516891402910646	0.1506
bOTU_830	0	1	1	0	8	0.458520867640421	0.2956
bOTU_1886	0	0	0	1	4	0.514043666220317	0.1462
bOTU_1263	0	0	1	0	3	0.353083022966802	0.6439
bOTU_2620	0	0	1	0	3	0.30135462329319	0.7842
bOTU_624	1	0	1	1	13	0.303519645530061	0.7079
bOTU_601	1	0	0	1	7	0.465460824785257	0.3144
bOTU_576	1	0	0	1	7	0.437726296486775	0.4072
bOTU_1490	1	0	0	1	7	0.315774218659862	0.7036
bOTU_2855	0	1	0	0	2	0.775597241334085	0.0107
bOTU_829	1	1	1	0	11	0.179357215795482	0.9481
bOTU_118	0	1	1	0	8	0.46149356445345	0.2952
bOTU_395	0	1	0	0	2	0.426165575408331	0.4216
bOTU_496	0	0	1	0	3	0.448590015926215	0.3029
bOTU_626	0	0	0	1	4	0.120859548458394	0.976
bOTU_1207	0	1	1	1	14	0.368526467873217	0.6398
bOTU_579	1	1	0	0	5	0.426397554091816	0.381
bOTU_509	0	0	1	0	3	0.482788065586071	0.2632
bOTU_1455	0	1	1	1	14	0.304591658506827	0.8255
bOTU_313	0	1	0	1	9	0.397906323921291	0.4498
bOTU_900	0	1	1	0	8	0.396900778106753	0.4969
bOTU_1343	0	1	1	0	8	0.424571671285805	0.4806
bOTU_172	1	1	1	0	11	0.344564039376625	0.5985
bOTU_995	0	1	1	0	8	0.374263290434	0.5797
bOTU_938	1	0	1	0	6	0.337591611385888	0.6396
bOTU_943	1	0	0	0	1	0.476227427344626	0.2684
bOTU_1143	0	1	0	0	2	0.49553056309829	0.2352
bOTU_1180	0	1	0	0	2	0.342571578296035	0.6041
bOTU_641	0	0	0	1	4	0.406543816330698	0.4376
bOTU_2393	0	1	0	0	2	0.299004638845441	0.765
bOTU_1002	1	0	1	1	13	0.204275912147134	0.8919
bOTU_526	1	1	1	0	11	0.376705535293545	0.5329
bOTU_252	1	0	1	0	6	0.584068149304862	0.11
bOTU_442	1	1	1	0	11	0.555998375613937	0.1285
bOTU_738	1	0	1	0	6	0.684539145513014	0.0215
bOTU_1316	0	1	0	0	2	0.48702068858797	0.2862
bOTU_1695	0	1	0	0	2	0.456035737693999	0.5258
bOTU_908	0	0	1	0	3	0.687715991018831	0.028
bOTU_906	0	1	0	1	9	0.287060699747984	0.7282
bOTU_735	1	0	1	0	6	0.330934173361125	0.6334
bOTU_750	1	1	1	0	11	0.472908569254308	0.2827
bOTU_578	0	1	0	0	2	0.60025598141451	0.0484
bOTU_187	0	0	1	1	10	0.232379503198777	0.831
bOTU_1028	1	0	1	0	6	0.570777660350064	0.1085
bOTU_371	1	0	1	0	6	0.680654247592344	0.0228
bOTU_476	1	0	0	0	1	0.407769326000681	0.4431
bOTU_1010	1	0	1	0	6	0.686954910969638	0.0281
bOTU_2584	0	0	1	1	10	0.451295385984279	0.331
bOTU_577	0	0	1	1	10	0.491880652863682	0.2479
bOTU_1151	0	1	1	0	8	0.409551113823651	0.458
bOTU_1080	1	1	0	1	12	0.252632525545791	0.9036
bOTU_327	1	0	0	0	1	0.582290002914332	0.0853
bOTU_1096	0	1	0	0	2	0.653979712721611	0.0428
bOTU_242	1	0	0	1	7	0.343501058648376	0.5759
bOTU_591	0	1	1	1	14	0.391611033420379	0.5035
bOTU_1805	0	0	1	0	3	0.387677454638395	0.4793
bOTU_568	1	0	0	0	1	0.522417988053692	0.1811
bOTU_580	0	0	1	1	10	0.391937778326563	0.4617
bOTU_980	0	1	0	1	9	0.273283250415456	0.8928
bOTU_581	0	1	1	1	14	0.32164378448839	0.6896
bOTU_219	0	0	1	0	3	0.452994703687568	0.2362
bOTU_727	1	0	0	1	7	0.518199088945845	0.193
bOTU_1005	0	1	0	1	9	0.576357784714243	0.1085
bOTU_1260	0	0	0	1	4	0.201537473916427	0.8569
bOTU_414	0	0	1	0	3	0.520191140240483	0.1847
bOTU_566	0	0	1	0	3	0.420324259697365	0.41
bOTU_143	0	0	1	0	3	0.640088817468808	0.0442
bOTU_971	1	0	0	0	1	0.447437199171962	0.34
bOTU_1706	1	0	0	0	1	0.375081577590481	0.5235
bOTU_2063	0	0	1	0	3	0.585995322549023	0.0997
bOTU_1291	1	1	0	0	5	0.420342112326962	0.2791
bOTU_993	1	0	1	0	6	0.198672875434568	0.8998
bOTU_356	1	0	1	0	6	0.206632876711145	0.8773
bOTU_1259	0	1	1	0	8	0.5977762028435	0.0683
bOTU_1980	0	1	1	0	8	0.523932486704134	0.2221
bOTU_647	0	0	1	0	3	0.449468910913594	0.3375
bOTU_1208	1	0	1	0	6	0.407312179674699	0.4456
bOTU_774	0	0	0	1	4	0.767197375418429	0.0091
bOTU_1183	0	1	0	1	9	0.404006373676755	0.5004
bOTU_301	1	0	1	0	6	0.457137816467993	0.3185
bOTU_518	1	0	1	0	6	0.455854291048591	0.3127
bOTU_456	0	1	1	0	8	0.2247494679509	0.8468
bOTU_1173	1	1	0	0	5	0.3832336921935	0.5463
bOTU_1524	1	0	1	0	6	0.156212174405253	0.9476
bOTU_1376	0	1	1	0	8	0.572612053824161	0.093
bOTU_203	1	0	1	0	6	0.479995303375687	0.2649
bOTU_615	0	0	0	1	4	0.849868512572547	0.0017
bOTU_1725	0	0	0	1	4	0.513451295825255	0.173
bOTU_649	1	0	0	0	1	0.285531046796027	0.7422
bOTU_838	1	1	0	1	12	0.19768180362599	0.9338
bOTU_383	0	1	1	1	14	0.399505441923775	0.4627
bOTU_1458	1	0	1	0	6	0.267180648603521	0.769
bOTU_592	0	0	1	0	3	0.31092316666484	0.7425
bOTU_467	0	1	0	0	2	0.499206094014419	0.2042
bOTU_876	1	0	0	0	1	0.266685890939301	0.7921
bOTU_706	0	0	1	0	3	0.511003861198482	0.2016
bOTU_555	1	0	1	0	6	0.755247530542386	0.0062
bOTU_1619	0	1	0	0	2	0.193689028202095	0.9052
bOTU_664	1	0	0	0	1	0.573828815266257	0.0872
bOTU_602	1	1	0	0	5	0.594766964302697	0.0816
bOTU_1339	0	0	0	1	4	0.378922435688812	0.5427
bOTU_605	1	0	0	1	7	0.419925451958275	0.4246
bOTU_1111	1	1	0	0	5	0.440818264078945	0.4254
bOTU_643	0	1	1	0	8	0.454372296559522	0.3351
bOTU_1083	0	0	0	1	4	0.252483635997522	0.9006
bOTU_947	0	1	1	0	8	0.348047562209448	0.5952
bOTU_2237	0	0	1	0	3	0.352549449598614	0.599
bOTU_396	0	0	0	1	4	0.567378640877693	0.1188
bOTU_253	1	0	1	1	13	0.0997296267178939	0.9854
bOTU_478	0	1	1	0	8	0.447311480438592	0.3349
bOTU_1416	0	1	0	1	9	0.756876410611397	0.0086
bOTU_1327	0	1	0	1	9	0.516777776443414	0.1782
bOTU_485	1	0	0	0	1	0.207747481113772	0.8788
bOTU_751	0	0	0	1	4	0.455369132291551	0.3357
bOTU_2678	0	1	1	1	14	0.292426479873116	0.8645
bOTU_1397	1	0	0	1	7	0.36331448961498	0.5474
bOTU_314	0	0	1	0	3	0.454833537591376	0.1147
bOTU_379	1	0	1	0	6	0.484206397274585	0.236
bOTU_952	0	1	0	0	2	0.356107683578461	0.5854
bOTU_1438	1	0	0	1	7	0.366709876797543	0.5543
bOTU_2754	1	0	0	0	1	0.494724848495379	0.2226
bOTU_1311	0	0	0	1	4	0.44349124556203	0.3547
bOTU_1098	1	1	0	1	12	0.307574215248065	0.8198
bOTU_1033	0	1	0	0	2	0.326575927672484	0.7145
bOTU_1082	0	1	1	0	8	0.388031517086364	0.4868
bOTU_274	0	0	1	1	10	0.261416650595836	0.7971
bOTU_558	0	0	0	1	4	0.627638992433858	0.0514
bOTU_1535	1	0	0	0	1	0.616084797422903	0.0844
bOTU_270	0	0	1	0	3	0.409603741887749	0.4343
bOTU_668	1	1	0	0	5	0.60830813453825	0.0924
bOTU_1071	0	1	0	1	9	0.466602203056013	0.3155
bOTU_207	0	0	1	0	3	0.404233589903978	0.4453
bOTU_786	0	1	0	0	2	0.426712295676418	0.3917
bOTU_2289	1	0	0	1	7	0.440874373871665	0.3558
bOTU_1330	0	0	1	0	3	0.581650625711742	0.1001
bOTU_1884	0	0	1	0	3	0.693582016780326	0.0265
bOTU_1069	1	0	0	0	1	0.528548044571067	0.1825
bOTU_1243	1	1	1	0	11	0.211064912843261	0.8176
bOTU_1352	1	1	0	0	5	0.623998776450075	0.0657
bOTU_1201	1	1	0	1	12	0.425322312962992	0.4041
bOTU_1687	1	0	0	1	7	0.4930073022131	0.2567
bOTU_702	0	1	1	0	8	0.436334041118809	0.3876
bOTU_1835	1	1	0	0	5	0.445328391945209	0.3792
bOTU_2112	1	0	0	0	1	0.62138159588908	0.0843
bOTU_2919	0	1	0	0	2	0.567233826454385	0.0563
bOTU_436	0	0	1	0	3	0.445917053535577	0.5508
bOTU_1203	0	1	1	1	14	0.382703616230095	0.5007
bOTU_1371	0	1	0	0	2	0.40354736491451	0.4115
bOTU_1271	0	0	1	0	3	0.345786269459888	0.5377
bOTU_1029	1	0	1	0	6	0.42938841119687	0.3983
bOTU_672	0	0	1	0	3	0.419898039281047	0.392
bOTU_813	1	0	0	0	1	0.655324452631863	0.0321
bOTU_1218	1	0	0	1	7	0.323820046408564	0.7618
bOTU_994	0	1	1	0	8	0.493064064456658	0.2453
bOTU_433	0	0	1	0	3	0.550398164735084	0.1676
bOTU_663	0	0	1	0	3	0.445291776624469	0.3067
bOTU_898	1	1	0	1	12	0.226760846735328	0.8516
bOTU_1091	0	1	0	0	2	0.275530081055504	0.8664
bOTU_1150	0	1	1	0	8	0.290706964963528	0.8546
bOTU_1038	1	0	0	0	1	0.316528438186079	0.6575
bOTU_2368	0	0	0	1	4	0.480808584096484	0.1974
bOTU_1313	0	1	0	1	9	0.410793425005656	0.4396
bOTU_565	1	0	1	0	6	0.357396652923566	0.5456
bOTU_681	0	1	0	0	2	0.582541084052497	0.0814
bOTU_2440	1	1	0	1	12	0.226387307404191	0.8438
bOTU_1032	1	0	0	0	1	0.271955204762251	0.7246
bOTU_1505	0	1	1	0	8	0.31693319215522	0.762
bOTU_701	1	0	0	0	1	0.737290171840016	0.0048
bOTU_979	0	0	1	0	3	0.438637567345975	0.3904
bOTU_867	0	0	0	1	4	0.265911973152501	0.8317
bOTU_880	0	0	1	0	3	0.210111516374826	0.8752
bOTU_2089	0	0	1	0	3	0.287047771548489	0.7631
bOTU_2811	1	0	0	1	7	0.138794424590639	0.9653
bOTU_2480	0	1	0	0	2	0.249690062565659	0.8526
bOTU_1003	0	1	1	0	8	0.216454583973612	0.8628
bOTU_1964	0	1	1	0	8	0.377228184371735	0.5359
bOTU_612	1	0	0	0	1	0.231976640673783	0.8518
bOTU_2043	0	1	0	0	2	0.368885396910774	0.5534
bOTU_1680	1	1	0	0	5	0.287378502663859	0.7413
bOTU_1553	0	1	0	1	9	0.342901740934124	0.7001
bOTU_318	1	0	1	1	13	0.236806767752596	0.8469
bOTU_1238	0	0	1	0	3	0.673985234592881	0.022
bOTU_1614	0	1	0	0	2	0.350726328255952	0.5936
bOTU_1624	0	1	0	1	9	0.705958598085233	0.0219
bOTU_1251	1	1	0	1	12	0.267117308753974	0.7773
bOTU_500	0	0	1	0	3	0.482629035212083	0.2514
bOTU_1479	0	0	1	1	10	0.401523591887756	0.4109
bOTU_1530	0	0	0	1	4	0.405658697093388	0.4552
bOTU_778	0	0	1	1	10	0.359584585403153	0.5606
bOTU_692	0	0	0	1	4	0.377976809240913	0.6944
bOTU_1452	1	1	1	0	11	0.160745904238546	0.9451
bOTU_1092	0	1	0	0	2	0.312308931725587	0.7921
bOTU_820	1	1	1	0	11	0.330796754824709	0.6331
bOTU_767	1	0	1	0	6	0.604293454600151	0.0643
bOTU_749	0	0	1	0	3	0.48022644842588	0.2209
bOTU_2771	1	1	1	0	11	0.214608294452854	0.8799
bOTU_711	1	0	1	0	6	0.343692671502773	0.6027
bOTU_1108	1	0	0	0	1	0.69876076438882	0.0539
bOTU_675	0	0	1	1	10	0.560916200762554	0.1271
bOTU_665	1	0	1	1	13	0.164961694980021	0.9272
bOTU_627	1	0	0	0	1	0.286294357773724	0.8007
bOTU_2475	1	0	0	0	1	0.506709728351733	0.1614
bOTU_718	1	0	0	0	1	0.507294924077593	0.2421
bOTU_2084	0	1	0	1	9	0.233354824714383	0.777
bOTU_630	0	1	0	0	2	0.401475814627456	0.585
bOTU_1094	0	1	0	0	2	0.661150060650717	0.0219
bOTU_1229	1	0	1	1	13	0.481067037797875	0.2754
bOTU_2074	1	0	1	1	13	0.304312164248758	0.7814
bOTU_2024	1	0	0	0	1	0.520668872344793	0.187
bOTU_1432	0	0	0	1	4	0.459313473412814	0.3117
bOTU_817	1	1	1	0	11	0.548104677575998	0.1369
bOTU_490	0	1	1	1	14	0.315643356682742	0.6811
bOTU_1418	0	0	1	1	10	0.400457964742975	0.4475
bOTU_821	1	0	1	0	6	0.457675948685342	0.3308
bOTU_819	1	0	0	0	1	0.545568030322048	0.1408
bOTU_1209	1	0	0	1	7	0.426723230317159	0.3652
bOTU_1431	0	0	1	0	3	0.49405250861998	0.2497
bOTU_2269	0	1	1	1	14	0.350833049755854	0.6877
bOTU_1253	1	0	0	0	1	0.78508713657489	0.007
bOTU_361	1	0	1	0	6	0.540023145096794	0.1513
bOTU_1317	1	1	0	0	5	0.532525700962132	0.1821
bOTU_2061	0	1	0	1	9	0.368358632980932	0.6512
bOTU_454	0	1	1	1	14	0.114963320409998	0.9794
bOTU_1148	1	1	1	0	11	0.364589579983479	0.6234
bOTU_654	1	1	1	0	11	0.375689021299643	0.5145
bOTU_958	0	0	0	1	4	0.393762204085083	1
bOTU_494	1	0	0	0	1	0.741493848241429	0.0084
bOTU_1627	0	1	1	0	8	0.343715359671208	0.7077
bOTU_976	1	0	1	0	6	0.292871115745497	0.7353
bOTU_2204	1	0	1	1	13	0.312259422039992	0.7372
bOTU_564	1	0	0	0	1	0.456343149647231	0.3075
bOTU_358	0	0	1	0	3	0.462201192754793	0.1145
bOTU_888	1	1	1	0	11	0.411503112956685	0.4568
bOTU_768	0	1	0	0	2	0.422114228038091	0.4547
bOTU_1820	1	1	1	0	11	0.339849422524029	0.7557
bOTU_1191	1	0	0	0	1	0.609127669525564	0.0631
bOTU_873	1	0	1	0	6	0.455383038842609	0.3453
bOTU_2044	1	1	0	0	5	0.432220316928685	0.4249
bOTU_2551	1	1	0	0	5	0.485212212809423	0.2511
bOTU_937	0	1	0	1	9	0.238589446782959	0.8583
bOTU_1945	1	1	0	1	12	0.336151256470297	0.5767
bOTU_429	1	0	1	0	6	0.281806653051535	0.7315
bOTU_616	1	0	1	0	6	0.426644828518924	0.4292
bOTU_1353	1	0	0	0	1	0.739980205082512	0.0314
bOTU_1041	1	1	1	0	11	0.254949076067881	0.8228
bOTU_336	1	0	1	0	6	0.634065071466273	0.0531
bOTU_1035	0	1	1	0	8	0.528671093157118	0.1477
bOTU_1425	1	0	1	0	6	0.153188984544468	0.9593
bOTU_929	1	1	0	1	12	0.290828462129668	0.7439
bOTU_839	1	0	1	0	6	0.5657089849315	0.1178
bOTU_1829	0	1	0	0	2	0.639087177700099	0.0385
bOTU_1042	1	1	1	0	11	0.357456161012777	0.6412
bOTU_1344	0	0	1	0	3	0.317587900422832	0.7219
bOTU_1244	1	0	0	1	7	0.509990800828905	0.2071
bOTU_978	0	0	1	0	3	0.337211075953023	0.6434
bOTU_1719	1	1	1	0	11	0.390123183905319	0.5374
bOTU_963	0	1	1	0	8	0.472374827631467	0.2766
bOTU_962	1	1	1	0	11	0.293420847301856	0.83
bOTU_1449	1	0	0	0	1	0.808401726269504	0.0031
bOTU_1126	0	1	0	0	2	0.468433928112285	0.3223
bOTU_2490	0	0	1	0	3	0.5464146254674	0.1288
bOTU_648	0	1	1	0	8	0.454546197552464	0.3207
bOTU_1448	1	0	0	0	1	0.432488369808078	0.464
bOTU_970	0	0	1	0	3	0.585093348810654	0.0858
bOTU_923	1	0	0	1	7	0.296294470058453	0.6931
bOTU_1153	1	1	0	0	5	0.160361172192528	0.9395
bOTU_1273	0	1	0	0	2	0.572863235483988	0.1199
bOTU_1258	1	1	0	0	5	0.571838961720359	0.1306
bOTU_1573	0	1	0	0	2	0.566305746536341	0.0284
bOTU_1073	1	0	1	0	6	0.384434867984105	0.5076
bOTU_887	0	1	1	0	8	0.484611201491598	0.2182
bOTU_640	1	0	0	0	1	0.699062715801477	0.0261
bOTU_1597	1	1	0	1	12	0.356840170457093	0.6513
bOTU_2716	0	0	1	1	10	0.354138839484536	0.5669
bOTU_393	1	0	0	0	1	0.496284857234007	0.226
bOTU_964	0	0	1	1	10	0.143592902644332	0.971
bOTU_2362	1	0	1	0	6	0.272448702116872	0.7932
bOTU_521	0	0	1	0	3	0.679032015335314	0.0102
bOTU_1962	0	0	0	1	4	0.527146084221486	0.1301
bOTU_1675	0	1	1	0	8	0.391031555109467	0.5374
bOTU_2251	0	0	0	1	4	0.327547624202184	0.8703
bOTU_902	0	0	1	0	3	0.503697104783916	0.2348
bOTU_1714	0	1	1	0	8	0.397934767820113	0.4439
bOTU_841	1	1	1	0	11	0.531578796752952	0.1833
bOTU_1279	0	0	1	1	10	0.380378540275026	0.5449
bOTU_797	0	0	0	1	4	0.395290544710809	0.5204
bOTU_773	1	0	1	0	6	0.50208822908737	0.224
bOTU_691	1	0	1	0	6	0.729546786427359	0.0102
bOTU_725	1	0	1	1	13	0.319261168717275	0.6686
bOTU_776	1	0	0	1	7	0.42981887696207	0.372
bOTU_969	0	1	0	0	2	0.79072895184789	0.0083
bOTU_1140	0	0	1	1	10	0.354233080945992	0.5717
bOTU_848	1	0	1	1	13	0.434436563850973	0.3722
bOTU_390	1	0	1	0	6	0.379700713216387	0.5427
bOTU_759	0	0	1	0	3	0.38340283766269	0.4223
bOTU_1604	0	0	1	0	3	0.522043000498424	0.1974
bOTU_897	1	1	1	0	11	0.246223349152708	0.8855
bOTU_1682	1	1	1	0	11	0.403354436697426	0.4513
bOTU_1843	1	0	0	1	7	0.16266932420528	0.938
bOTU_936	1	0	0	1	7	0.365795454431593	0.6233
bOTU_529	0	1	1	0	8	0.309686848586427	0.7524
bOTU_815	0	1	1	0	8	0.360735745308046	0.603
bOTU_669	1	0	1	0	6	0.412852109137075	0.384
bOTU_646	1	0	1	0	6	0.508848957687606	0.2164
bOTU_676	1	0	1	0	6	0.662977870330575	0.039
bOTU_625	1	0	0	0	1	0.481979650260349	0.2603
bOTU_960	1	0	0	0	1	0.659369972678501	0.0589
bOTU_745	0	1	1	0	8	0.324272788956144	0.7102
bOTU_732	1	0	1	0	6	0.429584274246484	0.3567
bOTU_997	1	0	1	0	6	0.406443374209432	0.4061
bOTU_1084	1	1	1	0	11	0.496595337326258	0.3001
bOTU_1290	1	0	1	0	6	0.200432036108826	0.9342
bOTU_1713	0	0	1	0	3	0.475640489690007	0.3222
bOTU_411	0	0	1	0	3	0.51520928424895	0.1548
bOTU_1019	1	0	0	0	1	0.268697737667462	0.7785
bOTU_879	0	0	1	0	3	0.475104754537482	0.2483
bOTU_1220	1	1	1	0	11	0.322394155673827	0.6482
bOTU_1954	0	1	0	0	2	0.679464351737714	0.0329
bOTU_814	0	0	0	1	4	0.355478782492264	0.8604
bOTU_453	1	0	0	0	1	0.343662571045946	0.5918
bOTU_894	0	1	1	0	8	0.538417582184745	0.1297
bOTU_544	1	0	1	0	6	0.707907656001413	0.017
bOTU_788	0	0	1	0	3	0.434926205160497	0.8284
bOTU_1361	0	0	1	1	10	0.320294697316127	0.7501
bOTU_1398	0	0	0	1	4	0.426502652551558	0.4183
bOTU_881	1	0	1	0	6	0.411964097315833	0.4401
bOTU_1526	0	0	1	0	3	0.361302756642908	0.7471
bOTU_1266	0	1	1	0	8	0.531088480754855	0.1724
bOTU_1158	0	1	0	0	2	0.329649836108154	0.7928
bOTU_2433	1	0	0	1	7	0.460944146474116	0.305
bOTU_2048	1	1	1	0	11	0.274865252839317	0.8256
bOTU_719	1	0	0	0	1	0.488771781621989	0.2533
bOTU_1022	1	0	1	0	6	0.702597999410302	0.0241
bOTU_2253	1	0	1	1	13	0.373132554747274	0.5399
bOTU_2052	0	0	0	1	4	0.417567289584986	0.4214
bOTU_1000	1	0	1	0	6	0.631732621507026	0.0732
bOTU_412	1	1	1	0	11	0.551839622582467	0.1376
bOTU_621	1	0	1	1	13	0.263348766208423	0.7973
bOTU_2602	0	1	0	0	2	0.228818684942773	0.9414
bOTU_611	1	0	1	0	6	0.370347299573265	0.5257
bOTU_783	0	0	1	0	3	0.625211668148383	0.0901
bOTU_1128	0	0	0	1	4	0.124209601629778	1
bOTU_2732	1	1	1	0	11	0.323364874486598	0.7569
bOTU_1216	0	0	0	1	4	0.530379532677297	0.0627
bOTU_2189	0	0	0	1	4	0.315142580172315	0.9095
bOTU_2528	1	0	1	1	13	0.117012737956823	0.9813
bOTU_1056	1	1	1	0	11	0.326537069553052	0.6705
bOTU_1637	1	0	1	0	6	0.655168103415184	0.0353
bOTU_742	0	1	0	0	2	0.315178263005586	0.8986
bOTU_1513	1	1	1	0	11	0.362394347904046	0.6179
bOTU_1114	1	0	0	0	1	0.558018038635879	0.1347
bOTU_1836	1	1	0	0	5	0.421617364345202	0.4625
bOTU_1549	1	0	1	0	6	0.650825774269198	0.0418
bOTU_408	1	0	1	1	13	0.412162913341606	0.4205
bOTU_809	1	0	0	1	7	0.250625028543181	0.898
bOTU_1137	0	1	0	0	2	0.213782285941055	0.8773
bOTU_2366	0	0	1	1	10	0.281931075121386	0.7878
bOTU_1212	1	1	1	0	11	0.612374149673669	0.0961
bOTU_1067	1	0	0	0	1	0.224470599048721	0.9412
bOTU_893	1	0	0	0	1	0.57232114518562	0.1027
bOTU_2503	1	0	1	0	6	0.457140639763015	0.3265
bOTU_472	1	0	1	1	13	0.506617579157394	0.2056
bOTU_2033	1	0	0	1	7	0.303719235689476	0.8323
bOTU_942	0	0	0	1	4	0.478626703741885	0.2521
bOTU_1901	0	1	0	1	9	0.285277226868249	0.7383
bOTU_1221	1	0	0	0	1	0.368222549544758	0.5818
bOTU_2434	0	0	0	1	4	0.501248154946517	0.2252
bOTU_530	0	0	1	1	10	0.615480633713058	0.0684
bOTU_542	0	0	1	0	3	0.657490174764828	0.0556
bOTU_2034	0	0	1	0	3	0.456984757647613	0.3093
bOTU_1808	0	0	0	1	4	0.379026094132112	0.6037
bOTU_355	0	0	1	0	3	0.353162284139267	0.7112
bOTU_613	1	0	1	0	6	0.548451577558412	0.1438
bOTU_849	0	0	1	1	10	0.533214155063261	0.1404
bOTU_607	0	0	0	1	4	0.157084056464222	0.9438
bOTU_504	1	0	0	1	7	0.419370588621204	0.3895
bOTU_1178	0	0	0	1	4	0.711042670274015	0.0302
bOTU_2599	0	0	1	0	3	0.399853798044764	0.4903
bOTU_805	0	0	1	0	3	0.478046448515084	0.2931
bOTU_1323	0	1	0	1	9	0.230632632689472	0.9406
bOTU_1408	1	0	0	0	1	0.375384474282393	0.5773
bOTU_1060	0	0	1	1	10	0.489844336713166	0.2503
bOTU_1309	0	0	1	0	3	0.415649278630856	0.3291
bOTU_2276	1	0	0	0	1	0.700474869129957	0.0524
bOTU_1057	1	0	0	0	1	0.745519338246792	0.0156
bOTU_674	0	1	1	1	14	0.23958860321319	0.8856
bOTU_1400	1	0	1	0	6	0.571123889071627	0.1179
bOTU_2889	1	0	0	0	1	0.593209028029126	0.0766
bOTU_961	1	0	1	0	6	0.412434963005171	0.4173
bOTU_2027	1	0	0	1	7	0.311791469060834	0.7261
bOTU_1402	1	0	1	1	13	0.375995320681549	0.539
bOTU_2094	1	0	0	0	1	0.573089292398805	0.0789
bOTU_2356	0	0	1	0	3	0.266252514837287	0.791
bOTU_1110	0	0	1	0	3	0.535774500277777	0.1498
bOTU_1763	1	1	1	0	11	0.311773270020027	0.7358
bOTU_703	1	0	0	0	1	0.538965664216717	0.1036
bOTU_734	1	0	1	1	13	0.255342300887043	0.8005
bOTU_1325	1	0	1	0	6	0.533574586933625	0.1641
bOTU_2162	0	1	0	0	2	0.311499195713354	0.7301
bOTU_1356	0	0	0	1	4	0.271790398370392	0.7138
bOTU_998	1	1	0	1	12	0.170726139813723	0.9406
bOTU_1155	1	0	0	1	7	0.390448016554532	0.4737
bOTU_694	1	0	1	1	13	0.403767128032334	0.4301
bOTU_684	0	0	0	1	4	0.638210189389313	0.0334
bOTU_785	1	0	0	0	1	0.485634824697755	0.1951
bOTU_695	0	1	0	0	2	0.413036506043604	0.5695
bOTU_2157	1	1	1	0	11	0.304497646102702	0.7871
bOTU_2880	0	0	1	0	3	0.455877893007948	0.298
bOTU_349	0	0	1	0	3	0.502085579134948	0.2087
bOTU_1328	0	0	1	1	10	0.539278728219932	0.113
bOTU_1149	0	0	1	0	3	0.385408165149163	0.4345
bOTU_959	0	0	1	1	10	0.565466873411146	0.1212
bOTU_2060	0	0	1	0	3	0.556012211789535	0.1003
bOTU_1545	0	0	0	1	4	0.348691572729694	1
bOTU_1294	1	0	1	1	13	0.371089137563672	0.5833
bOTU_869	0	0	1	0	3	0.451853206061138	0.2965
bOTU_1572	1	0	0	0	1	0.353077269672649	0.6302
bOTU_1116	1	1	1	0	11	0.37225243327497	0.5843
bOTU_885	1	0	1	0	6	0.723698974503754	0.0217
bOTU_789	1	0	1	0	6	0.806438694988961	0.0073
bOTU_1395	0	0	1	0	3	0.602760016710381	0.0411
bOTU_1223	1	0	0	0	1	0.556930728220206	0.0799
bOTU_1181	0	0	1	0	3	0.276539969110491	0.7658
bOTU_2588	1	0	0	0	1	0.399698672214643	0.6417
bOTU_1468	0	0	1	0	3	0.51060914239318	0.2433
bOTU_1016	0	0	0	1	4	0.30675674530052	0.7444
bOTU_874	1	0	1	1	13	0.360689876795291	0.5795
bOTU_2966	0	1	1	0	8	0.437317519745025	0.4206
bOTU_492	0	0	1	0	3	0.440309506910328	0.6463
bOTU_1100	0	1	1	0	8	0.360155256993773	0.5475
bOTU_2301	1	0	1	1	13	0.308809523832854	0.759
bOTU_840	1	0	1	0	6	0.780827074872221	0.0051
bOTU_1156	1	0	1	1	13	0.468899212340318	0.349
bOTU_1214	0	0	1	1	10	0.467069495566	0.2767
bOTU_1966	1	0	0	0	1	0.50745865673629	0.2331
bOTU_860	1	0	1	0	6	0.611978836997787	0.0664
bOTU_1729	0	0	0	1	4	0.499942804074643	0.2872
bOTU_1322	0	1	0	0	2	0.278686390809442	0.9228
bOTU_1287	0	0	1	0	3	0.433732657415741	0.4223
bOTU_904	1	0	1	0	6	0.583526338454954	0.1228
bOTU_2594	1	0	0	1	7	0.382193316769095	0.5668
bOTU_1412	0	1	1	0	8	0.317510009552985	0.7533
bOTU_1014	1	0	1	0	6	0.293004638134839	0.825
bOTU_1139	0	0	1	0	3	0.716813114448028	0.0575
bOTU_2242	0	1	1	0	8	0.309644912692871	0.7536
bOTU_1894	1	0	1	0	6	0.541917242560736	0.1878
bOTU_1486	1	0	1	0	6	0.468535824097028	0.2533
bOTU_1104	1	0	0	1	7	0.29481341101064	0.749
bOTU_1145	0	1	1	0	8	0.528833984101219	0.1961
bOTU_2413	1	0	1	0	6	0.48603610458876	0.2503
bOTU_2079	0	1	1	0	8	0.29269897913522	0.8362
bOTU_1918	0	0	1	0	3	0.403666403023706	0.4533
bOTU_2571	1	0	0	1	7	0.521457029792875	0.162
bOTU_2213	1	0	1	0	6	0.553517108844588	0.2246
bOTU_1333	1	0	1	0	6	0.582325412756037	0.1266
bOTU_1039	1	0	1	0	6	0.377799977571672	0.5119
bOTU_2150	0	0	1	1	10	0.160297965183523	0.9463
bOTU_1612	1	0	0	1	7	0.500163188179196	0.2192
bOTU_1107	0	1	0	0	2	0.13570239687052	1
bOTU_1004	0	0	1	1	10	0.432495380604355	0.3832
bOTU_1342	0	0	1	0	3	0.426539500773317	0.4129
bOTU_2077	1	0	0	0	1	0.535641387334732	0.1947
bOTU_1160	1	1	0	0	5	0.231555248374889	0.8751
bOTU_855	1	0	1	0	6	0.427094414756814	0.3309
bOTU_1494	0	0	1	0	3	0.484416496885637	0.2029
bOTU_806	1	0	1	0	6	0.685315514618241	0.0175
bOTU_1368	0	1	0	1	9	0.372913452387426	0.6281
bOTU_2833	0	0	1	0	3	0.452853686807556	0.2626
bOTU_1817	1	0	0	0	1	0.362305902077227	0.5964
bOTU_1122	1	0	0	0	1	0.354519491912387	0.6967
bOTU_1931	1	0	0	0	1	0.691748760152928	0.026
bOTU_2464	0	0	1	1	10	0.235520187663943	0.8567
bOTU_1621	0	1	0	0	2	0.180863149946736	0.9384
bOTU_1464	0	1	0	0	2	0.35502346357485	1
bOTU_1168	1	0	1	0	6	0.479562067297431	0.2794
bOTU_598	1	1	0	1	12	0.281733865949795	0.7951
bOTU_452	0	0	1	1	10	0.192189645718574	0.9072
bOTU_1161	0	0	0	1	4	0.169367692258839	1
bOTU_709	1	0	0	0	1	0.612535067591854	0.0713
bOTU_977	0	1	0	0	2	0.338837420911059	0.6856
bOTU_1579	0	1	1	0	8	0.302034676542743	0.8181
bOTU_850	0	1	1	1	14	0.0997171676761207	0.9879
bOTU_865	0	0	1	0	3	0.434641316091915	1
bOTU_864	1	1	0	1	12	0.357155794885773	0.6814
bOTU_1302	1	0	0	0	1	0.272746213067461	0.7749
bOTU_1532	1	1	0	0	5	0.378491791943897	0.5097
bOTU_1044	0	1	0	1	9	0.407941712949462	0.5011
bOTU_733	0	0	1	0	3	0.193253058360418	0.9321
bOTU_1070	0	0	0	1	4	0.265453104823499	1
bOTU_620	0	0	0	1	4	0.520579968977712	0.2437
bOTU_1970	0	1	0	1	9	0.385940767269308	0.5446
bOTU_1446	1	1	0	0	5	0.34540757924285	0.7566
bOTU_1686	1	0	1	1	13	0.134376888566926	0.9701
bOTU_1615	0	1	1	0	8	0.334683355601713	0.7002
bOTU_1691	1	1	0	0	5	0.384151057502369	0.5313
bOTU_584	1	0	0	0	1	0.662330302229258	0.0255
bOTU_913	1	0	1	1	13	0.310405809448894	0.8617
bOTU_932	0	0	1	0	3	0.442938554361484	0.6482
bOTU_1187	1	1	0	0	5	0.352345716032967	0.5459
bOTU_999	0	1	0	0	2	0.29648194716233	1
bOTU_1753	1	0	0	0	1	0.58622199402369	0.0952
bOTU_921	0	1	0	0	2	0.237171463964017	1
bOTU_1922	0	1	1	0	8	0.36321672897682	0.5487
bOTU_1959	1	0	1	1	13	0.343986820158552	0.7226
bOTU_842	0	0	1	0	3	0.423892429025342	0.9099
bOTU_812	0	0	1	0	3	0.422720787715206	1
bOTU_2002	0	1	1	0	8	0.333722372054921	0.7566
