# Supplementary material for: Cropping practices manipulate abundance patterns of root and soil microbiome members paving the way to smart farming
Source: Microbiome. 2018 Jan 16;6:14. doi: 10.1186/s40168-017-0389-9 (PMC5771023; doi:10.1186/s40168-017-0389-9)
Supplement: Supplementary file 4 — A zip archive comprising the command line code and necessary input files needed to replicate bioinformatic analysis. (ZIP 628 kb) [file 40168_2017_389_MOESM4_ESM.zip › R_Input/indicsp_soil_its.txt]

s.C.IT	s.C.NT	s.O.IT	s.O.RT	index	stat	p.value
fOTU_61	0	1	0	0	2	0.535111678496054	0.1518
fOTU_1	1	1	0	0	5	0.433492757960344	0.2137
fOTU_63	0	1	0	0	2	0.528158483566872	0.1302
fOTU_3	0	1	0	1	9	0.484368453029942	0.25
fOTU_103	0	1	0	0	2	0.598946790186022	0.0094
fOTU_16	0	1	0	1	9	0.369888730452704	0.5465
fOTU_28	0	1	0	1	9	0.510495545637288	0.2273
fOTU_37	1	0	0	0	1	0.743685330164127	0.0055
fOTU_106	0	1	0	0	2	0.351710860000413	0.7037
fOTU_4	1	1	0	0	5	0.0929791450229412	0.9944
fOTU_100	1	0	0	0	1	0.486708014891113	0.2035
fOTU_90	0	1	0	0	2	0.451443311322584	0.3055
fOTU_331	0	1	0	1	9	0.514901941675139	0.1981
fOTU_44	0	0	1	1	10	0.505746061054423	0.1978
fOTU_157	1	1	0	1	12	0.190448782668593	0.8957
fOTU_5	0	0	1	0	3	0.535709569832895	0.1305
fOTU_147	0	1	0	0	2	0.387421829276537	0.5635
fOTU_68	1	0	0	0	1	0.7083937840523	0.0164
fOTU_6	0	0	0	1	4	0.406667177106886	0.4628
fOTU_18	1	1	0	0	5	0.403368210318498	0.4629
fOTU_21	0	1	0	0	2	0.511563641640261	0.0935
fOTU_89	1	1	0	0	5	0.309819023521879	0.7047
fOTU_110	1	0	1	1	13	0.339257754297072	0.6398
fOTU_9	0	0	0	1	4	0.51088007503572	0.2087
fOTU_77	0	1	0	0	2	0.660886839585006	0.0369
fOTU_108	1	1	0	0	5	0.488051546490873	0.2622
fOTU_87	0	0	0	1	4	0.532044912129982	0.0434
fOTU_121	0	0	1	0	3	0.364725570646069	0.6399
fOTU_118	1	0	1	1	13	0.480257637062749	0.2758
fOTU_82	0	0	1	0	3	0.570148110421535	0.111
fOTU_114	0	1	0	0	2	0.414963889042505	0.9485
fOTU_205	0	0	1	1	10	0.225568718145726	0.9839
fOTU_97	0	1	0	0	2	0.555685846779357	0.0045
fOTU_79	0	0	0	1	4	0.380692708023011	0.3571
fOTU_62	1	1	1	0	11	0.546584753269721	0.1461
fOTU_54	0	1	0	1	9	0.475949114884291	0.284
fOTU_1196	0	1	0	0	2	0.307255475706267	0.7641
fOTU_43	0	0	0	1	4	0.414829016472147	0.5688
fOTU_27	1	0	0	0	1	0.556414296719824	0.1498
fOTU_81	0	1	1	0	8	0.237230946848641	0.8291
fOTU_2	1	0	0	1	7	0.478270230818344	0.2395
fOTU_167	1	0	1	0	6	0.372601978919062	0.5293
fOTU_1593	0	1	0	1	9	0.493213253447882	0.2329
fOTU_75	0	1	0	0	2	0.467455434153382	0.191
fOTU_198	0	0	0	1	4	0.486073329147421	0.2145
fOTU_466	0	0	0	1	4	0.625510243601708	0.0086
fOTU_241	0	1	0	1	9	0.656552112405614	0.0405
fOTU_39	0	0	0	1	4	0.523263615887284	0.1848
fOTU_304	0	1	1	1	14	0.500698840316315	0.2332
fOTU_115	0	0	1	0	3	0.481571849175694	0.1521
fOTU_141	0	1	0	0	2	0.255688962054582	0.8878
fOTU_125	0	1	0	0	2	0.309564471163184	0.7279
fOTU_261	0	1	0	0	2	0.507691877551748	0.0641
fOTU_45	0	1	0	0	2	0.399089917986537	0.4533
fOTU_162	1	1	1	0	11	0.343469682229214	0.5804
fOTU_1535	0	1	0	1	9	0.414035887895579	0.4081
fOTU_178	0	0	0	1	4	0.446011004031906	0.4343
fOTU_131	0	1	1	0	8	0.440214683579196	0.4682
fOTU_1864	0	0	1	1	10	0.40758808618114	0.4528
fOTU_122	0	0	1	0	3	0.287724328717857	0.9169
fOTU_53	1	1	0	1	12	0.246209306767255	0.8619
fOTU_144	0	0	0	1	4	0.41258832998149	0.4108
fOTU_10	0	1	0	0	2	0.393750266445673	0.4744
fOTU_33	1	1	1	0	11	0.307499820674713	0.7161
fOTU_436	0	1	1	0	8	0.505615922793098	0.1913
fOTU_765	0	0	1	1	10	0.569556560240476	0.1174
fOTU_332	0	1	0	0	2	0.651035272165069	0.0366
fOTU_1472	1	0	1	0	6	0.388460449717677	0.5061
fOTU_368	0	1	0	0	2	0.422560045203938	0.6416
fOTU_60	0	1	0	1	9	0.0928589074027327	0.9861
fOTU_40	0	0	1	1	10	0.550064669032044	0.1541
fOTU_207	0	0	1	1	10	0.278792783372353	0.8183
fOTU_49	1	0	0	0	1	0.605299195653595	0.0507
fOTU_184	0	0	0	1	4	0.53136019312899	0.147
fOTU_98	1	0	0	1	7	0.262925014325168	0.8471
fOTU_124	0	1	0	0	2	0.784322694060367	0.002
fOTU_32	0	0	0	1	4	0.656883305962637	0.0373
fOTU_135	0	1	0	0	2	0.290406630842846	0.7961
fOTU_14	1	1	0	1	12	0.257529920151126	0.7925
fOTU_59	0	0	1	0	3	0.513057521812157	0.2041
fOTU_219	0	1	0	0	2	0.651739181806375	0.0042
fOTU_11	1	1	0	0	5	0.433887686637889	0.3752
fOTU_203	0	0	0	1	4	0.584383185912772	0.194
fOTU_464	1	0	0	0	1	0.502878156245912	0.1893
fOTU_69	1	0	0	0	1	0.00938690268139382	1
fOTU_17	1	0	0	1	7	0.273771805729848	0.7674
fOTU_246	0	1	0	1	9	0.372294549262319	0.5255
fOTU_335	0	1	0	0	2	0.597222218656915	0.0759
fOTU_188	0	1	0	0	2	0.590965368253905	0.0556
fOTU_267	0	1	0	0	2	0.560879019033435	0.1091
fOTU_223	1	0	0	1	7	0.350569895480841	0.5499
fOTU_26	1	1	0	0	5	0.61231481361399	0.0739
fOTU_445	1	1	0	0	5	0.427066663717508	0.4021
fOTU_407	0	1	0	0	2	0.782023288656654	0.0087
fOTU_47	0	0	0	1	4	0.50076282759909	0.1914
fOTU_93	1	0	0	0	1	0.683771193703646	0.021
fOTU_112	1	0	0	0	1	0.601401276065048	0.046
fOTU_94	0	0	1	0	3	0.529846260111561	0.0655
fOTU_31	0	0	0	1	4	0.507780261232902	0.0021
fOTU_631	1	0	0	1	7	0.582772390684728	0.0748
fOTU_30	0	0	1	0	3	0.424025698720779	0.4658
fOTU_136	0	1	1	0	8	0.160089453230628	0.9664
fOTU_227	1	0	0	1	7	0.4421281087555	0.2809
fOTU_347	0	0	1	0	3	0.555714270646646	0.121
fOTU_315	0	1	0	0	2	0.619772038545183	0.1226
fOTU_78	0	1	0	0	2	0.496741395421688	0.227
fOTU_173	0	1	1	0	8	0.49186317305458	0.2485
fOTU_244	0	0	0	1	4	0.637109970751164	0.0343
fOTU_186	0	0	1	0	3	0.44583143239652	0.4335
fOTU_278	1	1	1	0	11	0.314716021358781	0.7113
fOTU_216	0	1	0	1	9	0.345389968597782	0.6277
fOTU_36	0	0	1	1	10	0.552578485431931	0.1125
fOTU_113	0	1	0	0	2	0.572200478448555	0.0561
fOTU_64	1	0	0	0	1	0.446304460264988	0.5486
fOTU_484	0	0	0	1	4	0.437480633032729	0.2846
fOTU_202	1	1	0	0	5	0.450559318444964	0.3236
fOTU_383	0	1	0	0	2	0.561193713988138	0.0386
fOTU_29	1	1	1	0	11	0.470407533254486	0.2917
fOTU_318	1	0	1	1	13	0.406251375971509	0.4497
fOTU_72	0	1	0	0	2	0.446822157107036	0.5781
fOTU_210	0	1	0	0	2	0.444078817557222	0.7169
fOTU_15	1	0	0	0	1	0.564892387071614	0.1208
fOTU_249	1	1	0	0	5	0.364658522450879	0.5635
fOTU_20	1	0	1	0	6	0.580354763280336	0.106
fOTU_593	1	1	0	0	5	0.564813849681896	0.1841
fOTU_84	0	1	0	1	9	0.652462064394678	0.0438
fOTU_273	0	1	0	0	2	0.47768757526562	0.1068
fOTU_349	0	1	0	1	9	0.791089111794815	0.002
fOTU_92	0	0	0	1	4	0.480384826788191	0.1369
fOTU_143	0	0	1	1	10	0.547222680380806	0.1233
fOTU_101	1	1	1	0	11	0.505613164447431	0.2068
fOTU_230	1	0	1	0	6	0.291625863112087	0.7479
fOTU_91	0	1	0	0	2	0.676656055444318	0.0332
fOTU_185	0	0	1	1	10	0.268929155348267	0.7573
fOTU_140	0	0	0	1	4	0.478240385358765	0.2578
fOTU_669	0	0	1	0	3	0.625875017841204	0.0353
fOTU_127	0	1	1	0	8	0.312129642255058	0.6858
fOTU_50	0	0	1	0	3	0.543070481318449	0.1116
fOTU_154	0	1	0	1	9	0.44967199808117	0.3521
fOTU_152	0	1	0	0	2	0.379748046171178	0.5291
fOTU_233	1	0	0	0	1	0.414889352758097	0.3996
fOTU_900	0	1	0	0	2	0.349366795998393	0.6492
fOTU_57	0	1	0	0	2	0.727925993407619	0.0095
fOTU_449	1	1	0	0	5	0.362843175016769	0.5989
fOTU_475	1	0	1	0	6	0.483149846304694	0.2378
fOTU_153	0	1	0	1	9	0.534988631937037	0.1742
fOTU_211	1	1	0	0	5	0.496506827031889	0.2165
fOTU_12	1	0	1	0	6	0.58947261363404	0.0963
fOTU_204	1	0	1	0	6	0.468462139228181	0.2738
fOTU_213	0	0	0	1	4	0.453849894040191	0.0647
fOTU_34	0	0	1	0	3	0.467259714080963	0.287
fOTU_169	1	1	1	0	11	0.205300529937	0.9291
fOTU_8	0	1	1	1	14	0.176129948928706	0.9558
fOTU_620	1	0	0	0	1	0.372138158571605	0.7436
fOTU_138	1	0	1	1	13	0.586965060717627	0.091
fOTU_23	0	1	1	0	8	0.360415904484299	0.5581
fOTU_370	1	1	0	1	12	0.393074883956502	0.4847
fOTU_142	0	0	1	0	3	0.448851503718177	0.4203
fOTU_146	0	1	0	0	2	0.588554786822511	0.002
fOTU_13	1	0	1	0	6	0.385832767436079	0.5131
fOTU_76	0	1	1	0	8	0.487616752041276	0.2641
fOTU_221	0	1	0	0	2	0.810764026664263	0.002
fOTU_73	0	1	0	0	2	0.347972706029089	0.6742
fOTU_584	0	0	0	1	4	0.367416008617169	0.5928
fOTU_46	0	0	1	0	3	0.601454781470596	0.0754
fOTU_66	0	1	0	0	2	0.316117250169589	0.6747
fOTU_379	0	1	0	0	2	0.47947064149017	0.2502
fOTU_99	0	1	0	0	2	0.537347273678431	0.1493
fOTU_417	1	1	0	0	5	0.291038896476723	0.9139
fOTU_1492	0	1	0	0	2	0.450900652038559	0.3301
fOTU_242	1	0	1	1	13	0.265741570928363	0.8019
fOTU_120	0	1	0	0	2	0.921847990821137	0.002
fOTU_86	0	0	0	1	4	0.618745288099619	0.0058
fOTU_283	0	1	0	0	2	0.696246397065304	0.0188
fOTU_1782	1	0	0	0	1	0.315644175995101	1
fOTU_180	0	0	0	1	4	0.722677134038224	0.0041
fOTU_159	0	0	1	0	3	0.54721592903956	0.1506
fOTU_155	0	1	0	0	2	0.827825033605353	0.0045
fOTU_175	0	1	1	1	14	0.267973261410574	0.7783
fOTU_581	0	0	1	1	10	0.449125876250099	0.3339
fOTU_254	0	1	0	0	2	0.820026321619631	0.0041
fOTU_123	0	1	0	0	2	0.55297233034028	0.0297
fOTU_907	0	0	0	1	4	0.299363526323056	0.7342
fOTU_621	0	0	1	1	10	0.469786034471363	0.3103
fOTU_52	0	0	0	1	4	0.451272285302962	0.0547
fOTU_179	1	1	0	0	5	0.419203788978694	0.3296
fOTU_425	0	1	0	0	2	0.419879694963145	0.2837
fOTU_117	0	0	1	0	3	0.220789775696771	0.8987
fOTU_680	0	1	1	0	8	0.503449099942077	0.1573
fOTU_35	0	0	1	0	3	0.459100384215077	0.1069
fOTU_269	0	1	0	0	2	0.520513155913363	0.1966
fOTU_172	0	0	0	1	4	0.43377277547655	0.3506
fOTU_348	0	0	0	1	4	0.580452957305068	0.1079
fOTU_384	0	1	1	0	8	0.383150684545655	0.5213
fOTU_981	1	1	0	0	5	0.353313445083609	0.6208
fOTU_1095	1	0	1	0	6	0.554351479000567	0.1264
fOTU_96	1	0	1	0	6	0.466425255620113	0.2976
fOTU_170	1	1	1	0	11	0.255589346689524	0.8097
fOTU_648	1	0	1	1	13	0.193208743025697	0.8863
fOTU_240	0	0	1	1	10	0.428599135559026	0.5067
fOTU_194	0	1	1	0	8	0.36804149010894	0.7488
fOTU_412	1	1	0	1	12	0.261731887153583	0.9514
fOTU_25	0	0	0	1	4	0.730463173842896	0.0149
fOTU_174	0	1	0	0	2	0.705429865845603	0.002
fOTU_600	0	1	0	1	9	0.253279400421756	0.8347
fOTU_655	1	0	0	0	1	0.364020090193128	0.6599
fOTU_1669	1	0	0	0	1	0.598549020413954	0.0874
fOTU_344	0	1	0	0	2	0.367055990515164	0.6003
fOTU_41	1	0	1	0	6	0.438918190189279	0.3623
fOTU_164	0	0	0	1	4	0.441318051968944	0.3915
fOTU_486	0	1	1	1	14	0.394902472517929	0.487
fOTU_562	0	0	1	0	3	0.475542011335905	0.2925
fOTU_325	0	0	0	1	4	0.327688949881094	0.79
fOTU_330	0	1	0	0	2	0.814758239503946	0.002
fOTU_88	0	0	0	1	4	0.547578188645615	0.0975
fOTU_345	0	1	0	0	2	0.434077851822702	0.3866
fOTU_295	1	1	1	0	11	0.53686490999466	0.1584
fOTU_134	1	0	1	1	13	0.352812353424841	0.5985
fOTU_19	0	0	0	1	4	0.463949723505795	0.2105
fOTU_145	1	0	0	1	7	0.451686736872582	0.3292
fOTU_195	1	1	1	0	11	0.456287083688796	0.3307
fOTU_352	1	0	1	1	13	0.329950030784922	0.6137
fOTU_372	1	0	0	1	7	0.367476439343721	0.5775
fOTU_262	0	0	0	1	4	0.447246148004893	0.4833
fOTU_22	1	0	1	0	6	0.496063415733568	0.2365
fOTU_455	0	1	0	1	9	0.494956692813998	0.2331
fOTU_42	1	0	0	0	1	0.499352308420952	0.1945
fOTU_374	1	0	0	0	1	0.629073765445589	0.0821
fOTU_71	1	0	1	0	6	0.498271530718957	0.2167
fOTU_1480	1	0	0	0	1	0.566300527309486	0.1209
fOTU_287	1	0	0	1	7	0.600264348767558	0.088
fOTU_524	1	1	0	0	5	0.528132925117204	0.1693
fOTU_85	0	1	0	0	2	0.737120662708231	0.0014
fOTU_7	0	0	0	1	4	0.625617348313839	0.0252
fOTU_360	0	1	0	0	2	0.361940124691683	0.7173
fOTU_550	1	0	1	0	6	0.314777413541268	0.7227
fOTU_255	0	1	0	0	2	0.462137239036663	0.2175
fOTU_676	0	1	0	0	2	0.506015354298051	0.1863
fOTU_532	0	0	0	1	4	0.469466021732943	0.2871
fOTU_420	0	1	0	0	2	0.895941366421427	0.002
fOTU_893	0	0	1	0	3	0.624376367199269	0.0587
fOTU_56	1	1	1	0	11	0.499532935097861	0.2243
fOTU_95	1	1	0	0	5	0.600531817954814	0.0803
fOTU_481	1	0	0	0	1	0.852802717148014	0.0048
fOTU_485	1	0	0	1	7	0.176978784481934	0.9942
fOTU_461	0	1	0	0	2	0.477692817686483	0.2304
fOTU_367	1	1	0	0	5	0.370590022281013	0.6314
fOTU_225	1	0	0	0	1	0.823756910956069	0.0048
fOTU_1261	1	0	0	0	1	0.219498927168427	1
fOTU_343	1	0	1	0	6	0.371983347054056	0.5639
fOTU_176	0	1	0	0	2	0.580836795925374	0.0484
fOTU_729	0	0	1	0	3	0.458122476343371	0.2346
fOTU_739	0	0	1	1	10	0.371346459963106	0.5444
fOTU_632	0	0	1	0	3	0.566485309837251	0.0741
fOTU_296	1	0	0	0	1	0.469249862575681	0.2737
fOTU_885	0	1	0	0	2	0.432369761898962	0.4284
fOTU_857	1	0	1	0	6	0.208076974884171	0.9499
fOTU_357	1	1	0	0	5	0.220834224224991	0.9323
fOTU_290	0	0	1	0	3	0.610273741103057	0.119
fOTU_105	0	1	0	0	2	0.333137936423311	0.642
fOTU_949	0	1	1	0	8	0.26641589624027	0.8098
fOTU_570	1	0	0	0	1	0.383270908422392	1
fOTU_700	0	1	0	0	2	0.619843735091839	0.0345
fOTU_722	0	1	0	1	9	0.32509591084693	0.7192
fOTU_797	0	0	1	0	3	0.386548098903034	0.5161
fOTU_515	0	1	0	1	9	0.722242630970423	0.0142
fOTU_667	0	1	0	1	9	0.420608189052995	0.3887
fOTU_401	0	0	0	1	4	0.50904308541001	0.2122
fOTU_150	0	1	1	1	14	0.515434764921137	0.1999
fOTU_804	1	0	1	0	6	0.401622553540072	0.4437
fOTU_128	0	0	0	1	4	0.494978912326198	0.1643
fOTU_161	1	0	0	0	1	0.444831750308471	0.3607
fOTU_796	0	0	1	0	3	0.63690576559789	0.028
fOTU_637	0	1	0	1	9	0.406499597563804	0.4517
fOTU_404	0	1	0	0	2	0.565422587171658	0.1232
fOTU_1342	0	1	0	0	2	0.503091134040014	0.2123
fOTU_843	0	1	0	0	2	0.488032375257005	0.2752
fOTU_218	0	1	0	0	2	0.581518671753464	0.0629
fOTU_80	0	0	1	0	3	0.40921000388872	0.7439
fOTU_191	1	1	0	1	12	0.179209672184746	0.9224
fOTU_38	0	1	0	0	2	0.445290670688855	0.6347
fOTU_74	0	1	0	0	2	0.446289032158514	0.8225
fOTU_413	1	1	1	0	11	0.274073878189396	0.7718
fOTU_265	0	1	0	0	2	0.627377447672206	0.0851
fOTU_1628	0	0	1	1	10	0.728395341302568	0.0125
fOTU_168	0	0	0	1	4	0.797578960361378	0.0031
fOTU_129	1	1	0	0	5	0.3218265260506	0.8197
fOTU_58	0	0	1	1	10	0.849192501326218	0.002
fOTU_326	1	0	0	0	1	0.534883861428311	0.1746
fOTU_556	0	0	0	1	4	0.246409857417915	0.8987
fOTU_107	1	1	0	0	5	0.114859170041552	0.9748
fOTU_281	0	0	0	1	4	0.363876909430237	0.9264
fOTU_206	1	1	0	0	5	0.370203763931842	0.5476
fOTU_311	0	1	0	0	2	0.405000784316622	0.4638
fOTU_378	0	1	0	0	2	0.911233181123086	0.002
fOTU_606	0	1	1	0	8	0.346637221778743	0.7487
fOTU_24	0	0	1	0	3	0.722555107720729	0.0042
fOTU_398	0	1	0	0	2	0.525497625373862	0.1968
fOTU_972	0	1	0	0	2	0.573032161907214	0.0968
fOTU_904	1	0	0	0	1	0.662305250108616	0.0309
fOTU_257	0	0	1	0	3	0.44069096095907	0.3584
fOTU_149	0	1	1	1	14	0.277057440067195	0.7645
fOTU_338	0	1	0	0	2	0.383173868044063	0.5725
fOTU_574	1	1	0	1	12	0.227393276904627	0.9748
fOTU_860	0	1	0	1	9	0.551977003385539	0.1388
fOTU_181	1	1	1	0	11	0.439704773435848	0.3664
fOTU_160	0	0	1	0	3	0.537162143481465	0.1295
fOTU_689	1	0	0	0	1	0.399049334495724	0.5346
fOTU_133	0	0	1	0	3	0.60298584015305	0.0745
fOTU_830	0	0	0	1	4	0.404334519293925	0.4916
fOTU_245	0	0	1	0	3	0.596533315596924	0.0839
fOTU_546	0	1	0	0	2	0.461791906904274	0.2771
fOTU_382	0	1	1	1	14	0.49619486555328	0.2422
fOTU_196	0	1	0	1	9	0.540097881744449	0.1601
fOTU_647	0	1	0	0	2	0.718096085238038	0.0066
fOTU_250	0	0	1	1	10	0.521381953032857	0.1834
fOTU_199	1	0	1	0	6	0.523088721461378	0.157
fOTU_192	1	0	1	0	6	0.423326670294876	0.3976
fOTU_585	0	1	0	1	9	0.397557135937949	0.4909
fOTU_341	0	1	1	0	8	0.500024724296869	0.1991
fOTU_231	1	0	1	0	6	0.4760996363664	0.2748
fOTU_111	1	0	1	0	6	0.652248557359193	0.0394
fOTU_1552	0	0	1	0	3	0.495449433751896	0.2257
fOTU_346	0	1	0	0	2	0.435933255284851	0.4102
fOTU_200	0	1	0	1	9	0.505676767401661	0.1991
fOTU_439	0	1	1	0	8	0.219673199683591	0.8548
fOTU_280	0	0	0	1	4	0.461556583927184	0.3099
fOTU_301	0	0	0	1	4	0.297365990965206	0.7336
fOTU_607	0	1	0	0	2	0.609303246819279	0.0445
fOTU_734	0	0	0	1	4	0.201993387137372	0.9029
fOTU_116	0	0	0	1	4	0.593786001925914	0.0713
fOTU_409	1	0	0	1	7	0.44424182725788	0.3504
fOTU_317	0	1	1	0	8	0.290855691718815	0.7045
fOTU_151	1	0	1	0	6	0.445965360085221	0.3575
fOTU_369	0	1	0	0	2	0.591934445359632	0.2035
fOTU_232	1	0	1	0	6	0.69412136714885	0.0124
fOTU_609	0	1	1	0	8	0.451052296203556	0.2879
fOTU_479	1	0	1	0	6	0.434897919115481	0.3871
fOTU_268	0	1	0	1	9	0.344474546011962	0.6113
fOTU_947	1	0	0	0	1	0.440066583333708	0.4032
fOTU_239	0	0	0	1	4	0.409647130904642	0.5238
fOTU_201	0	1	1	0	8	0.320242721389175	0.7196
fOTU_259	1	0	0	0	1	0.514568226433713	0.2005
fOTU_189	0	0	0	1	4	0.416495895756434	0.6145
fOTU_193	0	0	1	0	3	0.845832432690662	0.0022
fOTU_468	0	1	0	0	2	0.645480378180818	0.0592
fOTU_109	1	0	1	1	13	0.39117696787208	0.4846
fOTU_408	0	0	0	1	4	0.788153685360878	0.006
fOTU_633	1	0	0	0	1	0.71282874324835	0.0297
fOTU_256	0	1	1	1	14	0.429029411337075	0.3995
fOTU_793	0	0	0	1	4	0.367313015206363	1
fOTU_757	1	1	0	0	5	0.385035860150063	0.4939
fOTU_229	0	0	1	1	10	0.307343641726192	0.6854
fOTU_285	1	0	0	0	1	0.439170553127682	0.6013
fOTU_418	0	1	0	0	2	0.478628131752995	0.2729
fOTU_1352	0	0	0	1	4	0.583443653170238	0.0967
fOTU_652	1	0	0	1	7	0.514491092812119	0.2106
fOTU_430	0	0	1	0	3	0.459273418045157	0.31
fOTU_959	0	1	0	0	2	0.359733870781026	0.8027
fOTU_355	1	0	1	1	13	0.634770596301062	0.0528
fOTU_182	0	0	1	1	10	0.694469347176843	0.0245
fOTU_958	0	0	0	1	4	0.100826860157352	0.9806
fOTU_1579	1	1	0	0	5	0.251473333655634	0.8697
fOTU_547	1	1	1	0	11	0.38464489309177	0.484
fOTU_321	0	1	0	0	2	0.455887753232568	0.23
fOTU_756	1	0	1	0	6	0.441054621153774	0.3689
fOTU_751	0	0	1	0	3	0.659911066853163	0.0442
fOTU_165	0	1	0	1	9	0.498541949480693	0.2375
fOTU_303	0	1	0	1	9	0.747353456296218	0.0131
fOTU_396	1	0	1	0	6	0.215604810796853	0.8765
fOTU_342	1	0	0	1	7	0.518316419233506	0.16
fOTU_323	0	0	1	0	3	0.660250188345235	0.0385
fOTU_987	0	1	1	0	8	0.469787798635541	0.3351
fOTU_558	1	0	0	0	1	0.327328718776531	0.8407
fOTU_702	0	0	0	1	4	0.431240504000854	0.5221
fOTU_483	0	0	1	0	3	0.627567333617003	0.064
fOTU_789	0	1	0	0	2	0.544206065756954	0.2068
fOTU_228	0	0	0	1	4	0.546249638407594	0.0927
fOTU_496	0	1	0	0	2	0.495347352500301	0.2383
fOTU_1469	0	0	1	0	3	0.502961767365232	0.2168
fOTU_190	0	1	1	0	8	0.347049041301908	0.7184
fOTU_538	0	1	0	1	9	0.299592123124315	0.7163
fOTU_286	1	0	0	0	1	0.578266956940929	0.03
fOTU_453	1	0	1	0	6	0.575007570599628	0.0948
fOTU_841	0	0	0	1	4	0.549915878778908	0.1251
fOTU_377	0	1	0	0	2	0.552659727690173	0.1438
fOTU_473	1	0	1	1	13	0.501191909298002	0.2315
fOTU_386	0	1	0	0	2	0.801137062323324	0.0076
fOTU_316	1	0	1	0	6	0.649614224791514	0.0506
fOTU_555	0	1	0	1	9	0.600827461794587	0.0757
fOTU_563	0	0	1	1	10	0.58053992038914	0.0717
fOTU_282	1	0	1	0	6	0.593409368067457	0.0977
fOTU_314	0	0	1	1	10	0.495254383452499	0.2428
fOTU_838	0	1	1	1	14	0.336570840541197	0.6324
fOTU_837	0	0	1	1	10	0.342587861955865	0.6285
fOTU_713	0	0	1	0	3	0.12760155219048	0.9358
fOTU_428	0	0	0	1	4	0.316290900539913	0.6915
fOTU_222	1	0	1	0	6	0.579347840977128	0.1058
fOTU_635	0	0	1	1	10	0.606615242516214	0.0832
fOTU_416	1	0	1	0	6	0.504020192733869	0.2024
fOTU_391	1	0	0	0	1	0.465623846309438	0.2824
fOTU_266	0	1	1	1	14	0.368423725905844	0.5784
fOTU_541	1	0	0	1	7	0.518267199752607	0.2027
fOTU_604	0	1	0	0	2	0.648226738770205	0.0527
fOTU_65	0	0	1	0	3	0.455345280833862	0.0585
fOTU_137	0	0	1	0	3	0.620878169036378	0.0615
fOTU_376	0	0	1	0	3	0.409675865947379	0.4414
fOTU_454	1	1	0	0	5	0.379178850882778	0.5051
fOTU_320	1	0	1	0	6	0.297326024847557	0.7071
fOTU_197	1	0	0	1	7	0.596045262290038	0.0892
fOTU_626	0	1	1	1	14	0.301241151460411	0.8599
fOTU_671	0	0	0	1	4	0.582997410729434	0.1005
fOTU_760	1	1	0	1	12	0.357008263064134	0.5559
fOTU_312	0	0	1	0	3	0.476837393964201	0.2817
fOTU_158	1	0	1	0	6	0.29211275787026	0.7761
fOTU_497	0	0	1	0	3	0.491152125748702	0.2492
fOTU_510	0	1	0	0	2	0.435786423057493	0.4223
fOTU_566	0	0	1	0	3	0.548650615302352	0.1092
fOTU_677	0	1	1	0	8	0.650508892360714	0.0382
fOTU_467	1	1	0	0	5	0.310843007304621	0.6872
fOTU_171	1	0	1	1	13	0.497958007981391	0.2089
fOTU_471	0	1	0	0	2	0.569805177747093	0.1829
fOTU_1305	1	1	0	0	5	0.55626980838482	0.1235
fOTU_507	1	0	1	1	13	0.534324871486116	0.169
fOTU_503	1	1	1	0	11	0.494212651524716	0.2472
fOTU_881	0	1	0	1	9	0.43473103238644	0.3253
fOTU_683	0	0	1	0	3	0.474890673073946	0.2715
fOTU_715	0	1	0	1	9	0.657861865811685	0.038
fOTU_548	0	1	0	0	2	0.438522164492926	0.5357
fOTU_523	0	1	0	1	9	0.0701817952944591	0.9961
fOTU_148	0	0	0	1	4	0.624518818972332	0.0194
fOTU_598	0	0	1	1	10	0.336488300370951	0.6858
fOTU_340	0	1	0	0	2	0.312523373179131	0.702
fOTU_263	1	0	1	0	6	0.774657958430991	0.0091
fOTU_535	0	1	1	1	14	0.290763208469205	0.8056
fOTU_1117	1	1	1	0	11	0.310003059012679	0.6812
fOTU_506	0	0	0	1	4	0.609761420876434	0.0597
fOTU_156	1	1	1	0	11	0.352485404634779	0.6354
fOTU_297	0	0	1	1	10	0.474962957931042	0.2371
fOTU_491	0	0	0	1	4	0.353400007323521	0.6405
fOTU_1154	0	1	0	1	9	0.400407185137089	0.4754
fOTU_781	0	0	1	0	3	0.332076963441722	0.6946
fOTU_166	0	0	0	1	4	0.505660298757207	0.1823
fOTU_779	0	0	1	1	10	0.16349741431528	0.945
fOTU_592	0	1	0	0	2	0.494776588429391	0.2264
fOTU_288	0	0	0	1	4	0.431714772703277	0.3906
fOTU_766	1	1	0	1	12	0.386432628904474	0.5496
fOTU_381	0	1	1	0	8	0.5533213932084	0.133
fOTU_492	0	1	1	0	8	0.43142808415728	0.3976
fOTU_965	0	1	0	1	9	0.661230305025026	0.0331
fOTU_896	0	1	0	0	2	0.519270554542907	0.1953
fOTU_1082	0	0	1	1	10	0.282205667437188	0.8166
fOTU_447	0	1	0	1	9	0.651342154114462	0.0312
fOTU_516	1	0	1	0	6	0.538399561437009	0.1463
fOTU_985	1	0	1	1	13	0.315944972700949	0.7308
fOTU_329	0	1	1	1	14	0.645634345805626	0.0133
fOTU_208	1	0	1	0	6	0.477298175695332	0.2719
fOTU_387	0	0	0	1	4	0.62677939881682	0.065
fOTU_520	0	1	1	0	8	0.305522805540671	0.716
fOTU_679	1	0	0	1	7	0.651760592769506	0.0399
fOTU_389	0	0	1	0	3	0.476545463287823	0.2394
fOTU_718	0	0	1	0	3	0.728309050091288	0.0022
fOTU_405	0	1	0	0	2	0.610797728861043	0.0682
fOTU_385	1	1	0	0	5	0.607467672657662	0.0808
fOTU_699	0	1	1	1	14	0.371555899640509	0.5837
fOTU_551	0	1	0	0	2	0.920486866094723	0.002
fOTU_611	0	0	0	1	4	0.711136635348519	0.0103
fOTU_642	1	0	1	0	6	0.320130046484796	0.6974
fOTU_243	0	0	1	0	3	0.736405186644886	0.0103
fOTU_692	0	0	1	1	10	0.453265178966837	0.3214
fOTU_444	0	1	0	0	2	0.3161017858058	0.6683
fOTU_51	0	0	1	0	3	0.446008558706471	0.5018
fOTU_411	1	0	1	0	6	0.361212928479622	0.5865
fOTU_568	0	0	0	1	4	0.300489346768972	0.845
fOTU_339	0	1	1	1	14	0.331787661496865	0.6557
fOTU_365	1	1	1	0	11	0.260836646843392	0.856
fOTU_289	1	0	0	0	1	0.385101686163828	0.4877
fOTU_833	1	0	0	0	1	0.225991226221621	0.9088
fOTU_521	0	0	0	1	4	0.414406539497861	0.4353
fOTU_435	1	1	1	0	11	0.330878879366378	0.7118
fOTU_351	0	1	0	0	2	0.383310002835943	0.6465
fOTU_458	0	0	0	1	4	0.399841373823473	0.4631
fOTU_276	1	1	1	0	11	0.182170358200296	0.9046
fOTU_764	0	0	1	0	3	0.393247231956749	0.4843
fOTU_472	1	1	1	0	11	0.154032781178262	0.9497
fOTU_292	0	0	1	0	3	0.343670464470924	0.6401
fOTU_489	0	1	0	0	2	0.655810226944915	0.0343
fOTU_1028	1	1	1	0	11	0.333848935167051	0.629
fOTU_926	0	1	1	1	14	0.104840746072713	0.9841
fOTU_927	0	1	0	1	9	0.352536691937424	0.6398
fOTU_709	1	0	1	0	6	0.245102087889137	0.8338
fOTU_716	0	0	0	1	4	0.47151760806608	0.2804
fOTU_183	1	0	0	0	1	0.542791872127315	0.1559
fOTU_704	1	0	0	1	7	0.45010656079464	0.3045
fOTU_767	0	0	1	0	3	0.574416872688248	0.1215
fOTU_661	0	0	1	1	10	0.384803541415957	0.4941
fOTU_614	0	1	0	1	9	0.133949142084511	0.965
fOTU_805	1	1	1	0	11	0.445673455038436	0.3468
fOTU_695	0	1	0	0	2	0.774909790255529	0.0045
fOTU_493	1	1	1	0	11	0.373409552469407	0.5354
fOTU_906	0	1	1	1	14	0.291686026233191	0.8032
fOTU_1956	1	0	0	0	1	0.399762354155679	0.46
fOTU_653	0	0	0	1	4	0.661902888326509	0.0468
fOTU_659	0	0	1	1	10	0.411658856461447	0.4341
fOTU_248	0	0	1	0	3	0.756133648248359	0.0043
fOTU_1219	0	1	0	0	2	0.282455583493836	0.7953
fOTU_333	0	1	1	0	8	0.560085113412703	0.1063
fOTU_817	1	1	0	1	12	0.313395392987267	0.6869
fOTU_499	1	0	1	1	13	0.263041629960708	0.8314
fOTU_1241	0	0	0	1	4	0.472870419504097	0.2683
fOTU_672	1	1	0	0	5	0.573861292242204	0.1073
fOTU_531	0	1	1	1	14	0.101259013381116	0.9805
fOTU_327	0	1	0	1	9	0.529299981465529	0.1061
fOTU_299	0	0	1	0	3	0.263267832493874	0.872
fOTU_738	0	1	0	1	9	0.278707157731114	0.8253
fOTU_139	0	0	1	0	3	0.462737942806927	0.3703
fOTU_583	0	1	1	1	14	0.340891379354869	0.644
fOTU_410	1	0	0	0	1	0.353101542746104	1
fOTU_258	1	0	0	0	1	0.326163861715134	0.6879
fOTU_967	0	1	0	1	9	0.589300968237862	0.1198
fOTU_638	0	1	0	0	2	0.689876346002533	0.024
fOTU_539	0	0	1	1	10	0.507156443661695	0.2404
fOTU_1339	1	1	0	0	5	0.234488550253471	0.8374
fOTU_792	0	1	0	1	9	0.644215831381384	0.0506
fOTU_362	0	1	1	1	14	0.18776159047193	0.9884
fOTU_1105	1	0	1	0	6	0.61150970080327	0.0655
fOTU_724	1	0	0	0	1	0.393561943526454	0.4823
fOTU_884	0	1	1	1	14	0.268721997098745	0.7783
fOTU_163	0	0	1	0	3	0.622971924147576	0.0388
fOTU_605	0	1	0	1	9	0.168380122973601	0.9578
fOTU_293	0	0	1	0	3	0.571355557872632	0.1417
fOTU_437	1	0	0	0	1	0.29974800305661	0.808
fOTU_361	0	1	1	0	8	0.354903109884066	0.5876
fOTU_1511	1	1	0	0	5	0.523349469418643	0.2264
fOTU_745	0	1	0	0	2	0.226555719307941	0.9457
fOTU_487	1	0	0	1	7	0.28953865615271	0.7694
fOTU_753	0	0	1	1	10	0.289310702141796	0.7138
fOTU_364	1	0	0	0	1	0.444722511984039	0.4674
fOTU_755	0	1	1	0	8	0.380084199896905	0.537
fOTU_956	0	1	0	1	9	0.184067422712129	0.9353
fOTU_482	0	0	1	1	10	0.271790486312538	0.7665
fOTU_540	1	0	1	0	6	0.381711441587747	0.5725
fOTU_234	0	0	1	0	3	0.618244446352487	0.0435
fOTU_824	0	1	1	1	14	0.382694999979828	0.5314
fOTU_741	1	1	1	0	11	0.407131623226696	0.4537
fOTU_1026	0	1	1	1	14	0.255029587769761	0.9008
fOTU_501	0	0	0	1	4	0.316014868878777	0.705
fOTU_429	1	1	0	0	5	0.420271470570867	0.3235
fOTU_936	0	1	0	0	2	0.550931055982178	0.1328
fOTU_212	0	0	1	1	10	0.489588089108672	0.25
fOTU_814	1	0	0	0	1	0.347179967919311	0.5903
fOTU_735	0	0	1	0	3	0.813932734908405	0.0039
fOTU_723	0	1	0	0	2	0.52642496217301	0.1821
fOTU_474	0	1	0	0	2	0.191570247961983	0.9635
fOTU_728	0	0	1	1	10	0.588350939944766	0.0801
fOTU_624	0	0	1	1	10	0.416501612224044	0.3879
fOTU_488	1	1	1	0	11	0.36975204823167	0.5437
fOTU_448	0	1	1	0	8	0.555693158535869	0.1323
fOTU_502	0	1	1	1	14	0.169421840790809	0.9345
fOTU_337	1	0	1	0	6	0.472365241717441	0.2925
fOTU_537	0	0	1	0	3	0.505309222118217	0.2181
fOTU_744	0	1	1	1	14	0.375985123905056	0.5056
fOTU_426	1	0	1	1	13	0.601752080831971	0.084
fOTU_714	0	0	0	1	4	0.5851367359339	0.0075
fOTU_623	1	0	1	0	6	0.211175206891852	0.8844
fOTU_423	0	0	1	0	3	0.384517610101712	0.5062
fOTU_393	0	0	1	1	10	0.3500577181911	0.6106
fOTU_707	0	0	1	0	3	0.621167002153637	0.0439
fOTU_564	0	0	0	1	4	0.805357006979645	0.006
fOTU_710	0	0	1	1	10	0.384313682794254	0.549
fOTU_237	0	0	0	1	4	0.50088356717195	0.2212
fOTU_778	0	0	0	1	4	0.844120046968314	0.0034
fOTU_427	1	1	0	1	12	0.343411775182971	0.5855
fOTU_1066	0	0	1	0	3	0.583382873741504	0.0868
fOTU_839	1	0	0	0	1	0.457150833202021	0.3267
fOTU_658	1	1	0	0	5	0.251846987541998	0.977
fOTU_353	0	0	1	0	3	0.561345218795654	0.1234
fOTU_513	1	0	0	0	1	0.463117350680013	0.3023
fOTU_627	0	1	0	0	2	0.373534310205301	0.5157
fOTU_1201	0	0	1	0	3	0.572676584235427	0.0683
fOTU_675	0	1	0	0	2	0.686043619593353	0.0245
fOTU_363	1	0	1	1	13	0.339418496355248	0.6065
fOTU_530	0	0	0	1	4	0.482340856472523	0.0945
fOTU_431	0	0	1	1	10	0.150174771196378	0.9464
fOTU_463	0	0	1	0	3	0.642955688841399	0.0499
fOTU_615	0	1	0	1	9	0.405038011459802	0.4459
fOTU_1048	0	0	1	0	3	0.256250492631821	1
fOTU_932	1	1	0	0	5	0.615381397323602	0.1306
fOTU_252	1	0	1	0	6	0.55830187223802	0.1198
fOTU_643	0	0	0	1	4	0.54257590107578	0.1638
fOTU_908	1	1	0	0	5	0.416899596512265	0.4076
fOTU_528	1	1	0	0	5	0.54545128311692	0.1563
fOTU_925	0	0	1	1	10	0.285226116799159	0.7396
fOTU_1214	1	0	0	1	7	0.354186097068058	0.5697
fOTU_721	0	0	0	1	4	0.654963169816055	0.0155
fOTU_220	0	0	1	1	10	0.608374506558528	0.0448
fOTU_253	1	0	0	0	1	0.453990217980414	0.2676
fOTU_688	0	0	0	1	4	0.454007314086387	0.3717
fOTU_612	0	0	1	0	3	0.571248856007648	0.0996
fOTU_519	0	0	1	1	10	0.386858473526164	0.4917
fOTU_861	0	0	1	1	10	0.264718783722315	0.8909
fOTU_740	0	0	1	0	3	0.675198333300133	0.0308
fOTU_371	1	0	0	0	1	0.309076263270376	0.7883
fOTU_889	1	1	1	0	11	0.342858289692957	0.6308
fOTU_1004	0	0	1	1	10	0.325665880133287	0.715
fOTU_862	0	0	0	1	4	0.564745314064919	0.1258
fOTU_334	0	0	1	0	3	0.463492316007792	0.0995
fOTU_706	1	0	1	0	6	0.687411654644472	0.0263
fOTU_919	1	0	0	0	1	0.456855078828637	0.3298
fOTU_572	1	0	0	0	1	0.645193948679808	0.0559
fOTU_1020	1	0	0	0	1	0.551455836789246	0.1318
fOTU_438	0	0	1	0	3	0.378852051450592	0.6763
fOTU_215	0	0	0	1	4	0.650328518596523	0.2024
fOTU_711	1	0	0	0	1	0.483045488149851	0.2299
fOTU_845	0	1	1	0	8	0.581395148050786	0.0761
fOTU_769	0	0	0	1	4	0.675278774663222	0.0315
fOTU_1602	0	0	1	0	3	0.485786329005343	0.2195
fOTU_657	1	1	1	0	11	0.31926726532954	0.7038
fOTU_759	0	0	0	1	4	0.446814595887244	0.3343
fOTU_732	1	0	0	1	7	0.499762668236265	0.2588
fOTU_892	1	0	1	0	6	0.554992834875582	0.1321
fOTU_397	0	0	1	0	3	0.465628136949694	0.2924
fOTU_1003	0	1	0	1	9	0.436794935112663	0.4339
fOTU_1015	0	1	0	1	9	0.623645158169265	0.0724
fOTU_505	1	0	1	0	6	0.334695145448376	0.6294
fOTU_545	1	1	1	0	11	0.204208892983692	0.8899
fOTU_275	0	0	1	0	3	0.737318256817616	0.0101
fOTU_774	0	0	1	0	3	0.771033976610778	0.0074
fOTU_1875	0	1	0	0	2	0.55749738872758	0.1532
fOTU_582	0	0	0	1	4	0.673915330523962	0.0289
fOTU_569	1	0	0	0	1	0.400137271995926	0.485
fOTU_504	1	0	1	0	6	0.482724312699637	0.2457
fOTU_422	1	0	0	0	1	0.597709316108868	0.0702
fOTU_673	1	0	0	0	1	0.416831107183105	0.5299
fOTU_968	0	1	0	0	2	0.502198494884735	0.2004
fOTU_388	1	0	1	1	13	0.753277729504309	0.0043
fOTU_668	0	1	1	1	14	0.287402207662727	0.7987
fOTU_1011	1	0	0	0	1	0.50999233278627	0.1674
fOTU_1433	0	1	0	1	9	0.475045397453954	0.2945
fOTU_890	1	0	0	1	7	0.582074351685797	0.0999
fOTU_608	0	1	1	1	14	0.382024765682485	0.526
fOTU_731	0	1	1	0	8	0.513418301331199	0.2083
fOTU_883	0	0	0	1	4	0.501509536733885	0.214
fOTU_373	0	0	1	0	3	0.609860506978115	0.1961
fOTU_526	1	0	1	0	6	0.218317370063183	0.8647
fOTU_402	0	1	0	0	2	0.462679101716832	0.3087
fOTU_1092	0	0	0	1	4	0.481342171098555	0.2684
fOTU_651	1	0	0	1	7	0.303532639846406	0.7485
fOTU_1603	1	1	0	0	5	0.419381729721937	0.4381
fOTU_319	0	0	1	1	10	0.418940634088597	0.439
fOTU_236	0	0	1	0	3	0.418706665650896	0.6374
fOTU_126	0	0	1	0	3	0.349815126742832	0.578
fOTU_1137	0	1	1	0	8	0.296153130642796	0.803
fOTU_271	1	0	1	0	6	0.576998764735561	0.1152
fOTU_226	1	0	0	1	7	0.509169534225701	0.1931
fOTU_879	1	0	1	0	6	0.459457797507848	0.3083
fOTU_565	0	1	1	0	8	0.364431823425482	0.5785
fOTU_663	1	0	0	1	7	0.469276425262335	0.3426
fOTU_442	0	0	1	0	3	0.703611704535466	0.0261
fOTU_920	0	0	1	0	3	0.351295076305983	0.6525
fOTU_294	0	0	1	0	3	0.382573852772491	0.4226
fOTU_247	0	0	1	0	3	0.832159426201903	0.0012
fOTU_260	0	1	1	0	8	0.380823403459654	0.5339
fOTU_291	0	0	1	0	3	0.493076701293993	0.0311
fOTU_494	0	0	1	0	3	0.472521267351105	0.3219
fOTU_630	1	0	0	0	1	0.447010898241065	0.3368
fOTU_354	0	1	0	0	2	0.379026380672038	0.8893
fOTU_1000	1	1	0	0	5	0.388996599243358	0.5306
fOTU_476	0	0	1	1	10	0.246715793702983	0.8433
fOTU_446	0	0	1	0	3	0.461813462935638	0.4045
fOTU_527	0	0	0	1	4	0.494403710276511	0.1636
fOTU_522	1	0	1	0	6	0.656236342621683	0.0367
fOTU_432	0	1	0	0	2	0.400258624193411	1
fOTU_681	1	1	1	0	11	0.322040235696786	0.6948
fOTU_1404	1	0	1	0	6	0.336406224713003	0.592
fOTU_641	1	0	1	0	6	0.372918027116197	0.5945
fOTU_414	0	0	1	0	3	0.421857310430468	0.4224
fOTU_277	0	0	1	0	3	0.580656731949622	0.0154
fOTU_300	0	0	1	0	3	0.563775906397894	0.0999
fOTU_561	0	1	1	0	8	0.459686494557706	0.3281
fOTU_324	0	0	1	0	3	0.446799259990263	0.285
fOTU_866	1	0	1	1	13	0.240453340069081	0.8383
fOTU_588	1	0	1	1	13	0.187420677581078	0.9099
fOTU_575	0	1	1	0	8	0.304575217317106	0.7554
fOTU_1019	1	0	0	1	7	0.369706571478744	0.5327
fOTU_1159	1	0	0	0	1	0.417317265540301	0.4349
fOTU_450	0	0	1	0	3	0.585669990694635	0.1218
fOTU_553	1	1	1	0	11	0.427100148323961	0.4134
fOTU_758	0	1	0	1	9	0.136496411338097	0.9637
fOTU_705	0	0	1	1	10	0.610692988771695	0.0888
fOTU_533	1	0	0	1	7	0.389678242726653	0.4894
fOTU_599	1	0	0	0	1	0.455589526482233	0.3473
fOTU_770	1	0	0	0	1	0.586644107467141	0.1973
fOTU_691	0	0	1	0	3	0.534925887928147	0.1629
fOTU_828	1	0	1	0	6	0.496239093599485	0.2317
fOTU_511	0	1	1	0	8	0.339051178419581	0.7092
fOTU_358	1	1	0	1	12	0.127443030851375	0.9775
fOTU_961	0	0	1	0	3	0.476605880896092	0.3239
fOTU_462	0	0	0	1	4	0.277756329097004	0.794
fOTU_645	1	0	0	0	1	0.331254571911579	0.6287
fOTU_270	0	0	0	1	4	0.571781650801174	0.0852
fOTU_617	0	0	1	0	3	0.579137740522713	0.0543
fOTU_854	1	0	1	0	6	0.529445579733034	0.1681
fOTU_806	1	0	1	0	6	0.439644818965979	0.3598
fOTU_980	0	0	1	0	3	0.688932040212412	0.0096
fOTU_891	0	0	1	0	3	0.512053961044463	0.181
fOTU_512	0	0	1	0	3	0.720738497662652	0.0153
fOTU_536	1	0	1	0	6	0.431027020228825	0.3614
fOTU_1866	1	0	1	0	6	0.525860063511902	0.1928
fOTU_918	0	0	1	0	3	0.481788532022265	0.3021
fOTU_790	1	0	1	0	6	0.520427493504963	0.1936
fOTU_1282	1	0	1	0	6	0.713323620782821	0.011
fOTU_782	1	1	0	1	12	0.248747390051961	0.8557
fOTU_836	0	0	0	1	4	0.30432464151928	1
fOTU_1208	0	0	1	1	10	0.589370009165758	0.0741
fOTU_846	0	0	1	0	3	0.577134079753186	0.0686
fOTU_737	1	0	1	0	6	0.517456456303908	0.202
fOTU_801	0	0	1	0	3	0.448618634421078	0.3459
fOTU_1245	0	0	1	0	3	0.684218830963351	0.0174
fOTU_613	0	1	1	0	8	0.43337208343368	0.3741
fOTU_1153	0	0	1	0	3	0.488910665591534	0.2639
fOTU_1298	1	0	0	0	1	0.511763483359373	0.1858
fOTU_941	1	0	1	0	6	0.746910798411303	0.0105
fOTU_654	0	1	0	0	2	0.647211278543567	0.0552
fOTU_1164	0	0	1	1	10	0.466447665030944	0.2898
fOTU_808	1	0	1	0	6	0.620397637303611	0.0742
fOTU_701	1	1	1	0	11	0.291279066844337	0.8544
fOTU_639	0	0	1	0	3	0.607971757875269	0.0822
fOTU_733	0	1	0	1	9	0.311762758053394	0.821
fOTU_603	0	1	0	1	9	0.370178188523773	0.5574
fOTU_970	1	0	1	1	13	0.309288725018513	0.8634
fOTU_660	1	1	1	0	11	0.503546895946676	0.2479
fOTU_1299	1	1	1	0	11	0.23322766401556	0.9087
fOTU_580	1	0	0	0	1	0.339830941051118	0.6407
fOTU_650	0	1	0	0	2	0.317162802677015	0.7815
fOTU_1174	1	0	1	0	6	0.390677513139944	0.5502
fOTU_509	0	0	0	1	4	0.362824189721772	0.685
fOTU_914	1	0	0	0	1	0.559544318071455	0.1025
fOTU_457	0	0	1	0	3	0.443001710956437	0.4137
fOTU_878	0	0	0	1	4	0.623274010564761	0.049
fOTU_470	1	0	1	0	6	0.476585297484696	0.2857
fOTU_544	0	0	0	1	4	0.361112916719765	1
fOTU_772	1	0	1	1	13	0.387497477107644	0.4928
fOTU_674	0	0	1	1	10	0.534783816978678	0.1299
fOTU_656	0	1	0	1	9	0.197344503954836	1
fOTU_1322	1	0	1	1	13	0.430825551773113	0.421
fOTU_1277	0	0	1	1	10	0.523230939004579	0.2451
fOTU_390	0	0	0	1	4	0.642552242572635	0.0791
fOTU_1796	1	0	1	0	6	0.315528839122667	0.6461
fOTU_1038	0	0	0	1	4	0.533434512272622	0.2039
fOTU_571	1	0	1	0	6	0.525974317399741	0.1851
fOTU_749	1	0	0	0	1	0.513172015601159	0.1623
fOTU_800	0	1	1	0	8	0.396206589921114	0.4146
fOTU_279	1	0	0	0	1	0.42137115718804	0.2281
fOTU_1141	1	0	1	0	6	0.465895612357292	0.434
fOTU_586	0	0	0	1	4	0.426590878210584	0.6304
fOTU_1157	0	1	1	0	8	0.40640153195844	0.485
fOTU_768	0	1	1	0	8	0.445630834777653	0.3203
fOTU_922	1	0	0	1	7	0.49038735068786	0.2399
fOTU_557	0	1	0	1	9	0.229310863237387	0.936
fOTU_831	1	0	1	0	6	0.474000016917299	0.2655
fOTU_954	1	0	1	0	6	0.36084724912379	0.5716
fOTU_690	0	1	0	0	2	0.329228558447657	1
fOTU_946	1	0	0	0	1	0.512664799496114	0.1332
fOTU_1136	0	0	1	1	10	0.320108087723767	0.7768
fOTU_508	0	0	0	1	4	0.413982976921152	1
fOTU_842	0	0	1	1	10	0.583246687109447	0.0875
fOTU_1039	1	0	0	0	1	0.47607245173285	0.3244
fOTU_916	1	0	1	0	6	0.399579482749193	0.5182
fOTU_746	1	1	0	0	5	0.182308369912765	0.967
fOTU_274	0	0	1	1	10	0.594445244364162	0.0662
fOTU_812	0	0	0	1	4	0.480017484168102	0.2182
fOTU_1315	1	0	0	1	7	0.432421498012817	0.359
fOTU_1053	0	0	1	1	10	0.509690671373332	0.171
fOTU_469	0	1	1	0	8	0.383878965882678	0.5182
fOTU_773	1	0	0	1	7	0.55304926033229	0.2304
fOTU_849	1	0	0	0	1	0.477407030749882	0.223
fOTU_415	0	0	1	0	3	0.430994072324346	0.3218
fOTU_777	1	1	0	1	12	0.162047116019951	0.9387
fOTU_1084	0	0	1	1	10	0.227582722500439	0.9547
fOTU_1161	1	1	0	1	12	0.503590870171776	0.2471
fOTU_591	1	0	0	1	7	0.551468905583503	0.1512
fOTU_305	0	0	0	1	4	0.339015260035028	0.6085
fOTU_559	0	1	0	1	9	0.499252050254473	0.2652
fOTU_703	1	0	0	0	1	0.468714468971068	0.3696
fOTU_456	0	0	0	1	4	0.494135020368638	0.2167
fOTU_465	1	0	0	0	1	0.393333885270018	0.4846
fOTU_579	0	0	0	1	4	0.556279452173665	0.03
fOTU_997	1	0	0	0	1	0.407634110273126	0.5141
fOTU_421	0	1	0	0	2	0.420398334642272	0.7531
fOTU_1006	0	1	0	1	9	0.387508608457092	0.4253
fOTU_644	0	1	0	1	9	0.23995341352188	0.9034
fOTU_1044	1	1	0	0	5	0.0803013805934827	0.9943
fOTU_818	0	0	0	1	4	0.476526515037621	0.321
fOTU_935	0	1	0	1	9	0.402390026810054	0.4405
fOTU_799	0	0	1	1	10	0.218109735911925	0.8584
fOTU_835	0	1	0	0	2	0.394869819378279	0.5782
fOTU_543	1	0	0	1	7	0.326565901883797	0.711
fOTU_434	0	0	1	0	3	0.52591270550231	0.2119
fOTU_622	1	1	0	1	12	0.267215224981721	0.8138
fOTU_825	0	0	0	1	4	0.439162740058815	0.4747
fOTU_1002	1	0	0	0	1	0.506494785064086	0.2203
fOTU_1054	0	1	0	0	2	0.403023625114553	0.6537
fOTU_886	1	0	1	1	13	0.298211377201635	0.6981
fOTU_1197	0	0	0	1	4	0.393439792973876	0.4758
fOTU_762	1	1	0	0	5	0.382236167359851	0.5371
fOTU_951	1	0	1	0	6	0.427508005607559	0.4116
fOTU_1696	0	0	0	1	4	0.370692143022601	0.6108
fOTU_1240	0	0	0	1	4	0.690787279413699	0.029
fOTU_1013	0	1	0	0	2	0.409082398218309	0.3684
fOTU_1007	0	1	0	1	9	0.463951589197997	0.2978
fOTU_921	1	0	1	1	13	0.4299144858902	0.5068
fOTU_500	0	0	1	0	3	0.306122607253941	0.9903
fOTU_1155	1	0	1	1	13	0.383313213854078	0.5524
fOTU_625	0	0	0	1	4	0.68960288599281	0.0266
fOTU_1035	1	0	0	1	7	0.440204675949936	0.3513
fOTU_634	1	0	0	1	7	0.396779802740332	0.5148
fOTU_719	1	0	1	0	6	0.428419542596742	0.3972
fOTU_832	0	0	0	1	4	0.735524273169013	0.0097
fOTU_840	1	0	1	1	13	0.312216491723843	0.7527
fOTU_694	0	0	1	1	10	0.288487903498154	0.9085
fOTU_903	0	0	0	1	4	0.450442141350221	0.5201
fOTU_1114	1	0	0	0	1	0.571782837892393	0.0835
fOTU_525	0	0	0	1	4	0.551807915638736	0.1377
fOTU_1047	0	0	0	1	4	0.540569884337596	0.194
fOTU_392	0	0	1	1	10	0.407681722547787	0.2005
fOTU_902	0	0	0	1	4	0.453695605127213	0.2697
fOTU_1050	0	0	1	1	10	0.48337503927043	0.2321
fOTU_1378	1	0	1	1	13	0.414303364407218	0.4524
fOTU_678	1	0	1	1	13	0.423424935599362	0.4689
fOTU_747	1	0	0	1	7	0.30480648555611	0.8211
fOTU_552	0	0	0	1	4	0.425779444009663	0.5246
fOTU_872	0	1	0	1	9	0.276804688577494	0.864
fOTU_865	0	0	1	1	10	0.310815370465594	0.6519
