# Supplementary material for: Cropping practices manipulate abundance patterns of root and soil microbiome members paving the way to smart farming
Source: Microbiome. 2018 Jan 16;6:14. doi: 10.1186/s40168-017-0389-9 (PMC5771023; doi:10.1186/s40168-017-0389-9)
Supplement: Supplementary file 4 — A zip archive comprising the command line code and necessary input files needed to replicate bioinformatic analysis. (ZIP 628 kb) [file 40168_2017_389_MOESM4_ESM.zip › R_Input/ITS_alpha_rarefaction_9000_60.txt]

	observed_species	shannon
15_C_NT_R	236	5.069427596
15_C_NT_S	520	6.664602231
20_O_IT_R	226	4.439472066
20_O_IT_S	603	7.087049274
22_C_NT_R	261	5.105001677
22_C_NT_S	602	7.092405711
27_C_IT_R	240	4.905450341
27_C_IT_S	571	6.636555851
29_O_RT_R	210	4.150500351
29_O_RT_S	532	6.864244212
2_C_IT_R	215	4.74165501
2_C_IT_S	568	6.795634757
35_C_NT_R	274	4.56616067
35_C_NT_S	507	5.917175765
40_O_IT_R	266	5.201225829
40_O_IT_S	551	6.833679737
42_O_RT_R	211	4.881060966
42_O_RT_S	556	6.91924925
46_C_IT_R	167	3.991151893
46_C_IT_S	583	6.904737489
51_O_RT_R	246	4.427268391
51_O_RT_S	574	6.718839575
53_C_IT_R	246	4.815939991
53_C_IT_S	447	4.954461451
58_C_NT_R	258	4.934145899
58_C_NT_S	558	7.041232364
64_O_IT_R	236	5.07652546
64_O_IT_S	560	7.000791845
8_O_RT_R	270	5.055320046
8_O_RT_S	610	6.951855653
9_O_IT_R	262	5.044609716
9_O_IT_S	622	7.072760492
