# Supplementary material for: Cropping practices manipulate abundance patterns of root and soil microbiome members paving the way to smart farming
Source: Microbiome. 2018 Jan 16;6:14. doi: 10.1186/s40168-017-0389-9 (PMC5771023; doi:10.1186/s40168-017-0389-9)
Supplement: Supplementary file 4 — A zip archive comprising the command line code and necessary input files needed to replicate bioinformatic analysis. (ZIP 628 kb) [file 40168_2017_389_MOESM4_ESM.zip › R_Input/ITS_observed_species.txt]

	sequences_per_sample	iteration	15_C_NT_R	15_C_NT_S	20_O_IT_R	20_O_IT_S	22_C_NT_R	22_C_NT_S	27_C_IT_R	27_C_IT_S	29_O_RT_R	29_O_RT_S	2_C_IT_R	2_C_IT_S	35_C_NT_R	35_C_NT_S	40_O_IT_R	40_O_IT_S	42_O_RT_R	42_O_RT_S	46_C_IT_R	46_C_IT_S	51_O_RT_R	51_O_RT_S	53_C_IT_R	53_C_IT_S	58_C_NT_R	58_C_NT_S	64_O_IT_R	64_O_IT_S	8_O_RT_R	8_O_RT_S	9_O_IT_R	9_O_IT_S
alpha_rarefaction_1000_0.txt	1000	0	93	195	82	238	97	241	94	220	78	229	80	235	102	204	114	224	92	220	61	226	101	225	98	162	110	223	99	245	103	239	101	230
alpha_rarefaction_1000_1.txt	1000	1	108	202	85	249	93	240	85	222	86	233	82	228	93	214	102	201	95	206	71	227	92	226	98	164	107	222	101	230	100	223	92	223
alpha_rarefaction_1000_2.txt	1000	2	104	218	85	241	103	250	102	211	84	218	80	208	101	205	122	236	104	220	63	220	98	225	103	147	112	220	106	226	113	247	114	241
alpha_rarefaction_1000_3.txt	1000	3	102	219	91	225	98	255	100	216	83	229	83	224	89	199	105	232	96	224	61	236	94	237	87	163	112	248	103	212	101	238	96	240
alpha_rarefaction_1000_4.txt	1000	4	94	199	89	236	110	249	103	209	73	214	86	220	97	197	106	216	97	204	61	224	96	228	96	159	114	233	117	229	102	229	100	242
alpha_rarefaction_1000_5.txt	1000	5	106	207	84	216	96	232	89	222	79	236	87	216	89	201	117	227	97	235	66	220	84	217	97	175	109	242	108	225	112	224	95	260
alpha_rarefaction_1000_6.txt	1000	6	95	220	83	231	107	247	87	218	77	215	79	214	92	204	108	219	92	218	68	227	101	233	91	164	105	239	112	227	107	239	109	234
alpha_rarefaction_1000_7.txt	1000	7	100	215	76	231	101	247	99	212	86	221	77	221	91	201	103	231	85	227	67	227	101	215	110	161	112	216	105	245	111	245	107	249
alpha_rarefaction_1000_8.txt	1000	8	89	208	80	232	104	238	98	209	88	221	87	213	102	199	104	228	103	219	60	227	86	229	97	152	123	225	107	233	97	236	112	241
alpha_rarefaction_1000_9.txt	1000	9	96	194	84	244	91	241	88	225	77	226	87	210	103	198	109	231	87	236	68	232	97	238	102	157	106	233	113	234	97	240	108	237
alpha_rarefaction_1000_10.txt	1000	10	91	214	81	241	91	245	98	212	87	229	85	215	104	193	110	221	95	222	68	222	95	204	96	158	120	232	102	221	101	231	101	237
alpha_rarefaction_1000_11.txt	1000	11	91	212	89	237	96	232	95	211	78	202	90	217	92	206	111	205	101	221	63	227	94	238	91	169	115	238	107	234	99	212	107	248
alpha_rarefaction_1000_12.txt	1000	12	90	215	78	226	101	245	96	202	84	226	88	218	90	209	102	213	91	239	60	240	89	230	100	156	112	243	108	231	96	237	104	241
alpha_rarefaction_1000_13.txt	1000	13	93	195	81	242	105	240	100	209	90	216	98	227	107	206	110	222	106	231	73	231	97	227	92	170	106	226	98	213	97	240	93	248
alpha_rarefaction_1000_14.txt	1000	14	92	198	82	246	103	235	93	214	82	216	89	214	100	189	99	221	94	224	64	235	95	224	91	162	120	242	113	217	90	225	94	234
alpha_rarefaction_1000_15.txt	1000	15	98	195	94	238	112	226	96	198	86	220	79	214	97	201	112	209	101	219	73	221	99	211	87	169	120	228	102	254	95	226	108	233
alpha_rarefaction_1000_16.txt	1000	16	93	208	89	238	93	245	84	202	79	223	78	220	91	183	114	236	98	227	68	226	106	232	90	161	114	224	106	233	116	230	97	230
alpha_rarefaction_1000_17.txt	1000	17	98	209	85	234	94	255	88	203	77	227	94	233	110	183	103	213	95	234	71	220	95	225	97	146	114	235	97	228	103	238	108	243
alpha_rarefaction_1000_18.txt	1000	18	104	202	82	243	106	255	89	219	79	220	74	210	97	190	112	219	90	227	66	241	107	214	89	166	108	227	104	238	103	231	103	256
alpha_rarefaction_1000_19.txt	1000	19	97	198	89	239	98	236	94	202	80	222	85	201	99	209	104	209	95	224	76	239	95	229	101	158	121	230	109	226	105	242	104	241
alpha_rarefaction_1000_20.txt	1000	20	94	188	73	227	107	247	98	213	89	220	77	234	99	193	114	221	101	217	71	246	93	217	90	163	109	226	115	225	108	260	107	224
alpha_rarefaction_1000_21.txt	1000	21	99	209	77	235	108	232	93	210	88	218	89	231	100	191	98	222	96	227	64	214	97	221	95	159	117	229	100	235	102	234	109	241
alpha_rarefaction_1000_22.txt	1000	22	94	218	83	242	104	236	97	218	87	212	83	216	89	194	97	224	91	228	65	219	89	238	95	166	111	234	101	215	99	245	96	239
alpha_rarefaction_1000_23.txt	1000	23	110	204	82	245	103	245	103	216	78	228	88	215	108	201	103	205	98	212	79	230	97	231	93	161	101	239	90	222	96	226	104	242
alpha_rarefaction_1000_24.txt	1000	24	96	222	84	246	98	231	103	228	79	229	85	217	97	197	110	209	106	225	79	211	87	213	90	164	111	235	99	223	102	243	112	242
alpha_rarefaction_1000_25.txt	1000	25	95	219	81	237	104	248	93	205	89	230	85	224	110	192	110	219	102	231	70	225	108	230	102	160	109	245	104	215	106	221	106	249
alpha_rarefaction_1000_26.txt	1000	26	95	215	86	244	99	240	103	207	85	228	86	211	99	193	112	241	96	219	67	236	92	227	93	156	114	223	108	232	114	232	100	240
alpha_rarefaction_1000_27.txt	1000	27	103	190	91	245	105	236	88	216	80	218	87	229	100	209	97	232	87	223	61	232	93	226	97	173	107	232	92	234	99	226	111	246
alpha_rarefaction_1000_28.txt	1000	28	95	202	77	241	102	233	84	215	78	212	85	217	94	205	98	221	107	220	70	232	100	211	100	177	117	246	98	233	109	244	106	241
alpha_rarefaction_1000_29.txt	1000	29	97	208	79	233	104	218	101	206	79	207	78	201	113	201	103	233	104	222	68	229	95	227	88	160	100	244	97	225	111	227	103	235
alpha_rarefaction_1000_30.txt	1000	30	106	200	88	252	103	241	85	199	76	235	85	221	94	201	108	229	99	234	62	219	94	235	100	162	109	224	98	226	99	236	106	254
alpha_rarefaction_1000_31.txt	1000	31	94	210	90	246	106	231	91	213	78	222	77	217	99	185	109	223	92	229	71	210	95	217	94	160	117	238	98	248	104	243	99	238
alpha_rarefaction_1000_32.txt	1000	32	102	216	89	242	103	233	89	207	81	221	90	218	94	201	98	231	93	227	67	216	103	235	94	163	93	235	94	231	102	230	103	222
alpha_rarefaction_1000_33.txt	1000	33	101	192	79	235	97	231	90	212	84	222	91	209	85	202	114	225	88	217	65	220	93	222	95	153	112	238	105	240	94	246	103	240
alpha_rarefaction_1000_34.txt	1000	34	93	199	83	226	105	243	96	218	83	210	77	211	89	196	106	226	88	233	64	242	102	227	93	167	114	227	101	249	106	240	111	235
alpha_rarefaction_1000_35.txt	1000	35	100	200	96	241	104	226	101	210	82	215	85	217	107	181	102	207	101	225	65	229	91	233	92	170	116	245	99	228	94	243	113	239
alpha_rarefaction_1000_36.txt	1000	36	90	197	91	239	98	245	98	223	78	218	92	222	96	201	116	222	95	227	66	224	103	218	94	161	114	241	114	230	107	235	106	237
alpha_rarefaction_1000_37.txt	1000	37	102	208	84	242	108	229	86	217	87	221	83	216	86	208	109	229	106	217	70	219	88	230	99	162	107	241	100	235	108	229	116	237
alpha_rarefaction_1000_38.txt	1000	38	100	211	78	249	107	230	89	218	81	219	85	213	101	185	109	229	99	204	70	212	92	204	102	155	101	250	100	235	106	242	102	232
alpha_rarefaction_1000_39.txt	1000	39	99	207	81	243	98	244	88	210	86	226	86	222	103	197	108	237	95	208	66	228	91	220	88	171	105	227	104	232	106	237	114	258
alpha_rarefaction_1000_40.txt	1000	40	101	213	83	247	101	233	101	208	80	226	91	212	112	192	105	231	98	229	67	225	95	233	97	164	109	235	105	233	105	243	100	240
alpha_rarefaction_1000_41.txt	1000	41	106	227	78	219	96	230	94	204	88	218	82	209	93	194	104	223	87	225	62	249	94	223	89	163	111	229	91	227	102	244	89	227
alpha_rarefaction_1000_42.txt	1000	42	100	213	90	244	104	244	100	220	83	220	77	225	94	204	114	210	83	209	70	220	100	239	96	170	112	228	117	237	104	228	104	241
alpha_rarefaction_1000_43.txt	1000	43	90	212	90	230	98	238	88	206	90	223	89	204	102	190	110	216	96	214	66	235	97	233	87	162	103	237	97	245	93	251	114	221
alpha_rarefaction_1000_44.txt	1000	44	108	204	81	229	93	243	90	220	86	239	81	224	105	181	109	224	100	223	64	225	97	224	98	166	112	225	104	228	96	219	115	238
alpha_rarefaction_1000_45.txt	1000	45	97	213	83	235	106	246	89	203	80	217	89	224	107	189	96	222	91	233	63	229	100	216	95	174	112	230	99	225	95	256	117	240
alpha_rarefaction_1000_46.txt	1000	46	97	220	77	226	106	221	97	203	96	225	81	217	97	201	104	217	102	236	64	226	90	213	93	159	108	232	111	237	104	232	113	250
alpha_rarefaction_1000_47.txt	1000	47	99	191	77	245	106	228	93	219	89	230	83	220	89	216	106	229	87	220	68	226	89	223	97	168	108	231	104	237	102	232	122	236
alpha_rarefaction_1000_48.txt	1000	48	110	196	85	233	112	225	93	221	84	230	79	235	109	180	102	225	98	220	67	220	95	219	90	164	97	229	103	232	93	229	104	238
alpha_rarefaction_1000_49.txt	1000	49	105	208	88	240	96	234	96	209	85	224	86	209	109	205	105	224	98	213	79	221	91	235	92	161	113	238	102	230	98	236	103	245
alpha_rarefaction_1000_50.txt	1000	50	100	211	77	246	97	239	92	210	88	229	91	217	101	200	107	234	97	224	63	235	95	220	89	151	108	238	108	233	105	242	106	244
alpha_rarefaction_1000_51.txt	1000	51	99	207	87	241	111	252	95	209	79	225	94	226	93	184	105	220	100	219	64	205	99	225	90	150	106	231	107	219	101	236	110	237
alpha_rarefaction_1000_52.txt	1000	52	87	219	85	243	95	237	93	195	76	229	78	217	94	194	105	233	105	230	66	218	96	208	105	160	102	225	99	234	98	235	102	244
alpha_rarefaction_1000_53.txt	1000	53	100	205	90	227	104	243	98	216	87	232	88	221	93	193	105	226	94	228	70	224	95	212	96	154	100	254	99	221	107	238	101	234
alpha_rarefaction_1000_54.txt	1000	54	93	211	93	240	105	217	86	213	84	216	83	227	102	181	108	224	84	224	69	233	99	239	92	160	101	215	104	233	104	230	107	238
alpha_rarefaction_1000_55.txt	1000	55	103	215	90	228	112	226	90	200	83	230	88	220	100	197	98	219	95	222	62	204	96	218	95	165	111	237	105	234	101	225	97	233
alpha_rarefaction_1000_56.txt	1000	56	98	189	81	243	95	230	99	212	80	234	71	217	100	200	106	222	103	230	62	212	89	221	101	156	107	233	101	250	102	230	113	238
alpha_rarefaction_1000_57.txt	1000	57	101	188	86	229	96	243	101	205	78	226	85	222	101	189	104	219	87	206	71	228	93	218	98	149	115	232	97	234	105	239	108	239
alpha_rarefaction_1000_58.txt	1000	58	100	220	83	243	105	231	87	194	76	210	87	224	100	189	109	241	92	218	64	207	94	229	93	176	114	227	102	254	92	224	104	248
alpha_rarefaction_1000_59.txt	1000	59	97	207	95	234	96	251	88	198	81	220	88	237	102	183	98	215	97	218	76	225	91	230	98	157	108	254	101	236	106	241	111	235
alpha_rarefaction_1000_60.txt	1000	60	99	208	85	235	96	240	96	214	77	223	75	230	106	213	99	221	92	227	64	234	97	220	97	169	107	232	98	239	108	224	102	247
alpha_rarefaction_1000_61.txt	1000	61	104	199	83	238	102	229	103	215	87	233	84	221	92	207	110	238	96	218	71	224	90	220	92	163	109	238	110	227	107	243	104	227
alpha_rarefaction_1000_62.txt	1000	62	95	224	84	226	108	236	97	217	86	239	83	214	95	187	115	234	92	230	62	227	92	237	93	143	113	215	105	225	108	244	104	241
alpha_rarefaction_1000_63.txt	1000	63	98	208	78	237	94	244	91	223	83	229	86	206	94	200	105	221	99	233	60	223	96	240	98	152	108	241	117	236	96	234	103	230
alpha_rarefaction_1000_64.txt	1000	64	92	202	84	234	107	251	83	193	85	223	80	219	96	196	103	232	90	227	67	226	91	220	102	162	111	233	106	247	102	234	101	244
alpha_rarefaction_1000_65.txt	1000	65	100	217	84	225	94	245	96	209	89	225	89	228	97	210	119	207	89	223	63	228	90	215	98	160	113	238	99	231	106	221	108	243
alpha_rarefaction_1000_66.txt	1000	66	92	208	75	234	101	224	85	192	84	224	81	213	105	199	106	228	103	224	69	228	91	223	90	158	108	225	99	227	103	248	101	239
alpha_rarefaction_1000_67.txt	1000	67	94	211	81	229	102	232	95	215	97	223	83	221	94	209	110	225	109	217	74	215	87	241	99	164	106	242	103	222	102	230	98	232
alpha_rarefaction_1000_68.txt	1000	68	92	211	81	241	103	248	94	226	79	225	80	206	98	200	104	230	98	210	62	224	95	239	90	158	97	237	104	225	108	230	113	250
alpha_rarefaction_1000_69.txt	1000	69	93	217	85	237	101	244	92	220	85	217	89	230	101	196	103	241	102	214	70	231	93	232	95	162	120	241	103	237	96	219	110	234
alpha_rarefaction_1000_70.txt	1000	70	104	207	91	237	100	247	94	206	78	219	86	226	90	199	115	223	95	232	63	241	91	223	94	175	104	247	113	224	102	259	107	234
alpha_rarefaction_1000_71.txt	1000	71	84	206	88	235	106	233	97	204	79	225	90	223	93	205	91	232	101	221	71	242	96	232	90	158	108	244	101	238	98	237	104	217
alpha_rarefaction_1000_72.txt	1000	72	98	213	81	233	109	248	89	211	85	211	86	212	100	202	108	238	95	219	66	223	94	221	90	166	113	261	100	246	107	244	101	250
alpha_rarefaction_1000_73.txt	1000	73	96	212	93	228	109	242	100	228	82	213	84	217	97	200	111	224	93	231	61	207	97	225	97	159	108	225	96	226	101	235	108	240
alpha_rarefaction_1000_74.txt	1000	74	103	186	82	233	106	223	99	208	81	226	82	236	107	186	97	224	97	228	71	215	94	229	94	160	110	238	105	238	95	233	111	241
alpha_rarefaction_1000_75.txt	1000	75	93	213	97	236	99	247	86	215	76	227	78	229	98	193	102	212	95	239	69	235	102	219	100	160	105	244	107	220	109	235	102	243
alpha_rarefaction_1000_76.txt	1000	76	85	208	93	226	113	253	81	208	87	228	89	227	108	194	108	228	96	226	72	227	87	233	93	158	118	246	107	209	107	248	110	247
alpha_rarefaction_1000_77.txt	1000	77	102	221	86	246	105	238	94	199	79	213	91	236	109	205	116	244	96	224	58	217	98	230	99	167	113	244	98	237	99	246	109	236
alpha_rarefaction_1000_78.txt	1000	78	101	206	91	253	102	255	92	215	74	214	81	243	101	200	106	224	91	222	66	219	87	243	86	158	112	224	114	236	101	243	95	249
alpha_rarefaction_1000_79.txt	1000	79	98	206	92	235	104	246	90	210	80	220	85	217	101	188	109	215	102	223	68	230	99	224	95	160	106	231	92	232	115	229	99	244
alpha_rarefaction_1000_80.txt	1000	80	97	191	88	241	97	256	83	212	85	233	83	217	93	199	100	231	93	215	65	237	99	227	94	174	112	235	96	230	104	242	105	253
alpha_rarefaction_1000_81.txt	1000	81	96	205	86	240	109	259	93	195	78	218	92	215	94	192	102	225	97	222	71	233	89	228	92	171	108	243	104	238	100	230	108	234
alpha_rarefaction_1000_82.txt	1000	82	101	202	86	227	100	235	96	209	84	211	90	233	107	198	103	226	95	218	72	215	101	250	95	163	115	234	108	231	105	226	101	243
alpha_rarefaction_1000_83.txt	1000	83	101	196	89	246	100	232	98	212	83	228	94	219	94	188	110	217	93	210	62	229	103	223	89	173	107	240	101	216	97	249	97	248
alpha_rarefaction_1000_84.txt	1000	84	98	201	81	228	95	228	89	195	75	221	86	226	98	193	99	222	95	224	58	212	107	220	94	171	110	236	99	221	105	245	107	251
alpha_rarefaction_1000_85.txt	1000	85	97	203	79	233	102	232	83	200	76	218	74	215	102	190	108	224	100	227	68	237	94	231	96	157	108	237	103	221	102	233	103	237
alpha_rarefaction_1000_86.txt	1000	86	92	210	87	235	108	254	100	214	90	233	76	216	100	199	106	223	101	220	68	240	97	214	91	149	109	238	104	221	101	245	117	240
alpha_rarefaction_1000_87.txt	1000	87	103	205	82	231	105	219	91	209	81	222	82	221	103	205	117	230	91	219	67	222	101	227	100	162	103	238	108	220	96	246	108	229
alpha_rarefaction_1000_88.txt	1000	88	98	188	89	238	98	244	89	212	85	225	88	210	107	194	108	196	92	225	66	221	92	230	96	149	105	236	108	228	102	235	95	241
alpha_rarefaction_1000_89.txt	1000	89	104	197	84	238	113	228	92	204	82	219	83	220	89	189	100	211	88	218	66	235	92	225	95	167	109	216	103	248	101	238	98	252
alpha_rarefaction_1000_90.txt	1000	90	99	199	81	243	106	253	95	216	89	203	88	219	98	212	112	222	96	231	61	216	90	230	95	149	114	228	99	250	98	249	105	253
alpha_rarefaction_1000_91.txt	1000	91	101	205	78	233	98	244	102	209	84	215	77	219	104	192	108	215	105	209	65	235	94	226	93	177	109	239	96	218	107	233	96	240
alpha_rarefaction_1000_92.txt	1000	92	92	200	88	227	102	240	82	202	86	208	85	220	93	196	112	219	93	209	72	217	94	230	93	170	119	235	102	224	106	230	102	230
alpha_rarefaction_1000_93.txt	1000	93	93	200	79	234	101	250	96	221	83	219	80	243	95	200	118	214	102	213	66	231	95	219	97	164	117	231	101	232	106	244	107	244
alpha_rarefaction_1000_94.txt	1000	94	93	203	83	250	95	235	80	213	68	223	87	212	94	206	110	216	100	237	69	235	97	222	101	169	113	242	95	229	94	258	97	243
alpha_rarefaction_1000_95.txt	1000	95	93	200	86	244	105	229	92	209	80	217	89	223	103	194	100	231	102	220	56	218	104	222	91	155	116	241	113	219	104	232	103	243
alpha_rarefaction_1000_96.txt	1000	96	98	196	83	243	108	236	89	208	89	217	90	210	104	201	100	233	89	221	71	209	101	225	92	155	106	232	102	229	101	243	98	252
alpha_rarefaction_1000_97.txt	1000	97	99	210	82	235	105	232	87	213	84	221	79	223	90	181	111	221	92	231	74	221	93	229	89	174	115	243	100	241	103	232	102	227
alpha_rarefaction_1000_98.txt	1000	98	106	205	98	244	99	250	97	222	86	226	84	227	104	192	106	230	93	228	69	226	93	224	92	168	122	239	98	225	101	230	111	235
alpha_rarefaction_1000_99.txt	1000	99	102	218	90	250	84	237	101	206	82	221	91	221	99	210	117	219	91	236	65	219	90	238	94	167	104	231	107	242	118	242	101	238
alpha_rarefaction_2000_0.txt	2000	0	131	286	119	326	132	336	128	291	104	303	107	299	141	295	150	312	128	284	92	315	123	318	136	245	148	323	133	322	145	321	141	346
alpha_rarefaction_2000_1.txt	2000	1	143	298	120	324	132	348	133	304	111	312	108	312	142	288	137	303	134	299	102	305	127	327	127	235	140	310	145	316	142	317	151	341
alpha_rarefaction_2000_2.txt	2000	2	134	271	121	343	141	339	130	298	103	315	103	294	145	274	143	299	129	322	88	318	119	315	127	223	147	340	127	330	133	323	145	327
alpha_rarefaction_2000_3.txt	2000	3	139	280	121	319	142	317	127	291	116	289	112	313	133	269	148	317	134	307	84	312	120	309	132	242	149	338	132	334	134	317	134	335
alpha_rarefaction_2000_4.txt	2000	4	141	277	120	335	146	332	136	283	113	303	112	330	129	273	155	297	128	309	94	311	125	299	135	219	154	336	138	316	138	323	128	343
alpha_rarefaction_2000_5.txt	2000	5	134	290	105	336	140	339	126	282	109	298	110	292	136	290	134	289	131	301	96	315	128	333	127	239	153	317	132	297	142	333	128	341
alpha_rarefaction_2000_6.txt	2000	6	135	278	115	335	144	326	139	307	115	293	108	314	133	278	145	287	132	314	93	321	139	327	141	229	157	313	149	321	143	334	134	329
alpha_rarefaction_2000_7.txt	2000	7	140	260	118	347	135	343	126	284	111	305	118	301	125	282	156	306	134	299	97	313	120	308	132	221	155	336	135	329	137	320	138	324
alpha_rarefaction_2000_8.txt	2000	8	126	295	119	316	140	329	138	292	113	297	111	307	132	284	139	310	121	312	94	312	128	333	139	243	153	330	133	329	128	332	135	335
alpha_rarefaction_2000_9.txt	2000	9	133	279	118	321	147	323	126	301	111	308	119	311	132	279	148	319	135	305	91	299	124	335	142	223	155	318	133	322	131	326	143	345
alpha_rarefaction_2000_10.txt	2000	10	140	296	110	326	136	319	129	299	113	315	120	304	146	271	145	311	135	319	82	312	128	309	135	231	152	339	126	331	141	334	151	334
alpha_rarefaction_2000_11.txt	2000	11	120	287	134	327	150	309	121	304	105	297	114	299	128	285	154	308	123	313	89	312	124	304	133	242	162	320	162	321	140	343	138	337
alpha_rarefaction_2000_12.txt	2000	12	129	264	120	332	147	345	133	286	115	319	106	306	130	287	149	298	126	303	93	312	127	310	131	248	145	332	139	338	140	321	143	345
alpha_rarefaction_2000_13.txt	2000	13	125	285	110	339	137	331	133	283	110	319	114	306	129	275	150	309	122	307	88	323	124	307	133	237	149	322	130	327	139	330	140	353
alpha_rarefaction_2000_14.txt	2000	14	131	285	118	332	138	303	133	265	109	303	110	315	125	277	132	306	126	296	92	308	137	308	122	234	158	321	131	319	150	326	137	328
alpha_rarefaction_2000_15.txt	2000	15	128	265	110	331	146	345	129	306	110	303	110	316	133	280	148	326	126	321	95	325	124	293	127	225	154	341	140	316	138	323	142	327
alpha_rarefaction_2000_16.txt	2000	16	143	272	110	333	142	343	126	301	117	313	119	318	144	259	136	300	125	313	96	307	130	322	135	219	159	343	135	304	143	342	126	345
alpha_rarefaction_2000_17.txt	2000	17	123	275	136	335	145	329	125	304	121	294	114	309	125	285	146	318	137	312	101	320	128	305	134	236	157	326	134	332	141	313	138	327
alpha_rarefaction_2000_18.txt	2000	18	134	285	111	326	147	337	130	290	117	318	121	308	136	278	155	315	137	322	100	326	138	305	135	227	139	337	148	319	125	330	143	338
alpha_rarefaction_2000_19.txt	2000	19	136	309	126	334	141	331	121	291	112	309	113	322	150	274	147	315	128	305	92	304	138	330	137	244	159	333	138	336	139	323	147	327
alpha_rarefaction_2000_20.txt	2000	20	136	265	120	331	147	330	129	322	111	314	106	298	128	265	140	314	126	300	88	311	134	312	129	236	151	319	138	335	149	299	142	313
alpha_rarefaction_2000_21.txt	2000	21	140	291	110	323	123	331	121	295	110	312	118	309	133	271	139	309	118	312	90	309	127	334	132	218	156	337	140	336	142	320	136	328
alpha_rarefaction_2000_22.txt	2000	22	130	273	122	316	135	335	128	287	111	310	118	309	144	288	146	312	117	306	84	320	134	314	143	222	146	328	137	321	135	336	133	329
alpha_rarefaction_2000_23.txt	2000	23	129	297	114	338	143	336	130	291	105	316	111	311	131	277	134	295	128	301	96	312	124	334	129	240	153	332	128	333	147	332	134	345
alpha_rarefaction_2000_24.txt	2000	24	120	288	112	338	145	319	136	290	113	306	101	306	135	280	140	319	137	314	90	311	135	323	128	240	157	328	145	334	147	324	139	332
alpha_rarefaction_2000_25.txt	2000	25	120	279	118	338	141	338	126	298	108	305	117	301	134	277	141	300	130	327	98	320	134	331	131	236	148	339	128	320	146	315	136	342
alpha_rarefaction_2000_26.txt	2000	26	134	281	115	330	141	310	133	283	111	313	125	293	141	282	152	314	133	311	82	312	138	321	138	234	146	328	139	346	146	321	141	321
alpha_rarefaction_2000_27.txt	2000	27	132	296	115	318	151	328	135	302	103	328	104	302	136	279	143	313	131	324	93	322	132	323	125	237	140	329	142	331	138	340	148	334
alpha_rarefaction_2000_28.txt	2000	28	125	278	121	318	141	326	140	266	112	303	103	314	133	277	149	313	121	309	103	294	126	341	132	245	145	331	131	323	132	328	138	318
alpha_rarefaction_2000_29.txt	2000	29	131	280	133	341	139	323	138	301	114	299	109	292	139	267	155	311	130	291	85	328	136	320	132	237	156	323	140	318	154	333	131	330
alpha_rarefaction_2000_30.txt	2000	30	140	296	117	324	136	336	126	278	112	305	116	319	150	295	137	308	129	299	99	318	126	308	135	239	157	335	145	324	133	328	141	327
alpha_rarefaction_2000_31.txt	2000	31	123	282	117	337	135	322	134	291	113	298	105	308	134	290	142	312	129	318	104	318	130	325	122	243	156	334	138	327	135	330	148	335
alpha_rarefaction_2000_32.txt	2000	32	127	282	114	332	135	332	128	303	111	320	114	297	132	261	157	319	127	316	88	310	127	313	122	233	150	315	132	326	132	324	140	338
alpha_rarefaction_2000_33.txt	2000	33	131	283	110	343	139	330	126	305	111	304	104	313	129	256	142	304	138	329	93	320	134	306	136	236	132	328	132	335	129	329	146	331
alpha_rarefaction_2000_34.txt	2000	34	136	288	113	330	148	333	125	301	110	306	111	291	143	281	132	292	129	321	90	315	129	318	136	242	141	324	140	306	133	349	135	330
alpha_rarefaction_2000_35.txt	2000	35	138	270	109	347	137	318	136	315	114	299	109	301	130	274	147	331	147	283	88	310	129	327	141	233	146	326	133	330	132	322	143	324
alpha_rarefaction_2000_36.txt	2000	36	140	284	119	322	136	338	120	295	110	316	109	324	142	278	150	314	122	325	97	309	122	299	123	223	145	314	126	316	148	326	153	318
alpha_rarefaction_2000_37.txt	2000	37	137	285	117	326	123	321	127	303	117	310	110	310	137	271	141	295	129	313	96	303	134	336	125	234	151	330	139	340	143	332	148	350
alpha_rarefaction_2000_38.txt	2000	38	136	296	118	342	130	343	125	304	111	310	111	315	130	275	150	316	133	316	84	313	122	316	138	240	150	319	154	329	143	323	148	344
alpha_rarefaction_2000_39.txt	2000	39	126	301	106	333	147	318	119	297	119	283	116	321	143	290	140	317	132	312	91	320	129	308	135	233	149	334	139	309	148	324	138	319
alpha_rarefaction_2000_40.txt	2000	40	125	281	132	323	137	330	135	290	114	309	117	300	136	256	148	299	132	313	93	304	119	327	134	230	147	306	143	321	141	313	146	348
alpha_rarefaction_2000_41.txt	2000	41	130	274	126	345	144	317	127	305	115	302	115	312	140	279	130	301	135	305	89	321	137	317	137	229	134	330	125	330	140	348	149	333
alpha_rarefaction_2000_42.txt	2000	42	133	274	119	327	137	328	129	297	122	314	101	313	140	265	132	327	133	317	81	315	132	308	130	237	133	323	133	325	135	312	149	334
alpha_rarefaction_2000_43.txt	2000	43	137	276	126	311	138	322	121	313	109	316	112	304	139	287	138	314	142	291	91	330	125	326	137	231	149	317	134	317	147	343	145	349
alpha_rarefaction_2000_44.txt	2000	44	125	275	125	334	133	339	128	313	106	284	109	320	132	272	142	300	122	327	82	302	127	331	127	228	138	329	137	331	141	350	141	337
alpha_rarefaction_2000_45.txt	2000	45	141	289	123	319	134	329	130	313	111	312	112	294	136	256	153	316	127	301	90	301	124	312	132	237	135	334	137	316	134	330	148	329
alpha_rarefaction_2000_46.txt	2000	46	142	287	117	337	127	336	129	282	121	314	104	304	135	267	143	302	129	315	102	314	143	303	134	244	160	326	134	302	132	346	146	337
alpha_rarefaction_2000_47.txt	2000	47	142	280	120	342	143	338	115	290	114	317	115	318	137	252	140	293	129	299	87	321	127	316	126	261	149	332	144	318	140	337	143	336
alpha_rarefaction_2000_48.txt	2000	48	133	286	114	339	136	351	119	290	118	305	114	311	129	275	145	298	126	308	87	313	130	312	136	228	147	324	139	346	143	327	143	337
alpha_rarefaction_2000_49.txt	2000	49	128	275	120	342	133	334	133	294	120	320	115	320	145	278	140	325	132	309	91	298	124	327	133	232	145	338	129	305	139	327	137	339
alpha_rarefaction_2000_50.txt	2000	50	149	289	107	336	142	341	133	303	111	308	108	307	136	271	139	313	133	295	82	312	120	329	131	239	145	330	133	333	134	321	132	342
alpha_rarefaction_2000_51.txt	2000	51	136	281	113	320	153	327	128	306	117	324	112	322	141	276	134	311	131	314	93	300	130	310	126	229	150	347	141	314	145	320	133	343
alpha_rarefaction_2000_52.txt	2000	52	142	268	117	335	143	312	117	299	106	320	118	297	135	276	145	307	123	301	96	309	122	322	128	227	147	321	140	310	124	348	146	341
alpha_rarefaction_2000_53.txt	2000	53	132	288	112	330	137	334	133	310	102	308	113	309	140	275	130	319	124	301	96	303	119	322	135	228	136	310	134	316	141	337	148	333
alpha_rarefaction_2000_54.txt	2000	54	132	289	119	346	142	343	134	294	120	302	103	308	152	277	147	316	139	300	86	308	125	330	131	232	142	350	135	328	134	341	148	329
alpha_rarefaction_2000_55.txt	2000	55	132	290	116	335	149	350	125	288	116	313	112	282	137	272	152	324	129	312	96	313	124	318	136	218	149	324	138	348	147	313	144	331
alpha_rarefaction_2000_56.txt	2000	56	130	277	121	323	135	341	133	307	112	307	113	311	143	279	144	307	126	307	95	310	112	337	147	239	153	342	134	318	133	315	149	345
alpha_rarefaction_2000_57.txt	2000	57	133	288	125	316	136	338	124	303	112	316	118	296	142	277	145	289	134	296	91	301	148	320	129	234	148	320	136	316	130	342	134	332
alpha_rarefaction_2000_58.txt	2000	58	143	284	118	326	143	328	128	295	112	315	120	306	136	287	141	307	131	304	99	320	126	301	122	221	144	328	137	331	138	321	137	340
alpha_rarefaction_2000_59.txt	2000	59	132	303	118	337	130	342	130	282	115	301	101	304	134	279	132	308	126	318	85	310	127	320	124	220	150	333	146	321	133	334	136	322
alpha_rarefaction_2000_60.txt	2000	60	131	296	118	337	137	323	128	294	109	314	123	322	148	279	138	312	130	305	88	327	135	312	135	240	145	347	140	318	141	316	145	342
alpha_rarefaction_2000_61.txt	2000	61	121	296	122	302	127	321	130	277	108	305	106	299	141	271	145	324	131	308	97	310	126	320	129	225	147	335	128	322	132	331	128	347
alpha_rarefaction_2000_62.txt	2000	62	128	276	130	329	138	322	124	289	110	315	116	301	131	289	140	331	127	309	86	303	134	303	135	227	145	322	130	318	144	341	135	341
alpha_rarefaction_2000_63.txt	2000	63	132	289	115	321	146	342	137	290	106	305	115	312	146	274	135	306	131	308	92	318	136	316	118	231	154	321	135	316	139	326	138	336
alpha_rarefaction_2000_64.txt	2000	64	119	271	119	311	142	337	129	300	101	307	116	289	140	286	149	315	130	310	96	314	126	325	124	235	150	312	129	326	141	335	144	321
alpha_rarefaction_2000_65.txt	2000	65	128	286	121	336	149	327	133	297	116	301	112	315	127	271	149	323	126	302	101	307	137	310	131	229	162	330	123	325	147	325	127	344
alpha_rarefaction_2000_66.txt	2000	66	128	278	111	337	138	339	129	300	106	295	109	301	146	279	138	290	131	302	96	315	132	308	129	212	157	323	135	324	134	322	141	339
alpha_rarefaction_2000_67.txt	2000	67	122	271	119	319	150	335	133	313	117	300	99	313	142	299	134	299	124	298	93	299	125	317	134	239	151	329	134	327	144	333	126	342
alpha_rarefaction_2000_68.txt	2000	68	123	276	128	323	143	335	123	286	115	305	110	305	131	275	155	319	146	320	95	322	135	321	137	232	166	311	142	310	140	334	140	316
alpha_rarefaction_2000_69.txt	2000	69	134	293	110	338	141	347	124	311	105	324	113	298	132	284	152	290	135	308	93	326	127	309	142	216	149	312	127	341	145	337	153	332
alpha_rarefaction_2000_70.txt	2000	70	131	292	124	326	138	330	133	282	115	321	113	304	126	269	143	310	122	306	95	314	132	305	138	222	150	316	140	306	141	332	138	324
alpha_rarefaction_2000_71.txt	2000	71	139	279	116	323	136	342	150	281	110	312	105	306	147	273	143	323	130	301	91	307	126	298	125	226	152	328	137	328	145	323	145	330
alpha_rarefaction_2000_72.txt	2000	72	128	272	122	314	131	330	129	300	113	296	114	333	148	275	137	314	136	311	94	294	132	313	137	257	150	337	138	333	140	335	138	345
alpha_rarefaction_2000_73.txt	2000	73	116	296	135	342	124	309	130	288	112	310	114	310	148	277	143	309	140	316	93	327	131	319	136	243	138	332	136	330	130	311	147	338
alpha_rarefaction_2000_74.txt	2000	74	130	267	118	313	153	345	122	294	110	307	111	299	145	270	142	310	126	301	87	330	117	325	143	218	155	336	138	330	140	317	149	311
alpha_rarefaction_2000_75.txt	2000	75	135	295	119	340	136	333	124	301	117	330	110	290	135	260	136	314	124	298	86	319	130	328	130	227	150	327	136	322	144	330	136	336
alpha_rarefaction_2000_76.txt	2000	76	139	297	121	334	143	329	130	309	107	300	120	312	146	286	144	313	130	297	89	321	123	315	127	224	140	315	135	343	141	324	141	344
alpha_rarefaction_2000_77.txt	2000	77	135	299	107	341	141	340	130	293	109	309	115	307	143	254	145	302	118	314	94	323	129	322	127	246	140	329	146	332	142	338	143	350
alpha_rarefaction_2000_78.txt	2000	78	122	284	121	323	129	318	137	306	102	303	104	304	139	275	141	300	124	299	97	301	129	318	131	226	152	332	141	338	137	319	137	348
alpha_rarefaction_2000_79.txt	2000	79	124	298	115	320	127	331	134	302	116	302	114	311	137	277	141	316	131	306	92	303	132	321	138	221	143	314	129	319	138	327	142	334
alpha_rarefaction_2000_80.txt	2000	80	134	290	126	326	137	308	120	291	124	305	125	301	137	270	139	312	127	307	98	295	125	318	134	227	157	325	135	310	135	326	136	345
alpha_rarefaction_2000_81.txt	2000	81	122	298	105	335	136	335	125	302	113	304	107	305	130	285	138	317	124	292	91	326	131	332	137	244	155	316	133	322	147	315	143	324
alpha_rarefaction_2000_82.txt	2000	82	140	294	126	311	134	350	130	305	111	310	104	311	142	277	134	317	132	309	96	323	126	321	133	224	148	330	135	319	138	319	150	323
alpha_rarefaction_2000_83.txt	2000	83	133	284	104	338	136	332	140	316	111	311	117	298	148	281	144	321	140	306	94	317	134	320	138	223	150	321	143	324	142	336	142	333
alpha_rarefaction_2000_84.txt	2000	84	128	284	111	323	134	324	138	283	110	306	122	317	149	283	143	325	132	312	93	320	122	317	133	242	147	330	124	312	157	315	141	334
alpha_rarefaction_2000_85.txt	2000	85	141	295	123	321	145	333	132	283	117	312	110	307	137	266	160	319	127	323	93	311	122	328	131	232	148	317	137	325	142	330	148	321
alpha_rarefaction_2000_86.txt	2000	86	133	284	114	340	138	335	127	312	110	305	110	313	152	272	140	308	136	309	90	308	127	341	138	241	138	325	140	322	131	326	137	333
alpha_rarefaction_2000_87.txt	2000	87	133	276	121	328	140	331	130	304	110	300	115	314	132	282	142	291	133	300	97	307	131	325	136	230	139	333	137	330	137	326	138	351
alpha_rarefaction_2000_88.txt	2000	88	142	300	118	348	139	323	125	285	109	311	114	286	146	280	132	308	133	303	95	311	126	303	128	233	152	317	140	312	140	331	139	333
alpha_rarefaction_2000_89.txt	2000	89	134	309	118	337	131	307	131	296	112	314	111	322	140	282	145	301	130	299	101	299	130	323	125	237	150	315	130	336	130	326	140	358
alpha_rarefaction_2000_90.txt	2000	90	135	296	113	318	139	333	128	301	115	326	113	307	136	282	144	315	133	309	87	315	126	311	134	242	149	340	151	327	135	328	136	358
alpha_rarefaction_2000_91.txt	2000	91	129	277	121	324	140	319	129	297	114	295	114	328	142	283	137	290	134	317	88	309	125	329	134	249	153	337	135	323	147	333	138	317
alpha_rarefaction_2000_92.txt	2000	92	127	289	118	337	129	334	134	288	105	301	119	299	141	294	155	313	138	298	100	314	116	318	134	224	147	323	142	318	136	318	139	334
alpha_rarefaction_2000_93.txt	2000	93	126	269	116	334	132	343	131	301	107	306	122	299	129	290	146	304	130	295	98	326	121	297	130	246	146	323	136	297	123	328	142	336
alpha_rarefaction_2000_94.txt	2000	94	134	300	116	331	141	332	130	304	104	315	115	317	138	290	147	297	128	306	97	302	126	305	136	233	151	330	126	318	129	327	149	327
alpha_rarefaction_2000_95.txt	2000	95	126	277	122	333	137	328	121	303	113	309	114	301	133	280	137	330	126	299	94	306	124	308	128	244	150	317	144	323	152	340	144	334
alpha_rarefaction_2000_96.txt	2000	96	140	287	117	322	131	326	132	290	110	299	113	300	132	284	133	320	134	321	97	297	122	319	133	229	152	321	128	318	143	330	147	340
alpha_rarefaction_2000_97.txt	2000	97	128	274	122	330	146	324	128	292	107	303	121	299	140	275	152	303	119	304	95	310	129	315	134	227	148	320	150	328	138	325	143	335
alpha_rarefaction_2000_98.txt	2000	98	135	266	121	332	148	334	128	314	104	299	111	303	126	281	148	329	134	326	89	333	138	327	127	231	148	326	130	311	131	314	149	350
alpha_rarefaction_2000_99.txt	2000	99	125	305	124	341	140	331	126	303	106	299	113	303	140	270	147	310	131	309	93	314	126	307	129	244	143	324	143	336	140	340	141	336
alpha_rarefaction_3000_0.txt	3000	0	165	349	138	378	163	395	148	366	132	361	133	368	182	322	174	355	151	359	106	388	140	379	156	282	179	366	169	387	161	388	168	400
alpha_rarefaction_3000_1.txt	3000	1	150	338	141	406	163	401	149	360	137	356	144	376	164	334	178	368	156	361	118	368	150	377	154	278	174	394	156	377	155	390	157	392
alpha_rarefaction_3000_2.txt	3000	2	157	348	143	385	162	383	150	354	125	369	141	372	163	330	180	344	139	363	115	375	141	385	158	280	177	402	164	388	168	380	165	388
alpha_rarefaction_3000_3.txt	3000	3	158	340	140	398	179	391	145	368	122	338	140	375	170	317	175	357	162	363	115	401	146	380	171	284	184	397	154	371	159	387	171	379
alpha_rarefaction_3000_4.txt	3000	4	171	321	155	380	173	402	148	365	129	368	145	381	164	342	177	352	162	357	114	366	149	388	160	277	168	386	168	384	166	401	179	406
alpha_rarefaction_3000_5.txt	3000	5	151	338	136	396	170	395	157	356	126	370	133	383	169	335	172	381	161	368	109	367	146	368	149	282	180	386	158	368	165	376	167	401
alpha_rarefaction_3000_6.txt	3000	6	170	345	152	406	165	392	160	358	143	361	126	381	156	324	151	381	155	367	114	375	151	376	162	283	188	377	163	375	162	402	158	401
alpha_rarefaction_3000_7.txt	3000	7	149	349	143	377	170	397	155	351	134	367	134	361	164	342	175	366	163	358	118	386	155	390	147	300	171	393	161	384	158	379	170	404
alpha_rarefaction_3000_8.txt	3000	8	162	343	142	394	171	389	157	374	128	371	138	390	162	351	161	382	160	366	116	371	151	385	159	284	173	395	172	400	164	402	176	395
alpha_rarefaction_3000_9.txt	3000	9	163	342	144	385	167	402	150	362	117	366	122	352	155	328	154	369	161	369	110	374	146	384	155	273	182	385	156	387	158	394	165	389
alpha_rarefaction_3000_10.txt	3000	10	167	341	155	399	158	396	161	353	134	371	134	377	185	323	176	359	152	359	105	383	164	391	148	292	183	382	160	367	165	366	159	415
alpha_rarefaction_3000_11.txt	3000	11	158	343	137	408	154	407	149	365	127	371	140	372	160	338	163	369	147	358	106	379	153	360	164	298	182	383	157	394	167	398	164	413
alpha_rarefaction_3000_12.txt	3000	12	159	316	145	415	162	383	149	365	136	381	129	371	183	339	160	365	149	358	107	375	156	391	167	273	177	387	167	393	163	393	149	402
alpha_rarefaction_3000_13.txt	3000	13	167	344	144	385	157	413	158	358	134	373	135	373	162	328	164	373	146	374	121	376	154	396	163	292	173	386	158	384	169	373	161	389
alpha_rarefaction_3000_14.txt	3000	14	148	324	137	394	180	408	146	362	137	363	136	371	167	305	162	380	150	359	109	360	155	381	154	273	171	393	151	403	167	392	163	399
alpha_rarefaction_3000_15.txt	3000	15	162	339	141	370	160	400	158	350	134	366	122	383	165	343	178	349	152	352	101	382	157	376	154	285	178	388	166	364	151	393	175	400
alpha_rarefaction_3000_16.txt	3000	16	164	340	144	399	165	385	158	352	128	362	143	386	180	342	172	364	157	363	115	373	148	367	159	288	199	374	161	382	167	391	162	390
alpha_rarefaction_3000_17.txt	3000	17	157	341	140	395	163	391	152	346	135	362	136	379	174	340	161	378	154	376	111	356	147	361	164	303	181	376	173	394	169	408	163	408
alpha_rarefaction_3000_18.txt	3000	18	159	323	141	386	163	412	157	349	137	358	125	361	161	323	159	360	145	370	115	370	146	385	172	267	168	383	165	394	166	402	151	401
alpha_rarefaction_3000_19.txt	3000	19	159	336	142	405	175	388	146	349	127	356	141	377	158	330	176	348	153	367	107	397	153	397	155	272	171	390	155	367	165	389	161	413
alpha_rarefaction_3000_20.txt	3000	20	154	338	135	386	163	413	154	370	130	356	133	374	161	340	179	366	151	360	120	355	156	386	156	285	173	373	160	373	172	392	170	413
alpha_rarefaction_3000_21.txt	3000	21	151	327	130	396	158	384	164	364	128	368	131	373	171	319	166	384	162	374	107	389	153	385	157	301	166	400	163	374	165	406	169	406
alpha_rarefaction_3000_22.txt	3000	22	138	344	131	392	167	383	149	373	131	364	131	352	167	338	178	373	157	376	110	352	163	377	158	281	187	382	158	378	168	390	158	394
alpha_rarefaction_3000_23.txt	3000	23	149	322	139	416	168	384	150	349	132	353	143	371	165	325	175	367	156	364	111	365	146	385	157	276	181	384	151	372	149	382	172	404
alpha_rarefaction_3000_24.txt	3000	24	158	323	152	401	172	383	156	360	134	363	141	364	173	324	164	353	157	373	103	388	162	373	153	280	173	398	153	373	164	391	160	411
alpha_rarefaction_3000_25.txt	3000	25	164	324	135	383	157	402	143	357	127	357	129	349	174	331	177	363	157	366	106	382	157	378	160	285	180	374	157	390	159	393	172	386
alpha_rarefaction_3000_26.txt	3000	26	165	333	141	400	157	401	148	350	125	349	134	366	160	333	166	375	155	364	119	375	161	397	166	287	171	368	149	390	168	392	162	401
alpha_rarefaction_3000_27.txt	3000	27	155	345	138	407	153	408	148	352	132	352	130	367	157	322	175	371	152	357	107	381	153	375	145	278	180	380	172	370	166	407	169	401
alpha_rarefaction_3000_28.txt	3000	28	173	348	143	384	158	368	142	349	123	361	135	379	169	335	176	353	138	371	102	368	146	375	162	291	171	397	161	363	152	390	163	398
alpha_rarefaction_3000_29.txt	3000	29	171	346	143	387	174	402	152	351	147	357	138	355	166	338	164	387	147	378	115	371	152	402	160	291	163	367	162	399	160	399	158	417
alpha_rarefaction_3000_30.txt	3000	30	147	345	138	379	170	387	155	365	120	372	139	398	170	336	167	378	156	351	103	366	153	370	152	281	178	409	148	378	161	408	161	389
alpha_rarefaction_3000_31.txt	3000	31	140	318	153	397	173	397	149	353	139	349	133	366	156	344	160	380	146	358	115	369	146	390	161	290	182	375	155	385	161	396	175	385
alpha_rarefaction_3000_32.txt	3000	32	167	327	147	385	173	385	144	359	136	355	140	369	170	332	174	380	150	352	114	374	154	358	166	286	176	387	182	399	171	386	171	389
alpha_rarefaction_3000_33.txt	3000	33	152	335	135	376	174	408	158	347	139	356	142	368	157	340	165	375	156	337	110	377	143	377	160	270	171	398	155	387	153	391	158	394
alpha_rarefaction_3000_34.txt	3000	34	154	336	147	396	168	399	154	361	127	372	145	368	175	331	174	366	147	352	104	362	133	386	167	308	177	385	152	400	174	382	152	407
alpha_rarefaction_3000_35.txt	3000	35	157	345	143	395	163	386	147	356	129	368	123	380	169	336	182	356	165	375	111	374	144	378	161	289	176	380	165	391	163	383	166	390
alpha_rarefaction_3000_36.txt	3000	36	157	360	138	399	172	397	149	366	131	357	140	369	169	339	163	370	147	376	107	375	147	398	157	285	163	388	153	398	173	394	164	409
alpha_rarefaction_3000_37.txt	3000	37	162	330	131	398	158	410	158	370	132	363	145	373	165	338	165	358	153	363	103	378	160	372	171	285	154	382	162	394	172	395	159	415
alpha_rarefaction_3000_38.txt	3000	38	159	339	132	386	167	379	168	370	126	364	137	353	181	333	173	368	155	383	107	382	138	377	169	299	176	380	156	373	164	405	156	417
alpha_rarefaction_3000_39.txt	3000	39	159	346	146	383	165	399	153	337	125	361	125	373	165	328	178	353	151	373	105	376	157	379	147	283	177	395	159	386	153	404	161	401
alpha_rarefaction_3000_40.txt	3000	40	151	344	143	394	165	391	156	353	133	370	133	363	170	322	164	361	154	379	106	359	142	369	161	286	179	366	169	378	159	396	154	395
alpha_rarefaction_3000_41.txt	3000	41	165	339	142	424	167	393	164	372	137	359	133	368	157	335	168	371	154	359	105	383	155	392	153	275	166	407	157	402	167	397	163	397
alpha_rarefaction_3000_42.txt	3000	42	154	360	141	400	174	388	146	361	133	358	145	373	167	335	158	370	151	367	108	365	161	388	160	287	179	387	158	386	166	392	169	398
alpha_rarefaction_3000_43.txt	3000	43	162	321	143	392	166	394	153	363	141	365	142	377	177	331	155	384	149	369	105	371	138	361	159	283	188	389	150	407	174	413	173	407
alpha_rarefaction_3000_44.txt	3000	44	151	362	143	391	166	395	159	355	128	364	135	358	161	332	167	369	156	359	109	386	149	367	155	310	177	374	153	396	168	379	169	411
alpha_rarefaction_3000_45.txt	3000	45	155	350	136	381	160	403	145	346	123	351	132	382	162	326	175	357	150	377	104	370	160	375	160	280	174	385	165	383	165	401	168	388
alpha_rarefaction_3000_46.txt	3000	46	159	331	143	398	164	395	150	342	122	353	141	362	162	331	161	373	150	376	113	380	161	394	161	285	170	391	157	386	164	395	162	412
alpha_rarefaction_3000_47.txt	3000	47	154	351	156	395	165	391	155	352	134	362	125	357	166	341	169	378	158	380	108	365	158	391	154	288	185	362	160	380	149	396	157	405
alpha_rarefaction_3000_48.txt	3000	48	164	325	147	403	168	366	151	344	133	348	146	351	171	325	174	361	156	369	108	368	166	396	172	273	175	387	161	393	174	415	164	404
alpha_rarefaction_3000_49.txt	3000	49	150	344	154	387	160	399	150	346	125	374	131	377	158	336	176	384	147	358	113	380	156	393	141	275	188	393	155	375	152	384	155	385
alpha_rarefaction_3000_50.txt	3000	50	151	344	130	406	177	386	154	363	137	352	140	362	164	327	169	373	153	352	107	378	151	388	163	293	170	397	167	382	163	364	174	395
alpha_rarefaction_3000_51.txt	3000	51	157	337	152	397	167	391	160	380	139	358	139	390	162	331	175	350	162	363	105	375	155	371	150	290	176	396	151	399	181	382	170	399
alpha_rarefaction_3000_52.txt	3000	52	151	342	137	385	169	404	147	371	135	362	124	389	175	344	171	371	144	382	117	356	160	385	153	290	180	367	154	406	167	374	159	406
alpha_rarefaction_3000_53.txt	3000	53	156	330	137	390	174	389	154	358	144	355	132	364	171	347	172	368	154	351	107	386	161	380	162	292	191	395	162	391	160	399	175	409
alpha_rarefaction_3000_54.txt	3000	54	168	341	149	395	169	396	147	365	123	372	130	385	165	331	180	358	152	359	106	397	162	366	158	279	179	401	171	360	164	398	179	416
alpha_rarefaction_3000_55.txt	3000	55	158	340	149	397	176	402	160	356	126	368	139	371	173	327	165	366	158	367	100	360	150	388	161	297	174	381	157	395	168	387	165	393
alpha_rarefaction_3000_56.txt	3000	56	161	334	136	391	159	394	158	372	140	353	137	378	174	334	167	375	154	355	112	377	147	397	163	282	172	381	148	391	160	393	154	408
alpha_rarefaction_3000_57.txt	3000	57	154	336	133	384	179	390	144	340	136	371	143	342	154	326	182	372	156	372	114	385	155	382	160	299	192	368	171	390	159	401	163	406
alpha_rarefaction_3000_58.txt	3000	58	143	329	132	389	181	392	158	365	127	354	135	375	166	326	167	367	148	368	112	378	157	377	160	287	171	385	159	383	170	388	153	398
alpha_rarefaction_3000_59.txt	3000	59	164	339	136	394	169	406	148	377	134	347	139	373	168	326	174	362	153	363	112	364	151	375	159	301	180	376	154	381	157	409	172	414
alpha_rarefaction_3000_60.txt	3000	60	148	355	149	380	162	397	153	368	117	375	141	382	172	320	174	368	162	370	111	373	149	373	158	289	172	388	166	396	152	395	166	430
alpha_rarefaction_3000_61.txt	3000	61	163	339	142	397	166	404	142	350	128	354	124	375	180	332	173	370	158	369	109	378	139	379	151	289	179	380	157	398	172	384	167	390
alpha_rarefaction_3000_62.txt	3000	62	162	342	146	400	163	397	153	349	131	356	138	363	165	329	167	360	146	366	108	367	153	385	152	292	165	372	170	386	166	374	162	403
alpha_rarefaction_3000_63.txt	3000	63	156	334	150	397	172	396	158	354	125	371	128	378	171	340	181	365	162	357	113	363	160	380	155	283	162	408	167	379	146	410	170	397
alpha_rarefaction_3000_64.txt	3000	64	157	349	141	396	163	386	150	364	139	370	140	364	172	349	183	361	151	368	114	370	162	401	168	295	173	389	155	379	156	398	174	397
alpha_rarefaction_3000_65.txt	3000	65	151	332	142	394	168	382	146	356	125	362	119	381	159	335	165	370	150	364	114	395	151	370	151	284	171	391	159	399	169	396	170	412
alpha_rarefaction_3000_66.txt	3000	66	161	346	140	404	172	402	145	370	142	365	129	357	154	322	168	372	166	367	118	375	149	384	157	281	171	378	161	387	169	389	161	412
alpha_rarefaction_3000_67.txt	3000	67	148	334	137	405	162	402	155	366	147	359	131	375	167	341	169	359	158	353	114	373	141	379	172	293	181	386	157	385	177	407	168	388
alpha_rarefaction_3000_68.txt	3000	68	164	350	138	380	167	390	145	348	121	367	134	350	178	330	171	369	163	365	118	380	163	383	161	293	174	388	161	373	171	395	174	391
alpha_rarefaction_3000_69.txt	3000	69	161	348	150	409	163	417	151	356	126	372	146	364	170	338	186	378	152	350	102	379	146	384	164	266	170	379	162	375	178	400	159	406
alpha_rarefaction_3000_70.txt	3000	70	157	337	139	395	163	384	160	347	124	365	149	363	166	334	164	370	144	398	114	388	157	379	155	271	172	368	166	392	173	397	165	392
alpha_rarefaction_3000_71.txt	3000	71	152	354	147	389	159	387	150	356	128	353	134	371	158	355	164	358	151	362	116	388	145	390	165	284	174	384	151	395	169	392	177	392
alpha_rarefaction_3000_72.txt	3000	72	147	341	147	411	161	388	154	347	135	357	138	372	189	333	165	366	140	366	116	383	146	397	160	300	182	380	168	374	161	377	170	406
alpha_rarefaction_3000_73.txt	3000	73	160	311	136	387	177	376	152	364	136	360	127	375	166	322	152	354	155	370	112	361	147	375	157	285	184	384	147	388	161	404	163	403
alpha_rarefaction_3000_74.txt	3000	74	159	363	146	396	171	391	151	355	138	381	141	360	154	327	163	365	159	351	104	363	153	391	161	273	171	395	150	394	163	384	182	403
alpha_rarefaction_3000_75.txt	3000	75	166	325	151	410	169	400	155	365	132	369	139	363	159	328	169	367	146	379	116	374	153	379	162	284	178	384	145	374	165	380	157	405
alpha_rarefaction_3000_76.txt	3000	76	168	344	145	393	176	392	152	361	134	370	132	371	167	344	174	369	138	351	108	369	150	370	143	268	172	379	157	394	164	400	164	400
alpha_rarefaction_3000_77.txt	3000	77	150	355	145	401	161	387	146	361	139	365	145	376	172	330	162	383	154	370	105	400	146	402	149	284	168	399	152	386	168	411	179	383
alpha_rarefaction_3000_78.txt	3000	78	151	340	140	395	169	393	157	372	126	349	137	366	165	341	169	383	149	353	123	376	141	366	159	270	171	375	162	401	166	385	170	395
alpha_rarefaction_3000_79.txt	3000	79	160	347	128	407	182	385	152	367	129	345	139	372	169	344	165	372	161	360	108	391	147	387	161	280	171	399	151	360	172	385	170	401
alpha_rarefaction_3000_80.txt	3000	80	161	333	146	408	174	390	156	355	139	352	144	363	164	340	167	377	151	381	115	392	157	383	160	289	179	381	161	381	154	401	170	390
alpha_rarefaction_3000_81.txt	3000	81	163	342	142	393	161	395	150	376	143	369	134	378	167	339	169	372	149	373	110	364	148	376	157	272	170	366	161	379	161	393	172	417
alpha_rarefaction_3000_82.txt	3000	82	162	333	130	392	179	391	163	355	129	364	146	376	158	314	175	389	148	363	104	360	150	375	152	290	169	397	172	390	170	387	163	398
alpha_rarefaction_3000_83.txt	3000	83	162	335	138	400	172	378	146	356	127	358	143	370	167	347	168	377	156	345	108	384	151	373	160	280	184	396	155	389	163	381	167	395
alpha_rarefaction_3000_84.txt	3000	84	153	353	146	393	169	371	144	375	125	354	119	366	167	341	180	368	150	368	108	381	152	375	160	293	169	393	154	373	156	397	159	412
alpha_rarefaction_3000_85.txt	3000	85	164	330	144	390	155	395	145	368	128	370	135	359	169	343	173	363	149	366	113	364	151	376	157	291	169	391	160	390	163	400	148	410
alpha_rarefaction_3000_86.txt	3000	86	156	335	145	401	163	392	156	346	126	353	136	369	168	331	164	373	146	375	109	382	153	389	153	296	163	373	155	386	172	359	157	404
alpha_rarefaction_3000_87.txt	3000	87	174	357	138	395	171	414	141	368	130	355	135	370	162	339	167	354	166	355	113	367	152	369	160	288	173	385	160	382	164	399	171	404
alpha_rarefaction_3000_88.txt	3000	88	159	349	139	408	164	383	151	360	128	362	143	388	170	328	182	373	137	382	103	394	156	382	163	276	181	381	146	376	174	390	170	410
alpha_rarefaction_3000_89.txt	3000	89	163	343	138	376	172	397	143	371	134	351	144	364	180	339	159	365	153	374	109	365	151	384	157	285	176	392	155	396	152	394	173	411
alpha_rarefaction_3000_90.txt	3000	90	149	340	135	393	168	394	147	371	139	363	133	367	162	343	176	386	154	371	104	374	148	372	159	287	177	376	152	399	175	410	165	389
alpha_rarefaction_3000_91.txt	3000	91	155	330	150	407	162	389	154	339	127	362	132	377	165	327	167	373	160	367	97	378	157	377	148	295	174	388	168	385	168	395	176	413
alpha_rarefaction_3000_92.txt	3000	92	162	343	141	402	164	388	152	364	132	352	132	357	163	332	172	358	147	347	104	366	144	367	172	285	184	398	159	382	168	382	167	430
alpha_rarefaction_3000_93.txt	3000	93	159	340	148	396	159	413	138	357	124	362	131	382	171	331	173	373	158	343	110	364	159	371	154	292	155	378	151	392	158	400	159	409
alpha_rarefaction_3000_94.txt	3000	94	150	318	143	396	190	390	152	343	134	372	140	372	168	339	159	364	162	362	110	365	152	393	163	285	166	387	151	380	166	401	173	409
alpha_rarefaction_3000_95.txt	3000	95	148	335	147	396	166	402	147	368	128	378	124	356	164	331	171	364	161	366	124	358	143	386	167	286	172	392	160	381	163	379	166	400
alpha_rarefaction_3000_96.txt	3000	96	152	355	144	390	170	389	145	363	134	381	129	373	157	340	178	391	156	368	118	384	151	384	154	290	172	384	163	380	162	391	160	371
alpha_rarefaction_3000_97.txt	3000	97	168	362	144	374	177	390	150	355	129	357	137	379	163	338	174	365	153	347	116	376	146	383	158	285	168	391	164	378	154	385	177	404
alpha_rarefaction_3000_98.txt	3000	98	161	333	139	403	161	398	148	357	133	370	148	370	178	339	178	390	150	357	106	355	151	385	168	285	178	379	177	378	156	380	161	386
alpha_rarefaction_3000_99.txt	3000	99	150	341	137	399	168	403	160	371	129	347	133	361	162	329	169	364	158	366	109	377	155	396	165	273	183	375	156	387	161	407	154	395
alpha_rarefaction_4000_0.txt	4000	0	171	377	168	442	187	448	176	400	153	402	158	413	192	377	193	413	171	417	127	418	175	423	178	325	198	419	196	430	182	452	188	457
alpha_rarefaction_4000_1.txt	4000	1	175	375	169	450	191	452	173	404	154	400	157	422	184	386	185	401	159	414	139	419	178	430	174	328	207	436	179	429	186	448	172	456
alpha_rarefaction_4000_2.txt	4000	2	184	380	173	432	195	436	175	406	143	406	161	402	185	365	190	425	177	402	120	416	171	426	178	312	197	434	175	434	173	430	194	464
alpha_rarefaction_4000_3.txt	4000	3	182	380	166	454	178	440	171	407	145	390	137	400	182	376	192	426	164	418	132	418	166	426	172	337	203	441	176	435	191	467	185	446
alpha_rarefaction_4000_4.txt	4000	4	178	384	161	447	187	462	173	401	144	405	154	430	184	378	189	395	179	414	126	422	174	432	179	325	210	441	174	429	185	456	180	451
alpha_rarefaction_4000_5.txt	4000	5	175	372	163	438	179	446	167	412	152	397	156	406	189	368	173	405	163	396	142	419	167	433	170	319	206	415	180	422	182	452	182	455
alpha_rarefaction_4000_6.txt	4000	6	163	382	152	448	178	441	184	412	160	410	148	429	193	366	198	422	174	410	130	427	176	453	184	308	199	434	180	449	178	426	183	469
alpha_rarefaction_4000_7.txt	4000	7	174	361	168	437	197	450	183	397	144	406	151	401	194	387	180	417	176	395	127	430	164	427	179	337	191	427	174	446	184	461	181	451
alpha_rarefaction_4000_8.txt	4000	8	179	378	160	422	183	449	178	408	153	396	158	430	194	372	183	425	170	421	119	415	173	436	176	336	195	433	174	427	181	449	185	460
alpha_rarefaction_4000_9.txt	4000	9	180	394	169	425	193	452	170	405	140	399	160	403	175	397	185	400	165	412	127	410	159	441	177	335	193	420	179	457	189	459	178	462
alpha_rarefaction_4000_10.txt	4000	10	189	393	154	421	186	444	171	419	144	411	153	413	186	380	203	408	180	399	124	417	173	412	179	332	189	430	179	435	179	451	184	451
alpha_rarefaction_4000_11.txt	4000	11	170	404	151	431	185	433	166	398	157	396	148	407	179	360	185	404	181	403	128	419	164	429	177	325	187	427	183	433	181	438	188	434
alpha_rarefaction_4000_12.txt	4000	12	166	371	159	453	198	442	167	400	150	413	152	415	188	379	192	420	175	412	120	417	172	428	177	315	193	442	170	442	193	442	170	458
alpha_rarefaction_4000_13.txt	4000	13	176	392	170	449	197	425	175	411	145	408	159	429	187	375	188	405	179	395	127	431	162	439	186	324	209	442	171	434	185	446	174	458
alpha_rarefaction_4000_14.txt	4000	14	168	382	172	437	202	446	173	420	150	411	161	412	186	366	186	397	170	401	126	430	166	441	185	332	198	421	181	437	181	425	182	457
alpha_rarefaction_4000_15.txt	4000	15	192	385	156	442	181	441	177	404	142	404	132	419	189	367	180	418	157	404	128	413	155	433	179	324	206	419	188	439	188	452	193	470
alpha_rarefaction_4000_16.txt	4000	16	164	382	179	433	179	429	168	401	149	407	152	399	182	380	179	424	179	409	133	420	171	441	187	329	190	423	176	424	178	437	192	452
alpha_rarefaction_4000_17.txt	4000	17	188	369	166	454	196	430	173	390	153	400	156	413	212	377	186	418	181	424	128	425	173	429	179	322	200	435	168	439	175	455	186	467
alpha_rarefaction_4000_18.txt	4000	18	167	380	172	442	180	436	171	402	139	403	154	418	191	399	181	402	169	441	123	433	174	419	180	340	192	438	175	443	180	472	172	452
alpha_rarefaction_4000_19.txt	4000	19	175	402	172	454	189	452	177	408	149	398	144	425	187	381	187	409	163	403	138	418	166	422	178	335	200	409	163	444	183	431	185	450
alpha_rarefaction_4000_20.txt	4000	20	178	373	155	430	186	440	177	400	156	400	161	418	189	362	183	411	179	407	126	414	166	430	172	338	199	444	176	414	183	444	187	439
alpha_rarefaction_4000_21.txt	4000	21	173	369	159	447	193	435	170	414	137	394	148	410	179	368	190	425	171	407	144	447	173	432	193	332	194	444	185	432	183	462	183	465
alpha_rarefaction_4000_22.txt	4000	22	187	399	168	439	175	439	164	400	155	416	143	426	196	382	184	424	171	424	125	423	160	423	191	330	201	442	176	430	191	453	180	450
alpha_rarefaction_4000_23.txt	4000	23	166	394	171	436	179	446	173	410	139	410	159	404	186	390	209	435	168	417	117	440	177	432	166	328	198	432	169	433	185	407	199	456
alpha_rarefaction_4000_24.txt	4000	24	177	374	160	420	186	462	169	397	147	407	152	418	199	382	189	411	166	410	132	422	156	443	175	331	196	430	179	429	198	435	182	457
alpha_rarefaction_4000_25.txt	4000	25	172	384	154	446	179	440	183	402	151	400	148	423	196	396	190	392	185	383	121	430	173	428	175	316	195	423	177	419	188	463	187	448
alpha_rarefaction_4000_26.txt	4000	26	182	373	162	441	176	463	170	423	150	400	149	417	195	379	183	408	177	425	131	424	164	415	180	327	193	422	187	426	183	464	190	462
alpha_rarefaction_4000_27.txt	4000	27	165	371	168	446	182	433	168	385	146	395	146	436	191	359	195	406	176	390	136	412	171	435	180	322	193	444	183	421	188	449	181	467
alpha_rarefaction_4000_28.txt	4000	28	186	376	161	450	196	449	181	400	145	414	157	413	181	379	188	420	158	412	112	414	158	433	174	323	194	412	178	434	197	449	195	467
alpha_rarefaction_4000_29.txt	4000	29	181	402	155	445	180	450	170	422	148	415	158	424	194	352	187	407	172	396	125	413	169	436	188	345	196	404	176	441	195	440	193	438
alpha_rarefaction_4000_30.txt	4000	30	182	386	159	449	183	439	176	398	148	391	148	430	189	369	193	418	167	410	128	431	175	428	170	349	205	431	165	426	176	445	188	440
alpha_rarefaction_4000_31.txt	4000	31	177	367	156	433	185	433	168	407	150	389	150	425	193	379	193	420	178	416	131	421	165	411	177	316	202	432	184	423	182	446	196	457
alpha_rarefaction_4000_32.txt	4000	32	170	388	177	437	192	432	176	385	155	411	153	420	194	369	187	406	166	408	117	425	169	412	181	315	196	431	177	446	191	454	175	470
alpha_rarefaction_4000_33.txt	4000	33	168	371	160	429	189	429	185	413	146	406	157	427	198	370	194	438	168	405	128	422	175	427	183	321	194	439	166	419	195	427	186	454
alpha_rarefaction_4000_34.txt	4000	34	181	382	162	464	181	439	167	422	144	404	139	405	184	369	199	421	176	410	132	425	179	442	180	330	202	430	179	437	191	448	177	466
alpha_rarefaction_4000_35.txt	4000	35	179	381	157	442	187	442	181	415	154	411	151	405	191	362	191	426	174	412	138	424	163	432	175	314	201	432	160	444	186	441	192	444
alpha_rarefaction_4000_36.txt	4000	36	170	364	167	435	194	436	176	413	142	408	162	423	182	384	189	402	178	406	126	415	163	410	185	324	199	440	184	422	189	435	188	436
alpha_rarefaction_4000_37.txt	4000	37	169	378	155	439	189	448	175	393	145	389	147	409	193	374	175	411	188	413	128	414	169	420	176	332	198	412	172	432	191	447	182	451
alpha_rarefaction_4000_38.txt	4000	38	180	385	156	452	187	431	170	405	144	406	150	413	181	366	198	403	176	400	132	419	171	434	190	315	202	436	185	410	192	466	189	476
alpha_rarefaction_4000_39.txt	4000	39	186	380	173	466	185	439	174	419	139	407	161	405	194	369	181	421	182	427	130	426	167	429	189	339	194	432	179	452	183	451	179	448
alpha_rarefaction_4000_40.txt	4000	40	182	389	153	445	183	434	162	407	141	395	148	427	200	369	200	413	171	415	128	411	166	436	168	337	204	423	165	443	176	446	182	442
alpha_rarefaction_4000_41.txt	4000	41	185	385	160	457	192	438	172	401	145	400	150	431	195	353	195	405	177	407	129	417	174	438	170	330	205	435	176	422	190	426	176	451
alpha_rarefaction_4000_42.txt	4000	42	181	380	171	445	200	443	185	405	133	398	160	425	186	382	187	420	165	405	144	419	165	431	173	329	199	423	181	421	185	445	187	462
alpha_rarefaction_4000_43.txt	4000	43	172	373	171	436	192	453	166	396	143	406	162	407	190	382	188	413	175	419	125	411	172	415	176	348	189	426	172	448	185	428	194	462
alpha_rarefaction_4000_44.txt	4000	44	179	374	163	433	194	450	175	426	157	409	149	419	194	384	195	410	172	397	132	430	176	437	175	329	195	427	183	433	182	447	190	440
alpha_rarefaction_4000_45.txt	4000	45	185	384	165	437	191	438	176	399	147	416	150	406	188	402	186	418	175	415	138	438	167	419	176	319	184	415	174	453	198	431	184	461
alpha_rarefaction_4000_46.txt	4000	46	179	400	172	470	184	432	163	418	159	395	150	429	190	386	177	412	166	397	126	427	164	420	188	332	195	441	175	448	194	453	183	451
alpha_rarefaction_4000_47.txt	4000	47	170	397	163	417	186	474	179	420	149	404	152	409	188	351	184	415	172	422	139	417	170	412	163	319	200	440	166	431	177	441	191	451
alpha_rarefaction_4000_48.txt	4000	48	175	377	152	459	171	459	168	420	148	400	155	415	191	381	192	431	166	409	125	411	174	424	173	346	204	425	181	427	184	426	196	440
alpha_rarefaction_4000_49.txt	4000	49	174	397	152	440	184	463	176	411	143	395	156	415	197	381	180	418	169	401	136	432	171	429	176	337	191	414	185	413	190	428	189	458
alpha_rarefaction_4000_50.txt	4000	50	179	389	155	438	201	428	172	395	139	403	146	395	191	398	193	413	167	389	125	435	165	441	180	315	206	415	180	422	193	442	190	448
alpha_rarefaction_4000_51.txt	4000	51	170	395	166	434	187	446	175	393	150	389	142	413	194	363	187	421	168	402	130	432	158	455	179	306	209	431	159	424	186	424	191	469
alpha_rarefaction_4000_52.txt	4000	52	180	372	164	426	181	447	175	399	148	407	148	418	180	365	179	430	171	403	125	416	162	426	171	331	198	427	179	429	176	438	188	440
alpha_rarefaction_4000_53.txt	4000	53	179	405	155	453	189	431	175	392	148	415	159	403	172	376	192	416	155	410	131	420	167	437	190	342	191	451	180	424	176	453	191	476
alpha_rarefaction_4000_54.txt	4000	54	185	373	169	427	182	467	177	403	149	395	155	407	193	378	196	390	177	405	130	414	184	416	172	339	191	435	170	455	178	447	192	475
alpha_rarefaction_4000_55.txt	4000	55	181	387	166	432	179	448	185	400	151	402	166	414	185	387	186	408	170	399	137	397	165	407	174	324	195	421	177	432	186	440	174	432
alpha_rarefaction_4000_56.txt	4000	56	182	386	172	454	178	448	169	415	143	403	171	424	184	373	182	409	178	401	120	427	169	432	177	340	189	416	171	432	186	458	182	431
alpha_rarefaction_4000_57.txt	4000	57	166	375	157	451	190	427	188	408	142	396	149	410	190	382	189	417	181	412	131	421	179	433	171	319	199	426	174	428	185	454	185	465
alpha_rarefaction_4000_58.txt	4000	58	164	387	164	447	196	448	167	392	142	387	153	419	186	406	190	400	167	417	125	418	180	439	186	309	217	429	180	425	185	447	180	476
alpha_rarefaction_4000_59.txt	4000	59	185	383	180	441	188	442	177	389	148	401	152	426	192	365	178	421	178	419	123	430	172	425	176	313	191	416	173	431	168	431	180	449
alpha_rarefaction_4000_60.txt	4000	60	186	364	147	422	180	440	173	384	146	402	151	410	193	394	193	398	162	399	129	431	164	410	182	324	199	433	171	433	191	445	188	453
alpha_rarefaction_4000_61.txt	4000	61	176	378	157	414	194	443	178	410	151	403	160	410	176	362	187	410	176	419	124	407	174	453	172	314	196	416	175	443	182	451	186	457
alpha_rarefaction_4000_62.txt	4000	62	176	401	151	458	197	448	167	402	152	410	148	404	182	371	191	417	177	401	124	425	170	442	182	324	202	420	175	442	185	450	187	463
alpha_rarefaction_4000_63.txt	4000	63	194	387	167	439	179	444	171	412	150	395	146	422	183	379	193	402	173	414	122	423	168	437	182	330	194	434	184	425	186	446	189	457
alpha_rarefaction_4000_64.txt	4000	64	172	372	162	436	198	439	182	392	161	383	163	411	191	368	189	412	167	410	121	433	169	440	184	315	192	421	178	430	187	472	191	451
alpha_rarefaction_4000_65.txt	4000	65	185	372	160	455	191	436	172	408	148	391	146	422	183	385	184	405	178	410	129	432	160	439	183	317	201	429	162	433	181	459	197	465
alpha_rarefaction_4000_66.txt	4000	66	174	377	154	446	188	441	159	404	155	401	158	424	189	371	192	410	169	415	125	430	159	429	184	317	205	435	173	430	190	447	187	459
alpha_rarefaction_4000_67.txt	4000	67	192	398	152	433	200	445	174	414	145	388	144	405	193	368	191	435	171	398	125	424	165	433	170	324	207	444	174	425	185	447	184	460
alpha_rarefaction_4000_68.txt	4000	68	171	378	160	439	182	452	166	419	131	399	152	407	188	384	194	419	169	409	119	441	163	436	178	335	199	442	186	413	182	457	190	447
alpha_rarefaction_4000_69.txt	4000	69	190	365	168	436	195	447	172	413	143	407	146	437	197	374	184	404	167	390	119	418	170	441	178	332	191	429	164	439	183	419	191	444
alpha_rarefaction_4000_70.txt	4000	70	183	375	162	453	176	450	165	418	152	397	150	437	189	366	198	420	172	411	130	427	182	413	176	330	201	439	174	420	179	420	185	456
alpha_rarefaction_4000_71.txt	4000	71	176	383	167	451	196	424	162	402	153	395	146	414	197	375	186	409	179	402	131	416	168	427	173	320	195	429	187	452	181	426	191	443
alpha_rarefaction_4000_72.txt	4000	72	168	386	173	445	183	454	173	406	152	395	153	428	192	370	196	418	179	405	124	400	168	442	183	326	193	415	174	421	180	419	196	451
alpha_rarefaction_4000_73.txt	4000	73	165	389	166	428	196	442	190	425	142	402	161	414	198	386	186	411	173	402	119	436	165	433	188	314	186	433	184	434	186	456	181	428
alpha_rarefaction_4000_74.txt	4000	74	174	381	168	446	178	449	172	408	142	415	157	410	194	373	190	401	170	424	123	422	164	417	174	314	197	443	168	434	174	468	184	475
alpha_rarefaction_4000_75.txt	4000	75	175	388	145	456	192	466	179	412	151	413	152	419	183	370	170	400	174	408	124	418	167	428	174	313	199	431	168	445	187	431	179	451
alpha_rarefaction_4000_76.txt	4000	76	177	377	167	458	201	448	170	401	149	404	155	396	192	385	188	401	165	403	120	412	177	431	178	330	214	449	175	449	189	432	197	457
alpha_rarefaction_4000_77.txt	4000	77	178	374	168	424	196	441	167	415	148	400	162	422	192	378	187	417	168	420	122	436	172	409	180	318	193	446	180	436	196	441	187	453
alpha_rarefaction_4000_78.txt	4000	78	184	378	177	454	190	439	185	401	147	402	152	415	177	381	188	418	172	426	120	429	156	410	181	332	196	423	177	442	184	452	175	462
alpha_rarefaction_4000_79.txt	4000	79	172	396	161	440	193	425	177	399	138	395	155	413	182	384	188	401	175	400	132	407	166	422	179	337	198	416	172	450	179	439	203	449
alpha_rarefaction_4000_80.txt	4000	80	183	391	171	458	186	435	168	408	148	396	158	410	185	365	183	401	175	400	129	425	166	429	180	323	203	433	181	431	188	439	193	460
alpha_rarefaction_4000_81.txt	4000	81	176	396	166	459	183	441	167	421	145	397	143	425	193	384	182	413	181	410	130	425	160	433	178	335	198	420	188	454	186	443	181	460
alpha_rarefaction_4000_82.txt	4000	82	183	392	165	431	198	447	171	398	133	414	145	393	192	366	195	405	163	393	128	420	168	424	180	329	202	413	179	433	175	439	182	450
alpha_rarefaction_4000_83.txt	4000	83	169	386	162	422	185	434	175	404	140	414	154	389	185	385	196	419	171	403	132	439	162	443	200	342	197	433	166	428	172	452	181	481
alpha_rarefaction_4000_84.txt	4000	84	173	383	163	435	193	446	183	406	141	417	136	411	198	382	192	422	171	422	125	433	160	434	189	324	194	426	181	449	186	446	183	457
alpha_rarefaction_4000_85.txt	4000	85	178	378	160	441	189	416	183	410	150	397	153	401	187	364	195	411	174	423	134	421	171	437	184	336	191	446	186	424	187	439	185	443
alpha_rarefaction_4000_86.txt	4000	86	173	380	150	437	185	419	167	410	145	415	150	415	189	378	185	411	169	391	134	436	171	428	179	325	188	438	178	439	194	429	185	451
alpha_rarefaction_4000_87.txt	4000	87	170	387	165	435	189	444	168	406	147	387	149	428	187	397	192	415	178	422	128	422	177	414	183	324	184	429	171	438	173	455	197	439
alpha_rarefaction_4000_88.txt	4000	88	172	367	151	465	201	424	167	412	144	390	158	422	207	370	182	399	165	411	114	442	167	407	187	317	197	433	190	431	179	442	189	445
alpha_rarefaction_4000_89.txt	4000	89	179	388	158	447	192	442	162	402	136	405	151	429	190	370	194	420	169	410	130	416	178	418	177	337	208	425	184	417	186	433	186	435
alpha_rarefaction_4000_90.txt	4000	90	173	388	176	452	189	423	179	394	147	404	158	424	206	396	193	413	168	403	127	411	175	440	190	329	200	405	168	439	178	430	180	461
alpha_rarefaction_4000_91.txt	4000	91	176	394	164	436	183	440	177	397	147	423	149	409	194	370	191	420	167	394	120	408	177	428	182	351	197	446	171	426	174	447	194	437
alpha_rarefaction_4000_92.txt	4000	92	181	386	169	440	182	440	170	400	142	393	149	412	195	391	178	400	162	394	122	436	170	437	186	325	202	431	175	427	190	432	182	449
alpha_rarefaction_4000_93.txt	4000	93	172	389	160	426	187	456	171	426	145	393	150	407	195	354	189	410	161	402	122	414	165	429	175	334	196	458	174	429	176	439	178	468
alpha_rarefaction_4000_94.txt	4000	94	187	385	156	458	185	449	181	417	152	403	157	418	183	389	187	408	172	415	126	441	175	418	179	333	199	439	187	430	187	425	186	436
alpha_rarefaction_4000_95.txt	4000	95	189	380	166	450	189	450	177	396	133	405	151	423	198	382	190	412	173	408	123	419	162	442	176	337	192	436	171	436	199	452	185	460
alpha_rarefaction_4000_96.txt	4000	96	167	365	162	452	181	446	162	413	139	410	149	403	182	372	199	412	164	428	129	431	169	431	173	319	191	442	181	449	180	460	197	473
alpha_rarefaction_4000_97.txt	4000	97	179	380	159	441	193	467	166	413	149	409	153	384	198	367	200	420	160	395	123	426	165	438	189	321	196	426	170	419	187	440	188	451
alpha_rarefaction_4000_98.txt	4000	98	170	379	156	446	194	425	177	424	142	393	148	419	193	366	194	416	174	403	130	417	162	427	176	324	189	435	172	436	188	447	172	469
alpha_rarefaction_4000_99.txt	4000	99	169	369	147	454	179	439	170	404	139	411	150	427	194	368	196	419	168	410	121	412	168	441	179	341	195	446	178	430	183	428	191	473
alpha_rarefaction_5000_0.txt	5000	0	184	405	177	480	202	488	195	435	157	414	173	470	211	397	224	449	185	450	126	481	190	462	197	352	198	478	196	457	201	505	197	498
alpha_rarefaction_5000_1.txt	5000	1	206	408	182	497	207	475	193	451	161	446	169	451	218	402	214	445	194	450	153	463	192	462	201	359	206	466	192	472	209	501	215	492
alpha_rarefaction_5000_2.txt	5000	2	192	414	189	475	208	481	181	437	153	421	170	478	225	417	200	430	174	458	140	468	189	450	196	363	226	450	189	469	203	485	201	490
alpha_rarefaction_5000_3.txt	5000	3	197	411	187	478	202	482	196	448	157	424	163	455	204	408	217	456	191	448	135	479	191	480	192	368	215	461	200	481	208	470	207	502
alpha_rarefaction_5000_4.txt	5000	4	201	429	182	471	207	492	191	433	167	443	163	462	210	426	217	455	187	446	142	458	180	466	199	370	208	478	198	479	199	490	202	505
alpha_rarefaction_5000_5.txt	5000	5	200	443	178	485	196	494	180	440	164	443	172	464	190	404	216	461	189	455	140	465	187	487	196	349	199	452	200	471	194	498	201	476
alpha_rarefaction_5000_6.txt	5000	6	193	409	188	475	200	478	185	450	163	426	172	468	204	415	196	447	182	450	140	470	192	466	195	361	228	481	188	464	197	489	200	497
alpha_rarefaction_5000_7.txt	5000	7	205	402	170	487	211	473	191	459	163	437	155	445	211	420	205	458	193	440	141	445	177	454	208	360	215	479	187	463	206	490	203	480
alpha_rarefaction_5000_8.txt	5000	8	192	424	184	489	203	494	182	446	166	450	164	454	217	409	194	452	177	437	139	456	187	459	192	375	212	465	183	466	192	487	197	489
alpha_rarefaction_5000_9.txt	5000	9	194	427	168	477	196	472	188	457	151	425	174	453	217	417	204	445	188	452	124	458	185	462	204	369	219	482	175	459	215	483	199	504
alpha_rarefaction_5000_10.txt	5000	10	199	404	182	480	217	499	198	450	153	454	166	450	211	416	203	456	177	454	140	460	181	471	187	366	221	466	187	477	203	480	214	493
alpha_rarefaction_5000_11.txt	5000	11	205	423	176	474	196	498	193	425	153	430	159	454	217	411	209	446	202	417	134	469	180	470	192	364	218	471	201	484	210	479	207	486
alpha_rarefaction_5000_12.txt	5000	12	199	401	179	471	206	481	191	457	147	433	166	447	201	412	202	436	179	426	150	466	188	466	196	345	221	466	198	482	200	476	208	488
alpha_rarefaction_5000_13.txt	5000	13	201	424	184	491	214	472	185	454	158	420	175	466	216	415	210	431	184	440	141	457	180	468	190	352	208	465	198	474	202	483	211	501
alpha_rarefaction_5000_14.txt	5000	14	191	418	170	493	206	487	176	444	158	436	173	467	224	412	200	458	189	433	148	469	191	487	194	381	212	460	186	486	197	471	204	502
alpha_rarefaction_5000_15.txt	5000	15	192	409	183	465	201	491	198	451	156	426	170	451	200	422	209	433	194	453	151	477	188	461	201	371	207	476	196	468	211	485	202	508
alpha_rarefaction_5000_16.txt	5000	16	183	422	176	480	206	463	190	455	162	437	176	468	214	395	203	435	168	454	126	445	189	475	194	378	201	470	195	495	201	489	204	508
alpha_rarefaction_5000_17.txt	5000	17	197	400	179	488	213	479	181	441	161	431	178	457	217	402	199	454	173	430	143	461	197	475	211	356	220	469	196	482	202	480	196	487
alpha_rarefaction_5000_18.txt	5000	18	199	432	184	486	200	478	188	440	156	426	159	455	210	408	204	459	187	431	138	475	178	476	210	366	217	472	189	473	199	472	188	496
alpha_rarefaction_5000_19.txt	5000	19	194	406	177	492	210	478	184	434	163	425	152	454	208	431	191	448	197	444	135	466	178	472	201	365	225	475	190	479	186	493	211	509
alpha_rarefaction_5000_20.txt	5000	20	187	416	175	482	203	474	187	450	163	435	170	454	213	420	205	456	186	454	138	460	186	478	191	368	228	460	204	457	200	485	209	492
alpha_rarefaction_5000_21.txt	5000	21	194	416	161	473	213	489	195	433	158	447	157	457	207	404	203	445	183	476	150	458	192	470	203	347	217	456	196	461	205	500	201	502
alpha_rarefaction_5000_22.txt	5000	22	193	419	183	492	211	489	193	437	180	436	168	453	197	416	202	451	193	454	139	473	181	473	205	375	234	460	195	457	200	491	211	501
alpha_rarefaction_5000_23.txt	5000	23	193	416	179	479	194	494	186	438	158	437	177	450	214	417	218	450	174	463	151	451	189	459	198	368	219	457	184	488	219	478	213	496
alpha_rarefaction_5000_24.txt	5000	24	188	434	177	475	203	480	192	434	163	437	170	451	208	397	201	447	181	431	144	471	189	458	199	369	210	461	196	468	205	503	199	485
alpha_rarefaction_5000_25.txt	5000	25	195	421	177	477	197	487	190	418	165	437	155	459	221	405	215	436	186	428	143	462	182	466	196	375	207	467	197	490	201	487	199	514
alpha_rarefaction_5000_26.txt	5000	26	193	418	184	492	205	479	198	442	167	436	166	465	212	411	205	459	188	449	130	460	177	470	198	382	223	481	188	473	210	500	203	490
alpha_rarefaction_5000_27.txt	5000	27	196	427	181	488	206	484	184	433	169	437	174	464	213	408	205	448	192	456	139	468	180	455	200	356	210	479	202	468	197	489	206	499
alpha_rarefaction_5000_28.txt	5000	28	192	416	181	482	209	469	181	451	159	437	169	478	216	398	205	456	191	430	142	473	178	475	199	346	230	444	194	478	204	478	205	502
alpha_rarefaction_5000_29.txt	5000	29	200	416	181	497	208	490	188	428	161	424	162	449	203	409	213	448	188	449	132	461	193	481	194	352	215	461	194	470	207	474	197	482
alpha_rarefaction_5000_30.txt	5000	30	205	419	177	499	212	484	192	432	155	441	172	445	213	432	228	438	182	442	142	454	192	466	193	370	227	467	194	469	211	505	196	507
alpha_rarefaction_5000_31.txt	5000	31	206	418	177	484	205	487	188	449	173	430	171	445	206	407	205	446	186	452	137	458	179	464	189	358	215	468	184	481	205	478	202	499
alpha_rarefaction_5000_32.txt	5000	32	184	411	179	468	198	478	196	447	167	441	167	450	207	405	204	452	186	452	131	466	193	481	195	369	208	468	182	474	195	484	211	514
alpha_rarefaction_5000_33.txt	5000	33	185	426	175	479	218	485	185	435	159	417	167	435	200	404	206	448	185	440	145	472	184	473	196	371	214	476	192	486	208	484	201	501
alpha_rarefaction_5000_34.txt	5000	34	191	422	183	493	210	487	187	462	163	418	173	463	212	407	207	458	179	446	151	468	190	468	207	351	219	451	208	477	199	493	201	507
alpha_rarefaction_5000_35.txt	5000	35	194	436	179	485	215	466	183	443	164	440	171	464	212	435	220	436	179	454	137	463	186	459	186	351	215	477	204	472	201	479	209	502
alpha_rarefaction_5000_36.txt	5000	36	203	429	175	482	209	496	194	440	157	425	158	446	215	422	212	437	182	438	140	483	187	481	195	353	216	469	189	468	212	493	210	498
alpha_rarefaction_5000_37.txt	5000	37	188	432	191	472	211	485	200	458	169	445	183	422	205	408	198	453	182	449	146	456	183	478	205	356	221	458	183	491	203	467	199	514
alpha_rarefaction_5000_38.txt	5000	38	197	428	187	465	220	494	177	432	159	431	170	452	194	412	211	440	187	443	138	473	194	451	190	347	214	450	198	472	194	488	205	517
alpha_rarefaction_5000_39.txt	5000	39	192	423	183	480	195	473	186	428	168	429	169	462	208	422	206	469	190	444	142	480	186	483	188	355	209	466	186	471	200	504	201	522
alpha_rarefaction_5000_40.txt	5000	40	201	404	181	496	200	498	185	439	157	450	169	454	221	423	193	445	191	450	135	480	189	460	208	362	214	469	190	478	191	494	213	482
alpha_rarefaction_5000_41.txt	5000	41	193	423	170	496	214	480	192	448	162	429	178	435	211	416	198	434	177	467	133	441	189	476	195	361	206	473	182	474	199	502	200	518
alpha_rarefaction_5000_42.txt	5000	42	203	417	169	478	203	484	181	454	166	427	179	451	217	392	205	446	179	424	128	468	187	458	196	355	214	458	187	466	198	484	208	474
alpha_rarefaction_5000_43.txt	5000	43	199	421	186	472	204	473	193	441	156	448	161	459	225	416	196	453	182	460	145	464	191	478	211	355	218	459	192	472	217	503	195	502
alpha_rarefaction_5000_44.txt	5000	44	196	415	183	497	202	474	190	435	159	417	166	457	210	418	210	463	177	449	149	474	185	468	199	364	213	481	184	483	214	490	196	500
alpha_rarefaction_5000_45.txt	5000	45	191	408	163	479	214	470	181	453	175	431	160	439	204	413	207	455	199	442	137	466	191	474	203	358	221	469	193	477	202	461	204	495
alpha_rarefaction_5000_46.txt	5000	46	204	416	183	502	213	478	192	452	154	434	177	429	213	411	200	439	180	457	143	447	189	466	204	364	212	484	198	452	211	475	194	506
alpha_rarefaction_5000_47.txt	5000	47	197	413	184	494	212	476	191	452	155	461	165	448	206	416	223	470	194	442	138	466	167	474	198	369	212	463	191	474	202	478	210	500
alpha_rarefaction_5000_48.txt	5000	48	193	431	195	476	210	481	184	452	156	437	161	449	212	410	211	453	185	445	140	465	180	470	194	370	226	461	199	480	203	492	217	497
alpha_rarefaction_5000_49.txt	5000	49	193	401	175	484	204	491	195	440	160	446	165	453	206	404	206	430	186	435	147	463	175	472	187	361	224	480	193	489	188	482	219	503
alpha_rarefaction_5000_50.txt	5000	50	188	410	201	468	202	475	180	449	147	437	155	451	213	405	205	445	188	459	148	464	181	452	186	365	215	469	187	483	201	505	208	506
alpha_rarefaction_5000_51.txt	5000	51	195	408	175	465	204	473	199	451	178	437	168	470	205	425	198	440	195	445	145	453	181	458	190	371	214	483	190	472	203	478	205	491
alpha_rarefaction_5000_52.txt	5000	52	198	427	169	484	196	485	187	439	168	426	174	468	204	425	203	450	183	455	145	471	176	461	191	373	210	477	191	481	203	469	212	508
alpha_rarefaction_5000_53.txt	5000	53	184	414	170	473	217	474	198	452	169	433	169	457	206	399	207	463	190	463	129	451	199	469	198	362	226	465	184	486	202	480	204	502
alpha_rarefaction_5000_54.txt	5000	54	191	424	178	467	213	474	183	443	170	434	176	440	213	425	203	451	191	429	148	457	176	464	197	359	206	486	196	486	205	483	205	502
alpha_rarefaction_5000_55.txt	5000	55	196	405	169	487	214	478	202	447	150	434	164	453	201	408	206	448	178	450	145	447	185	463	202	368	213	452	199	469	193	497	206	488
alpha_rarefaction_5000_56.txt	5000	56	190	428	178	461	198	483	205	459	163	431	166	464	200	402	205	450	177	436	138	458	194	470	201	364	209	469	204	477	199	482	195	491
alpha_rarefaction_5000_57.txt	5000	57	195	425	177	471	216	481	181	444	175	430	169	465	209	410	207	435	198	440	146	466	189	464	193	366	208	455	194	468	209	489	205	501
alpha_rarefaction_5000_58.txt	5000	58	199	426	185	478	192	484	194	438	156	440	171	457	207	419	210	440	190	446	138	476	180	492	194	354	206	479	190	489	185	483	204	523
alpha_rarefaction_5000_59.txt	5000	59	202	440	179	466	199	487	188	456	159	429	168	435	226	406	204	446	183	441	135	443	192	445	182	356	221	463	189	476	199	486	196	486
alpha_rarefaction_5000_60.txt	5000	60	208	452	189	493	215	502	197	444	160	439	170	459	212	400	220	459	189	457	135	446	179	479	193	379	220	468	186	485	198	472	195	516
alpha_rarefaction_5000_61.txt	5000	61	188	434	172	489	199	495	189	448	166	449	160	459	219	415	202	436	190	455	148	461	197	450	189	370	209	478	184	473	214	480	207	505
alpha_rarefaction_5000_62.txt	5000	62	202	417	181	498	214	477	179	428	172	430	175	465	210	421	212	440	196	438	147	467	186	484	196	360	218	485	201	470	200	498	199	523
alpha_rarefaction_5000_63.txt	5000	63	186	439	188	504	211	481	185	432	152	439	167	452	207	412	206	448	191	433	135	458	194	456	191	359	212	467	184	483	202	491	214	507
alpha_rarefaction_5000_64.txt	5000	64	193	405	179	493	216	475	199	459	152	435	166	450	199	416	211	452	190	446	145	464	183	463	196	365	205	458	202	475	209	453	200	487
alpha_rarefaction_5000_65.txt	5000	65	183	449	167	482	204	479	199	433	159	461	162	459	221	413	210	451	180	446	135	470	170	458	197	377	218	470	193	490	203	494	206	501
alpha_rarefaction_5000_66.txt	5000	66	191	431	183	501	204	489	188	453	155	446	160	458	205	416	202	470	182	440	140	472	194	472	190	347	227	454	187	473	203	481	196	496
alpha_rarefaction_5000_67.txt	5000	67	197	398	184	477	196	469	192	429	159	444	168	452	209	430	199	445	189	449	144	454	183	482	190	373	223	452	198	475	209	492	207	494
alpha_rarefaction_5000_68.txt	5000	68	194	437	179	489	209	478	184	446	173	433	167	452	216	408	209	463	175	434	140	470	186	459	194	342	210	482	190	472	197	463	196	493
alpha_rarefaction_5000_69.txt	5000	69	187	419	176	467	210	485	188	443	165	435	167	458	208	404	215	449	202	451	135	466	179	463	196	376	214	456	192	458	204	481	208	495
alpha_rarefaction_5000_70.txt	5000	70	196	411	176	494	209	469	190	431	161	423	168	467	208	418	210	447	181	453	131	454	177	508	204	369	212	471	193	471	200	494	202	507
alpha_rarefaction_5000_71.txt	5000	71	198	428	175	492	197	496	191	444	170	431	175	430	211	408	204	457	184	450	146	466	183	450	188	341	212	448	190	485	215	484	199	485
alpha_rarefaction_5000_72.txt	5000	72	207	421	181	496	203	477	192	432	164	427	171	451	207	407	206	444	185	455	144	474	172	469	195	366	230	477	188	484	191	499	198	491
alpha_rarefaction_5000_73.txt	5000	73	198	421	177	475	209	493	182	451	157	425	176	436	221	417	206	460	174	441	137	452	181	470	208	369	204	460	186	484	211	484	202	499
alpha_rarefaction_5000_74.txt	5000	74	194	438	176	478	205	474	200	446	164	447	176	451	225	423	210	450	185	440	146	475	190	478	190	391	226	471	188	475	208	467	218	508
alpha_rarefaction_5000_75.txt	5000	75	193	430	192	465	215	468	195	444	162	435	157	458	214	413	208	439	188	447	144	458	198	473	203	351	223	480	188	469	194	501	198	493
alpha_rarefaction_5000_76.txt	5000	76	189	396	183	473	199	493	190	426	159	430	162	443	207	408	201	439	190	448	128	470	179	467	201	357	211	463	182	465	200	482	196	488
alpha_rarefaction_5000_77.txt	5000	77	179	393	174	493	201	480	182	433	167	432	155	449	204	405	204	434	171	433	145	466	180	479	191	384	216	457	205	486	192	494	184	506
alpha_rarefaction_5000_78.txt	5000	78	192	419	180	464	207	480	186	439	167	433	164	456	206	406	213	437	192	445	152	449	192	469	198	357	225	461	191	477	213	486	197	503
alpha_rarefaction_5000_79.txt	5000	79	177	412	180	471	207	479	177	451	150	444	159	485	210	407	202	441	180	424	136	448	195	468	202	375	211	476	197	481	218	476	220	486
alpha_rarefaction_5000_80.txt	5000	80	193	405	178	495	205	474	184	448	158	423	169	440	214	423	212	449	193	453	140	471	183	470	199	368	215	471	189	457	202	475	198	509
alpha_rarefaction_5000_81.txt	5000	81	207	425	187	477	201	495	202	440	161	442	163	455	223	416	214	441	196	440	137	444	194	456	192	348	223	454	199	479	200	458	194	485
alpha_rarefaction_5000_82.txt	5000	82	183	418	173	493	208	499	171	445	161	442	167	442	204	417	212	456	185	441	141	482	195	468	197	368	207	469	197	462	199	484	196	526
alpha_rarefaction_5000_83.txt	5000	83	199	415	175	493	196	473	192	442	158	427	169	461	209	406	219	444	170	450	140	472	178	464	191	355	223	455	191	470	184	477	214	507
alpha_rarefaction_5000_84.txt	5000	84	191	402	189	485	208	468	184	433	158	436	163	437	209	397	200	459	183	451	134	448	186	471	194	374	213	475	193	476	206	481	213	504
alpha_rarefaction_5000_85.txt	5000	85	194	404	199	467	213	493	182	441	155	438	177	456	205	403	209	436	194	441	133	467	182	476	194	368	219	479	191	488	205	486	207	481
alpha_rarefaction_5000_86.txt	5000	86	186	425	175	482	206	496	186	441	157	428	160	460	213	397	214	470	191	435	138	480	181	470	197	375	205	467	187	466	201	484	216	479
alpha_rarefaction_5000_87.txt	5000	87	188	443	183	475	203	486	204	446	162	439	161	464	214	422	202	453	182	445	138	448	183	463	200	346	205	461	194	464	200	497	193	512
alpha_rarefaction_5000_88.txt	5000	88	208	403	191	478	199	476	187	439	160	435	181	453	209	414	198	446	184	445	152	453	177	454	205	351	206	460	191	471	208	469	199	488
alpha_rarefaction_5000_89.txt	5000	89	202	426	185	474	210	467	195	440	165	422	165	453	210	423	210	446	181	451	125	451	190	464	195	371	229	473	190	476	210	476	206	499
alpha_rarefaction_5000_90.txt	5000	90	195	414	165	491	197	487	192	449	172	447	165	455	203	414	205	443	192	449	145	448	181	469	202	348	219	466	190	472	204	490	205	509
alpha_rarefaction_5000_91.txt	5000	91	198	404	167	479	193	476	186	440	162	442	171	443	217	409	193	437	185	450	144	465	187	484	196	358	211	468	198	466	209	480	200	496
alpha_rarefaction_5000_92.txt	5000	92	199	427	180	488	211	495	190	444	158	451	174	449	222	424	195	454	182	452	143	449	177	471	196	361	209	461	202	478	188	477	204	508
alpha_rarefaction_5000_93.txt	5000	93	189	432	167	468	201	485	179	430	151	448	173	448	205	408	200	436	192	439	141	459	181	464	193	357	234	469	189	499	200	492	194	517
alpha_rarefaction_5000_94.txt	5000	94	199	416	179	495	197	470	187	457	154	438	176	464	214	428	207	455	177	458	138	450	177	472	192	360	215	448	197	477	190	474	218	512
alpha_rarefaction_5000_95.txt	5000	95	189	426	171	491	214	486	188	427	157	435	168	444	211	404	213	437	196	452	140	445	180	486	200	342	208	462	190	479	202	491	195	498
alpha_rarefaction_5000_96.txt	5000	96	202	419	178	492	211	488	196	457	157	437	169	452	205	427	211	468	181	441	125	477	187	484	195	360	214	457	192	499	204	498	211	503
alpha_rarefaction_5000_97.txt	5000	97	196	418	180	481	212	487	179	447	162	434	168	458	200	403	206	454	180	435	145	460	184	490	198	360	217	451	194	462	208	494	209	485
alpha_rarefaction_5000_98.txt	5000	98	189	406	182	476	208	486	188	449	169	437	162	463	199	395	212	444	190	436	148	454	181	449	191	372	222	449	200	490	192	481	209	518
alpha_rarefaction_5000_99.txt	5000	99	182	420	176	486	216	452	190	433	163	424	169	461	222	426	206	444	178	443	136	457	189	467	190	352	216	461	178	483	206	471	205	499
alpha_rarefaction_6000_0.txt	6000	0	212	446	190	502	217	506	196	487	174	486	176	494	228	439	221	479	198	467	139	512	204	508	204	365	231	495	197	501	223	524	208	557
alpha_rarefaction_6000_1.txt	6000	1	211	453	204	505	219	532	208	490	182	471	169	500	218	435	226	481	204	475	153	496	221	512	199	389	221	501	192	510	229	524	217	533
alpha_rarefaction_6000_2.txt	6000	2	196	456	197	519	215	530	197	463	183	470	177	485	229	444	224	484	199	483	149	483	202	484	213	397	245	501	204	490	206	499	215	535
alpha_rarefaction_6000_3.txt	6000	3	218	426	186	527	223	498	200	465	171	468	163	492	232	441	222	474	209	481	152	514	190	498	209	391	222	493	202	501	215	513	215	540
alpha_rarefaction_6000_4.txt	6000	4	217	446	202	531	212	518	208	478	174	467	184	488	241	446	221	467	203	466	148	502	201	495	205	380	219	482	205	499	211	511	226	546
alpha_rarefaction_6000_5.txt	6000	5	208	464	198	523	220	488	208	480	168	457	183	480	222	431	223	474	201	484	152	484	193	506	211	403	223	495	214	510	211	516	218	551
alpha_rarefaction_6000_6.txt	6000	6	211	434	194	532	232	515	204	467	162	461	176	466	227	454	234	481	194	478	152	515	199	490	209	398	235	493	210	485	214	491	226	542
alpha_rarefaction_6000_7.txt	6000	7	200	445	203	531	216	504	195	478	173	462	180	492	226	438	228	483	201	465	147	498	190	493	211	396	232	505	203	492	204	527	214	550
alpha_rarefaction_6000_8.txt	6000	8	206	449	206	538	206	517	208	492	180	457	193	481	233	433	224	494	206	465	157	501	197	496	213	394	231	507	208	506	214	519	215	553
alpha_rarefaction_6000_9.txt	6000	9	213	445	196	512	222	492	212	463	172	465	187	481	214	451	213	475	199	484	146	510	212	497	209	394	238	496	215	512	233	522	209	548
alpha_rarefaction_6000_10.txt	6000	10	208	460	183	514	232	512	202	469	173	468	175	462	227	437	214	477	209	487	158	502	208	492	219	401	231	486	193	504	215	528	211	529
alpha_rarefaction_6000_11.txt	6000	11	208	451	190	504	226	508	203	474	170	471	177	476	210	443	228	476	198	474	154	493	213	517	211	394	239	490	197	509	218	527	213	524
alpha_rarefaction_6000_12.txt	6000	12	208	443	195	497	223	530	205	492	170	468	177	494	235	460	240	481	204	463	149	490	196	505	212	391	240	487	214	498	213	528	213	540
alpha_rarefaction_6000_13.txt	6000	13	205	436	198	514	221	506	207	483	171	459	194	480	244	436	225	488	209	476	161	511	196	498	203	382	234	489	206	517	210	514	220	543
alpha_rarefaction_6000_14.txt	6000	14	208	445	198	502	227	484	216	475	171	477	179	474	224	456	219	470	192	471	169	505	192	505	210	414	226	493	203	491	219	510	223	543
alpha_rarefaction_6000_15.txt	6000	15	220	461	189	514	232	503	201	464	168	449	182	496	223	448	217	485	191	480	149	501	193	500	217	386	223	485	202	497	213	525	215	547
alpha_rarefaction_6000_16.txt	6000	16	209	470	176	517	230	510	201	464	157	443	188	492	222	441	225	466	208	488	153	501	199	501	210	394	231	494	205	514	221	524	217	548
alpha_rarefaction_6000_17.txt	6000	17	212	441	196	515	221	525	207	452	174	457	178	490	220	449	233	486	203	492	148	478	205	516	212	391	234	499	206	507	212	518	216	517
alpha_rarefaction_6000_18.txt	6000	18	201	443	187	502	218	529	216	497	176	456	162	492	227	444	225	488	203	469	157	493	189	503	210	379	225	499	216	493	218	507	218	520
alpha_rarefaction_6000_19.txt	6000	19	210	451	201	511	223	499	203	478	185	464	183	495	235	442	225	471	185	469	149	501	198	506	215	389	221	509	204	503	211	527	215	527
alpha_rarefaction_6000_20.txt	6000	20	196	462	187	501	215	516	207	466	177	461	180	479	241	433	223	473	203	464	154	475	196	511	210	404	233	513	205	500	211	532	226	543
alpha_rarefaction_6000_21.txt	6000	21	201	450	200	513	224	504	206	464	173	455	173	489	225	432	226	476	208	469	149	510	192	497	210	383	234	476	208	519	203	517	219	527
alpha_rarefaction_6000_22.txt	6000	22	215	445	201	533	214	521	205	487	165	465	169	495	229	435	221	484	201	492	158	494	203	506	209	392	237	507	198	519	215	497	218	558
alpha_rarefaction_6000_23.txt	6000	23	208	444	193	497	222	514	197	468	196	468	187	488	218	458	225	494	199	492	147	505	203	507	212	379	236	502	203	504	220	520	228	526
alpha_rarefaction_6000_24.txt	6000	24	212	449	196	506	212	496	212	479	168	464	176	483	221	438	224	486	206	493	153	482	200	498	216	396	244	487	204	491	227	528	211	526
alpha_rarefaction_6000_25.txt	6000	25	203	460	186	521	217	505	201	494	180	460	191	479	214	431	225	489	203	465	151	487	202	484	206	390	250	509	200	497	220	536	230	516
alpha_rarefaction_6000_26.txt	6000	26	214	441	195	555	216	508	209	479	172	474	178	495	230	452	224	467	194	467	153	483	197	491	208	392	233	510	202	509	224	507	219	522
alpha_rarefaction_6000_27.txt	6000	27	204	440	203	525	222	507	192	481	168	461	180	493	230	428	217	480	208	490	154	508	196	507	208	380	218	491	201	509	225	510	224	558
alpha_rarefaction_6000_28.txt	6000	28	202	438	207	515	234	506	193	475	171	461	180	502	241	448	200	485	205	473	146	489	197	510	209	384	237	496	201	522	203	510	213	511
alpha_rarefaction_6000_29.txt	6000	29	204	450	186	503	210	518	195	477	159	466	179	478	230	454	221	464	201	460	154	497	194	507	216	399	234	499	208	490	219	527	223	531
alpha_rarefaction_6000_30.txt	6000	30	209	428	192	516	227	520	203	485	179	459	175	508	226	442	231	487	206	468	148	482	199	494	215	384	230	497	204	498	227	540	232	552
alpha_rarefaction_6000_31.txt	6000	31	215	452	185	541	228	522	201	469	162	468	183	476	233	460	221	476	205	482	151	481	210	491	211	387	241	498	209	495	219	513	215	537
alpha_rarefaction_6000_32.txt	6000	32	223	448	205	512	215	519	195	482	177	470	186	486	221	434	221	483	201	488	144	486	205	508	215	392	225	489	211	502	216	501	221	547
alpha_rarefaction_6000_33.txt	6000	33	204	448	212	517	213	511	211	473	174	458	199	506	235	429	232	495	179	484	149	510	207	493	218	409	235	478	200	490	230	521	226	537
alpha_rarefaction_6000_34.txt	6000	34	200	437	189	519	218	520	202	477	170	465	186	460	233	446	218	473	200	479	144	491	205	499	214	387	230	500	208	518	220	509	222	552
alpha_rarefaction_6000_35.txt	6000	35	222	448	200	518	232	532	198	486	175	466	175	483	213	435	221	468	196	505	149	499	203	486	216	395	230	492	202	510	225	504	218	542
alpha_rarefaction_6000_36.txt	6000	36	219	465	191	511	218	516	207	487	168	456	191	476	250	437	226	477	181	479	153	490	201	498	214	398	235	493	199	515	226	503	219	541
alpha_rarefaction_6000_37.txt	6000	37	205	439	191	509	231	519	204	478	165	470	169	492	218	440	233	471	203	456	144	509	190	510	212	390	241	490	195	512	218	522	219	528
alpha_rarefaction_6000_38.txt	6000	38	215	461	185	511	226	499	201	477	172	469	189	511	224	431	211	502	202	488	150	490	193	489	204	371	227	485	216	503	213	515	221	548
alpha_rarefaction_6000_39.txt	6000	39	209	444	189	531	211	523	209	470	169	455	174	487	217	438	226	470	196	469	151	509	193	500	202	410	226	496	204	502	232	516	218	528
alpha_rarefaction_6000_40.txt	6000	40	207	441	198	519	210	523	202	470	165	478	180	479	222	436	222	486	204	486	155	501	201	514	205	388	223	482	204	504	214	520	218	541
alpha_rarefaction_6000_41.txt	6000	41	207	423	199	527	216	532	211	491	157	466	184	509	220	430	229	460	198	493	146	513	197	489	211	376	229	489	209	496	220	521	228	528
alpha_rarefaction_6000_42.txt	6000	42	198	443	197	521	218	507	217	475	180	457	177	487	236	438	226	479	200	488	146	511	203	508	216	395	229	497	223	503	234	520	225	529
alpha_rarefaction_6000_43.txt	6000	43	208	452	189	527	219	510	202	483	175	464	173	498	228	461	221	461	187	460	152	498	184	499	219	392	226	502	203	493	209	527	222	544
alpha_rarefaction_6000_44.txt	6000	44	214	452	197	522	216	504	205	465	183	464	189	490	240	421	215	483	198	467	159	492	212	508	221	396	228	497	198	503	219	529	217	532
alpha_rarefaction_6000_45.txt	6000	45	217	461	189	512	220	502	216	474	177	449	182	475	219	425	218	489	202	496	153	501	204	494	207	371	247	509	208	512	214	536	211	532
alpha_rarefaction_6000_46.txt	6000	46	204	481	191	498	224	516	192	475	176	481	179	477	222	455	239	495	193	460	156	488	201	494	202	393	229	498	198	516	226	544	223	557
alpha_rarefaction_6000_47.txt	6000	47	217	427	214	508	215	514	203	475	186	462	189	462	234	443	218	479	200	469	165	508	202	496	219	399	230	498	199	514	221	527	233	539
alpha_rarefaction_6000_48.txt	6000	48	211	440	210	521	237	524	199	469	168	467	185	492	221	440	214	476	202	472	150	513	203	493	209	401	227	503	208	506	214	509	225	555
alpha_rarefaction_6000_49.txt	6000	49	208	472	194	519	216	512	202	480	158	475	182	491	230	435	230	482	204	471	149	495	198	505	212	409	227	491	205	521	222	535	223	538
alpha_rarefaction_6000_50.txt	6000	50	220	468	187	529	227	503	199	480	171	470	185	492	217	438	226	472	212	492	155	484	190	502	206	392	234	494	212	499	217	517	216	523
alpha_rarefaction_6000_51.txt	6000	51	208	454	187	534	224	516	208	472	180	468	188	490	231	458	210	484	184	472	154	503	190	518	210	395	236	507	219	512	207	518	229	523
alpha_rarefaction_6000_52.txt	6000	52	218	436	183	507	222	497	197	472	178	478	174	488	226	430	234	498	193	468	150	495	188	511	208	384	228	498	208	496	223	516	226	531
alpha_rarefaction_6000_53.txt	6000	53	201	435	185	508	224	515	200	468	182	465	188	471	217	451	217	485	198	480	145	499	203	494	204	388	234	494	216	505	210	523	225	543
alpha_rarefaction_6000_54.txt	6000	54	218	443	217	511	220	518	197	471	181	470	170	483	211	404	232	452	198	466	149	491	189	510	215	388	230	480	216	513	220	501	227	536
alpha_rarefaction_6000_55.txt	6000	55	204	441	193	528	225	509	202	478	178	464	183	493	222	417	215	480	205	464	168	489	199	520	214	380	245	489	202	523	223	516	227	532
alpha_rarefaction_6000_56.txt	6000	56	211	437	187	526	222	521	212	474	178	459	182	490	229	439	217	500	191	471	167	501	186	511	201	402	237	511	213	497	210	526	220	548
alpha_rarefaction_6000_57.txt	6000	57	211	438	201	504	210	508	206	463	179	454	178	494	229	439	223	488	197	465	147	494	182	501	207	394	224	503	206	492	210	508	222	520
alpha_rarefaction_6000_58.txt	6000	58	214	446	205	515	212	498	215	485	179	472	180	477	219	454	214	481	206	478	161	490	191	491	206	375	227	510	210	521	205	515	225	526
alpha_rarefaction_6000_59.txt	6000	59	205	439	194	525	229	512	201	469	171	485	179	478	236	451	223	501	208	467	145	504	196	485	212	413	230	495	218	492	213	497	215	556
alpha_rarefaction_6000_60.txt	6000	60	209	434	200	521	222	526	193	452	183	451	191	496	228	423	228	466	185	458	150	512	191	496	218	387	224	500	206	496	225	496	213	551
alpha_rarefaction_6000_61.txt	6000	61	194	454	192	517	225	518	199	474	172	449	187	481	227	459	210	478	211	474	155	503	202	512	212	384	233	509	210	492	211	526	218	528
alpha_rarefaction_6000_62.txt	6000	62	215	459	189	503	215	510	203	483	170	471	182	485	240	439	216	481	196	484	155	496	209	504	206	392	238	497	202	528	240	515	216	529
alpha_rarefaction_6000_63.txt	6000	63	203	446	208	504	211	519	208	474	173	460	178	489	223	449	217	473	199	471	147	487	196	495	215	395	230	484	207	499	218	532	231	543
alpha_rarefaction_6000_64.txt	6000	64	218	460	198	525	219	515	208	479	171	465	176	479	216	452	222	479	199	475	154	488	208	481	220	402	229	508	206	520	207	527	218	528
alpha_rarefaction_6000_65.txt	6000	65	216	446	199	519	205	525	203	478	175	472	187	477	224	429	219	487	202	479	151	497	202	485	218	396	239	514	213	480	216	497	219	545
alpha_rarefaction_6000_66.txt	6000	66	206	459	175	494	218	521	197	478	158	463	180	486	233	415	217	503	194	492	158	484	201	492	220	391	250	483	204	506	227	522	219	533
alpha_rarefaction_6000_67.txt	6000	67	207	442	190	534	229	503	200	492	168	465	176	493	221	438	230	480	188	480	142	507	205	499	215	382	239	505	206	505	229	541	227	555
alpha_rarefaction_6000_68.txt	6000	68	207	447	184	526	232	513	205	476	171	446	182	489	234	454	220	487	181	474	150	490	195	509	221	395	235	495	207	508	211	535	212	523
alpha_rarefaction_6000_69.txt	6000	69	213	458	196	517	222	521	196	474	180	473	176	478	223	456	233	488	196	486	155	497	199	499	212	396	229	489	210	518	202	517	230	541
alpha_rarefaction_6000_70.txt	6000	70	214	444	198	532	230	542	207	476	169	466	185	489	227	429	218	479	205	492	162	500	198	503	217	391	229	510	217	493	227	526	214	512
alpha_rarefaction_6000_71.txt	6000	71	227	462	190	520	220	515	196	485	165	451	181	489	222	449	221	466	198	465	153	496	202	484	205	409	234	495	201	517	209	513	213	521
alpha_rarefaction_6000_72.txt	6000	72	204	461	184	525	228	510	204	479	174	466	190	487	228	454	223	466	200	468	148	496	200	513	217	386	230	494	207	500	221	501	211	554
alpha_rarefaction_6000_73.txt	6000	73	215	460	198	522	236	516	210	470	181	466	170	494	221	448	228	501	195	467	151	515	206	497	217	405	229	500	210	504	203	519	212	509
alpha_rarefaction_6000_74.txt	6000	74	205	449	199	521	216	534	199	486	161	450	172	492	215	445	217	490	198	467	159	499	210	516	217	383	231	490	206	510	217	519	210	532
alpha_rarefaction_6000_75.txt	6000	75	202	432	199	528	214	510	191	469	171	454	173	472	232	440	234	463	191	475	155	493	200	505	220	370	228	491	214	525	231	510	216	536
alpha_rarefaction_6000_76.txt	6000	76	215	438	194	497	220	505	212	478	174	458	179	482	218	431	233	473	190	469	155	494	208	482	209	381	232	505	200	520	230	525	213	530
alpha_rarefaction_6000_77.txt	6000	77	203	471	200	534	226	520	207	479	185	471	180	490	216	453	214	479	199	488	152	484	200	509	208	399	229	496	198	490	221	511	214	541
alpha_rarefaction_6000_78.txt	6000	78	225	450	209	496	219	514	202	493	163	463	190	498	223	438	226	479	195	470	149	493	199	506	209	390	219	492	203	489	221	502	217	546
alpha_rarefaction_6000_79.txt	6000	79	212	452	193	522	225	500	196	480	172	466	171	490	229	440	212	471	200	470	155	481	186	494	211	393	251	484	202	522	212	523	221	548
alpha_rarefaction_6000_80.txt	6000	80	206	438	194	508	221	530	198	464	170	456	180	470	233	440	224	479	207	477	151	482	177	500	205	396	235	492	210	492	236	518	220	533
alpha_rarefaction_6000_81.txt	6000	81	207	450	192	511	209	542	206	476	165	465	191	489	225	431	221	468	202	500	157	496	197	499	213	390	245	498	221	506	209	535	205	538
alpha_rarefaction_6000_82.txt	6000	82	207	463	195	540	210	501	209	451	174	469	185	495	232	436	220	480	198	488	147	502	208	504	209	386	226	512	204	512	213	537	210	544
alpha_rarefaction_6000_83.txt	6000	83	217	461	183	507	218	511	196	473	186	464	184	485	242	463	212	480	199	463	157	491	199	489	211	375	228	492	205	497	223	501	213	555
alpha_rarefaction_6000_84.txt	6000	84	205	449	184	536	200	523	196	485	164	468	179	477	235	442	219	474	205	477	161	497	198	498	214	397	223	495	216	502	222	507	226	533
alpha_rarefaction_6000_85.txt	6000	85	214	443	195	490	212	517	214	478	166	472	182	477	228	441	226	487	205	483	147	492	197	488	206	397	229	500	220	512	217	531	227	530
alpha_rarefaction_6000_86.txt	6000	86	213	462	197	525	212	510	207	476	171	452	184	493	233	456	222	484	203	472	148	485	204	503	212	397	218	495	206	499	200	533	221	547
alpha_rarefaction_6000_87.txt	6000	87	208	442	202	521	228	511	200	478	174	460	190	501	234	441	230	468	202	460	148	474	190	503	209	400	226	501	222	531	228	509	217	539
alpha_rarefaction_6000_88.txt	6000	88	196	455	189	523	218	523	220	464	167	465	184	493	222	453	214	482	184	489	168	490	201	491	219	406	234	502	193	503	219	534	221	530
alpha_rarefaction_6000_89.txt	6000	89	201	465	194	535	223	529	194	481	161	459	181	502	224	428	210	466	189	469	168	496	197	495	204	400	242	475	197	507	223	512	223	537
alpha_rarefaction_6000_90.txt	6000	90	210	454	201	520	221	519	202	478	172	482	178	482	219	440	231	475	203	477	154	476	201	499	207	390	228	502	207	512	217	528	229	529
alpha_rarefaction_6000_91.txt	6000	91	214	448	211	509	207	527	210	474	177	466	185	469	234	446	225	488	199	499	145	509	196	489	215	398	228	508	211	486	214	521	222	539
alpha_rarefaction_6000_92.txt	6000	92	212	443	186	515	224	507	191	468	178	447	185	500	220	448	233	481	196	476	154	488	206	502	206	391	240	489	212	526	213	529	221	532
alpha_rarefaction_6000_93.txt	6000	93	215	443	198	515	224	505	197	480	173	443	187	495	238	431	226	481	185	467	142	510	199	487	217	382	235	481	208	514	215	523	217	538
alpha_rarefaction_6000_94.txt	6000	94	202	451	190	527	232	525	203	471	175	469	170	498	238	466	222	480	197	472	153	506	206	500	217	374	225	498	197	509	212	522	228	542
alpha_rarefaction_6000_95.txt	6000	95	223	446	207	528	225	509	202	474	167	456	188	484	225	448	215	473	196	503	141	471	183	514	206	388	227	510	208	502	217	520	213	531
alpha_rarefaction_6000_96.txt	6000	96	219	445	193	516	212	529	195	487	182	467	189	485	223	441	221	475	200	475	156	495	197	498	211	382	240	491	204	508	213	518	211	523
alpha_rarefaction_6000_97.txt	6000	97	211	465	187	524	218	506	211	485	182	456	177	472	229	419	221	488	202	482	144	526	194	500	211	393	239	489	212	511	222	515	219	528
alpha_rarefaction_6000_98.txt	6000	98	210	448	190	501	214	515	197	480	174	467	168	488	223	446	219	482	197	478	154	493	200	494	212	407	231	490	214	514	216	531	199	535
alpha_rarefaction_6000_99.txt	6000	99	212	455	192	501	221	501	207	476	188	462	175	492	232	431	228	483	197	484	142	500	203	496	220	393	231	510	212	517	212	531	211	516
alpha_rarefaction_7000_0.txt	7000	0	226	475	206	526	229	529	221	507	193	496	191	500	226	459	233	522	206	508	153	514	217	540	235	407	243	521	222	520	222	552	250	555
alpha_rarefaction_7000_1.txt	7000	1	226	462	214	532	244	532	228	512	190	491	187	516	248	461	225	499	221	501	168	537	208	540	224	404	237	528	220	544	223	538	222	563
alpha_rarefaction_7000_2.txt	7000	2	219	469	211	538	235	533	215	505	186	489	187	516	250	479	244	514	215	492	168	538	225	526	230	411	241	535	215	535	233	552	217	561
alpha_rarefaction_7000_3.txt	7000	3	221	472	202	555	250	561	219	496	180	499	194	511	242	484	244	502	200	488	159	516	208	536	219	437	234	511	212	534	237	571	226	561
alpha_rarefaction_7000_4.txt	7000	4	215	478	230	528	232	546	219	501	192	490	195	508	245	465	239	501	210	505	156	520	211	519	225	427	230	540	210	536	227	543	229	561
alpha_rarefaction_7000_5.txt	7000	5	218	481	197	534	238	537	225	511	189	483	204	514	244	464	236	494	206	504	159	541	200	531	227	430	230	528	218	549	223	551	215	576
alpha_rarefaction_7000_6.txt	7000	6	226	472	209	551	230	544	208	511	207	497	191	521	247	475	242	508	214	493	161	514	221	537	228	404	238	515	219	527	227	560	235	554
alpha_rarefaction_7000_7.txt	7000	7	220	481	203	544	238	545	224	517	189	476	185	520	231	465	241	509	218	499	162	548	216	513	231	413	230	517	232	535	230	543	232	559
alpha_rarefaction_7000_8.txt	7000	8	220	470	211	562	240	521	214	510	184	484	181	512	243	453	233	511	201	497	157	500	202	535	216	413	249	532	213	529	232	551	230	592
alpha_rarefaction_7000_9.txt	7000	9	210	467	212	534	234	556	210	524	189	485	194	515	246	471	240	499	209	496	176	518	200	546	227	395	245	524	215	522	248	537	224	572
alpha_rarefaction_7000_10.txt	7000	10	212	463	215	558	239	544	204	520	192	478	191	515	241	469	228	505	207	481	162	541	214	503	232	411	245	530	214	549	238	547	248	557
alpha_rarefaction_7000_11.txt	7000	11	211	491	218	542	234	541	220	492	184	466	193	512	223	469	234	492	213	502	175	536	211	518	231	422	235	518	208	521	228	539	238	573
alpha_rarefaction_7000_12.txt	7000	12	223	474	204	565	232	542	212	502	203	480	198	510	225	483	230	510	200	514	157	537	216	525	229	418	242	514	219	528	231	571	228	576
alpha_rarefaction_7000_13.txt	7000	13	214	474	218	549	232	544	224	512	187	479	187	533	245	463	238	486	199	490	147	548	199	529	239	422	256	542	226	528	222	536	237	580
alpha_rarefaction_7000_14.txt	7000	14	211	475	210	558	244	540	221	524	188	491	190	512	236	472	240	506	211	505	165	553	209	521	232	408	233	522	218	538	240	550	240	571
alpha_rarefaction_7000_15.txt	7000	15	230	482	209	564	244	551	220	505	180	490	197	504	239	480	238	491	211	511	160	521	217	524	217	409	253	527	217	533	232	546	231	562
alpha_rarefaction_7000_16.txt	7000	16	223	472	208	547	235	538	212	501	174	488	189	516	224	447	238	503	218	498	164	523	207	527	225	422	241	525	209	522	226	567	234	587
alpha_rarefaction_7000_17.txt	7000	17	212	482	210	549	249	534	212	508	182	505	199	525	232	461	245	502	216	504	155	517	213	517	228	423	250	510	217	533	243	582	244	574
alpha_rarefaction_7000_18.txt	7000	18	217	465	215	544	245	532	212	500	170	478	193	518	241	448	240	509	213	501	159	543	212	539	222	422	238	504	211	532	238	540	229	561
alpha_rarefaction_7000_19.txt	7000	19	226	465	218	539	231	535	217	488	179	486	172	506	233	473	233	503	215	499	164	510	204	524	225	433	240	506	211	527	227	560	236	580
alpha_rarefaction_7000_20.txt	7000	20	217	478	204	544	234	538	224	510	184	480	194	508	237	470	242	511	207	506	170	504	205	511	225	409	246	520	209	518	219	548	226	571
alpha_rarefaction_7000_21.txt	7000	21	215	482	218	559	237	549	213	527	188	479	185	503	246	474	235	513	206	487	160	548	219	523	230	394	245	530	216	531	224	561	240	554
alpha_rarefaction_7000_22.txt	7000	22	222	458	206	549	234	558	221	499	189	496	182	521	238	463	235	497	209	499	165	529	218	513	224	431	266	531	207	541	220	546	230	580
alpha_rarefaction_7000_23.txt	7000	23	230	483	223	535	244	541	225	507	184	480	190	512	240	477	245	509	210	498	157	525	210	536	218	424	239	521	230	532	232	567	228	560
alpha_rarefaction_7000_24.txt	7000	24	230	478	206	565	239	534	213	514	188	481	182	503	244	454	242	502	211	502	165	521	213	525	226	416	249	544	225	546	224	543	227	565
alpha_rarefaction_7000_25.txt	7000	25	219	461	204	550	237	548	210	505	189	467	186	502	231	462	240	518	211	513	159	518	211	518	225	405	251	531	221	543	232	527	222	549
alpha_rarefaction_7000_26.txt	7000	26	230	487	192	560	239	539	220	503	189	491	177	516	246	459	236	514	206	508	172	513	217	547	230	415	247	533	222	537	230	559	240	563
alpha_rarefaction_7000_27.txt	7000	27	230	481	206	564	249	544	222	498	182	478	188	496	252	483	244	505	198	506	147	531	208	537	223	422	241	539	215	512	234	551	233	561
alpha_rarefaction_7000_28.txt	7000	28	219	500	210	540	227	543	230	506	184	482	191	506	249	468	240	512	203	509	164	530	210	525	227	406	244	527	229	527	244	551	229	569
alpha_rarefaction_7000_29.txt	7000	29	215	485	208	551	231	538	222	496	180	483	195	503	236	477	237	512	214	503	168	525	210	534	228	421	241	517	214	534	228	554	227	560
alpha_rarefaction_7000_30.txt	7000	30	213	487	217	562	239	538	212	502	184	489	190	527	245	477	235	500	199	487	157	513	215	522	225	403	254	503	210	536	244	546	242	559
alpha_rarefaction_7000_31.txt	7000	31	222	459	209	563	243	530	208	512	181	493	203	515	241	472	236	503	213	515	152	521	214	518	231	409	256	532	222	536	226	554	230	563
alpha_rarefaction_7000_32.txt	7000	32	217	476	208	556	239	536	213	514	170	485	190	506	247	467	232	517	218	515	163	516	216	524	223	421	240	521	214	561	235	543	221	562
alpha_rarefaction_7000_33.txt	7000	33	213	485	209	523	239	548	221	505	179	494	203	508	253	474	243	515	217	527	157	529	192	521	229	412	255	523	217	524	231	551	237	574
alpha_rarefaction_7000_34.txt	7000	34	230	467	193	534	244	533	221	512	187	483	191	512	238	464	245	493	213	492	160	524	213	527	225	441	245	519	222	521	230	561	228	558
alpha_rarefaction_7000_35.txt	7000	35	215	487	204	540	236	552	219	502	178	501	193	495	233	450	252	491	211	509	163	499	217	530	227	420	238	518	225	535	224	553	237	569
alpha_rarefaction_7000_36.txt	7000	36	226	481	200	540	241	535	216	506	190	495	198	504	234	461	240	517	204	483	152	537	210	525	225	418	244	523	214	551	217	557	256	559
alpha_rarefaction_7000_37.txt	7000	37	219	468	208	566	238	527	216	528	184	490	187	527	233	458	245	504	214	496	154	514	197	538	228	423	246	514	225	527	227	546	222	544
alpha_rarefaction_7000_38.txt	7000	38	212	470	218	544	235	531	207	501	172	477	193	518	245	477	230	505	213	495	167	518	219	523	229	401	239	513	214	527	241	558	222	553
alpha_rarefaction_7000_39.txt	7000	39	214	484	220	530	242	544	219	494	187	475	205	526	235	471	227	497	218	525	178	535	205	546	223	407	247	519	218	537	227	533	226	586
alpha_rarefaction_7000_40.txt	7000	40	220	471	209	551	228	560	213	479	185	493	193	522	239	466	241	501	213	508	150	529	207	528	221	404	246	540	228	529	225	540	234	585
alpha_rarefaction_7000_41.txt	7000	41	215	478	201	539	243	532	212	522	190	494	202	515	249	471	228	503	210	527	161	530	210	532	229	433	255	541	216	527	238	554	235	574
alpha_rarefaction_7000_42.txt	7000	42	222	480	210	534	239	528	216	510	182	488	194	519	246	477	248	509	211	494	161	550	212	547	224	419	250	514	214	516	234	557	228	555
alpha_rarefaction_7000_43.txt	7000	43	224	491	197	533	238	531	219	507	182	470	195	524	247	468	234	508	208	508	159	512	214	529	233	408	249	522	211	544	227	535	246	564
alpha_rarefaction_7000_44.txt	7000	44	228	467	213	547	242	536	215	505	187	488	190	498	232	454	238	514	207	503	153	528	214	524	230	423	246	510	228	558	231	541	228	559
alpha_rarefaction_7000_45.txt	7000	45	218	467	200	550	236	538	219	508	190	496	191	500	252	467	240	503	209	510	165	529	213	539	231	433	248	536	215	539	219	546	222	559
alpha_rarefaction_7000_46.txt	7000	46	226	491	223	541	248	531	221	519	194	478	193	524	246	451	237	499	201	507	166	539	214	529	221	406	251	531	218	536	227	552	226	559
alpha_rarefaction_7000_47.txt	7000	47	223	474	217	540	229	552	234	508	172	481	194	498	244	479	224	509	208	488	156	529	218	537	217	419	246	502	215	528	230	545	234	560
alpha_rarefaction_7000_48.txt	7000	48	218	492	208	548	241	533	212	514	180	487	191	510	243	468	224	521	201	509	163	518	210	538	221	425	243	514	219	547	224	566	233	580
alpha_rarefaction_7000_49.txt	7000	49	226	493	198	537	226	538	209	529	193	480	188	514	241	471	240	508	211	514	161	524	199	556	226	435	244	521	218	537	228	540	242	561
alpha_rarefaction_7000_50.txt	7000	50	216	477	204	537	240	532	214	509	185	489	191	502	246	489	230	508	211	509	159	534	202	524	227	408	249	541	218	555	242	568	234	592
alpha_rarefaction_7000_51.txt	7000	51	213	482	209	558	231	536	215	511	180	490	187	510	235	465	231	504	212	508	175	512	217	521	233	402	229	536	219	540	246	570	221	583
alpha_rarefaction_7000_52.txt	7000	52	214	473	212	544	234	537	210	508	195	479	190	518	237	452	238	498	201	493	162	509	207	536	220	418	226	536	213	520	229	541	253	559
alpha_rarefaction_7000_53.txt	7000	53	228	459	225	543	244	534	214	503	170	479	190	500	228	460	238	494	212	492	172	525	206	529	221	420	236	521	225	544	229	537	232	564
alpha_rarefaction_7000_54.txt	7000	54	211	488	214	542	238	546	212	501	178	481	195	508	222	479	245	500	209	500	155	543	228	535	224	412	252	536	232	551	237	549	245	562
alpha_rarefaction_7000_55.txt	7000	55	202	492	189	557	232	543	214	519	193	482	202	506	248	477	239	502	207	508	170	516	208	519	218	404	249	523	218	537	221	555	232	586
alpha_rarefaction_7000_56.txt	7000	56	221	475	209	522	240	532	217	516	186	486	179	512	256	467	242	500	204	498	156	530	205	536	224	404	240	520	223	523	231	566	225	574
alpha_rarefaction_7000_57.txt	7000	57	224	463	204	561	240	533	209	519	183	483	194	505	234	487	227	505	213	502	162	544	214	548	224	423	244	516	215	527	219	525	222	567
alpha_rarefaction_7000_58.txt	7000	58	209	474	192	544	235	531	216	523	190	478	202	510	242	462	245	495	229	513	169	541	203	528	219	414	242	534	204	540	230	560	244	573
alpha_rarefaction_7000_59.txt	7000	59	229	480	213	562	239	549	224	504	177	491	198	494	241	475	242	503	213	510	163	529	201	517	228	415	238	532	214	531	238	548	233	578
alpha_rarefaction_7000_60.txt	7000	60	232	469	205	539	241	551	209	526	184	483	204	517	241	460	232	499	207	506	155	529	201	511	225	425	250	517	215	531	242	555	230	566
alpha_rarefaction_7000_61.txt	7000	61	225	496	215	555	236	556	225	513	178	488	194	498	246	465	238	486	207	510	169	530	218	528	224	419	247	536	221	532	223	548	233	563
alpha_rarefaction_7000_62.txt	7000	62	215	495	219	548	233	553	216	515	193	492	195	514	240	468	241	518	208	497	166	513	210	528	222	412	241	533	222	548	228	558	237	568
alpha_rarefaction_7000_63.txt	7000	63	223	473	207	537	237	529	208	500	188	490	185	525	245	460	231	521	210	496	160	533	203	530	232	418	234	537	218	538	225	551	231	559
alpha_rarefaction_7000_64.txt	7000	64	217	457	212	543	242	551	213	514	181	493	190	531	232	494	232	522	207	488	169	536	221	528	221	402	234	506	208	540	236	545	245	585
alpha_rarefaction_7000_65.txt	7000	65	223	447	215	555	231	538	224	506	176	474	189	519	234	452	238	504	208	499	166	530	203	516	234	409	242	499	218	532	217	539	229	577
alpha_rarefaction_7000_66.txt	7000	66	223	466	204	542	240	539	223	495	182	476	193	502	235	453	244	507	207	484	167	533	212	527	223	418	255	510	220	551	230	537	224	564
alpha_rarefaction_7000_67.txt	7000	67	231	471	204	539	241	555	226	510	195	497	184	504	236	460	230	499	187	510	159	517	210	524	228	410	242	532	217	535	243	550	237	556
alpha_rarefaction_7000_68.txt	7000	68	215	466	215	539	214	550	222	484	191	497	190	507	228	466	236	507	212	493	159	528	225	534	227	415	248	530	218	531	224	561	230	570
alpha_rarefaction_7000_69.txt	7000	69	231	482	208	547	239	532	219	501	180	490	189	511	241	489	241	501	209	492	159	534	212	535	226	414	237	532	214	521	229	580	231	577
alpha_rarefaction_7000_70.txt	7000	70	219	459	204	517	243	523	214	499	184	490	191	520	250	462	230	494	217	487	173	525	214	519	230	409	256	510	234	525	232	545	219	549
alpha_rarefaction_7000_71.txt	7000	71	212	468	203	563	248	558	221	496	196	472	205	520	245	470	230	492	205	514	140	534	194	511	227	417	239	511	217	545	235	547	223	568
alpha_rarefaction_7000_72.txt	7000	72	230	485	204	517	235	538	214	502	188	504	201	513	239	468	241	498	204	515	164	516	213	520	225	407	255	532	216	534	240	555	229	566
alpha_rarefaction_7000_73.txt	7000	73	215	481	207	541	235	544	202	501	192	497	200	527	239	466	243	511	205	507	165	523	218	519	229	426	255	533	212	528	227	562	239	568
alpha_rarefaction_7000_74.txt	7000	74	225	497	215	553	241	525	214	497	169	474	192	511	235	484	243	510	203	502	148	525	203	528	218	422	244	526	214	536	225	545	242	553
alpha_rarefaction_7000_75.txt	7000	75	213	475	214	544	236	527	216	489	189	497	194	535	231	464	232	509	215	507	163	534	213	526	218	419	240	520	228	545	228	539	226	567
alpha_rarefaction_7000_76.txt	7000	76	216	477	204	538	226	539	234	509	185	484	196	508	241	455	233	489	216	504	151	490	214	541	222	419	251	522	220	519	228	536	228	578
alpha_rarefaction_7000_77.txt	7000	77	216	477	206	529	246	558	218	508	182	494	189	497	256	472	235	494	211	519	173	525	204	526	224	418	259	540	224	535	226	542	228	554
alpha_rarefaction_7000_78.txt	7000	78	227	455	207	537	244	542	210	530	178	484	201	521	238	457	231	502	215	497	160	539	218	529	225	411	236	508	208	533	239	540	228	573
alpha_rarefaction_7000_79.txt	7000	79	210	477	205	550	236	528	204	509	172	473	179	511	252	467	233	490	209	491	145	503	208	523	227	419	259	532	225	532	216	535	226	569
alpha_rarefaction_7000_80.txt	7000	80	215	477	208	547	249	547	212	509	177	476	189	501	236	465	237	499	216	490	164	510	199	538	227	429	228	513	224	536	244	565	222	561
alpha_rarefaction_7000_81.txt	7000	81	221	475	215	556	233	546	227	519	196	478	195	507	241	460	234	490	202	496	161	527	215	548	224	430	252	508	209	547	235	538	223	576
alpha_rarefaction_7000_82.txt	7000	82	205	480	206	528	238	535	210	512	179	479	187	519	245	477	235	500	203	523	166	527	213	531	227	422	232	519	212	533	235	565	218	561
alpha_rarefaction_7000_83.txt	7000	83	216	491	200	556	238	531	209	512	189	484	195	511	246	476	248	494	203	502	167	519	205	526	215	432	241	508	218	523	226	557	232	563
alpha_rarefaction_7000_84.txt	7000	84	223	476	208	557	249	567	213	488	177	481	192	529	236	465	222	495	214	505	172	525	218	526	218	420	240	524	215	551	223	547	241	572
alpha_rarefaction_7000_85.txt	7000	85	231	470	217	553	234	531	227	521	182	485	199	505	245	467	230	499	199	503	163	530	212	539	224	410	239	521	216	520	240	553	241	575
alpha_rarefaction_7000_86.txt	7000	86	201	481	203	544	236	541	223	489	186	489	187	512	243	448	253	505	220	506	153	508	219	518	224	417	245	504	219	529	220	556	250	549
alpha_rarefaction_7000_87.txt	7000	87	225	481	211	546	249	548	217	509	186	502	190	515	232	458	236	492	216	493	147	516	208	533	233	437	236	532	218	527	242	549	229	559
alpha_rarefaction_7000_88.txt	7000	88	227	467	199	558	232	541	228	508	180	487	187	512	226	444	241	518	203	482	162	518	219	522	227	441	248	499	223	528	233	529	232	555
alpha_rarefaction_7000_89.txt	7000	89	229	477	209	554	242	544	220	513	189	490	183	508	244	476	226	510	216	506	159	533	214	541	227	413	240	534	216	513	232	553	231	554
alpha_rarefaction_7000_90.txt	7000	90	226	483	219	525	232	541	231	506	183	492	200	494	244	459	242	505	209	498	164	522	212	515	225	418	251	543	215	526	241	559	232	558
alpha_rarefaction_7000_91.txt	7000	91	235	469	204	537	249	527	218	503	174	483	206	505	238	471	243	481	201	506	170	519	195	511	220	422	254	513	219	552	228	561	235	561
alpha_rarefaction_7000_92.txt	7000	92	223	490	208	549	236	529	214	513	178	483	193	529	241	478	239	513	214	491	157	521	210	518	236	406	247	524	213	542	224	558	231	574
alpha_rarefaction_7000_93.txt	7000	93	220	478	205	549	236	558	208	522	189	495	201	512	232	476	236	504	215	493	160	524	214	536	217	410	240	519	217	538	242	553	225	561
alpha_rarefaction_7000_94.txt	7000	94	222	471	211	533	233	549	216	498	192	482	206	514	255	465	219	484	212	505	162	519	221	521	225	423	236	515	218	542	235	543	252	571
alpha_rarefaction_7000_95.txt	7000	95	221	483	210	537	231	547	223	495	186	500	196	522	244	481	223	494	223	507	166	524	204	531	227	430	241	519	224	555	230	570	234	563
alpha_rarefaction_7000_96.txt	7000	96	221	462	221	551	239	534	219	494	185	490	200	523	247	465	240	490	206	496	157	521	199	522	233	419	247	506	218	529	237	547	233	569
alpha_rarefaction_7000_97.txt	7000	97	220	493	195	560	232	554	217	515	183	480	190	517	250	460	233	495	207	503	161	538	203	531	225	434	250	522	218	554	217	559	233	570
alpha_rarefaction_7000_98.txt	7000	98	231	472	211	537	239	544	225	491	188	491	197	507	231	475	238	502	212	515	162	550	209	526	225	406	253	510	215	522	230	551	224	575
alpha_rarefaction_7000_99.txt	7000	99	224	480	219	541	237	543	222	515	199	510	205	518	241	469	248	519	209	513	159	551	201	530	223	407	247	519	209	529	229	543	244	559
alpha_rarefaction_8000_0.txt	8000	0	226	509	234	562	239	563	230	512	184	508	210	543	252	486	244	537	226	537	178	558	219	542	236	457	269	555	221	554	243	599	242	604
alpha_rarefaction_8000_1.txt	8000	1	227	489	224	562	260	564	240	525	195	518	204	540	254	468	249	512	219	545	163	558	227	555	236	438	260	547	224	559	238	582	239	604
alpha_rarefaction_8000_2.txt	8000	2	244	508	228	577	250	555	224	516	186	504	203	553	265	501	242	522	216	544	172	558	217	571	238	459	261	535	224	555	237	580	239	577
alpha_rarefaction_8000_3.txt	8000	3	240	500	211	567	256	559	224	518	193	524	200	548	258	497	248	526	229	517	178	536	227	542	236	456	253	536	228	591	239	572	248	600
alpha_rarefaction_8000_4.txt	8000	4	232	505	211	589	255	584	230	525	198	510	193	532	268	496	252	522	218	530	175	547	224	552	234	432	271	540	226	582	251	566	231	605
alpha_rarefaction_8000_5.txt	8000	5	229	509	205	575	251	566	221	545	190	499	193	527	248	490	251	529	220	533	174	538	228	539	231	429	257	542	228	545	252	576	242	595
alpha_rarefaction_8000_6.txt	8000	6	224	517	210	565	251	555	221	525	188	515	205	549	259	492	231	530	222	534	173	559	230	553	240	454	255	553	229	536	242	577	254	603
alpha_rarefaction_8000_7.txt	8000	7	246	480	222	572	250	552	239	550	183	522	201	544	255	478	251	534	223	516	157	537	238	561	236	444	258	542	231	555	232	577	249	587
alpha_rarefaction_8000_8.txt	8000	8	227	498	213	576	251	554	223	530	186	518	199	519	253	500	247	524	224	547	166	540	222	552	243	438	263	538	226	556	238	553	235	602
alpha_rarefaction_8000_9.txt	8000	9	226	515	217	576	246	564	235	541	203	516	199	547	256	488	247	531	212	515	181	549	216	536	238	446	262	535	216	560	246	583	252	581
alpha_rarefaction_8000_10.txt	8000	10	238	489	216	602	247	567	223	544	206	498	202	533	251	488	249	528	221	519	173	566	222	565	238	437	257	530	239	551	243	591	247	579
alpha_rarefaction_8000_11.txt	8000	11	225	494	219	561	246	564	231	531	183	507	192	545	259	478	243	534	212	535	178	579	228	562	237	425	262	531	222	560	248	591	236	587
alpha_rarefaction_8000_12.txt	8000	12	244	487	223	576	243	577	234	513	198	516	211	527	260	503	256	538	219	523	176	569	219	566	233	441	241	541	230	567	247	578	246	579
alpha_rarefaction_8000_13.txt	8000	13	229	504	211	573	253	561	229	538	195	512	208	548	255	490	247	525	223	509	178	556	224	556	236	437	268	526	230	555	246	570	254	582
alpha_rarefaction_8000_14.txt	8000	14	241	500	232	576	260	559	233	544	181	500	196	555	253	474	251	534	232	511	171	545	223	550	234	422	242	544	246	571	243	581	240	616
alpha_rarefaction_8000_15.txt	8000	15	241	493	222	566	249	552	244	534	198	502	197	519	255	519	249	535	223	538	169	545	222	550	235	455	260	532	234	560	242	581	249	584
alpha_rarefaction_8000_16.txt	8000	16	242	511	236	578	237	574	219	525	192	504	203	541	269	500	252	525	213	541	169	545	221	533	241	441	267	549	225	562	242	577	258	577
alpha_rarefaction_8000_17.txt	8000	17	235	518	221	575	246	564	224	538	202	520	201	536	259	503	251	506	223	519	173	550	206	556	238	440	245	562	226	552	236	581	239	592
alpha_rarefaction_8000_18.txt	8000	18	237	492	223	577	255	555	241	548	197	507	220	547	264	486	250	527	214	532	165	550	215	550	236	446	248	553	221	566	242	577	231	612
alpha_rarefaction_8000_19.txt	8000	19	236	489	225	557	248	576	241	537	186	513	201	549	262	493	242	520	215	526	181	541	235	547	232	441	261	542	219	568	233	596	250	587
alpha_rarefaction_8000_20.txt	8000	20	232	491	207	562	259	576	235	529	197	510	207	524	252	502	241	526	215	521	162	542	226	554	236	448	269	535	226	549	223	569	236	591
alpha_rarefaction_8000_21.txt	8000	21	238	478	227	567	251	578	244	519	211	505	203	553	275	496	252	513	208	538	165	561	229	546	239	446	260	547	234	559	243	575	247	590
alpha_rarefaction_8000_22.txt	8000	22	230	513	226	571	241	568	224	533	189	503	200	535	257	484	251	529	218	535	181	541	229	549	238	452	259	537	223	563	250	602	253	592
alpha_rarefaction_8000_23.txt	8000	23	242	504	224	569	251	560	228	537	193	512	218	544	253	501	246	514	229	515	175	550	211	560	237	427	240	540	223	561	248	568	247	620
alpha_rarefaction_8000_24.txt	8000	24	238	503	218	562	246	552	228	534	194	493	203	541	260	511	252	521	225	527	165	564	228	553	238	453	255	557	231	562	246	574	237	599
alpha_rarefaction_8000_25.txt	8000	25	237	506	232	576	249	569	238	517	198	501	212	549	257	489	250	521	233	528	161	567	226	560	240	441	262	555	230	559	241	581	243	598
alpha_rarefaction_8000_26.txt	8000	26	233	520	230	563	242	580	230	526	196	510	211	540	256	494	251	530	212	535	181	558	222	539	240	423	252	544	225	553	232	576	239	600
alpha_rarefaction_8000_27.txt	8000	27	224	500	218	562	257	573	233	510	189	498	193	535	271	491	234	527	222	519	166	562	219	545	238	445	262	557	220	554	247	582	238	588
alpha_rarefaction_8000_28.txt	8000	28	233	485	213	554	247	566	226	540	195	503	210	544	253	491	243	527	212	528	166	562	217	553	238	443	254	539	215	562	246	582	245	581
alpha_rarefaction_8000_29.txt	8000	29	230	492	217	600	247	556	218	544	184	507	215	541	267	503	252	527	213	529	165	544	222	549	241	443	245	546	220	547	238	573	238	582
alpha_rarefaction_8000_30.txt	8000	30	220	505	220	574	246	564	230	535	185	499	205	548	262	513	253	536	223	508	182	537	213	540	235	447	265	517	214	575	230	574	245	607
alpha_rarefaction_8000_31.txt	8000	31	249	507	230	549	251	559	224	522	187	510	204	525	257	497	238	522	225	533	176	527	219	546	235	458	271	548	225	567	244	572	237	596
alpha_rarefaction_8000_32.txt	8000	32	230	500	211	557	256	571	229	527	198	507	218	543	247	482	252	543	227	505	173	545	222	565	235	460	254	551	232	544	240	583	231	588
alpha_rarefaction_8000_33.txt	8000	33	236	494	215	594	250	564	242	544	199	501	190	541	245	496	252	525	210	516	168	562	222	551	233	434	271	548	233	554	251	579	252	607
alpha_rarefaction_8000_34.txt	8000	34	234	497	215	581	248	550	224	524	201	505	187	534	240	493	245	530	228	548	174	570	219	539	231	415	260	528	242	562	235	578	241	605
alpha_rarefaction_8000_35.txt	8000	35	232	485	222	560	251	550	227	532	192	526	210	537	267	493	242	519	212	544	171	566	222	553	234	462	266	547	228	592	242	584	242	592
alpha_rarefaction_8000_36.txt	8000	36	234	481	215	587	244	565	226	535	195	512	203	529	260	505	246	525	221	524	174	570	230	561	242	421	263	546	227	571	249	584	239	597
alpha_rarefaction_8000_37.txt	8000	37	232	508	216	570	250	559	225	522	185	512	195	526	250	486	255	536	222	515	163	555	227	555	242	447	262	526	237	541	252	583	254	599
alpha_rarefaction_8000_38.txt	8000	38	235	523	224	567	252	564	238	536	193	501	198	532	260	481	256	515	220	537	174	534	212	564	242	429	254	547	222	568	237	584	239	601
alpha_rarefaction_8000_39.txt	8000	39	243	511	231	571	242	555	229	522	188	514	196	547	264	478	249	530	226	515	177	565	239	562	241	441	249	556	225	575	227	579	261	629
alpha_rarefaction_8000_40.txt	8000	40	225	508	220	557	245	564	227	527	190	513	214	552	251	504	244	544	220	537	169	550	224	560	241	450	252	544	229	567	248	574	252	590
alpha_rarefaction_8000_41.txt	8000	41	214	482	224	583	251	557	226	509	184	512	202	545	257	492	246	525	217	513	170	569	209	556	241	443	258	547	223	559	239	595	239	593
alpha_rarefaction_8000_42.txt	8000	42	240	491	233	564	238	550	228	540	180	513	205	548	257	497	242	522	219	539	179	582	224	543	238	440	258	546	228	546	249	576	251	592
alpha_rarefaction_8000_43.txt	8000	43	220	489	217	570	256	566	231	547	183	514	199	546	255	488	261	518	210	527	182	556	216	558	239	451	264	542	228	557	247	583	247	587
alpha_rarefaction_8000_44.txt	8000	44	236	509	218	575	244	562	226	554	187	516	199	547	259	495	239	521	219	515	170	558	221	551	246	432	262	532	209	571	241	552	241	603
alpha_rarefaction_8000_45.txt	8000	45	235	501	225	572	247	579	233	528	190	511	208	537	262	508	240	531	228	507	169	551	227	546	244	437	247	534	224	562	240	570	240	613
alpha_rarefaction_8000_46.txt	8000	46	222	487	215	589	254	566	237	550	184	504	210	546	257	469	238	521	220	516	180	576	216	544	239	449	246	528	230	560	238	590	241	585
alpha_rarefaction_8000_47.txt	8000	47	223	486	228	565	246	571	235	525	202	510	206	540	234	485	239	513	223	530	178	533	230	532	240	438	270	538	232	541	248	577	237	586
alpha_rarefaction_8000_48.txt	8000	48	231	505	227	573	244	560	228	527	188	509	214	537	253	518	249	531	224	527	169	547	228	555	239	447	236	546	227	551	241	594	238	595
alpha_rarefaction_8000_49.txt	8000	49	234	514	235	560	243	567	228	516	192	519	200	549	248	488	256	540	207	532	180	554	214	549	238	457	258	531	232	563	249	567	242	604
alpha_rarefaction_8000_50.txt	8000	50	222	496	233	574	246	563	229	522	206	513	216	547	246	495	238	537	224	532	164	580	223	556	238	448	251	533	227	561	243	559	242	581
alpha_rarefaction_8000_51.txt	8000	51	237	487	220	585	244	564	232	524	188	510	208	533	238	494	257	528	226	522	169	550	216	558	242	444	253	550	228	555	248	572	238	583
alpha_rarefaction_8000_52.txt	8000	52	225	490	231	579	253	572	224	536	190	507	198	539	256	495	257	524	232	505	164	552	214	566	243	443	261	555	233	553	254	593	249	598
alpha_rarefaction_8000_53.txt	8000	53	217	518	216	576	250	562	239	508	189	500	200	549	265	467	246	531	217	518	180	550	219	554	242	441	258	549	230	559	238	574	231	588
alpha_rarefaction_8000_54.txt	8000	54	238	469	210	564	248	562	231	525	181	515	198	542	263	488	249	504	214	516	167	556	217	549	240	441	245	555	215	574	246	578	240	628
alpha_rarefaction_8000_55.txt	8000	55	233	491	204	572	241	546	229	534	191	526	203	546	244	493	245	520	218	541	177	560	232	550	234	448	263	532	229	551	249	591	243	593
alpha_rarefaction_8000_56.txt	8000	56	243	489	218	571	242	552	221	530	187	506	210	547	253	512	249	518	229	516	180	561	211	560	235	442	244	562	221	559	247	579	234	609
alpha_rarefaction_8000_57.txt	8000	57	230	494	212	572	240	584	234	523	192	512	208	543	252	495	257	523	214	510	169	572	217	557	234	429	257	528	212	547	241	597	232	586
alpha_rarefaction_8000_58.txt	8000	58	259	477	211	568	249	573	239	531	199	505	201	537	250	499	250	522	228	525	163	536	224	537	235	445	254	543	246	569	256	570	234	588
alpha_rarefaction_8000_59.txt	8000	59	237	483	227	576	249	557	231	526	202	509	201	527	255	491	238	519	221	511	169	544	224	559	237	441	267	524	232	566	241	571	243	596
alpha_rarefaction_8000_60.txt	8000	60	230	514	215	574	256	574	234	546	197	508	209	514	248	485	248	520	216	515	165	548	234	555	232	436	256	536	223	546	242	588	246	596
alpha_rarefaction_8000_61.txt	8000	61	232	505	229	579	249	574	232	540	196	506	203	540	259	506	252	524	219	509	161	553	224	553	236	446	265	545	237	549	250	572	236	596
alpha_rarefaction_8000_62.txt	8000	62	236	498	226	572	248	561	231	524	177	493	207	546	251	491	252	528	208	520	182	553	225	546	240	450	257	553	225	544	245	589	266	611
alpha_rarefaction_8000_63.txt	8000	63	242	502	227	584	245	553	223	536	185	509	198	536	265	479	240	518	226	516	171	569	219	544	231	467	265	540	223	561	249	593	245	616
alpha_rarefaction_8000_64.txt	8000	64	232	492	209	581	253	565	227	541	208	516	198	544	250	506	258	519	212	530	158	537	218	540	229	460	250	550	231	557	238	578	235	571
alpha_rarefaction_8000_65.txt	8000	65	225	490	222	576	248	571	230	514	194	500	203	535	260	491	254	513	220	523	169	554	218	562	243	441	257	533	232	545	240	588	240	583
alpha_rarefaction_8000_66.txt	8000	66	236	500	212	569	254	586	223	532	192	516	202	531	277	479	247	530	220	509	174	555	213	551	243	452	257	534	232	560	242	574	239	601
alpha_rarefaction_8000_67.txt	8000	67	229	507	214	585	246	544	228	539	187	497	204	523	256	494	253	522	219	530	163	541	231	539	236	445	262	542	238	569	242	592	245	604
alpha_rarefaction_8000_68.txt	8000	68	244	481	217	590	256	540	228	533	198	495	202	561	252	482	253	524	205	539	183	559	217	530	235	439	256	554	226	560	240	576	243	608
alpha_rarefaction_8000_69.txt	8000	69	218	494	216	575	248	562	214	536	204	495	212	531	251	474	251	529	231	529	168	559	213	559	238	438	251	533	223	545	222	573	242	600
alpha_rarefaction_8000_70.txt	8000	70	236	490	205	563	246	580	233	534	191	496	201	540	256	485	248	525	222	525	159	568	214	559	232	463	259	564	232	567	259	591	243	593
alpha_rarefaction_8000_71.txt	8000	71	221	499	224	582	243	576	224	519	181	516	199	514	243	473	255	512	214	499	157	542	223	554	231	451	244	541	233	556	242	576	259	575
alpha_rarefaction_8000_72.txt	8000	72	246	489	221	586	256	575	230	523	202	518	208	552	256	505	247	541	209	533	171	549	226	573	234	435	254	554	220	566	236	584	258	610
alpha_rarefaction_8000_73.txt	8000	73	232	519	221	571	238	573	232	555	195	500	210	535	261	506	255	510	239	521	166	539	222	562	240	435	271	537	228	547	243	592	242	587
alpha_rarefaction_8000_74.txt	8000	74	231	516	230	554	260	554	235	512	198	500	203	551	265	493	247	538	222	516	167	570	222	542	234	451	247	544	235	579	252	569	254	586
alpha_rarefaction_8000_75.txt	8000	75	227	511	222	571	254	576	233	539	194	507	211	547	255	480	253	541	219	532	164	546	213	542	241	447	262	541	229	547	243	588	259	604
alpha_rarefaction_8000_76.txt	8000	76	221	522	221	578	247	561	233	514	179	509	182	535	250	503	251	520	230	515	177	569	215	551	234	427	248	538	219	566	258	558	250	594
alpha_rarefaction_8000_77.txt	8000	77	231	498	216	580	242	569	223	538	199	514	204	520	260	483	252	525	216	519	169	541	230	546	244	434	262	532	226	569	253	576	244	584
alpha_rarefaction_8000_78.txt	8000	78	231	508	222	577	239	562	228	533	205	527	202	560	263	498	249	513	216	506	162	559	232	546	235	444	270	540	223	563	256	578	259	583
alpha_rarefaction_8000_79.txt	8000	79	226	498	211	575	247	554	240	525	198	497	198	530	266	484	242	538	215	539	161	545	218	546	241	448	253	536	211	553	248	568	233	586
alpha_rarefaction_8000_80.txt	8000	80	245	508	223	570	261	541	227	517	176	492	201	529	255	484	252	529	213	510	165	546	223	551	237	428	252	556	238	571	241	582	238	622
alpha_rarefaction_8000_81.txt	8000	81	234	497	229	581	260	547	233	542	186	500	197	542	256	499	254	527	213	522	159	570	220	561	233	450	267	558	224	560	242	604	253	591
alpha_rarefaction_8000_82.txt	8000	82	232	507	208	561	251	576	237	530	193	503	212	542	258	498	240	534	220	520	164	557	208	536	236	439	253	549	223	563	253	586	236	593
alpha_rarefaction_8000_83.txt	8000	83	237	499	223	570	254	575	227	526	199	513	198	539	251	484	247	523	222	539	167	577	222	544	242	428	253	540	236	561	248	578	248	593
alpha_rarefaction_8000_84.txt	8000	84	241	498	216	589	246	555	239	535	194	510	198	537	258	499	258	521	210	514	172	563	231	566	242	434	261	545	229	568	245	593	245	594
alpha_rarefaction_8000_85.txt	8000	85	241	497	218	567	250	570	239	533	183	504	208	527	256	491	253	523	213	522	174	570	221	570	237	460	255	539	222	572	241	579	247	599
alpha_rarefaction_8000_86.txt	8000	86	235	504	226	566	252	556	216	539	186	500	190	542	257	501	243	532	227	527	171	554	208	562	242	458	240	548	232	554	241	567	232	597
alpha_rarefaction_8000_87.txt	8000	87	236	508	218	580	247	572	235	513	206	489	204	556	263	478	249	522	224	513	171	560	233	558	235	440	271	523	245	565	251	569	249	594
alpha_rarefaction_8000_88.txt	8000	88	234	518	218	582	251	552	223	522	184	502	208	534	248	501	252	536	215	525	175	563	238	559	238	463	259	549	221	556	243	571	237	581
alpha_rarefaction_8000_89.txt	8000	89	233	499	227	577	251	571	217	550	192	505	207	547	249	499	252	530	235	523	169	560	218	546	236	449	251	564	244	554	244	586	230	589
alpha_rarefaction_8000_90.txt	8000	90	225	507	218	570	251	550	229	526	201	501	201	553	256	475	247	523	218	523	159	550	215	538	234	450	256	553	221	545	248	571	250	600
alpha_rarefaction_8000_91.txt	8000	91	241	528	218	585	250	559	224	518	192	505	207	535	252	481	256	537	214	543	163	537	230	546	232	444	244	544	236	544	247	567	245	605
alpha_rarefaction_8000_92.txt	8000	92	234	495	220	583	240	564	230	529	191	511	205	528	257	486	257	527	217	531	166	563	215	557	245	444	257	551	234	570	253	564	235	601
alpha_rarefaction_8000_93.txt	8000	93	224	473	214	561	237	574	235	537	195	501	199	538	262	483	246	534	221	531	177	564	212	551	235	432	269	559	233	555	255	579	248	600
alpha_rarefaction_8000_94.txt	8000	94	231	501	222	577	233	575	226	527	198	502	214	535	257	498	256	516	224	538	165	564	227	570	235	441	265	541	224	561	252	561	240	601
alpha_rarefaction_8000_95.txt	8000	95	235	507	207	581	242	559	234	524	195	509	214	520	252	504	253	513	220	533	174	563	221	554	239	434	255	539	214	552	241	573	247	586
alpha_rarefaction_8000_96.txt	8000	96	227	497	216	563	246	581	230	520	186	517	202	532	261	499	245	518	217	507	174	571	216	558	237	464	253	531	236	549	261	577	231	628
alpha_rarefaction_8000_97.txt	8000	97	228	481	236	583	243	570	224	507	185	498	207	542	240	485	245	528	225	525	171	565	222	554	234	426	251	546	231	544	259	592	251	586
alpha_rarefaction_8000_98.txt	8000	98	238	494	210	562	242	573	222	519	204	507	204	542	262	493	256	522	227	525	171	553	211	555	236	416	275	554	221	545	244	559	236	595
alpha_rarefaction_8000_99.txt	8000	99	227	497	245	566	251	568	223	529	182	499	199	546	247	491	247	526	219	509	181	579	221	551	236	425	247	545	222	577	242	587	244	594
alpha_rarefaction_9000_0.txt	9000	0	252	516	238	599	258	572	252	545	205	517	218	576	275	511	275	536	238	538	171	584	248	582	250	448	272	577	226	577	257	608	251	617
alpha_rarefaction_9000_1.txt	9000	1	260	516	225	593	262	574	238	543	213	538	211	567	263	521	248	540	225	545	183	579	235	583	248	455	263	558	234	596	261	605	262	630
alpha_rarefaction_9000_2.txt	9000	2	243	518	223	583	254	594	241	559	195	528	217	550	270	513	265	547	229	552	191	574	225	563	249	457	268	567	244	599	255	584	263	629
alpha_rarefaction_9000_3.txt	9000	3	249	535	226	607	260	588	242	567	200	520	206	546	271	534	248	538	224	558	161	600	222	581	250	473	266	566	242	560	248	592	258	606
alpha_rarefaction_9000_4.txt	9000	4	232	517	234	603	261	591	234	555	202	528	216	573	260	519	260	538	217	539	176	576	227	575	250	469	271	555	238	579	261	619	256	618
alpha_rarefaction_9000_5.txt	9000	5	234	499	245	603	260	576	236	558	202	534	216	554	267	501	259	545	226	554	169	574	232	573	247	444	278	550	220	597	252	611	260	618
alpha_rarefaction_9000_6.txt	9000	6	244	516	235	587	253	581	235	569	178	518	226	554	271	499	264	539	237	538	179	564	243	572	250	451	258	561	231	573	271	599	259	616
alpha_rarefaction_9000_7.txt	9000	7	242	522	214	621	258	583	235	551	201	526	205	550	260	489	260	545	230	528	176	577	229	577	250	465	268	574	241	582	251	608	261	612
alpha_rarefaction_9000_8.txt	9000	8	250	514	230	601	265	595	238	554	207	523	211	553	270	520	247	549	224	535	173	574	238	565	248	465	270	574	232	574	244	619	257	608
alpha_rarefaction_9000_9.txt	9000	9	240	522	237	598	257	584	243	554	195	527	215	574	265	506	246	544	231	541	185	577	230	572	250	463	270	560	233	597	253	599	242	625
alpha_rarefaction_9000_10.txt	9000	10	226	511	228	602	259	587	256	562	207	525	217	573	269	506	261	555	238	563	186	585	235	584	248	458	257	550	236	576	261	611	248	631
alpha_rarefaction_9000_11.txt	9000	11	240	538	227	602	255	595	240	539	212	531	222	571	262	532	275	536	231	547	168	592	240	577	248	473	256	578	237	590	243	589	252	617
alpha_rarefaction_9000_12.txt	9000	12	264	539	233	601	264	587	243	560	210	525	221	563	261	513	261	570	222	543	181	574	233	578	250	458	278	569	233	603	264	600	273	624
alpha_rarefaction_9000_13.txt	9000	13	237	512	224	599	265	598	243	549	196	527	210	563	264	513	256	556	230	546	184	590	231	579	249	469	276	568	228	576	251	599	274	607
alpha_rarefaction_9000_14.txt	9000	14	253	509	230	591	261	584	244	559	212	527	214	546	254	525	261	547	233	542	197	571	232	584	248	481	263	557	247	576	269	584	264	622
alpha_rarefaction_9000_15.txt	9000	15	243	532	238	592	256	608	241	548	214	527	221	549	251	526	257	548	234	543	179	588	226	597	250	450	269	550	244	588	241	602	261	605
alpha_rarefaction_9000_16.txt	9000	16	241	523	228	600	253	578	244	576	199	517	222	558	271	514	261	553	229	547	186	582	224	577	248	483	281	532	230	565	254	609	269	624
alpha_rarefaction_9000_17.txt	9000	17	242	500	226	599	258	585	234	542	211	530	211	569	259	509	256	549	238	540	170	560	231	566	250	462	259	549	243	582	256	604	257	612
alpha_rarefaction_9000_18.txt	9000	18	255	511	234	594	265	569	237	549	194	529	224	568	278	497	255	551	248	541	170	576	230	582	249	467	243	551	234	595	250	607	262	629
alpha_rarefaction_9000_19.txt	9000	19	235	522	220	594	256	587	245	563	186	500	206	563	249	495	258	531	249	563	183	562	236	575	249	468	274	566	243	576	253	631	258	620
alpha_rarefaction_9000_20.txt	9000	20	251	511	235	598	270	588	245	567	203	521	218	576	266	514	268	547	224	536	175	569	230	582	250	461	258	566	239	588	244	606	252	632
alpha_rarefaction_9000_21.txt	9000	21	236	509	222	609	258	589	246	566	203	534	209	563	274	524	268	555	234	558	183	581	231	567	250	454	262	563	247	578	252	601	259	619
alpha_rarefaction_9000_22.txt	9000	22	252	536	238	601	258	581	237	563	199	522	226	565	268	521	269	553	222	553	197	577	233	577	248	468	257	553	243	586	262	600	262	612
alpha_rarefaction_9000_23.txt	9000	23	242	501	243	587	268	578	247	553	202	531	218	558	268	509	257	547	233	539	176	568	236	567	248	449	257	563	237	579	254	615	270	633
alpha_rarefaction_9000_24.txt	9000	24	247	499	221	587	253	590	233	563	203	529	212	556	273	506	256	550	219	552	174	573	240	576	249	462	268	563	239	587	255	601	254	621
alpha_rarefaction_9000_25.txt	9000	25	259	528	242	591	251	573	235	564	206	519	221	564	262	506	255	537	231	553	189	586	228	560	250	462	266	552	236	574	268	617	269	613
alpha_rarefaction_9000_26.txt	9000	26	252	531	230	597	267	584	237	534	197	529	220	565	261	508	267	542	224	538	170	590	222	570	250	478	277	558	236	576	252	588	239	625
alpha_rarefaction_9000_27.txt	9000	27	257	535	238	591	263	593	247	546	199	528	222	547	272	501	255	545	225	548	180	561	230	571	249	475	270	566	230	560	250	598	250	618
alpha_rarefaction_9000_28.txt	9000	28	248	528	216	589	255	602	239	542	204	527	206	572	273	513	251	527	236	545	171	586	236	566	249	445	280	563	229	575	255	596	250	638
alpha_rarefaction_9000_29.txt	9000	29	245	544	239	601	248	579	250	559	201	527	222	554	263	507	261	538	237	523	174	582	229	581	247	463	276	566	231	579	264	607	258	618
alpha_rarefaction_9000_30.txt	9000	30	228	532	225	595	257	579	237	559	207	529	203	554	264	514	251	535	228	544	192	589	235	578	249	477	272	561	230	595	260	610	264	636
alpha_rarefaction_9000_31.txt	9000	31	235	514	226	592	244	600	248	540	204	532	218	552	258	515	258	552	215	549	181	579	237	578	248	480	267	561	249	582	257	602	255	632
alpha_rarefaction_9000_32.txt	9000	32	235	527	228	606	265	594	238	540	200	536	212	563	268	509	257	546	236	541	169	567	222	573	249	476	273	562	225	572	247	599	243	620
alpha_rarefaction_9000_33.txt	9000	33	240	539	237	594	252	589	237	560	200	533	229	563	267	526	266	548	237	535	190	602	222	587	247	445	284	571	239	579	259	585	262	633
alpha_rarefaction_9000_34.txt	9000	34	231	516	232	605	269	580	228	558	198	522	203	573	270	516	273	562	233	546	175	573	227	570	247	474	256	569	234	581	254	602	252	608
alpha_rarefaction_9000_35.txt	9000	35	246	502	235	601	260	575	245	572	203	531	207	542	271	509	256	550	226	550	180	573	235	565	249	486	267	560	232	589	243	607	250	619
alpha_rarefaction_9000_36.txt	9000	36	244	518	241	579	247	567	236	561	214	519	205	573	269	517	255	551	222	542	182	568	220	575	246	457	268	556	227	560	259	614	251	616
alpha_rarefaction_9000_37.txt	9000	37	260	528	222	605	253	585	235	550	210	523	211	556	265	500	266	548	237	559	174	572	240	578	250	458	262	577	240	593	245	590	264	628
alpha_rarefaction_9000_38.txt	9000	38	261	536	236	573	261	576	241	558	196	511	222	571	264	516	259	539	227	541	199	575	238	582	250	480	271	566	238	569	253	605	254	636
alpha_rarefaction_9000_39.txt	9000	39	255	525	238	601	268	595	242	554	201	544	213	559	259	505	262	551	228	558	177	572	224	580	250	465	264	573	226	566	264	605	241	623
alpha_rarefaction_9000_40.txt	9000	40	247	529	229	599	264	586	247	568	217	531	214	556	270	512	239	560	226	539	175	568	232	577	249	471	272	561	236	591	265	602	253	616
alpha_rarefaction_9000_41.txt	9000	41	248	520	248	610	255	587	235	549	208	535	221	555	255	510	267	526	216	541	182	577	226	568	250	461	264	568	243	576	263	589	252	615
alpha_rarefaction_9000_42.txt	9000	42	245	514	235	590	261	578	244	558	200	517	211	559	263	492	264	538	247	552	178	568	241	586	250	465	273	580	237	572	254	628	244	609
alpha_rarefaction_9000_43.txt	9000	43	243	536	224	602	258	584	247	555	198	528	216	562	264	505	262	548	223	566	184	578	235	582	249	468	274	554	240	594	251	594	259	628
alpha_rarefaction_9000_44.txt	9000	44	240	523	230	577	261	582	249	551	202	515	211	566	268	527	250	552	224	546	186	592	233	580	247	461	261	562	239	579	243	604	259	618
alpha_rarefaction_9000_45.txt	9000	45	242	542	232	598	268	606	234	561	210	518	217	559	273	527	269	545	239	557	180	570	232	575	245	479	276	577	239	585	240	594	248	625
alpha_rarefaction_9000_46.txt	9000	46	259	520	233	602	248	569	243	551	190	528	218	557	268	527	246	563	226	537	180	584	244	576	247	450	255	567	238	585	268	604	251	618
alpha_rarefaction_9000_47.txt	9000	47	241	521	242	595	262	594	230	575	206	529	220	561	265	530	269	550	238	551	174	588	227	575	248	455	265	550	254	584	257	595	249	622
alpha_rarefaction_9000_48.txt	9000	48	242	534	234	589	261	581	238	549	202	530	217	575	258	515	265	550	241	543	176	572	225	582	249	451	281	558	232	582	254	610	240	629
alpha_rarefaction_9000_49.txt	9000	49	236	533	225	595	262	575	243	547	195	521	221	557	269	525	257	555	221	534	175	572	235	571	249	473	277	573	235	594	249	618	256	601
alpha_rarefaction_9000_50.txt	9000	50	245	527	222	587	259	588	233	566	198	523	205	548	262	516	259	556	230	525	178	557	237	577	249	480	268	569	239	586	244	596	267	629
alpha_rarefaction_9000_51.txt	9000	51	247	514	233	602	264	587	240	564	213	532	209	565	270	530	265	542	231	544	181	570	224	579	248	466	284	570	233	573	266	599	255	620
alpha_rarefaction_9000_52.txt	9000	52	240	511	231	575	265	600	237	560	199	522	210	551	275	517	263	544	243	567	171	580	242	582	249	464	269	583	244	582	237	613	265	620
alpha_rarefaction_9000_53.txt	9000	53	237	506	243	596	263	562	240	556	210	516	217	567	270	512	252	550	236	536	189	578	228	561	248	460	254	550	236	588	258	595	260	617
alpha_rarefaction_9000_54.txt	9000	54	244	511	219	611	265	572	249	552	203	531	216	555	271	499	260	541	238	532	179	578	237	573	250	457	275	559	237	579	252	587	254	621
alpha_rarefaction_9000_55.txt	9000	55	240	528	245	600	256	594	242	540	202	531	209	570	263	527	248	543	219	529	176	578	234	579	248	460	272	570	238	576	267	601	254	626
alpha_rarefaction_9000_56.txt	9000	56	245	547	233	597	254	573	237	538	201	522	221	562	263	528	257	546	223	544	178	580	221	582	250	467	264	555	238	586	250	595	250	627
alpha_rarefaction_9000_57.txt	9000	57	244	511	241	619	257	588	250	569	205	525	214	567	266	492	261	544	209	537	182	583	241	584	249	473	272	561	245	584	255	590	246	609
alpha_rarefaction_9000_58.txt	9000	58	240	519	248	610	261	584	243	546	196	528	223	571	262	519	257	537	230	538	167	568	231	584	249	453	268	552	240	588	256	604	254	631
alpha_rarefaction_9000_59.txt	9000	59	252	525	233	619	265	584	242	557	193	532	217	561	274	513	254	548	228	545	184	584	222	568	250	460	263	577	230	578	256	613	250	625
alpha_rarefaction_9000_60.txt	9000	60	236	520	226	603	261	602	240	571	210	532	215	568	274	507	266	551	211	556	167	583	246	574	246	447	258	558	236	560	270	610	262	622
alpha_rarefaction_9000_61.txt	9000	61	255	507	225	599	257	592	244	566	197	527	228	553	276	518	258	539	227	548	187	587	238	572	250	463	275	560	238	578	257	600	255	621
alpha_rarefaction_9000_62.txt	9000	62	238	546	231	607	264	585	245	547	208	523	227	562	264	518	265	559	234	554	191	582	237	598	248	468	268	560	237	597	264	586	248	611
alpha_rarefaction_9000_63.txt	9000	63	235	507	230	588	262	577	239	551	206	525	218	555	259	500	275	540	229	552	170	565	245	572	249	476	272	573	232	574	248	599	255	614
alpha_rarefaction_9000_64.txt	9000	64	243	525	217	588	256	588	239	567	204	525	201	543	259	499	258	555	225	563	174	580	231	581	248	439	267	563	243	578	249	592	249	631
alpha_rarefaction_9000_65.txt	9000	65	242	516	232	588	255	591	228	560	205	525	214	556	260	522	261	559	231	537	178	563	232	570	249	463	277	544	247	588	239	614	261	614
alpha_rarefaction_9000_66.txt	9000	66	251	523	220	602	253	587	246	558	208	526	203	547	268	505	255	541	229	538	182	559	228	582	250	453	270	578	247	587	251	605	257	633
alpha_rarefaction_9000_67.txt	9000	67	241	508	223	579	261	592	235	535	197	521	206	563	260	522	265	547	223	542	188	579	233	574	249	460	272	540	243	581	254	606	250	624
alpha_rarefaction_9000_68.txt	9000	68	234	548	234	608	255	597	245	555	208	524	202	572	261	515	259	536	227	551	183	593	222	580	249	446	252	558	232	598	250	603	250	638
alpha_rarefaction_9000_69.txt	9000	69	247	501	232	613	244	584	235	558	203	522	209	568	265	504	250	548	231	553	189	588	231	579	250	472	262	562	240	594	258	630	251	629
alpha_rarefaction_9000_70.txt	9000	70	233	521	237	588	265	601	236	558	195	531	215	569	269	515	247	542	217	541	191	560	232	577	249	473	268	572	249	581	260	592	260	622
alpha_rarefaction_9000_71.txt	9000	71	253	517	234	594	263	586	237	557	216	516	212	559	266	501	262	555	226	550	178	582	230	579	248	460	267	578	246	568	252	601	252	609
alpha_rarefaction_9000_72.txt	9000	72	239	503	222	605	273	584	249	560	207	519	213	550	258	531	260	565	239	541	179	570	219	571	247	472	270	547	239	564	265	593	249	628
alpha_rarefaction_9000_73.txt	9000	73	240	519	241	597	252	589	231	555	199	539	220	557	264	536	277	524	220	544	201	560	234	580	249	454	269	567	231	593	256	597	257	622
alpha_rarefaction_9000_74.txt	9000	74	245	538	221	617	258	573	238	543	210	521	215	566	260	531	266	547	228	555	178	582	236	579	248	449	267	571	245	579	247	592	251	620
alpha_rarefaction_9000_75.txt	9000	75	251	515	234	601	255	575	239	552	196	520	216	548	269	520	265	536	228	546	174	573	238	580	248	459	267	562	244	569	256	604	258	617
alpha_rarefaction_9000_76.txt	9000	76	247	521	227	610	261	575	243	567	210	524	211	566	270	523	256	546	226	532	187	585	243	581	248	480	268	561	235	598	246	616	259	630
alpha_rarefaction_9000_77.txt	9000	77	243	523	223	599	255	588	239	543	207	531	195	557	269	524	257	555	229	540	189	568	236	547	249	458	260	573	228	584	260	617	259	629
alpha_rarefaction_9000_78.txt	9000	78	239	526	224	583	260	575	241	545	199	524	217	566	268	505	266	550	215	544	173	588	238	569	250	454	273	553	241	577	251	597	241	614
alpha_rarefaction_9000_79.txt	9000	79	250	516	227	617	266	588	243	571	213	523	225	567	265	510	267	547	209	546	184	601	221	586	250	474	276	568	238	583	262	613	254	621
alpha_rarefaction_9000_80.txt	9000	80	245	521	247	596	250	590	246	556	196	529	203	566	277	508	261	537	229	550	186	576	232	594	249	470	259	582	241	575	261	598	279	625
alpha_rarefaction_9000_81.txt	9000	81	240	513	221	584	259	582	231	551	204	536	215	542	264	497	265	536	221	552	180	578	245	552	248	459	266	576	233	571	243	611	243	618
alpha_rarefaction_9000_82.txt	9000	82	248	529	227	589	259	599	243	548	203	516	212	559	277	523	252	548	237	542	177	572	225	581	249	463	270	568	244	564	249	598	246	619
alpha_rarefaction_9000_83.txt	9000	83	246	509	223	588	267	596	255	560	193	525	212	562	252	505	252	546	238	533	174	589	230	581	249	453	265	573	236	573	257	606	238	634
alpha_rarefaction_9000_84.txt	9000	84	247	507	235	602	261	591	234	569	210	530	215	575	269	509	262	552	226	538	174	586	235	592	248	463	260	564	238	581	252	616	250	627
alpha_rarefaction_9000_85.txt	9000	85	238	535	239	596	269	577	242	553	195	516	228	555	274	520	256	553	220	547	185	596	235	569	249	470	257	567	241	588	252	601	266	621
alpha_rarefaction_9000_86.txt	9000	86	241	518	230	599	251	593	241	534	190	529	211	561	258	518	256	537	229	543	180	588	221	592	248	466	261	556	232	574	263	619	253	617
alpha_rarefaction_9000_87.txt	9000	87	259	512	239	599	253	598	241	554	204	518	204	552	281	522	262	553	227	544	170	571	224	570	248	457	269	569	234	569	248	605	251	619
alpha_rarefaction_9000_88.txt	9000	88	247	517	247	606	264	584	237	551	192	510	208	577	259	500	253	527	233	564	181	576	222	600	249	468	250	577	238	605	249	587	257	633
alpha_rarefaction_9000_89.txt	9000	89	238	508	240	582	269	591	242	569	203	529	206	548	272	522	267	548	227	538	182	577	228	572	249	470	277	567	250	573	243	604	251	619
alpha_rarefaction_9000_90.txt	9000	90	242	508	226	590	262	593	242	546	203	533	220	578	266	528	255	545	242	553	166	580	237	578	249	462	275	553	237	566	248	606	269	611
alpha_rarefaction_9000_91.txt	9000	91	251	510	239	598	259	593	250	555	193	524	215	573	275	503	257	555	227	557	175	571	232	574	250	455	283	555	232	589	269	605	238	617
alpha_rarefaction_9000_92.txt	9000	92	251	536	243	585	262	589	236	556	205	532	197	558	260	519	257	564	226	538	177	585	242	578	250	456	263	571	240	579	257	601	250	603
alpha_rarefaction_9000_93.txt	9000	93	258	523	233	582	254	608	229	552	208	535	208	571	287	516	256	542	221	557	177	587	228	572	248	466	257	565	235	577	264	593	256	628
alpha_rarefaction_9000_94.txt	9000	94	239	518	225	610	261	597	254	563	181	513	207	561	252	513	263	530	230	542	187	583	232	572	249	464	263	573	236	589	258	602	242	628
alpha_rarefaction_9000_95.txt	9000	95	231	526	221	608	262	568	250	558	192	519	217	562	264	515	269	555	226	568	180	575	228	569	247	474	268	573	234	586	258	600	264	614
alpha_rarefaction_9000_96.txt	9000	96	250	521	235	599	248	569	232	556	188	521	229	552	262	505	261	547	232	555	180	590	234	578	247	459	287	576	234	563	249	614	258	607
alpha_rarefaction_9000_97.txt	9000	97	257	527	234	603	263	596	241	526	215	530	209	561	276	525	256	537	224	523	178	569	233	568	246	451	265	570	244	581	265	610	259	623
alpha_rarefaction_9000_98.txt	9000	98	232	514	231	595	255	593	251	549	205	532	196	560	275	511	261	539	234	544	186	571	239	581	248	450	282	564	235	574	258	616	260	612
alpha_rarefaction_9000_99.txt	9000	99	238	500	244	609	262	586	240	538	195	516	218	553	276	517	269	558	230	543	180	583	243	567	247	449	272	560	239	583	263	604	252	616
alpha_rarefaction_10000_0.txt	10000	0	253	544	243	621	271	610	250	557	216	545	226	577	272	530	261	575	238	572	190	612	236	600	n/a	478	268	577	243	614	258	635	254	643
alpha_rarefaction_10000_1.txt	10000	1	262	533	237	631	266	616	256	573	209	546	230	591	274	541	273	557	242	560	196	605	254	608	n/a	466	296	580	247	596	271	629	266	658
alpha_rarefaction_10000_2.txt	10000	2	243	539	242	647	266	608	246	555	206	542	227	573	260	532	264	575	249	555	194	593	237	600	n/a	494	275	581	247	611	273	639	274	629
alpha_rarefaction_10000_3.txt	10000	3	265	545	249	624	269	611	250	579	210	530	215	576	284	543	273	577	243	557	186	603	242	595	n/a	474	287	598	254	590	272	646	274	634
alpha_rarefaction_10000_4.txt	10000	4	263	542	242	621	269	607	253	574	207	543	223	590	277	525	285	563	243	564	192	587	249	582	n/a	487	286	578	241	587	283	622	267	635
alpha_rarefaction_10000_5.txt	10000	5	255	546	245	605	272	595	263	578	228	544	218	600	275	533	277	561	241	562	182	610	246	600	n/a	476	266	599	246	613	256	612	263	629
alpha_rarefaction_10000_6.txt	10000	6	249	534	241	617	273	612	252	577	207	542	228	588	287	516	272	569	243	561	188	576	239	586	n/a	485	278	591	245	600	260	636	273	656
alpha_rarefaction_10000_7.txt	10000	7	258	536	232	617	266	591	259	579	217	546	217	600	275	546	265	575	254	566	185	591	240	594	n/a	462	275	581	248	606	271	633	276	644
alpha_rarefaction_10000_8.txt	10000	8	251	542	233	611	270	592	261	576	205	537	227	568	277	541	273	579	226	561	180	601	255	578	n/a	487	270	569	247	606	266	632	269	630
alpha_rarefaction_10000_9.txt	10000	9	254	539	238	617	280	627	240	574	207	544	214	581	283	545	271	571	247	574	210	617	256	588	n/a	467	283	605	243	615	258	636	275	649
alpha_rarefaction_10000_10.txt	10000	10	267	555	239	633	264	621	256	582	208	540	221	584	274	525	266	563	244	573	185	602	249	601	n/a	485	272	578	252	618	260	617	275	630
alpha_rarefaction_10000_11.txt	10000	11	243	538	249	610	269	613	242	587	213	530	232	576	272	542	263	558	240	574	179	593	247	612	n/a	492	294	593	238	623	263	625	276	637
alpha_rarefaction_10000_12.txt	10000	12	250	543	253	621	272	616	257	591	214	546	229	580	279	545	268	574	232	578	189	602	227	585	n/a	498	277	581	243	601	268	620	270	636
alpha_rarefaction_10000_13.txt	10000	13	256	535	246	588	267	601	254	575	207	544	236	589	279	528	268	569	244	564	187	608	239	590	n/a	492	294	579	243	582	256	627	267	650
alpha_rarefaction_10000_14.txt	10000	14	250	551	249	604	272	628	249	585	201	538	215	597	280	532	271	558	228	574	188	615	235	589	n/a	482	289	573	234	596	264	617	258	643
alpha_rarefaction_10000_15.txt	10000	15	248	530	246	624	273	610	254	578	214	530	227	582	293	520	266	575	237	551	179	580	245	589	n/a	505	278	586	245	604	269	617	278	650
alpha_rarefaction_10000_16.txt	10000	16	260	542	253	626	270	602	247	589	211	539	225	590	277	506	282	550	239	569	189	597	251	597	n/a	462	275	583	243	589	270	639	273	654
alpha_rarefaction_10000_17.txt	10000	17	245	554	241	611	260	607	255	586	214	547	228	579	270	526	267	532	247	567	196	605	242	584	n/a	489	272	576	250	613	255	647	260	651
alpha_rarefaction_10000_18.txt	10000	18	252	523	235	613	268	629	244	571	217	530	237	598	276	542	275	557	248	560	190	590	239	594	n/a	483	284	579	257	599	260	622	264	638
alpha_rarefaction_10000_19.txt	10000	19	244	526	245	622	271	602	245	562	212	537	226	594	272	524	273	560	239	570	192	590	242	579	n/a	472	276	569	238	601	269	636	260	668
alpha_rarefaction_10000_20.txt	10000	20	238	542	245	627	274	605	251	584	206	527	221	575	270	528	272	574	249	567	188	602	239	615	n/a	475	273	576	249	611	270	633	269	639
alpha_rarefaction_10000_21.txt	10000	21	232	567	247	604	268	594	255	574	213	539	212	579	269	558	272	563	236	573	193	604	230	601	n/a	495	284	594	253	605	268	653	263	650
alpha_rarefaction_10000_22.txt	10000	22	264	559	238	615	269	596	253	578	199	551	223	577	282	531	275	560	232	573	189	598	242	587	n/a	480	284	581	240	614	271	622	265	656
alpha_rarefaction_10000_23.txt	10000	23	249	550	243	616	273	621	242	571	209	554	220	596	276	544	267	561	226	579	182	581	244	604	n/a	468	282	569	234	606	271	641	281	647
alpha_rarefaction_10000_24.txt	10000	24	239	525	245	611	266	605	261	572	198	547	229	587	290	520	277	544	235	560	185	595	243	587	n/a	483	274	592	237	593	264	600	255	650
alpha_rarefaction_10000_25.txt	10000	25	262	552	245	603	261	611	245	586	203	551	209	599	280	527	280	566	236	566	186	591	242	596	n/a	481	278	592	243	602	279	611	276	643
alpha_rarefaction_10000_26.txt	10000	26	251	543	237	616	266	630	251	585	207	554	231	583	281	519	277	565	241	557	184	596	257	588	n/a	479	267	587	249	584	263	638	257	643
alpha_rarefaction_10000_27.txt	10000	27	254	541	241	614	269	607	245	578	218	536	215	581	280	521	268	564	243	577	183	604	236	571	n/a	487	284	582	246	598	266	637	266	633
alpha_rarefaction_10000_28.txt	10000	28	240	545	236	613	271	605	244	585	211	553	236	592	270	526	268	560	231	573	181	580	231	585	n/a	492	283	594	243	600	266	628	263	626
alpha_rarefaction_10000_29.txt	10000	29	256	535	238	611	270	621	236	574	206	547	223	591	277	535	276	568	248	583	195	599	237	577	n/a	496	285	577	246	599	257	624	265	660
alpha_rarefaction_10000_30.txt	10000	30	244	542	232	629	278	600	243	557	210	548	228	578	293	536	265	552	225	555	195	612	236	590	n/a	462	281	573	237	595	258	647	269	657
alpha_rarefaction_10000_31.txt	10000	31	243	529	234	609	272	613	254	578	224	539	224	587	285	532	268	558	238	567	190	604	231	597	n/a	475	296	572	248	587	267	619	263	632
alpha_rarefaction_10000_32.txt	10000	32	252	538	239	614	269	593	247	561	215	531	223	581	260	516	280	580	240	565	184	597	231	591	n/a	471	284	565	252	619	268	618	262	642
alpha_rarefaction_10000_33.txt	10000	33	249	542	229	619	266	603	246	566	208	541	220	580	275	518	268	571	235	561	180	594	257	580	n/a	484	286	586	242	606	253	628	261	653
alpha_rarefaction_10000_34.txt	10000	34	260	547	244	629	274	603	252	581	219	527	232	572	289	536	268	561	234	563	187	608	242	585	n/a	481	281	558	247	602	274	639	264	650
alpha_rarefaction_10000_35.txt	10000	35	257	554	244	617	271	607	255	568	219	552	217	586	274	500	263	576	232	568	193	605	225	605	n/a	482	274	590	258	600	264	623	278	631
alpha_rarefaction_10000_36.txt	10000	36	251	555	264	600	258	595	250	585	213	530	219	562	268	527	276	561	222	566	180	598	253	571	n/a	493	282	584	240	597	263	628	248	643
alpha_rarefaction_10000_37.txt	10000	37	271	546	234	625	274	606	254	573	212	548	229	585	270	539	265	561	253	553	192	602	227	600	n/a	497	285	570	249	603	259	620	259	625
alpha_rarefaction_10000_38.txt	10000	38	246	533	246	606	268	606	255	552	217	534	216	582	277	521	279	566	233	570	188	603	240	595	n/a	475	278	578	267	593	261	630	270	645
alpha_rarefaction_10000_39.txt	10000	39	264	535	244	620	266	608	237	584	210	543	217	583	278	519	277	563	224	571	181	609	237	589	n/a	491	276	569	245	606	258	625	267	652
alpha_rarefaction_10000_40.txt	10000	40	241	537	240	610	277	592	245	579	213	530	230	574	278	527	277	553	229	563	199	625	242	587	n/a	486	285	585	249	605	259	625	256	647
alpha_rarefaction_10000_41.txt	10000	41	236	515	243	624	281	614	252	571	203	535	212	592	288	542	264	580	230	577	196	583	244	584	n/a	474	284	587	235	589	260	628	276	649
alpha_rarefaction_10000_42.txt	10000	42	248	528	244	620	270	601	253	602	192	530	226	577	288	528	271	552	232	569	187	613	242	596	n/a	481	275	584	249	601	273	638	278	656
alpha_rarefaction_10000_43.txt	10000	43	252	526	238	625	266	611	259	587	213	550	215	590	282	531	275	557	232	567	183	600	248	600	n/a	510	283	581	253	598	256	636	268	644
alpha_rarefaction_10000_44.txt	10000	44	249	543	239	621	264	611	252	582	209	545	214	583	283	516	283	565	238	568	196	593	244	583	n/a	482	280	573	246	615	272	625	268	639
alpha_rarefaction_10000_45.txt	10000	45	250	520	238	615	270	599	250	582	207	528	222	589	276	524	291	581	236	577	183	605	236	601	n/a	475	281	580	239	604	274	629	265	643
alpha_rarefaction_10000_46.txt	10000	46	243	547	234	622	272	604	253	574	209	548	218	581	299	552	277	573	237	555	187	602	240	578	n/a	480	278	574	256	601	264	624	248	649
alpha_rarefaction_10000_47.txt	10000	47	259	534	238	633	275	603	244	568	207	555	223	573	271	516	274	577	237	560	189	598	243	597	n/a	484	272	565	248	604	267	631	265	638
alpha_rarefaction_10000_48.txt	10000	48	263	542	242	623	273	607	252	565	206	537	208	576	281	547	263	573	235	557	182	603	235	575	n/a	478	282	561	254	610	263	625	270	656
alpha_rarefaction_10000_49.txt	10000	49	250	553	236	613	268	609	251	581	219	535	219	575	265	530	261	570	231	553	189	600	249	600	n/a	482	267	572	240	596	270	643	267	645
alpha_rarefaction_10000_50.txt	10000	50	257	551	239	609	270	607	245	580	210	541	237	578	286	529	266	569	244	577	199	593	238	593	n/a	492	279	581	252	591	265	628	277	629
alpha_rarefaction_10000_51.txt	10000	51	256	543	255	618	271	623	260	573	217	548	219	593	278	522	270	575	238	570	198	607	242	586	n/a	495	287	589	248	601	275	616	267	678
alpha_rarefaction_10000_52.txt	10000	52	255	545	239	607	270	603	245	576	219	538	233	587	284	538	277	550	239	558	188	587	232	582	n/a	484	267	582	246	596	266	645	264	632
alpha_rarefaction_10000_53.txt	10000	53	253	534	244	613	268	601	242	572	208	543	221	594	276	513	273	556	236	567	179	601	240	609	n/a	488	278	570	247	601	259	630	259	647
alpha_rarefaction_10000_54.txt	10000	54	248	518	235	600	265	594	248	577	220	539	218	587	282	546	268	563	244	582	191	605	236	596	n/a	499	279	596	248	605	273	633	274	646
alpha_rarefaction_10000_55.txt	10000	55	254	536	248	622	278	595	245	579	213	550	210	583	264	530	278	562	229	573	176	604	248	599	n/a	487	283	585	253	608	261	615	266	646
alpha_rarefaction_10000_56.txt	10000	56	262	536	247	614	270	591	240	584	195	539	222	570	275	528	264	552	237	561	194	598	242	593	n/a	487	280	597	233	600	265	628	276	635
alpha_rarefaction_10000_57.txt	10000	57	244	523	244	630	273	611	243	577	202	539	227	593	290	513	277	576	225	565	185	579	250	587	n/a	482	287	560	249	582	276	624	260	651
alpha_rarefaction_10000_58.txt	10000	58	247	531	241	613	276	589	251	571	213	533	218	592	273	541	270	569	234	568	194	603	245	596	n/a	491	284	584	236	607	268	621	263	632
alpha_rarefaction_10000_59.txt	10000	59	270	532	231	618	273	616	236	577	209	542	222	589	274	528	271	561	231	578	194	601	248	590	n/a	475	279	593	238	592	271	610	263	642
alpha_rarefaction_10000_60.txt	10000	60	243	550	254	631	270	605	237	573	205	555	232	590	262	547	264	564	234	552	184	604	243	595	n/a	478	284	591	240	599	265	622	254	629
alpha_rarefaction_10000_61.txt	10000	61	253	535	239	615	268	590	250	576	212	548	217	577	264	539	263	575	235	593	190	586	239	597	n/a	497	270	580	251	612	266	623	248	641
alpha_rarefaction_10000_62.txt	10000	62	249	538	252	628	260	604	251	575	211	544	231	584	277	531	264	560	220	544	192	605	248	583	n/a	463	288	580	247	599	263	630	258	651
alpha_rarefaction_10000_63.txt	10000	63	263	545	241	609	268	604	256	574	209	544	216	573	275	516	276	553	239	550	187	607	245	578	n/a	478	287	580	235	610	273	631	268	647
alpha_rarefaction_10000_64.txt	10000	64	252	530	246	612	276	597	249	579	211	550	212	582	270	531	263	563	244	574	184	599	243	599	n/a	479	263	563	250	601	268	631	269	627
alpha_rarefaction_10000_65.txt	10000	65	260	546	250	632	269	611	257	577	211	532	233	584	290	519	266	578	239	557	186	612	251	594	n/a	501	287	587	253	614	254	594	267	648
alpha_rarefaction_10000_66.txt	10000	66	260	550	249	619	273	613	258	570	209	543	235	588	286	516	268	562	239	571	188	602	226	594	n/a	484	290	586	255	601	257	622	279	657
alpha_rarefaction_10000_67.txt	10000	67	250	547	248	630	265	611	257	572	216	537	232	579	277	523	263	559	252	555	178	600	233	587	n/a	484	282	585	258	626	259	615	272	638
alpha_rarefaction_10000_68.txt	10000	68	245	542	232	613	265	610	252	580	205	538	227	596	274	557	271	560	243	584	192	602	251	587	n/a	472	270	594	249	605	257	624	269	647
alpha_rarefaction_10000_69.txt	10000	69	257	540	243	628	263	606	255	570	212	522	221	583	282	543	269	566	241	578	204	607	232	581	n/a	481	276	574	237	589	273	629	265	655
alpha_rarefaction_10000_70.txt	10000	70	262	538	245	604	271	599	253	565	205	539	218	578	284	524	264	561	247	558	200	604	242	589	n/a	480	286	573	248	610	264	617	247	652
alpha_rarefaction_10000_71.txt	10000	71	251	534	244	632	267	592	249	559	206	548	217	582	289	519	276	556	235	572	193	605	236	594	n/a	477	267	589	247	600	251	609	281	648
alpha_rarefaction_10000_72.txt	10000	72	251	547	234	622	278	610	243	579	219	537	228	579	285	534	259	558	238	562	187	601	242	593	n/a	481	286	577	239	590	260	615	278	630
alpha_rarefaction_10000_73.txt	10000	73	255	552	255	622	277	603	262	582	190	544	217	576	272	513	274	570	237	553	192	609	251	607	n/a	502	280	573	241	605	259	620	264	635
alpha_rarefaction_10000_74.txt	10000	74	249	533	234	600	266	599	241	576	209	540	224	584	272	528	269	553	237	571	200	599	250	569	n/a	483	285	573	256	595	270	628	261	644
alpha_rarefaction_10000_75.txt	10000	75	249	546	249	617	276	595	246	575	211	546	231	599	276	530	266	554	238	557	178	583	237	584	n/a	484	284	582	234	599	273	628	265	630
alpha_rarefaction_10000_76.txt	10000	76	241	547	234	625	271	603	246	573	201	546	234	577	279	518	272	561	237	582	187	591	261	582	n/a	484	291	595	244	602	272	645	271	649
alpha_rarefaction_10000_77.txt	10000	77	267	546	237	618	279	596	250	584	207	531	222	577	277	541	266	562	243	577	194	604	230	593	n/a	487	276	594	248	578	270	632	267	628
alpha_rarefaction_10000_78.txt	10000	78	256	547	242	629	261	604	247	555	205	527	221	587	273	525	263	567	237	569	189	597	248	572	n/a	472	267	565	248	602	269	616	276	637
alpha_rarefaction_10000_79.txt	10000	79	255	549	244	618	266	600	243	582	214	556	231	574	279	516	265	565	240	558	202	603	241	590	n/a	479	295	577	251	603	258	623	270	656
alpha_rarefaction_10000_80.txt	10000	80	245	562	237	607	255	618	247	560	219	543	233	576	281	539	265	553	247	556	193	596	237	591	n/a	486	268	579	252	597	257	635	272	623
alpha_rarefaction_10000_81.txt	10000	81	263	521	256	618	278	598	254	594	225	535	232	591	289	529	263	567	239	566	179	601	248	598	n/a	492	273	579	251	573	264	624	254	652
alpha_rarefaction_10000_82.txt	10000	82	256	549	249	619	276	597	249	573	223	537	219	583	280	532	273	565	235	560	189	613	231	593	n/a	481	279	592	249	599	274	628	271	652
alpha_rarefaction_10000_83.txt	10000	83	238	536	238	614	272	599	253	583	211	534	216	582	263	534	282	559	232	573	188	609	248	599	n/a	479	284	582	244	587	259	616	275	649
alpha_rarefaction_10000_84.txt	10000	84	255	521	246	628	267	619	249	567	204	535	218	597	292	527	274	577	232	573	194	612	257	591	n/a	483	281	585	242	599	271	617	266	641
alpha_rarefaction_10000_85.txt	10000	85	249	534	246	633	262	602	246	577	214	547	235	585	270	525	266	546	237	567	188	606	246	591	n/a	470	276	580	251	594	272	617	263	657
alpha_rarefaction_10000_86.txt	10000	86	255	551	237	626	272	608	253	571	210	530	234	592	274	518	270	552	243	567	189	622	244	596	n/a	481	289	575	245	607	267	622	267	639
alpha_rarefaction_10000_87.txt	10000	87	259	552	242	616	271	581	256	567	214	544	214	595	289	529	266	550	244	552	178	597	242	592	n/a	489	277	574	241	606	270	613	266	647
alpha_rarefaction_10000_88.txt	10000	88	255	517	238	639	276	597	261	595	204	527	235	583	283	524	288	563	224	565	188	610	241	579	n/a	485	287	558	241	594	267	623	262	657
alpha_rarefaction_10000_89.txt	10000	89	254	545	236	609	273	587	237	561	210	530	222	578	280	532	271	554	236	560	175	605	240	613	n/a	484	281	572	238	598	273	632	264	642
alpha_rarefaction_10000_90.txt	10000	90	237	541	231	633	277	614	257	572	210	558	232	580	282	548	264	563	236	584	192	582	250	592	n/a	465	286	586	244	582	277	622	262	630
alpha_rarefaction_10000_91.txt	10000	91	257	525	247	626	266	601	244	562	212	538	225	582	285	518	279	552	240	569	190	624	243	581	n/a	467	272	585	246	601	268	635	264	643
alpha_rarefaction_10000_92.txt	10000	92	251	535	248	611	265	613	251	569	210	540	234	573	263	532	266	567	231	574	182	603	231	594	n/a	487	295	588	245	602	261	607	287	658
alpha_rarefaction_10000_93.txt	10000	93	273	543	242	627	257	601	258	576	206	544	229	592	269	529	268	557	245	553	192	587	234	592	n/a	509	275	580	248	609	267	614	274	646
alpha_rarefaction_10000_94.txt	10000	94	249	534	244	626	267	619	246	584	211	536	228	589	274	517	282	566	233	580	184	610	228	595	n/a	485	282	579	250	600	274	624	259	641
alpha_rarefaction_10000_95.txt	10000	95	272	553	248	617	264	610	256	573	204	548	218	582	277	533	264	584	230	581	184	572	228	576	n/a	488	283	571	253	595	273	616	271	642
alpha_rarefaction_10000_96.txt	10000	96	263	522	240	619	268	599	252	579	214	537	217	582	288	530	269	569	232	557	199	604	233	587	n/a	494	276	567	242	607	263	624	249	647
alpha_rarefaction_10000_97.txt	10000	97	247	532	244	623	261	590	247	609	210	545	217	577	277	536	279	568	230	555	191	595	237	594	n/a	483	272	575	237	613	269	621	273	637
alpha_rarefaction_10000_98.txt	10000	98	255	537	258	608	267	599	255	581	224	534	221	579	276	507	271	586	242	563	194	594	231	589	n/a	498	270	584	241	603	256	608	259	653
alpha_rarefaction_10000_99.txt	10000	99	240	541	247	622	262	617	241	586	213	545	230	577	275	549	261	543	222	544	196	603	225	573	n/a	468	289	587	249	583	253	620	262	671
alpha_rarefaction_11000_0.txt	11000	0	261	557	261	644	279	631	260	591	218	563	250	598	288	547	273	578	247	575	190	622	257	603	n/a	502	295	601	251	600	265	662	265	667
alpha_rarefaction_11000_1.txt	11000	1	257	551	262	657	282	617	264	586	219	550	233	589	277	558	269	588	246	585	201	617	252	600	n/a	494	290	603	247	624	289	641	270	667
alpha_rarefaction_11000_2.txt	11000	2	266	555	262	639	280	617	256	593	209	553	226	593	278	567	276	582	249	593	200	614	253	603	n/a	496	278	580	271	627	264	651	274	640
alpha_rarefaction_11000_3.txt	11000	3	280	528	252	643	274	624	265	587	212	564	239	603	296	532	287	563	246	588	188	617	253	616	n/a	476	277	595	254	594	281	645	277	655
alpha_rarefaction_11000_4.txt	11000	4	264	563	250	637	272	619	251	600	219	556	223	606	295	539	274	581	249	574	195	629	254	608	n/a	510	285	602	255	609	273	648	272	663
alpha_rarefaction_11000_5.txt	11000	5	266	558	255	621	282	630	264	589	220	556	235	603	288	549	283	590	260	584	196	613	249	608	n/a	498	288	583	252	622	266	663	274	670
alpha_rarefaction_11000_6.txt	11000	6	246	554	246	642	278	635	252	585	217	563	240	606	286	543	277	586	241	582	200	624	254	611	n/a	496	296	604	252	615	272	655	282	658
alpha_rarefaction_11000_7.txt	11000	7	270	559	241	632	280	616	258	578	212	560	220	600	284	551	275	589	244	588	185	649	264	610	n/a	487	296	597	269	610	280	645	265	663
alpha_rarefaction_11000_8.txt	11000	8	263	553	260	646	273	612	257	599	214	550	232	578	297	555	276	569	236	593	193	630	249	606	n/a	508	296	589	262	620	273	640	270	665
alpha_rarefaction_11000_9.txt	11000	9	280	563	255	643	278	630	269	590	223	552	235	601	280	559	266	586	262	592	204	614	257	610	n/a	517	277	600	260	621	279	664	273	660
alpha_rarefaction_11000_10.txt	11000	10	260	565	246	623	274	617	267	603	219	551	243	583	291	563	275	581	240	584	191	621	249	617	n/a	499	290	609	248	610	260	646	264	658
alpha_rarefaction_11000_11.txt	11000	11	255	574	261	625	281	611	259	595	220	561	251	608	289	546	274	577	248	582	206	608	248	609	n/a	517	283	595	238	614	280	637	273	662
alpha_rarefaction_11000_12.txt	11000	12	272	557	252	643	281	619	257	612	231	566	230	605	293	543	273	575	242	581	191	627	245	603	n/a	514	274	591	256	608	281	637	282	681
alpha_rarefaction_11000_13.txt	11000	13	263	563	266	642	275	635	270	592	214	558	240	598	286	544	292	585	250	594	186	610	259	604	n/a	511	303	599	263	633	273	657	279	688
alpha_rarefaction_11000_14.txt	11000	14	267	575	258	644	278	621	257	584	235	552	221	603	291	532	272	573	248	585	198	614	255	614	n/a	521	280	605	241	598	270	640	272	660
alpha_rarefaction_11000_15.txt	11000	15	259	558	255	639	288	631	262	594	213	552	223	605	281	558	280	591	244	582	203	611	250	593	n/a	508	306	601	252	618	280	647	291	668
alpha_rarefaction_11000_16.txt	11000	16	274	579	250	619	266	631	253	582	212	564	236	575	287	540	254	562	256	580	191	628	249	597	n/a	507	284	601	253	617	283	643	287	654
alpha_rarefaction_11000_17.txt	11000	17	263	553	246	625	272	637	267	592	220	553	242	589	287	541	280	584	242	616	180	599	250	616	n/a	500	299	595	262	637	279	650	275	669
alpha_rarefaction_11000_18.txt	11000	18	274	550	258	631	280	614	266	591	227	557	235	601	282	545	282	567	243	589	195	610	257	616	n/a	493	305	598	265	606	273	659	273	660
alpha_rarefaction_11000_19.txt	11000	19	248	555	257	635	281	622	264	586	221	544	235	589	280	573	275	577	248	586	183	618	248	610	n/a	508	301	593	253	616	276	644	274	667
alpha_rarefaction_11000_20.txt	11000	20	251	578	259	640	275	614	264	617	228	552	236	591	297	553	278	566	247	598	186	627	259	610	n/a	488	282	604	258	622	278	635	268	662
alpha_rarefaction_11000_21.txt	11000	21	271	562	249	611	271	629	264	605	222	554	229	610	299	545	280	573	240	584	197	605	245	620	n/a	497	279	605	255	625	287	647	271	680
alpha_rarefaction_11000_22.txt	11000	22	262	559	262	622	279	623	257	597	216	555	243	603	286	555	279	579	249	590	195	620	251	603	n/a	512	294	596	261	638	281	643	270	671
alpha_rarefaction_11000_23.txt	11000	23	265	560	249	616	279	629	258	598	215	552	243	606	279	551	266	580	247	593	188	626	250	607	n/a	510	294	587	251	610	280	643	274	661
alpha_rarefaction_11000_24.txt	11000	24	250	577	248	655	280	635	261	596	212	564	238	590	279	566	274	588	255	575	187	625	242	623	n/a	515	292	613	251	615	270	645	263	661
alpha_rarefaction_11000_25.txt	11000	25	257	551	265	635	289	628	260	606	217	552	246	611	289	557	286	581	245	577	190	616	254	609	n/a	509	290	616	258	611	276	647	276	675
alpha_rarefaction_11000_26.txt	11000	26	261	553	247	642	283	614	261	575	215	552	235	593	288	544	276	571	244	577	193	625	243	600	n/a	487	302	603	264	598	283	635	275	679
alpha_rarefaction_11000_27.txt	11000	27	261	566	242	636	285	614	261	596	215	556	228	618	290	554	284	571	234	585	209	626	249	618	n/a	489	283	613	255	628	275	644	282	672
alpha_rarefaction_11000_28.txt	11000	28	264	544	250	626	272	635	257	601	218	554	241	608	274	568	268	568	240	584	206	616	250	612	n/a	480	291	608	261	603	286	635	276	659
alpha_rarefaction_11000_29.txt	11000	29	265	566	247	655	279	634	268	603	220	558	222	601	282	539	283	585	255	582	192	632	257	604	n/a	501	297	598	246	621	279	637	285	668
alpha_rarefaction_11000_30.txt	11000	30	255	563	241	637	273	635	260	611	219	547	234	593	286	540	275	583	240	569	192	633	256	604	n/a	506	287	605	258	617	287	650	268	664
alpha_rarefaction_11000_31.txt	11000	31	268	570	245	648	288	600	260	600	219	551	236	594	276	547	274	575	244	576	208	635	255	614	n/a	500	291	599	264	611	274	639	275	663
alpha_rarefaction_11000_32.txt	11000	32	269	554	242	648	271	625	263	593	227	549	244	599	303	548	283	575	228	584	207	616	262	619	n/a	490	291	583	261	606	283	652	271	675
alpha_rarefaction_11000_33.txt	11000	33	270	544	260	637	278	628	264	592	214	549	223	599	294	542	271	583	246	580	189	632	249	619	n/a	487	292	606	249	612	275	654	271	667
alpha_rarefaction_11000_34.txt	11000	34	255	579	260	622	278	620	257	595	225	565	240	609	293	536	264	577	256	586	194	618	237	617	n/a	502	286	605	255	604	273	652	265	655
alpha_rarefaction_11000_35.txt	11000	35	264	560	250	642	279	624	263	587	209	556	233	588	279	558	285	579	252	579	193	617	252	607	n/a	511	283	601	268	627	281	650	273	675
alpha_rarefaction_11000_36.txt	11000	36	251	570	252	639	283	620	256	594	212	545	238	591	296	548	281	580	239	568	195	607	248	616	n/a	488	292	591	252	617	281	650	281	669
alpha_rarefaction_11000_37.txt	11000	37	257	548	254	651	282	618	257	609	217	552	229	609	281	545	275	578	251	563	200	617	257	602	n/a	504	287	608	238	634	285	655	285	665
alpha_rarefaction_11000_38.txt	11000	38	271	537	249	642	273	610	264	597	223	556	230	578	297	553	277	566	253	581	198	626	264	608	n/a	498	290	606	253	626	273	644	271	669
alpha_rarefaction_11000_39.txt	11000	39	262	575	249	643	281	628	265	615	219	562	233	605	285	542	278	577	243	588	190	613	254	610	n/a	511	299	605	249	614	278	650	287	661
alpha_rarefaction_11000_40.txt	11000	40	267	544	251	648	279	625	260	583	213	554	235	598	292	572	284	582	246	594	207	610	252	611	n/a	495	295	584	250	607	272	640	275	675
alpha_rarefaction_11000_41.txt	11000	41	266	562	272	642	284	613	259	585	233	553	223	606	302	545	275	572	246	588	198	618	246	608	n/a	505	298	615	252	609	271	658	276	656
alpha_rarefaction_11000_42.txt	11000	42	267	553	262	651	286	621	258	588	215	565	237	599	286	563	267	577	246	583	186	616	251	597	n/a	506	281	596	262	624	278	647	278	649
alpha_rarefaction_11000_43.txt	11000	43	256	546	252	636	280	614	253	593	221	560	249	590	279	551	274	571	245	569	197	621	254	618	n/a	500	283	605	253	622	281	646	268	673
alpha_rarefaction_11000_44.txt	11000	44	268	551	256	619	276	627	262	570	209	556	238	594	291	545	275	575	252	583	195	631	258	611	n/a	496	289	613	252	605	280	651	279	661
alpha_rarefaction_11000_45.txt	11000	45	259	558	245	639	277	623	256	612	221	559	238	594	284	544	279	572	244	573	193	630	248	607	n/a	515	289	614	274	604	269	654	284	660
alpha_rarefaction_11000_46.txt	11000	46	250	570	246	628	285	618	256	584	229	553	236	602	283	565	270	573	257	598	196	614	260	602	n/a	491	293	599	250	602	277	639	274	658
alpha_rarefaction_11000_47.txt	11000	47	269	540	265	644	274	610	251	598	220	560	229	588	278	545	279	563	240	576	200	618	250	616	n/a	491	296	605	246	635	271	656	267	647
alpha_rarefaction_11000_48.txt	11000	48	257	558	255	647	281	624	254	596	207	558	227	590	286	550	286	574	251	591	181	607	247	619	n/a	480	294	588	245	614	268	649	270	680
alpha_rarefaction_11000_49.txt	11000	49	264	557	267	636	267	627	259	591	216	563	224	598	282	544	279	576	248	583	192	626	249	623	n/a	496	303	609	247	622	280	645	275	673
alpha_rarefaction_11000_50.txt	11000	50	258	573	248	658	273	636	253	599	219	557	228	580	295	552	285	595	232	585	200	614	246	618	n/a	508	279	582	267	612	269	654	278	672
alpha_rarefaction_11000_51.txt	11000	51	269	559	233	643	279	627	257	599	214	562	238	605	287	530	284	581	242	577	208	611	258	607	n/a	498	294	602	254	615	269	652	273	688
alpha_rarefaction_11000_52.txt	11000	52	264	545	256	632	285	637	271	607	216	557	224	601	290	541	283	577	248	592	195	640	247	615	n/a	487	284	595	246	610	278	657	276	646
alpha_rarefaction_11000_53.txt	11000	53	258	571	252	643	279	622	260	597	214	548	238	602	286	541	271	580	241	575	199	621	251	616	n/a	496	298	591	261	617	274	647	258	657
alpha_rarefaction_11000_54.txt	11000	54	267	554	242	624	275	615	259	607	207	558	229	588	282	548	279	578	250	580	199	623	257	610	n/a	488	264	607	251	610	273	645	272	667
alpha_rarefaction_11000_55.txt	11000	55	276	545	256	655	275	632	248	611	224	557	230	605	299	548	293	574	239	573	199	632	251	611	n/a	498	292	602	251	622	268	634	276	648
alpha_rarefaction_11000_56.txt	11000	56	263	538	252	637	275	625	260	582	203	547	230	595	295	556	269	583	252	593	199	620	257	604	n/a	518	294	602	250	622	277	644	266	651
alpha_rarefaction_11000_57.txt	11000	57	264	540	245	638	278	614	260	604	213	562	237	593	287	537	272	576	245	581	213	600	251	602	n/a	486	288	618	246	614	269	667	276	678
alpha_rarefaction_11000_58.txt	11000	58	267	569	261	624	276	624	252	601	208	560	237	596	289	569	281	605	233	583	186	621	245	615	n/a	495	291	583	254	602	280	641	273	671
alpha_rarefaction_11000_59.txt	11000	59	250	551	263	636	283	625	264	591	216	559	248	589	296	553	278	571	244	590	196	595	259	609	n/a	526	294	593	251	632	279	643	274	677
alpha_rarefaction_11000_60.txt	11000	60	261	563	245	651	279	616	262	590	217	554	229	604	289	548	274	588	238	571	206	623	240	615	n/a	501	289	593	259	624	281	648	276	662
alpha_rarefaction_11000_61.txt	11000	61	258	566	240	645	282	611	262	599	219	555	235	591	284	551	278	562	247	574	207	622	262	606	n/a	502	299	588	258	621	272	631	272	660
alpha_rarefaction_11000_62.txt	11000	62	257	587	253	656	281	643	263	589	234	547	229	585	289	546	275	588	248	599	202	626	249	598	n/a	499	279	608	251	613	276	658	281	643
alpha_rarefaction_11000_63.txt	11000	63	249	546	254	640	288	613	266	586	214	550	237	600	279	550	277	569	253	581	188	617	244	597	n/a	494	283	600	257	606	270	635	274	660
alpha_rarefaction_11000_64.txt	11000	64	264	555	252	643	283	637	255	584	229	561	243	594	288	536	290	579	236	594	189	626	255	619	n/a	496	278	590	264	634	283	661	278	676
alpha_rarefaction_11000_65.txt	11000	65	258	555	249	620	282	617	262	600	204	551	234	599	279	545	287	574	258	594	202	632	248	606	n/a	480	280	609	253	620	278	651	264	662
alpha_rarefaction_11000_66.txt	11000	66	260	561	252	630	274	614	258	595	214	541	241	589	279	563	274	585	242	597	193	603	251	609	n/a	496	289	578	246	606	284	637	282	654
alpha_rarefaction_11000_67.txt	11000	67	266	580	239	629	287	622	273	590	221	556	226	599	284	542	275	580	236	576	202	616	250	606	n/a	483	282	613	258	619	287	634	282	659
alpha_rarefaction_11000_68.txt	11000	68	257	559	255	644	277	629	263	600	206	554	237	588	292	542	289	577	249	577	196	636	256	618	n/a	491	281	573	246	614	286	653	264	643
alpha_rarefaction_11000_69.txt	11000	69	257	550	261	636	281	606	261	598	220	559	228	604	273	543	275	579	249	580	184	615	240	615	n/a	510	269	586	259	612	275	648	261	663
alpha_rarefaction_11000_70.txt	11000	70	251	566	243	640	284	632	263	590	222	547	228	594	290	535	288	577	244	584	189	626	246	610	n/a	486	303	592	241	600	272	660	281	659
alpha_rarefaction_11000_71.txt	11000	71	259	537	242	625	277	641	257	601	211	561	229	601	283	558	285	592	247	602	192	623	257	613	n/a	478	283	611	266	620	281	663	272	664
alpha_rarefaction_11000_72.txt	11000	72	260	559	246	638	266	622	253	597	210	561	226	609	286	549	272	583	236	574	186	633	247	599	n/a	497	286	597	259	620	278	656	282	683
alpha_rarefaction_11000_73.txt	11000	73	254	561	256	627	288	615	261	592	221	560	231	602	293	546	277	565	226	594	198	625	260	607	n/a	511	282	605	250	622	283	656	281	660
alpha_rarefaction_11000_74.txt	11000	74	254	560	250	651	277	638	273	598	213	573	238	595	305	560	279	568	244	594	199	631	247	610	n/a	493	277	589	256	616	283	648	277	659
alpha_rarefaction_11000_75.txt	11000	75	251	561	273	643	283	635	259	576	229	565	235	595	296	556	287	570	252	582	193	609	245	617	n/a	507	296	609	250	635	285	661	273	659
alpha_rarefaction_11000_76.txt	11000	76	256	558	252	626	285	637	260	591	214	555	220	597	290	545	264	570	246	582	196	627	254	613	n/a	499	286	581	261	602	272	654	272	676
alpha_rarefaction_11000_77.txt	11000	77	278	558	252	653	277	626	245	586	211	561	232	587	293	548	286	582	249	595	194	621	245	612	n/a	487	285	596	259	602	275	646	256	680
alpha_rarefaction_11000_78.txt	11000	78	271	550	257	633	280	639	258	579	217	573	228	578	290	576	282	577	251	587	195	616	239	617	n/a	506	273	590	259	603	286	667	278	670
alpha_rarefaction_11000_79.txt	11000	79	258	557	253	646	282	608	259	581	226	555	232	614	296	543	274	584	239	587	190	623	257	627	n/a	504	280	597	257	614	277	661	274	654
alpha_rarefaction_11000_80.txt	11000	80	266	571	263	654	284	640	262	606	214	557	238	608	289	532	278	571	249	604	182	620	259	593	n/a	489	277	582	251	615	270	658	273	656
alpha_rarefaction_11000_81.txt	11000	81	267	571	255	646	285	621	258	593	210	545	224	590	276	534	283	565	246	592	204	613	255	614	n/a	495	295	595	250	612	278	633	280	672
alpha_rarefaction_11000_82.txt	11000	82	267	563	265	631	283	623	263	577	203	548	248	587	292	562	282	583	239	571	183	617	250	607	n/a	494	300	607	255	630	267	643	273	661
alpha_rarefaction_11000_83.txt	11000	83	255	557	258	649	280	616	252	595	221	556	233	589	291	545	288	575	244	597	190	614	258	620	n/a	483	295	599	252	626	281	643	280	662
alpha_rarefaction_11000_84.txt	11000	84	259	559	252	628	280	633	269	605	226	550	236	599	279	539	270	577	249	579	184	630	241	621	n/a	515	280	595	242	623	271	656	280	680
alpha_rarefaction_11000_85.txt	11000	85	271	549	239	642	281	612	254	605	215	556	227	617	288	560	278	591	253	580	188	643	232	614	n/a	488	286	603	245	633	274	633	263	679
alpha_rarefaction_11000_86.txt	11000	86	271	556	258	638	282	622	269	607	215	556	226	595	281	562	282	578	240	599	191	623	262	608	n/a	488	286	598	267	617	270	636	280	661
alpha_rarefaction_11000_87.txt	11000	87	261	575	258	637	279	612	256	597	217	566	238	604	295	536	292	584	247	583	206	614	253	611	n/a	487	293	592	259	612	285	647	274	659
alpha_rarefaction_11000_88.txt	11000	88	271	572	251	636	278	594	264	588	226	553	225	605	291	540	274	583	235	573	206	620	235	606	n/a	506	286	607	243	635	271	632	273	678
alpha_rarefaction_11000_89.txt	11000	89	259	560	260	648	278	627	257	596	221	545	239	587	286	536	264	582	255	585	178	621	237	604	n/a	511	276	607	242	609	268	644	279	661
alpha_rarefaction_11000_90.txt	11000	90	266	555	249	619	291	637	265	586	212	556	245	604	290	561	282	589	240	601	196	619	242	604	n/a	503	293	595	250	618	265	642	262	666
alpha_rarefaction_11000_91.txt	11000	91	262	559	264	620	284	626	257	588	214	555	227	598	284	563	277	574	228	581	195	622	239	617	n/a	507	280	602	260	628	270	654	276	664
alpha_rarefaction_11000_92.txt	11000	92	267	555	246	638	274	639	256	599	221	546	235	604	285	545	288	577	247	561	190	628	250	601	n/a	502	281	602	263	630	281	648	259	666
alpha_rarefaction_11000_93.txt	11000	93	264	555	256	635	274	624	275	585	225	558	222	602	286	550	281	575	240	596	207	605	245	605	n/a	500	279	602	263	622	280	655	280	653
alpha_rarefaction_11000_94.txt	11000	94	259	564	266	636	277	622	251	599	210	553	229	588	279	541	283	578	235	578	201	627	250	623	n/a	493	286	608	255	597	292	647	270	667
alpha_rarefaction_11000_95.txt	11000	95	271	556	255	650	286	626	266	603	228	553	235	585	302	545	279	580	245	592	197	644	246	602	n/a	510	275	590	248	613	268	670	264	675
alpha_rarefaction_11000_96.txt	11000	96	256	568	245	645	281	627	262	604	220	556	226	602	282	549	278	584	240	588	211	619	241	606	n/a	498	280	591	256	621	268	650	277	667
alpha_rarefaction_11000_97.txt	11000	97	258	565	247	636	290	618	259	581	217	572	239	591	288	543	278	591	244	594	192	638	248	616	n/a	486	289	606	248	604	269	643	280	663
alpha_rarefaction_11000_98.txt	11000	98	247	559	233	649	289	613	267	587	220	558	225	603	282	552	275	578	241	576	193	618	252	616	n/a	509	285	585	248	620	263	647	270	679
alpha_rarefaction_11000_99.txt	11000	99	261	558	249	640	280	625	261	609	223	559	244	594	292	548	286	570	246	582	209	621	254	611	n/a	508	299	605	252	611	261	661	274	671
alpha_rarefaction_12000_0.txt	12000	0	273	589	279	661	293	641	270	611	227	561	237	613	288	560	283	584	246	611	203	645	247	623	n/a	508	311	618	252	637	283	679	280	676
alpha_rarefaction_12000_1.txt	12000	1	274	581	261	654	286	653	282	627	216	566	240	610	291	560	291	589	248	599	202	634	266	622	n/a	535	297	607	260	626	274	666	295	689
alpha_rarefaction_12000_2.txt	12000	2	272	572	261	653	296	655	275	618	226	568	247	619	307	555	284	589	257	585	208	631	264	625	n/a	509	303	621	259	632	287	647	282	683
alpha_rarefaction_12000_3.txt	12000	3	267	562	264	663	292	640	278	614	235	569	244	607	292	565	291	605	254	580	191	625	257	616	n/a	531	294	618	260	639	281	661	284	676
alpha_rarefaction_12000_4.txt	12000	4	273	589	265	662	287	638	273	616	219	568	261	626	303	562	293	584	244	593	199	648	263	617	n/a	497	296	604	257	618	293	669	285	681
alpha_rarefaction_12000_5.txt	12000	5	264	570	260	667	285	661	269	613	218	576	240	615	287	558	277	592	248	608	186	654	267	621	n/a	503	307	615	268	646	290	664	283	681
alpha_rarefaction_12000_6.txt	12000	6	260	586	265	665	285	641	267	608	221	564	251	639	300	558	280	600	255	585	189	625	256	618	n/a	517	291	614	268	647	291	664	279	677
alpha_rarefaction_12000_7.txt	12000	7	268	558	264	664	300	629	275	597	239	565	246	614	292	558	290	601	255	603	217	642	252	619	n/a	523	291	621	271	653	280	659	287	681
alpha_rarefaction_12000_8.txt	12000	8	279	571	256	657	298	622	264	607	237	568	245	621	298	571	284	601	250	601	196	634	245	631	n/a	495	281	604	250	639	298	676	299	689
alpha_rarefaction_12000_9.txt	12000	9	266	578	254	638	287	634	264	620	223	571	246	614	301	579	282	590	256	601	207	636	245	617	n/a	509	292	616	257	643	293	675	285	681
alpha_rarefaction_12000_10.txt	12000	10	269	550	250	638	298	645	273	621	225	561	245	616	305	560	285	590	250	603	204	657	252	610	n/a	510	306	606	265	627	284	666	297	671
alpha_rarefaction_12000_11.txt	12000	11	277	585	264	656	284	654	266	639	223	578	235	617	298	547	284	582	262	603	204	639	265	614	n/a	514	305	625	263	626	297	657	290	677
alpha_rarefaction_12000_12.txt	12000	12	264	567	250	667	288	648	270	614	226	565	238	621	291	558	288	588	258	608	210	639	255	634	n/a	527	290	588	251	641	278	685	288	693
alpha_rarefaction_12000_13.txt	12000	13	267	587	258	650	284	635	273	620	226	572	229	606	292	582	279	591	238	618	209	633	254	634	n/a	506	300	612	258	622	282	673	278	680
alpha_rarefaction_12000_14.txt	12000	14	270	559	268	665	285	614	270	603	223	569	233	610	299	560	282	588	257	587	209	645	255	635	n/a	517	303	609	247	625	278	669	275	672
alpha_rarefaction_12000_15.txt	12000	15	264	575	261	660	293	623	280	614	224	569	244	613	287	567	282	602	252	590	197	643	253	634	n/a	510	302	622	271	624	276	675	271	683
alpha_rarefaction_12000_16.txt	12000	16	270	580	254	639	299	663	270	600	239	573	251	614	278	564	300	582	239	595	200	635	261	628	n/a	521	297	618	258	639	292	672	286	690
alpha_rarefaction_12000_17.txt	12000	17	274	567	270	650	292	636	267	604	221	567	239	629	304	564	280	599	254	583	198	663	262	623	n/a	519	288	614	257	619	286	671	280	691
alpha_rarefaction_12000_18.txt	12000	18	284	568	254	638	295	639	270	619	235	570	231	629	302	563	284	598	254	591	206	643	255	606	n/a	514	302	615	263	645	287	668	282	688
alpha_rarefaction_12000_19.txt	12000	19	265	558	259	654	291	641	280	607	220	570	236	603	284	560	293	608	246	594	199	634	263	638	n/a	517	293	615	273	628	288	664	293	703
alpha_rarefaction_12000_20.txt	12000	20	272	577	273	662	292	644	281	618	219	569	233	608	301	563	289	596	262	596	198	636	253	641	n/a	520	299	609	256	628	269	674	282	682
alpha_rarefaction_12000_21.txt	12000	21	281	563	267	661	293	636	270	605	219	574	233	612	286	565	289	588	256	596	213	639	261	615	n/a	503	301	595	262	674	306	671	298	682
alpha_rarefaction_12000_22.txt	12000	22	264	581	260	665	290	620	265	611	229	566	241	610	298	583	289	611	250	591	197	647	266	641	n/a	515	308	612	262	637	275	670	281	686
alpha_rarefaction_12000_23.txt	12000	23	276	564	267	670	282	646	259	615	224	569	236	607	292	560	287	592	258	587	203	617	272	623	n/a	513	306	625	252	637	283	671	286	683
alpha_rarefaction_12000_24.txt	12000	24	270	574	256	655	295	642	270	618	231	571	232	614	295	566	282	590	255	599	216	632	240	632	n/a	517	287	609	267	638	276	646	290	695
alpha_rarefaction_12000_25.txt	12000	25	279	586	270	654	286	636	269	622	223	568	251	616	295	569	293	584	261	598	192	638	258	623	n/a	515	298	606	261	622	290	657	288	682
alpha_rarefaction_12000_26.txt	12000	26	269	562	265	662	293	641	274	615	216	554	239	612	288	572	282	578	251	589	178	650	250	625	n/a	521	296	617	270	632	293	662	286	687
alpha_rarefaction_12000_27.txt	12000	27	268	583	267	652	300	642	272	622	227	566	240	611	296	571	293	583	247	582	188	660	260	632	n/a	517	305	615	258	623	293	674	288	659
alpha_rarefaction_12000_28.txt	12000	28	271	576	267	654	288	642	262	605	228	574	248	590	311	566	273	587	247	587	207	654	259	612	n/a	525	309	621	259	638	289	676	295	692
alpha_rarefaction_12000_29.txt	12000	29	266	568	258	674	290	624	271	615	224	564	244	631	287	575	279	594	255	596	196	632	261	611	n/a	524	295	610	242	651	296	678	275	694
alpha_rarefaction_12000_30.txt	12000	30	269	579	249	662	301	633	269	622	235	574	253	605	293	555	287	589	246	603	196	650	255	619	n/a	504	294	617	266	625	282	664	278	652
alpha_rarefaction_12000_31.txt	12000	31	273	575	247	653	288	631	273	615	221	561	247	616	295	576	287	593	253	601	194	633	256	619	n/a	507	295	615	270	627	289	667	289	692
alpha_rarefaction_12000_32.txt	12000	32	273	574	255	662	290	636	273	619	229	568	232	606	300	565	285	585	249	601	207	642	255	629	n/a	495	297	608	264	629	282	665	270	691
alpha_rarefaction_12000_33.txt	12000	33	266	581	270	651	289	642	279	602	237	567	254	625	289	575	283	592	253	602	201	640	262	627	n/a	528	303	608	267	638	282	662	283	703
alpha_rarefaction_12000_34.txt	12000	34	273	585	264	643	286	647	272	623	224	559	243	626	307	580	276	586	258	609	200	638	253	624	n/a	505	295	606	261	631	297	684	285	697
alpha_rarefaction_12000_35.txt	12000	35	262	585	263	647	284	645	263	614	236	577	240	606	285	575	277	585	257	598	203	631	265	620	n/a	504	299	602	253	639	286	666	275	683
alpha_rarefaction_12000_36.txt	12000	36	269	563	266	654	285	632	262	622	240	567	239	619	283	557	302	594	241	591	202	629	262	611	n/a	536	298	616	252	631	275	669	292	685
alpha_rarefaction_12000_37.txt	12000	37	269	579	272	651	289	638	270	606	224	578	240	609	299	564	288	599	254	580	193	646	261	628	n/a	506	297	609	276	641	277	678	285	680
alpha_rarefaction_12000_38.txt	12000	38	264	584	267	655	291	632	258	599	227	569	242	625	309	566	285	582	250	595	212	639	272	626	n/a	528	304	629	261	642	284	684	281	700
alpha_rarefaction_12000_39.txt	12000	39	268	573	272	641	295	635	276	609	226	572	252	619	297	571	289	589	247	604	212	648	243	625	n/a	531	304	623	262	650	282	668	280	689
alpha_rarefaction_12000_40.txt	12000	40	267	601	268	655	283	634	269	607	220	568	244	622	287	571	284	581	259	594	202	649	243	629	n/a	513	287	604	249	650	276	656	288	696
alpha_rarefaction_12000_41.txt	12000	41	281	571	257	643	286	622	275	626	240	563	247	616	291	542	295	596	254	627	196	651	248	631	n/a	508	301	617	257	614	274	651	288	683
alpha_rarefaction_12000_42.txt	12000	42	279	568	263	663	288	632	276	621	222	570	254	619	298	563	291	600	238	596	197	641	256	633	n/a	507	295	602	260	640	293	678	285	671
alpha_rarefaction_12000_43.txt	12000	43	254	563	261	647	291	629	271	615	216	557	232	624	302	571	288	597	257	605	205	633	253	621	n/a	531	282	600	261	618	292	671	282	687
alpha_rarefaction_12000_44.txt	12000	44	274	577	251	637	283	639	265	605	237	564	240	609	300	561	281	586	237	584	203	637	266	609	n/a	514	299	603	254	635	286	673	289	679
alpha_rarefaction_12000_45.txt	12000	45	271	589	256	639	284	636	275	610	213	577	244	624	296	571	290	579	260	588	201	627	256	616	n/a	498	305	611	259	643	287	659	284	681
alpha_rarefaction_12000_46.txt	12000	46	269	564	280	636	286	636	275	601	219	560	250	603	297	577	297	592	258	603	203	635	249	636	n/a	501	300	620	262	631	300	662	282	667
alpha_rarefaction_12000_47.txt	12000	47	263	563	266	638	288	644	271	587	222	564	242	605	300	560	289	599	261	594	202	644	258	614	n/a	507	305	605	260	627	282	670	281	686
alpha_rarefaction_12000_48.txt	12000	48	269	571	275	656	284	636	277	625	224	574	241	618	301	575	296	595	244	596	198	640	260	633	n/a	515	292	613	261	625	287	651	274	678
alpha_rarefaction_12000_49.txt	12000	49	266	575	264	668	279	630	267	610	219	566	240	636	297	560	295	595	257	595	208	636	274	644	n/a	506	303	611	267	630	291	661	278	664
alpha_rarefaction_12000_50.txt	12000	50	273	585	285	655	291	636	269	601	231	568	236	619	307	561	289	594	245	604	192	629	263	623	n/a	515	294	618	269	645	277	652	289	678
alpha_rarefaction_12000_51.txt	12000	51	267	581	264	675	285	644	270	621	225	564	235	609	296	574	287	593	258	592	196	645	265	630	n/a	522	294	627	261	651	285	681	278	679
alpha_rarefaction_12000_52.txt	12000	52	265	582	265	667	288	641	260	618	238	561	244	613	296	578	291	591	258	622	196	638	250	618	n/a	524	279	612	261	629	280	672	279	683
alpha_rarefaction_12000_53.txt	12000	53	271	594	277	646	282	640	275	607	232	567	243	619	298	563	289	595	260	584	210	657	260	610	n/a	495	291	607	256	644	293	672	285	679
alpha_rarefaction_12000_54.txt	12000	54	277	586	257	656	290	652	264	606	224	572	249	618	300	563	291	594	250	576	207	631	261	627	n/a	514	296	619	272	636	287	664	302	700
alpha_rarefaction_12000_55.txt	12000	55	267	584	259	658	286	640	280	617	218	568	238	604	297	583	294	603	254	586	205	635	267	606	n/a	523	279	610	264	639	287	655	263	677
alpha_rarefaction_12000_56.txt	12000	56	256	589	281	648	290	634	261	599	224	562	242	611	310	561	294	595	249	611	205	640	250	633	n/a	517	293	618	277	627	289	654	278	674
alpha_rarefaction_12000_57.txt	12000	57	265	586	290	673	290	620	272	615	218	568	249	599	302	563	293	589	245	603	202	632	254	630	n/a	506	299	616	258	633	279	666	289	674
alpha_rarefaction_12000_58.txt	12000	58	274	574	264	650	290	626	268	612	210	568	243	600	297	555	294	598	269	604	210	646	250	629	n/a	499	299	622	250	637	276	665	274	693
alpha_rarefaction_12000_59.txt	12000	59	271	574	263	664	291	629	283	624	227	560	238	607	307	556	276	590	263	596	195	663	274	627	n/a	505	288	604	259	646	288	652	278	685
alpha_rarefaction_12000_60.txt	12000	60	265	572	254	664	296	628	269	610	230	570	231	601	285	578	288	597	259	617	200	636	262	610	n/a	533	291	606	258	620	278	680	284	705
alpha_rarefaction_12000_61.txt	12000	61	278	564	264	662	291	649	263	602	224	573	257	615	298	569	278	596	252	596	205	654	258	643	n/a	495	295	604	266	640	292	664	296	683
alpha_rarefaction_12000_62.txt	12000	62	269	582	266	642	289	620	281	622	225	568	233	610	307	579	286	604	244	589	207	647	251	630	n/a	517	311	626	260	642	290	658	283	689
alpha_rarefaction_12000_63.txt	12000	63	274	581	265	643	291	650	269	598	229	567	254	623	301	572	282	593	254	582	195	634	245	626	n/a	499	303	613	258	636	284	678	272	663
alpha_rarefaction_12000_64.txt	12000	64	275	561	265	656	292	632	273	606	225	561	242	615	296	576	295	584	259	601	196	637	260	636	n/a	518	303	621	266	638	273	640	284	695
alpha_rarefaction_12000_65.txt	12000	65	264	572	256	643	290	631	270	610	222	565	245	629	299	556	283	591	251	594	204	633	265	626	n/a	491	303	600	267	643	285	669	283	663
alpha_rarefaction_12000_66.txt	12000	66	270	561	261	660	294	641	268	606	224	559	230	613	308	564	278	595	253	593	203	631	266	612	n/a	505	293	607	255	639	292	687	292	689
alpha_rarefaction_12000_67.txt	12000	67	278	576	267	654	286	639	269	621	215	565	246	618	314	563	300	599	243	603	200	631	241	611	n/a	520	303	619	251	631	288	668	285	680
alpha_rarefaction_12000_68.txt	12000	68	265	572	272	654	290	641	271	617	232	569	236	601	296	567	283	592	263	591	203	639	265	637	n/a	508	301	610	266	641	287	641	282	699
alpha_rarefaction_12000_69.txt	12000	69	275	578	270	665	291	632	267	620	223	571	224	608	302	552	297	593	267	595	208	637	256	612	n/a	516	301	611	256	636	290	667	287	673
alpha_rarefaction_12000_70.txt	12000	70	261	571	262	646	289	632	263	606	218	560	238	623	297	556	290	596	258	593	201	655	251	633	n/a	526	290	619	266	643	288	676	270	681
alpha_rarefaction_12000_71.txt	12000	71	269	558	281	651	294	650	260	610	239	572	246	615	299	553	292	588	249	598	193	646	275	636	n/a	522	313	612	267	641	283	685	288	689
alpha_rarefaction_12000_72.txt	12000	72	269	567	257	656	284	620	274	600	217	558	233	619	304	544	286	598	249	614	207	635	257	625	n/a	513	292	613	269	626	301	675	275	674
alpha_rarefaction_12000_73.txt	12000	73	277	584	262	647	287	632	263	623	229	572	236	619	290	557	292	601	266	602	210	628	252	634	n/a	523	291	626	263	630	271	664	292	671
alpha_rarefaction_12000_74.txt	12000	74	281	554	274	646	289	629	275	608	228	566	249	617	296	557	286	587	260	612	202	636	270	629	n/a	517	299	616	261	646	277	672	293	670
alpha_rarefaction_12000_75.txt	12000	75	270	583	267	658	286	636	269	598	244	568	225	616	289	562	286	598	250	607	204	645	253	618	n/a	537	306	626	258	634	283	654	286	682
alpha_rarefaction_12000_76.txt	12000	76	283	566	262	645	287	636	271	619	232	564	242	614	310	556	284	593	253	604	205	651	250	624	n/a	526	301	606	257	631	268	672	278	692
alpha_rarefaction_12000_77.txt	12000	77	264	573	249	661	290	633	278	615	216	558	242	627	307	570	296	590	246	590	210	633	252	623	n/a	517	309	615	259	642	288	650	275	687
alpha_rarefaction_12000_78.txt	12000	78	261	557	255	661	286	629	270	614	225	567	244	617	294	550	298	582	257	608	203	630	242	635	n/a	512	312	602	267	640	291	660	289	686
alpha_rarefaction_12000_79.txt	12000	79	272	580	266	638	280	623	273	615	231	573	248	616	310	569	298	603	254	597	193	653	257	614	n/a	515	291	618	264	634	288	660	282	668
alpha_rarefaction_12000_80.txt	12000	80	267	580	268	661	281	646	273	627	233	567	249	615	307	581	294	592	262	594	206	635	260	635	n/a	540	294	605	254	637	295	674	297	675
alpha_rarefaction_12000_81.txt	12000	81	267	584	260	664	284	623	273	622	223	575	239	608	302	557	299	592	250	607	202	646	269	630	n/a	516	299	624	252	637	295	656	278	700
alpha_rarefaction_12000_82.txt	12000	82	262	571	254	664	298	647	270	611	228	574	242	612	285	565	290	591	254	586	209	626	261	621	n/a	509	306	609	262	631	294	651	289	676
alpha_rarefaction_12000_83.txt	12000	83	269	579	259	636	284	634	267	608	219	566	231	617	295	575	293	582	268	615	208	659	263	618	n/a	514	306	624	267	629	291	666	272	685
alpha_rarefaction_12000_84.txt	12000	84	266	571	260	669	293	632	269	611	232	572	247	605	305	555	276	599	246	598	207	643	253	627	n/a	494	301	624	266	626	290	685	280	675
alpha_rarefaction_12000_85.txt	12000	85	263	586	267	654	289	636	278	587	218	567	239	603	287	551	294	591	252	601	208	636	250	614	n/a	519	291	628	268	624	288	655	281	661
alpha_rarefaction_12000_86.txt	12000	86	280	564	261	661	291	637	269	624	230	574	241	624	293	582	291	585	251	606	199	628	264	625	n/a	535	308	632	268	623	293	673	282	671
alpha_rarefaction_12000_87.txt	12000	87	272	562	257	642	291	646	272	607	231	567	232	614	301	565	293	590	245	604	222	638	265	625	n/a	514	306	592	266	633	294	666	287	690
alpha_rarefaction_12000_88.txt	12000	88	269	585	264	671	288	630	273	623	236	569	227	616	303	565	280	597	245	605	205	644	256	625	n/a	520	294	627	262	634	297	650	283	693
alpha_rarefaction_12000_89.txt	12000	89	274	556	259	658	288	629	274	620	222	577	237	606	303	563	293	577	254	581	200	635	257	623	n/a	512	299	621	274	624	282	661	289	673
alpha_rarefaction_12000_90.txt	12000	90	271	574	261	653	285	633	270	603	233	568	249	623	301	549	290	594	243	592	196	634	266	635	n/a	510	318	624	258	626	287	651	283	678
alpha_rarefaction_12000_91.txt	12000	91	265	573	271	661	284	625	275	624	226	565	257	616	291	550	279	592	260	612	201	625	256	618	n/a	522	283	599	267	644	275	669	280	687
alpha_rarefaction_12000_92.txt	12000	92	273	558	250	640	290	637	267	617	231	580	239	605	285	563	285	597	249	614	211	620	254	615	n/a	508	293	595	250	637	286	655	269	681
alpha_rarefaction_12000_93.txt	12000	93	270	579	254	665	292	644	272	633	226	572	232	618	298	562	284	598	256	594	205	616	256	617	n/a	519	295	610	265	618	292	665	288	682
alpha_rarefaction_12000_94.txt	12000	94	263	576	265	643	281	622	261	611	223	573	238	614	293	592	291	594	251	599	206	634	250	636	n/a	510	300	622	264	644	286	647	292	677
alpha_rarefaction_12000_95.txt	12000	95	262	580	261	665	283	647	273	612	228	577	246	607	297	570	284	599	256	584	207	629	262	625	n/a	522	298	609	263	659	295	666	278	669
alpha_rarefaction_12000_96.txt	12000	96	275	579	266	650	290	627	274	605	222	571	243	622	290	561	289	600	251	588	214	651	255	630	n/a	514	308	608	264	646	288	648	285	694
alpha_rarefaction_12000_97.txt	12000	97	269	566	264	664	286	658	275	605	225	571	257	625	288	553	288	605	261	609	195	638	259	626	n/a	512	299	613	254	626	279	658	286	683
alpha_rarefaction_12000_98.txt	12000	98	269	568	257	653	288	626	271	629	229	566	243	626	297	553	287	585	253	607	203	633	250	626	n/a	512	318	624	263	640	291	667	285	675
alpha_rarefaction_12000_99.txt	12000	99	270	563	251	659	287	649	274	605	228	569	240	610	292	559	289	584	243	613	208	615	251	612	n/a	540	295	602	278	640	291	663	279	683
alpha_rarefaction_13000_0.txt	13000	0	274	590	280	689	304	656	279	638	231	572	257	629	291	576	306	595	262	603	204	641	276	623	n/a	534	315	606	272	641	296	683	286	708
alpha_rarefaction_13000_1.txt	13000	1	269	591	268	687	290	646	284	622	245	583	253	630	300	582	293	616	252	611	191	657	267	628	n/a	537	305	623	274	642	286	693	286	695
alpha_rarefaction_13000_2.txt	13000	2	274	580	276	675	295	659	281	631	241	580	254	642	308	586	290	605	256	624	225	653	264	643	n/a	528	304	640	269	657	297	689	278	706
alpha_rarefaction_13000_3.txt	13000	3	300	571	269	678	297	661	279	627	230	583	253	636	305	567	296	622	261	611	211	661	261	643	n/a	532	317	631	271	651	294	678	300	695
alpha_rarefaction_13000_4.txt	13000	4	284	593	277	688	290	650	272	634	233	578	254	623	315	582	305	607	253	605	213	658	273	646	n/a	527	309	624	263	654	284	670	302	695
alpha_rarefaction_13000_5.txt	13000	5	281	575	263	653	302	656	276	632	223	579	243	617	296	581	289	605	263	609	217	653	262	646	n/a	537	296	624	267	646	300	661	302	699
alpha_rarefaction_13000_6.txt	13000	6	270	598	266	663	291	646	275	614	227	587	265	628	301	591	296	608	256	612	200	672	268	632	n/a	527	303	623	261	654	297	691	306	691
alpha_rarefaction_13000_7.txt	13000	7	285	584	266	672	295	644	281	641	223	576	238	629	322	587	297	621	253	614	203	643	270	644	n/a	529	295	622	268	646	288	682	300	692
alpha_rarefaction_13000_8.txt	13000	8	286	582	268	680	297	663	284	628	237	582	244	631	307	572	302	598	259	617	219	645	262	623	n/a	536	308	624	274	629	295	696	294	696
alpha_rarefaction_13000_9.txt	13000	9	271	580	266	665	296	653	273	624	242	583	251	630	317	604	297	604	260	603	194	651	275	644	n/a	527	306	623	271	648	300	686	277	707
alpha_rarefaction_13000_10.txt	13000	10	283	579	275	683	293	645	274	635	239	582	242	628	293	581	300	606	267	615	196	653	265	634	n/a	529	304	618	268	646	303	672	305	710
alpha_rarefaction_13000_11.txt	13000	11	281	588	280	686	304	635	288	629	231	576	253	623	297	587	295	607	261	612	206	653	258	626	n/a	539	308	637	271	655	286	681	296	716
alpha_rarefaction_13000_12.txt	13000	12	289	595	268	680	301	673	278	619	235	583	241	631	308	563	300	600	258	617	205	681	254	640	n/a	529	319	618	277	660	294	693	282	707
alpha_rarefaction_13000_13.txt	13000	13	272	595	262	670	298	661	275	634	239	584	262	624	316	577	294	604	244	619	209	652	263	647	n/a	543	304	619	261	662	296	696	285	725
alpha_rarefaction_13000_14.txt	13000	14	280	580	270	672	299	643	277	625	233	581	239	629	300	568	296	610	260	620	211	647	260	648	n/a	515	305	639	276	621	292	665	275	697
alpha_rarefaction_13000_15.txt	13000	15	259	593	267	675	292	656	278	636	236	577	242	640	308	579	303	606	258	598	209	658	265	647	n/a	535	309	629	273	636	287	680	292	701
alpha_rarefaction_13000_16.txt	13000	16	272	595	259	674	299	639	278	626	230	579	250	624	306	576	297	608	256	621	207	662	268	635	n/a	526	312	627	260	633	301	691	289	697
alpha_rarefaction_13000_17.txt	13000	17	281	594	269	671	295	653	284	605	235	584	270	629	304	564	288	603	252	616	207	655	266	627	n/a	519	296	628	271	648	296	698	287	695
alpha_rarefaction_13000_18.txt	13000	18	281	595	284	674	298	650	280	636	231	576	246	632	304	574	293	602	252	605	200	652	260	640	n/a	530	313	617	267	652	297	686	309	697
alpha_rarefaction_13000_19.txt	13000	19	288	589	272	690	289	640	277	632	226	579	246	631	303	587	290	599	249	626	204	649	269	631	n/a	527	321	620	274	661	301	671	299	692
alpha_rarefaction_13000_20.txt	13000	20	285	589	262	674	301	643	279	623	240	569	252	627	303	587	300	594	251	624	203	654	257	647	n/a	541	303	642	266	658	315	686	294	704
alpha_rarefaction_13000_21.txt	13000	21	281	592	294	680	297	643	288	630	239	587	239	628	310	587	285	618	254	611	211	669	261	638	n/a	537	306	629	264	645	295	672	297	716
alpha_rarefaction_13000_22.txt	13000	22	285	589	263	672	298	668	280	623	239	579	255	629	312	573	302	622	261	618	202	656	277	647	n/a	531	300	628	265	635	291	677	301	692
alpha_rarefaction_13000_23.txt	13000	23	285	598	260	661	297	651	284	635	234	585	248	618	300	577	291	610	254	613	211	664	279	637	n/a	541	306	621	278	644	294	679	294	698
alpha_rarefaction_13000_24.txt	13000	24	273	596	272	673	305	664	278	631	224	572	260	624	314	587	288	600	255	608	204	665	273	633	n/a	530	311	618	265	642	308	678	288	694
alpha_rarefaction_13000_25.txt	13000	25	287	588	259	683	300	661	275	629	236	583	241	631	293	579	303	608	257	606	207	637	272	647	n/a	527	304	637	260	645	283	686	291	694
alpha_rarefaction_13000_26.txt	13000	26	280	594	272	655	298	661	287	635	244	586	243	616	308	593	289	605	263	609	207	653	274	637	n/a	529	300	621	264	646	293	688	300	702
alpha_rarefaction_13000_27.txt	13000	27	299	606	264	679	295	660	274	624	241	584	242	631	305	570	305	589	271	607	202	649	260	635	n/a	521	303	607	262	658	289	672	285	691
alpha_rarefaction_13000_28.txt	13000	28	279	602	265	679	296	657	284	624	234	585	257	621	311	578	296	614	256	607	199	634	269	623	n/a	552	308	627	268	657	299	699	292	712
alpha_rarefaction_13000_29.txt	13000	29	291	581	272	659	290	659	286	634	233	582	233	651	313	588	301	602	256	603	220	665	267	622	n/a	522	320	619	271	640	298	693	289	707
alpha_rarefaction_13000_30.txt	13000	30	276	602	270	664	296	651	283	628	231	583	256	631	296	589	297	592	253	616	214	657	273	637	n/a	528	307	629	266	643	279	669	292	687
alpha_rarefaction_13000_31.txt	13000	31	277	576	283	679	298	652	281	632	238	584	250	635	311	581	301	618	261	623	222	656	266	634	n/a	532	297	629	269	655	288	685	285	675
alpha_rarefaction_13000_32.txt	13000	32	275	599	271	685	300	645	276	613	231	581	256	633	302	584	299	605	264	603	208	662	265	639	n/a	528	296	619	279	646	299	684	292	700
alpha_rarefaction_13000_33.txt	13000	33	273	588	259	694	293	650	285	629	240	582	243	621	305	586	289	594	250	609	215	666	246	639	n/a	539	294	632	271	648	301	683	288	703
alpha_rarefaction_13000_34.txt	13000	34	276	597	266	679	289	654	284	633	227	591	245	628	310	597	303	604	261	601	202	652	269	630	n/a	530	298	628	264	650	299	693	287	698
alpha_rarefaction_13000_35.txt	13000	35	280	591	281	679	298	656	281	630	235	580	248	619	297	603	302	614	265	608	204	663	259	644	n/a	543	304	646	269	649	300	692	298	709
alpha_rarefaction_13000_36.txt	13000	36	278	574	277	674	295	649	280	612	241	582	243	612	301	581	295	611	256	610	203	634	272	635	n/a	538	308	632	278	640	297	675	292	701
alpha_rarefaction_13000_37.txt	13000	37	275	581	267	675	292	667	272	625	236	590	241	625	314	582	296	604	263	616	215	660	260	626	n/a	523	315	617	261	645	285	682	294	701
alpha_rarefaction_13000_38.txt	13000	38	279	585	261	677	301	657	281	615	226	581	249	635	305	578	295	612	269	621	203	647	266	630	n/a	527	305	622	263	658	302	677	276	688
alpha_rarefaction_13000_39.txt	13000	39	274	591	282	676	306	649	283	638	231	581	238	633	314	577	307	610	253	591	201	656	261	633	n/a	541	307	637	256	667	287	676	292	701
alpha_rarefaction_13000_40.txt	13000	40	279	574	267	656	297	666	281	622	228	581	254	628	306	577	293	613	255	624	211	664	260	635	n/a	523	318	619	258	644	302	699	296	700
alpha_rarefaction_13000_41.txt	13000	41	271	600	273	678	298	640	282	620	227	584	247	632	293	580	300	601	256	619	206	666	262	624	n/a	538	319	617	263	647	298	684	314	717
alpha_rarefaction_13000_42.txt	13000	42	278	594	272	677	299	668	281	632	236	581	254	633	316	586	293	596	260	598	209	658	261	644	n/a	548	312	629	271	640	305	681	298	693
alpha_rarefaction_13000_43.txt	13000	43	266	594	283	660	303	661	278	632	240	571	266	629	308	587	295	602	255	613	195	647	263	641	n/a	546	308	632	270	655	290	688	288	700
alpha_rarefaction_13000_44.txt	13000	44	278	596	275	676	302	652	279	623	230	579	238	623	317	577	301	599	263	595	218	673	275	640	n/a	529	307	628	260	646	303	671	291	703
alpha_rarefaction_13000_45.txt	13000	45	272	602	272	666	300	661	282	639	228	579	264	639	306	575	294	616	261	614	213	639	267	635	n/a	538	294	606	272	648	291	683	298	705
alpha_rarefaction_13000_46.txt	13000	46	287	581	250	686	303	637	271	635	236	583	250	630	309	581	288	592	263	627	200	637	267	641	n/a	526	300	624	272	651	299	670	298	711
alpha_rarefaction_13000_47.txt	13000	47	278	587	275	680	290	652	272	640	222	574	255	626	318	573	295	587	260	606	203	649	251	633	n/a	525	310	622	263	632	290	693	303	703
alpha_rarefaction_13000_48.txt	13000	48	280	582	284	683	295	653	277	627	236	579	250	636	312	575	292	599	256	606	223	657	267	648	n/a	531	317	631	258	658	309	674	287	693
alpha_rarefaction_13000_49.txt	13000	49	270	581	284	644	299	637	281	638	230	585	247	627	312	589	294	598	251	611	213	650	258	641	n/a	532	308	627	279	661	298	691	289	701
alpha_rarefaction_13000_50.txt	13000	50	290	590	276	661	306	654	277	640	229	573	260	628	311	575	299	613	267	618	213	656	263	639	n/a	513	299	623	276	651	293	677	297	688
alpha_rarefaction_13000_51.txt	13000	51	280	600	271	669	298	649	286	649	231	577	242	628	305	583	296	604	249	613	228	660	268	634	n/a	535	305	625	276	641	284	688	296	699
alpha_rarefaction_13000_52.txt	13000	52	281	588	271	666	297	654	279	625	241	581	253	644	303	600	294	604	261	613	209	648	275	635	n/a	527	306	633	268	654	304	680	293	709
alpha_rarefaction_13000_53.txt	13000	53	280	601	263	649	292	662	277	636	228	579	250	641	294	586	285	614	256	609	210	659	261	627	n/a	535	306	628	266	652	290	681	282	684
alpha_rarefaction_13000_54.txt	13000	54	276	586	276	665	303	641	269	619	232	578	253	629	306	594	301	610	261	620	213	637	267	636	n/a	527	300	620	272	635	298	682	284	692
alpha_rarefaction_13000_55.txt	13000	55	276	595	265	662	292	653	282	631	212	579	257	624	304	578	294	611	272	610	210	650	266	657	n/a	533	323	626	277	639	296	673	293	696
alpha_rarefaction_13000_56.txt	13000	56	273	593	281	676	297	648	278	637	219	582	250	627	304	581	294	623	265	605	218	659	261	642	n/a	538	318	631	264	638	288	704	297	693
alpha_rarefaction_13000_57.txt	13000	57	273	600	272	670	302	644	280	636	221	578	251	615	308	569	291	609	258	621	207	656	264	619	n/a	534	312	625	269	646	277	674	295	697
alpha_rarefaction_13000_58.txt	13000	58	275	600	261	677	294	662	279	645	232	583	240	622	303	568	305	613	272	617	222	651	263	646	n/a	527	296	623	260	644	290	674	296	701
alpha_rarefaction_13000_59.txt	13000	59	278	599	279	683	287	636	278	634	239	579	248	643	303	583	290	607	266	613	198	663	261	638	n/a	534	294	632	272	642	292	678	292	710
alpha_rarefaction_13000_60.txt	13000	60	274	591	271	679	301	646	285	634	220	578	258	627	301	561	290	594	253	619	202	645	274	649	n/a	538	325	632	271	658	285	681	289	688
alpha_rarefaction_13000_61.txt	13000	61	275	598	275	675	296	669	277	624	232	576	243	624	295	568	297	597	268	613	198	641	262	640	n/a	534	315	616	262	644	297	682	295	711
alpha_rarefaction_13000_62.txt	13000	62	280	580	269	658	304	656	280	625	241	579	242	627	307	566	296	609	268	618	198	660	258	634	n/a	540	320	640	271	637	293	683	286	716
alpha_rarefaction_13000_63.txt	13000	63	276	591	270	676	297	654	281	642	240	579	246	639	296	583	305	605	255	614	212	666	264	627	n/a	548	316	636	284	654	290	698	294	714
alpha_rarefaction_13000_64.txt	13000	64	276	588	273	671	295	658	273	623	231	581	247	625	299	587	300	621	254	620	211	655	265	615	n/a	554	310	622	254	652	295	684	284	714
alpha_rarefaction_13000_65.txt	13000	65	289	583	284	674	299	648	283	603	237	581	247	635	302	584	292	603	257	640	221	656	264	631	n/a	542	309	632	271	659	296	685	299	714
alpha_rarefaction_13000_66.txt	13000	66	270	593	265	664	294	654	263	624	225	578	255	623	308	580	305	599	258	621	211	649	251	622	n/a	543	311	620	279	645	300	702	296	701
alpha_rarefaction_13000_67.txt	13000	67	289	578	262	669	293	639	280	610	236	578	252	636	304	576	290	594	269	597	220	667	269	630	n/a	518	304	631	271	647	288	683	287	703
alpha_rarefaction_13000_68.txt	13000	68	277	581	268	672	294	672	273	622	222	585	246	619	303	578	307	603	249	604	203	668	253	638	n/a	546	323	623	271	656	287	684	300	692
alpha_rarefaction_13000_69.txt	13000	69	265	592	256	660	304	647	280	634	227	577	243	633	302	572	310	609	253	614	221	665	267	640	n/a	542	291	609	270	659	292	687	293	695
alpha_rarefaction_13000_70.txt	13000	70	284	581	281	682	300	660	283	632	244	574	239	635	306	579	305	616	262	620	212	672	274	648	n/a	535	304	632	265	641	294	687	300	693
alpha_rarefaction_13000_71.txt	13000	71	271	595	283	680	295	667	277	629	225	582	246	641	301	574	302	609	264	596	211	670	257	645	n/a	527	302	632	277	648	298	683	288	676
alpha_rarefaction_13000_72.txt	13000	72	268	603	277	655	290	644	274	627	227	566	240	620	307	569	297	610	270	614	218	660	251	631	n/a	535	317	626	268	659	291	677	290	688
alpha_rarefaction_13000_73.txt	13000	73	292	584	285	660	296	674	283	621	242	584	245	632	298	566	305	616	259	620	211	659	262	637	n/a	535	308	625	274	657	304	667	291	707
alpha_rarefaction_13000_74.txt	13000	74	287	576	263	676	298	660	281	623	228	582	244	633	319	580	296	615	266	611	220	661	263	643	n/a	534	311	634	270	652	300	690	279	709
alpha_rarefaction_13000_75.txt	13000	75	260	584	269	666	302	653	273	622	227	573	269	632	308	591	299	619	246	619	217	658	265	625	n/a	518	300	639	265	656	292	678	299	697
alpha_rarefaction_13000_76.txt	13000	76	276	592	279	667	296	648	284	641	235	576	256	645	307	568	296	606	257	620	200	664	266	641	n/a	540	307	611	260	651	301	697	297	703
alpha_rarefaction_13000_77.txt	13000	77	288	588	260	659	295	641	273	618	236	579	247	636	302	588	299	611	252	609	206	640	253	632	n/a	529	309	617	272	638	300	701	286	702
alpha_rarefaction_13000_78.txt	13000	78	289	596	278	679	297	627	278	633	221	574	244	640	306	579	291	615	261	614	203	649	266	639	n/a	550	294	623	269	644	290	686	309	701
alpha_rarefaction_13000_79.txt	13000	79	284	611	275	685	299	661	276	624	227	579	243	623	315	570	300	611	260	609	215	673	270	650	n/a	554	305	629	275	637	303	678	295	721
alpha_rarefaction_13000_80.txt	13000	80	284	601	266	672	302	644	283	631	230	581	245	626	316	583	292	601	251	597	212	658	272	640	n/a	517	306	618	276	641	291	675	290	705
alpha_rarefaction_13000_81.txt	13000	81	276	589	260	679	296	655	274	636	231	582	242	628	300	574	301	601	258	598	203	653	262	645	n/a	526	312	623	278	662	276	670	280	718
alpha_rarefaction_13000_82.txt	13000	82	273	586	286	658	292	651	272	622	240	581	252	625	302	575	293	590	261	617	213	657	257	647	n/a	529	304	634	275	641	295	661	284	685
alpha_rarefaction_13000_83.txt	13000	83	269	600	277	669	301	645	281	618	219	577	244	632	307	572	287	605	256	614	208	657	249	642	n/a	524	298	625	268	637	297	691	287	710
alpha_rarefaction_13000_84.txt	13000	84	272	589	265	662	300	657	277	620	226	586	245	620	316	579	298	607	262	624	206	653	255	628	n/a	542	308	634	270	639	293	696	283	692
alpha_rarefaction_13000_85.txt	13000	85	283	610	263	666	296	637	287	627	245	573	245	636	310	579	310	603	266	619	215	660	251	629	n/a	538	316	623	274	658	289	690	292	692
alpha_rarefaction_13000_86.txt	13000	86	287	582	269	662	300	664	281	634	236	583	264	627	302	577	302	602	264	618	216	669	266	638	n/a	537	293	625	266	654	288	697	299	706
alpha_rarefaction_13000_87.txt	13000	87	270	590	270	669	296	643	272	635	241	586	230	609	310	585	299	603	246	608	210	678	261	649	n/a	518	294	643	263	658	296	658	301	693
alpha_rarefaction_13000_88.txt	13000	88	273	588	273	685	298	649	278	629	235	584	258	612	314	581	294	613	271	615	215	651	272	641	n/a	524	304	615	269	657	299	685	305	693
alpha_rarefaction_13000_89.txt	13000	89	286	587	267	680	300	674	277	635	223	582	256	618	309	582	299	592	258	595	213	660	276	638	n/a	534	303	621	266	643	288	682	291	709
alpha_rarefaction_13000_90.txt	13000	90	280	579	261	663	301	655	275	625	225	571	251	631	298	574	290	596	275	619	216	657	258	628	n/a	534	300	626	257	655	296	680	285	691
alpha_rarefaction_13000_91.txt	13000	91	273	576	284	680	297	643	279	623	238	576	240	635	308	594	306	607	264	616	215	658	273	645	n/a	532	306	619	268	632	303	676	300	695
alpha_rarefaction_13000_92.txt	13000	92	283	597	272	668	298	671	279	646	236	577	245	627	299	574	302	603	265	591	208	660	260	643	n/a	537	302	624	277	640	295	685	292	688
alpha_rarefaction_13000_93.txt	13000	93	268	601	266	668	295	666	274	621	236	589	248	647	299	588	293	616	261	610	207	664	251	633	n/a	543	294	634	262	655	291	671	288	700
alpha_rarefaction_13000_94.txt	13000	94	277	588	260	663	296	656	284	606	228	574	238	623	313	571	296	601	253	615	207	655	264	642	n/a	551	305	635	259	652	302	691	290	679
alpha_rarefaction_13000_95.txt	13000	95	260	605	258	672	293	655	277	618	232	585	243	626	294	582	302	598	252	610	224	646	261	646	n/a	522	296	637	267	659	294	679	299	688
alpha_rarefaction_13000_96.txt	13000	96	285	596	266	676	297	668	276	620	246	584	253	623	306	564	296	604	271	600	211	653	260	646	n/a	521	298	624	262	647	289	689	279	707
alpha_rarefaction_13000_97.txt	13000	97	265	587	270	672	305	640	280	627	226	578	255	618	295	589	300	612	250	613	203	642	261	646	n/a	525	302	624	269	639	292	673	284	703
alpha_rarefaction_13000_98.txt	13000	98	282	592	268	668	294	649	276	623	235	582	249	638	310	565	291	596	269	605	210	650	260	638	n/a	523	313	627	262	668	293	689	291	718
alpha_rarefaction_13000_99.txt	13000	99	278	587	273	678	295	658	281	617	229	579	248	633	306	578	301	608	248	597	201	657	275	642	n/a	532	315	633	270	666	294	686	295	706
alpha_rarefaction_14000_0.txt	14000	0	281	613	287	688	309	662	293	644	242	597	253	651	306	595	286	605	271	628	222	699	273	661	n/a	559	324	632	269	663	302	723	290	724
alpha_rarefaction_14000_1.txt	14000	1	291	616	286	673	308	675	289	650	240	587	253	642	320	610	309	618	282	619	226	667	282	654	n/a	567	329	638	263	672	302	709	299	732
alpha_rarefaction_14000_2.txt	14000	2	279	608	275	701	308	660	285	629	247	594	251	640	319	585	309	610	261	626	215	678	265	647	n/a	546	322	644	275	659	303	713	292	714
alpha_rarefaction_14000_3.txt	14000	3	271	597	283	682	307	652	284	649	253	587	256	629	317	587	301	629	270	628	209	672	277	646	n/a	561	320	632	274	650	311	700	302	706
alpha_rarefaction_14000_4.txt	14000	4	285	601	280	681	309	660	298	640	236	590	246	644	318	606	306	624	261	622	210	663	280	646	n/a	552	317	654	275	674	304	691	304	702
alpha_rarefaction_14000_5.txt	14000	5	299	615	280	688	304	683	283	642	231	587	264	648	306	602	306	610	274	616	216	668	282	665	n/a	537	323	632	276	651	305	718	300	722
alpha_rarefaction_14000_6.txt	14000	6	285	599	281	679	306	679	294	637	232	587	263	644	324	563	311	604	264	648	225	676	277	664	n/a	524	300	640	266	657	303	706	313	720
alpha_rarefaction_14000_7.txt	14000	7	278	604	278	681	300	654	286	653	249	591	246	641	309	584	300	613	253	628	213	665	280	646	n/a	544	315	632	278	663	293	718	301	718
alpha_rarefaction_14000_8.txt	14000	8	291	633	271	668	306	670	283	644	240	595	259	656	322	593	312	622	271	650	225	679	264	659	n/a	557	329	638	276	667	295	700	292	712
alpha_rarefaction_14000_9.txt	14000	9	286	600	277	693	305	655	283	657	239	592	248	652	299	589	314	631	273	628	225	669	270	660	n/a	548	324	655	267	670	307	717	307	719
alpha_rarefaction_14000_10.txt	14000	10	277	603	275	686	303	680	294	643	234	598	255	655	318	602	305	610	273	635	220	676	274	643	n/a	567	305	641	271	663	306	693	298	737
alpha_rarefaction_14000_11.txt	14000	11	280	605	281	680	308	647	277	646	255	594	259	634	305	601	304	616	260	633	228	680	263	657	n/a	538	311	640	266	661	300	688	303	709
alpha_rarefaction_14000_12.txt	14000	12	280	615	284	679	309	648	291	632	230	590	262	636	319	595	298	618	270	628	194	671	274	657	n/a	553	310	633	278	684	297	715	304	718
alpha_rarefaction_14000_13.txt	14000	13	278	603	273	700	306	670	292	639	250	589	258	630	317	599	312	614	273	624	218	677	269	647	n/a	551	312	631	268	669	302	705	309	712
alpha_rarefaction_14000_14.txt	14000	14	283	595	277	688	302	670	290	646	239	597	244	651	307	596	298	609	279	621	206	685	271	658	n/a	550	319	632	274	657	299	702	302	725
alpha_rarefaction_14000_15.txt	14000	15	285	613	270	686	307	669	289	637	251	589	250	642	311	601	295	625	277	621	215	672	268	647	n/a	544	327	627	282	668	303	706	306	719
alpha_rarefaction_14000_16.txt	14000	16	279	609	272	688	303	666	291	634	248	596	272	636	311	607	309	633	275	616	210	671	264	644	n/a	550	335	647	276	648	307	698	320	717
alpha_rarefaction_14000_17.txt	14000	17	291	603	275	682	305	670	290	639	248	591	253	642	306	606	299	621	269	618	219	671	266	654	n/a	539	335	625	273	661	294	708	304	718
alpha_rarefaction_14000_18.txt	14000	18	276	612	299	686	303	654	288	647	239	595	258	625	317	599	305	614	263	628	212	674	278	650	n/a	542	322	645	271	659	302	719	314	715
alpha_rarefaction_14000_19.txt	14000	19	281	599	287	698	305	675	286	648	237	590	261	646	302	586	300	610	271	634	214	683	271	660	n/a	540	304	641	272	677	293	702	303	714
alpha_rarefaction_14000_20.txt	14000	20	286	595	273	687	301	672	285	633	251	593	248	640	315	598	297	623	273	626	234	674	282	657	n/a	551	317	639	281	664	308	682	314	713
alpha_rarefaction_14000_21.txt	14000	21	290	599	284	687	306	670	285	658	229	590	270	657	315	587	302	621	260	617	226	679	273	639	n/a	547	307	655	280	650	297	693	290	708
alpha_rarefaction_14000_22.txt	14000	22	286	604	290	680	311	665	285	646	255	588	245	647	314	594	313	614	260	628	218	657	279	638	n/a	545	323	647	279	677	310	701	310	702
alpha_rarefaction_14000_23.txt	14000	23	286	619	279	681	309	685	290	622	236	590	271	639	317	576	309	615	266	628	220	669	267	652	n/a	533	322	649	268	663	309	677	300	710
alpha_rarefaction_14000_24.txt	14000	24	293	592	279	693	307	674	288	653	240	593	253	642	305	610	303	606	256	629	208	667	278	647	n/a	545	325	640	276	659	299	696	295	697
alpha_rarefaction_14000_25.txt	14000	25	287	605	289	684	307	670	281	646	241	589	263	639	318	596	298	630	251	628	215	678	266	628	n/a	533	303	649	280	657	305	695	297	704
alpha_rarefaction_14000_26.txt	14000	26	282	600	281	686	307	658	292	647	232	587	256	650	316	587	305	614	280	627	220	676	265	650	n/a	556	300	648	269	682	294	703	288	712
alpha_rarefaction_14000_27.txt	14000	27	280	609	273	704	306	676	296	642	225	592	251	652	309	588	309	623	260	633	206	675	272	650	n/a	561	316	638	280	661	304	681	288	727
alpha_rarefaction_14000_28.txt	14000	28	295	606	278	662	308	658	284	652	246	588	249	633	315	605	308	620	257	620	213	678	270	651	n/a	556	308	639	287	667	295	689	305	705
alpha_rarefaction_14000_29.txt	14000	29	284	600	286	682	302	667	284	644	226	589	257	652	313	593	311	618	284	630	224	672	275	659	n/a	549	314	651	272	661	299	708	299	720
alpha_rarefaction_14000_30.txt	14000	30	289	595	271	677	302	668	290	642	242	595	257	648	305	595	301	635	263	623	213	666	277	645	n/a	554	317	627	276	655	310	699	309	702
alpha_rarefaction_14000_31.txt	14000	31	288	612	280	690	298	670	294	653	242	587	250	645	312	577	304	620	270	639	207	666	281	657	n/a	555	313	648	271	652	302	688	296	714
alpha_rarefaction_14000_32.txt	14000	32	280	597	278	678	306	670	284	644	243	590	247	636	297	597	315	618	267	620	217	672	278	650	n/a	536	319	634	273	658	300	693	298	704
alpha_rarefaction_14000_33.txt	14000	33	271	611	278	684	306	664	294	629	226	593	252	647	305	603	301	610	255	638	215	671	276	656	n/a	537	331	630	277	668	298	709	294	713
alpha_rarefaction_14000_34.txt	14000	34	284	607	282	672	311	660	283	645	238	591	254	654	325	589	295	615	264	616	217	676	282	652	n/a	531	306	631	271	679	304	701	285	726
alpha_rarefaction_14000_35.txt	14000	35	273	588	276	682	304	668	290	650	234	590	258	626	316	588	310	616	279	636	207	662	270	634	n/a	554	321	650	283	660	302	701	301	736
alpha_rarefaction_14000_36.txt	14000	36	283	617	282	700	309	658	287	636	235	594	255	641	314	592	308	615	267	622	223	670	274	649	n/a	529	319	645	270	664	296	703	296	730
alpha_rarefaction_14000_37.txt	14000	37	288	605	273	685	308	678	287	647	238	598	267	629	316	589	304	616	265	626	212	670	274	642	n/a	551	315	646	278	663	308	705	300	725
alpha_rarefaction_14000_38.txt	14000	38	292	592	280	682	313	664	293	655	249	593	266	631	314	568	309	610	262	616	230	677	255	651	n/a	549	303	641	274	656	299	699	311	730
alpha_rarefaction_14000_39.txt	14000	39	285	622	287	692	305	671	288	645	238	593	250	646	304	600	309	614	262	625	208	673	273	658	n/a	551	313	633	287	654	303	695	298	710
alpha_rarefaction_14000_40.txt	14000	40	283	598	292	674	301	652	291	649	217	593	269	639	316	594	291	613	271	614	213	678	274	661	n/a	570	310	642	276	664	302	699	286	710
alpha_rarefaction_14000_41.txt	14000	41	288	590	281	673	311	667	286	643	254	591	258	641	315	595	306	618	259	637	222	681	283	632	n/a	554	327	642	272	645	310	710	302	731
alpha_rarefaction_14000_42.txt	14000	42	288	615	265	679	305	655	287	644	231	593	270	643	322	599	306	629	260	636	216	677	270	654	n/a	560	315	635	272	667	301	689	299	727
alpha_rarefaction_14000_43.txt	14000	43	279	617	286	699	304	667	291	637	230	592	265	637	325	604	310	624	261	623	218	669	265	639	n/a	554	306	631	270	654	304	693	295	710
alpha_rarefaction_14000_44.txt	14000	44	281	610	272	676	305	670	292	649	245	592	263	643	316	595	313	628	268	617	221	676	281	652	n/a	556	314	635	276	653	301	696	300	724
alpha_rarefaction_14000_45.txt	14000	45	290	594	280	698	305	668	290	636	256	592	264	643	323	592	301	613	270	613	218	673	266	648	n/a	554	302	666	268	661	299	702	300	706
alpha_rarefaction_14000_46.txt	14000	46	290	586	283	683	307	651	294	643	238	595	270	651	311	599	318	614	273	626	213	675	258	647	n/a	544	323	641	272	661	295	694	294	694
alpha_rarefaction_14000_47.txt	14000	47	285	607	283	681	301	669	293	654	240	593	266	631	311	597	294	605	259	619	211	668	277	656	n/a	539	321	647	270	655	302	694	295	718
alpha_rarefaction_14000_48.txt	14000	48	271	592	281	693	306	660	288	634	244	593	259	643	311	595	300	620	274	629	210	659	288	657	n/a	557	321	629	266	667	303	710	313	692
alpha_rarefaction_14000_49.txt	14000	49	279	606	278	684	301	672	286	629	240	588	251	648	332	589	314	615	274	620	216	680	271	662	n/a	546	306	648	278	660	309	694	301	711
alpha_rarefaction_14000_50.txt	14000	50	277	629	292	692	295	663	289	634	246	593	256	640	314	591	304	619	266	627	210	672	278	655	n/a	534	309	628	272	670	303	708	317	720
alpha_rarefaction_14000_51.txt	14000	51	282	600	283	703	307	656	282	640	240	591	263	653	310	602	306	621	263	642	213	682	289	659	n/a	549	309	634	278	671	303	719	312	701
alpha_rarefaction_14000_52.txt	14000	52	293	601	293	681	302	656	287	636	247	596	250	648	310	590	303	627	255	622	209	676	269	659	n/a	534	306	649	285	676	302	695	300	710
alpha_rarefaction_14000_53.txt	14000	53	286	604	286	686	308	667	293	646	229	593	261	638	308	600	305	623	259	640	222	664	269	647	n/a	545	305	645	278	666	308	701	289	725
alpha_rarefaction_14000_54.txt	14000	54	281	611	278	695	305	667	300	652	231	592	247	643	322	585	308	611	272	628	209	682	254	643	n/a	555	313	627	281	658	297	699	291	721
alpha_rarefaction_14000_55.txt	14000	55	280	611	286	684	311	673	290	645	244	591	266	641	314	615	295	608	260	640	223	673	274	640	n/a	535	313	642	276	666	313	711	309	726
alpha_rarefaction_14000_56.txt	14000	56	290	589	282	677	307	671	286	645	248	597	255	651	325	600	306	619	258	642	217	696	274	652	n/a	546	321	637	264	665	308	701	311	736
alpha_rarefaction_14000_57.txt	14000	57	286	611	286	676	307	674	288	658	234	593	255	642	309	588	303	625	278	622	221	689	266	647	n/a	532	312	627	275	657	304	707	295	705
alpha_rarefaction_14000_58.txt	14000	58	291	601	278	675	302	654	287	648	239	589	257	651	312	607	300	614	266	613	217	671	271	656	n/a	553	309	630	277	667	298	702	300	714
alpha_rarefaction_14000_59.txt	14000	59	285	614	271	668	302	658	294	652	231	586	259	640	320	585	294	613	271	621	206	663	272	647	n/a	557	314	631	276	663	304	695	307	707
alpha_rarefaction_14000_60.txt	14000	60	292	611	288	691	304	678	282	631	230	589	264	641	305	593	300	621	270	628	221	679	285	656	n/a	541	308	630	273	673	303	708	307	707
alpha_rarefaction_14000_61.txt	14000	61	290	622	269	676	307	661	286	640	241	590	256	641	313	596	297	624	279	636	209	674	278	647	n/a	558	302	646	269	645	310	693	283	706
alpha_rarefaction_14000_62.txt	14000	62	285	614	277	682	310	676	293	637	247	598	247	631	306	598	292	625	268	631	227	677	263	656	n/a	556	317	644	275	656	307	710	303	708
alpha_rarefaction_14000_63.txt	14000	63	283	597	267	673	303	676	285	646	246	588	264	641	325	598	299	629	272	629	212	688	274	647	n/a	557	317	647	279	655	311	689	304	713
alpha_rarefaction_14000_64.txt	14000	64	286	606	287	686	302	665	295	644	237	590	255	645	316	593	306	612	261	626	210	668	268	654	n/a	554	306	625	281	650	301	713	290	707
alpha_rarefaction_14000_65.txt	14000	65	279	619	277	668	303	657	281	641	233	594	256	636	318	585	313	628	270	624	227	667	267	655	n/a	555	320	643	273	674	303	716	303	709
alpha_rarefaction_14000_66.txt	14000	66	288	608	269	683	303	650	282	638	241	589	246	641	311	608	295	622	259	625	217	664	270	657	n/a	544	315	634	277	653	302	688	317	715
alpha_rarefaction_14000_67.txt	14000	67	290	605	287	680	308	672	287	640	233	592	255	643	308	598	309	626	276	625	210	684	273	661	n/a	557	314	657	272	674	314	701	297	705
alpha_rarefaction_14000_68.txt	14000	68	281	614	284	685	303	664	290	636	243	592	252	638	309	584	309	627	264	616	217	688	272	636	n/a	554	322	659	277	658	311	701	304	709
alpha_rarefaction_14000_69.txt	14000	69	308	619	273	709	310	662	292	647	241	586	258	661	314	593	308	613	264	627	213	666	270	653	n/a	558	310	631	263	669	296	695	311	718
alpha_rarefaction_14000_70.txt	14000	70	288	612	277	680	308	661	282	643	245	593	262	636	319	589	301	603	272	649	217	661	269	658	n/a	561	316	620	280	656	297	704	312	709
alpha_rarefaction_14000_71.txt	14000	71	283	586	281	693	304	652	293	655	243	590	261	632	323	603	297	615	266	639	212	684	272	659	n/a	527	311	638	264	656	304	713	293	725
alpha_rarefaction_14000_72.txt	14000	72	283	588	278	680	309	662	287	665	243	594	252	641	322	593	300	614	268	622	231	676	277	641	n/a	538	313	627	264	660	304	682	309	711
alpha_rarefaction_14000_73.txt	14000	73	289	601	267	669	306	663	288	650	252	594	254	644	319	590	301	612	267	616	205	662	255	656	n/a	551	310	638	275	654	300	718	303	697
alpha_rarefaction_14000_74.txt	14000	74	294	604	289	697	305	653	285	651	238	596	254	648	328	601	319	612	271	615	220	683	282	633	n/a	544	313	633	282	667	302	714	304	711
alpha_rarefaction_14000_75.txt	14000	75	287	598	275	697	309	659	287	630	245	598	249	649	307	588	298	616	268	625	209	683	275	643	n/a	542	298	637	266	654	306	686	311	701
alpha_rarefaction_14000_76.txt	14000	76	291	600	283	696	310	666	289	629	244	595	263	639	310	591	307	618	267	626	211	655	271	649	n/a	535	319	628	278	660	303	708	289	717
alpha_rarefaction_14000_77.txt	14000	77	289	619	282	701	305	654	288	646	245	589	257	644	311	608	302	614	270	618	212	662	282	653	n/a	529	315	636	280	672	311	697	315	709
alpha_rarefaction_14000_78.txt	14000	78	285	597	278	697	308	667	286	654	243	596	258	645	306	608	307	622	263	613	221	674	269	653	n/a	547	320	637	273	660	310	697	297	730
alpha_rarefaction_14000_79.txt	14000	79	283	612	296	694	304	666	294	651	238	591	256	641	319	567	304	626	271	640	213	667	275	652	n/a	554	313	649	279	668	296	700	299	710
alpha_rarefaction_14000_80.txt	14000	80	289	591	278	685	304	667	291	635	228	586	256	636	319	601	316	624	252	643	223	689	264	647	n/a	558	314	636	270	663	290	689	297	735
alpha_rarefaction_14000_81.txt	14000	81	290	603	270	701	299	663	288	636	244	587	247	636	310	593	303	627	254	622	220	671	275	660	n/a	539	319	634	275	663	297	693	291	715
alpha_rarefaction_14000_82.txt	14000	82	280	607	278	687	306	664	295	642	242	589	250	646	306	595	305	617	279	640	217	676	268	645	n/a	564	308	628	286	647	294	690	303	707
alpha_rarefaction_14000_83.txt	14000	83	294	628	281	682	304	671	291	658	238	591	244	644	319	595	293	613	281	637	210	674	278	642	n/a	552	308	650	274	652	289	694	304	730
alpha_rarefaction_14000_84.txt	14000	84	279	606	286	679	309	662	283	646	241	595	244	638	314	581	296	624	276	620	228	673	266	661	n/a	544	304	646	275	660	299	699	294	719
alpha_rarefaction_14000_85.txt	14000	85	279	626	272	691	312	657	295	629	235	588	258	631	305	599	306	626	264	626	215	670	266	653	n/a	559	310	633	274	650	299	706	303	724
alpha_rarefaction_14000_86.txt	14000	86	288	598	268	706	310	668	292	642	239	593	265	646	315	590	304	621	272	636	211	682	272	634	n/a	544	311	662	272	671	295	712	294	706
alpha_rarefaction_14000_87.txt	14000	87	293	598	291	687	306	670	294	643	234	588	249	659	313	581	302	632	264	622	208	659	289	655	n/a	545	301	633	272	659	299	703	309	718
alpha_rarefaction_14000_88.txt	14000	88	289	617	289	689	305	668	284	635	239	593	266	639	312	579	317	614	270	624	215	646	262	659	n/a	539	315	638	271	649	311	707	289	710
alpha_rarefaction_14000_89.txt	14000	89	287	619	277	679	308	684	295	644	245	596	261	627	322	594	299	623	266	611	213	665	260	655	n/a	552	319	637	273	677	310	698	291	721
alpha_rarefaction_14000_90.txt	14000	90	277	603	283	697	302	656	288	645	226	588	257	645	317	591	307	620	277	634	209	664	285	641	n/a	551	333	615	267	672	301	713	300	710
alpha_rarefaction_14000_91.txt	14000	91	292	603	287	678	301	665	289	650	238	593	263	638	311	594	297	619	263	641	220	657	285	645	n/a	531	322	642	281	670	296	702	304	725
alpha_rarefaction_14000_92.txt	14000	92	286	592	281	677	302	654	282	640	242	591	257	645	315	585	305	615	270	627	211	669	269	645	n/a	553	320	627	282	668	292	705	304	698
alpha_rarefaction_14000_93.txt	14000	93	279	603	277	691	307	662	286	640	247	591	256	642	319	599	297	612	262	622	213	669	277	652	n/a	535	316	642	275	659	290	705	297	706
alpha_rarefaction_14000_94.txt	14000	94	278	597	273	690	304	670	287	637	239	593	256	641	321	590	296	611	267	631	215	681	258	649	n/a	535	332	621	266	658	309	716	302	725
alpha_rarefaction_14000_95.txt	14000	95	291	610	290	685	307	663	292	653	231	592	255	655	317	592	299	600	274	625	223	673	269	652	n/a	556	320	644	280	676	309	705	306	704
alpha_rarefaction_14000_96.txt	14000	96	283	590	269	696	303	651	297	639	239	593	260	653	325	599	313	610	264	618	220	670	265	658	n/a	563	318	650	277	653	311	691	296	718
alpha_rarefaction_14000_97.txt	14000	97	285	596	271	674	303	646	288	642	238	592	257	647	308	586	301	611	271	638	214	680	277	649	n/a	542	304	657	260	654	295	705	301	723
alpha_rarefaction_14000_98.txt	14000	98	284	594	277	674	298	665	292	653	234	591	253	649	324	601	306	620	265	615	206	676	265	647	n/a	543	303	642	270	666	305	701	302	735
alpha_rarefaction_14000_99.txt	14000	99	289	604	288	690	305	664	289	646	245	589	255	635	320	593	310	626	267	629	216	677	266	643	n/a	558	329	648	261	664	297	706	296	717
alpha_rarefaction_15000_0.txt	15000	0	295	621	285	689	313	681	296	657	249	602	258	657	319	594	306	631	276	652	220	679	262	668	n/a	556	313	652	284	673	314	717	311	713
alpha_rarefaction_15000_1.txt	15000	1	290	615	302	701	313	688	298	655	255	603	256	667	321	617	308	636	265	633	213	705	281	663	n/a	552	324	640	280	674	305	714	317	723
alpha_rarefaction_15000_2.txt	15000	2	294	606	295	675	309	667	297	674	243	601	273	649	330	603	300	632	272	644	225	693	272	659	n/a	554	328	647	276	675	317	719	308	724
alpha_rarefaction_15000_3.txt	15000	3	292	638	294	706	311	682	297	673	242	603	265	653	332	611	319	631	279	640	216	697	271	662	n/a	569	324	653	271	675	321	710	305	731
alpha_rarefaction_15000_4.txt	15000	4	297	625	293	683	314	680	287	647	245	599	259	652	322	595	309	631	274	641	239	686	285	659	n/a	573	328	650	276	681	298	720	310	729
alpha_rarefaction_15000_5.txt	15000	5	291	618	295	694	312	670	297	652	255	602	280	653	322	603	305	637	265	649	232	681	295	663	n/a	573	319	656	293	669	321	720	309	721
alpha_rarefaction_15000_6.txt	15000	6	291	626	286	698	312	690	291	653	254	603	268	658	330	586	311	634	269	645	217	671	274	664	n/a	554	323	640	294	674	307	715	318	721
alpha_rarefaction_15000_7.txt	15000	7	291	610	290	683	313	670	299	651	241	603	267	651	312	605	308	635	263	631	235	693	277	672	n/a	540	312	641	280	685	319	717	314	730
alpha_rarefaction_15000_8.txt	15000	8	290	630	297	689	311	689	292	649	244	600	268	651	311	606	303	620	276	651	218	701	275	666	n/a	557	319	665	284	683	308	693	310	731
alpha_rarefaction_15000_9.txt	15000	9	286	618	292	707	313	679	297	660	247	603	259	656	315	618	310	630	276	643	231	689	269	662	n/a	573	308	653	290	672	306	718	310	721
alpha_rarefaction_15000_10.txt	15000	10	290	627	285	697	312	682	296	655	261	604	254	650	317	590	315	620	271	635	218	679	270	661	n/a	549	325	652	285	672	314	726	324	730
alpha_rarefaction_15000_11.txt	15000	11	302	619	279	698	315	672	292	643	257	600	259	666	318	604	317	631	270	642	226	696	289	670	n/a	553	320	635	279	670	311	715	323	737
alpha_rarefaction_15000_12.txt	15000	12	289	630	299	699	313	673	293	650	248	605	270	647	321	598	307	633	275	642	225	678	264	662	n/a	565	321	646	283	678	314	715	307	743
alpha_rarefaction_15000_13.txt	15000	13	286	624	283	705	311	680	296	656	248	604	256	659	316	596	320	639	268	628	211	691	285	664	n/a	549	323	650	275	676	317	724	323	731
alpha_rarefaction_15000_14.txt	15000	14	297	640	269	710	315	690	301	665	249	604	264	638	327	593	307	624	265	646	225	683	283	669	n/a	549	313	642	275	683	312	700	304	732
alpha_rarefaction_15000_15.txt	15000	15	292	605	279	704	311	657	295	663	232	601	258	658	320	586	321	618	272	632	218	693	279	669	n/a	574	321	651	287	677	302	707	307	735
alpha_rarefaction_15000_16.txt	15000	16	294	622	298	715	311	684	301	655	247	605	262	661	310	612	316	616	278	640	228	696	276	655	n/a	540	315	654	277	663	315	715	310	743
alpha_rarefaction_15000_17.txt	15000	17	302	621	292	695	312	690	296	651	242	602	269	650	327	612	320	619	269	628	225	680	282	645	n/a	545	317	665	278	662	313	706	302	723
alpha_rarefaction_15000_18.txt	15000	18	292	624	287	706	315	667	295	655	247	604	260	659	323	604	315	622	273	622	234	702	274	664	n/a	558	320	658	290	653	313	711	307	725
alpha_rarefaction_15000_19.txt	15000	19	283	630	287	702	313	674	294	666	250	600	261	642	322	611	312	621	261	646	224	691	280	662	n/a	560	315	643	294	676	315	712	309	735
alpha_rarefaction_15000_20.txt	15000	20	305	613	305	690	311	674	297	672	245	604	261	654	323	597	316	625	278	650	220	677	281	666	n/a	549	327	647	275	676	315	710	313	726
alpha_rarefaction_15000_21.txt	15000	21	289	613	297	693	314	688	301	641	247	603	269	657	325	601	324	642	281	659	228	668	285	652	n/a	556	327	651	274	673	310	717	309	718
alpha_rarefaction_15000_22.txt	15000	22	285	611	294	702	312	685	298	655	243	602	258	648	328	609	321	628	275	638	218	690	283	663	n/a	575	322	654	279	687	314	721	317	736
alpha_rarefaction_15000_23.txt	15000	23	308	595	283	707	315	684	297	668	244	603	269	655	322	605	313	616	282	634	230	688	276	654	n/a	555	330	643	282	681	313	726	308	729
alpha_rarefaction_15000_24.txt	15000	24	291	627	283	705	313	677	296	667	251	604	266	649	311	606	308	624	271	641	218	701	283	662	n/a	572	311	661	280	681	321	724	300	731
alpha_rarefaction_15000_25.txt	15000	25	298	613	285	695	311	658	296	658	234	602	265	649	332	593	312	627	274	627	230	667	281	673	n/a	547	337	662	287	659	321	715	306	737
alpha_rarefaction_15000_26.txt	15000	26	294	618	295	688	311	672	300	659	259	601	268	666	319	611	320	640	277	627	205	690	291	648	n/a	563	320	649	274	658	309	719	312	719
alpha_rarefaction_15000_27.txt	15000	27	285	619	283	715	310	666	289	661	252	604	267	648	306	634	303	628	268	648	228	679	269	669	n/a	563	323	642	277	678	313	708	295	739
alpha_rarefaction_15000_28.txt	15000	28	296	616	286	705	315	679	299	663	252	603	260	649	318	612	307	634	271	631	220	696	277	666	n/a	569	311	657	287	673	309	711	311	727
alpha_rarefaction_15000_29.txt	15000	29	305	606	290	692	311	670	295	658	252	602	263	667	327	607	310	630	275	625	209	682	272	661	n/a	573	315	639	288	681	310	734	303	737
alpha_rarefaction_15000_30.txt	15000	30	290	621	298	687	312	678	299	653	250	603	266	656	318	601	307	635	272	642	216	697	270	676	n/a	560	316	647	284	673	306	720	309	734
alpha_rarefaction_15000_31.txt	15000	31	286	636	286	690	312	671	304	655	239	604	250	655	320	609	313	624	285	647	226	709	285	669	n/a	555	323	648	280	670	312	712	290	723
alpha_rarefaction_15000_32.txt	15000	32	295	610	283	694	313	675	299	648	247	600	270	659	326	596	306	618	267	641	230	692	274	669	n/a	559	323	639	286	653	307	721	300	711
alpha_rarefaction_15000_33.txt	15000	33	291	611	300	698	314	675	296	658	240	603	263	654	325	617	320	632	282	635	225	673	288	663	n/a	559	319	658	290	659	310	728	307	731
alpha_rarefaction_15000_34.txt	15000	34	303	616	277	698	315	666	294	655	246	603	264	663	323	608	312	638	286	626	207	676	269	655	n/a	577	329	645	282	670	312	711	309	734
alpha_rarefaction_15000_35.txt	15000	35	293	627	270	691	313	686	292	660	240	605	278	651	324	611	308	641	260	641	223	695	270	675	n/a	573	334	648	281	674	296	713	303	745
alpha_rarefaction_15000_36.txt	15000	36	292	614	283	715	315	684	294	637	239	601	273	646	333	607	316	622	266	638	217	695	282	659	n/a	555	319	656	283	693	317	711	294	728
alpha_rarefaction_15000_37.txt	15000	37	296	613	295	694	313	676	302	660	259	601	264	659	324	620	314	623	273	644	227	691	280	666	n/a	541	320	656	275	695	298	725	310	712
alpha_rarefaction_15000_38.txt	15000	38	289	625	277	706	313	670	295	653	238	598	258	659	322	603	319	630	275	637	219	680	271	652	n/a	562	313	649	278	670	311	708	300	738
alpha_rarefaction_15000_39.txt	15000	39	285	618	284	699	313	671	295	672	240	604	267	652	319	600	322	614	284	635	222	668	280	659	n/a	564	320	662	284	686	312	714	302	735
alpha_rarefaction_15000_40.txt	15000	40	304	641	286	708	314	659	296	646	247	602	266	650	331	609	308	623	269	638	238	687	280	665	n/a	552	323	652	292	681	318	713	308	736
alpha_rarefaction_15000_41.txt	15000	41	298	619	298	681	314	685	292	640	255	602	260	657	329	608	304	640	269	653	229	696	278	665	n/a	549	316	641	284	670	312	715	311	725
alpha_rarefaction_15000_42.txt	15000	42	284	628	278	697	312	674	290	666	252	601	268	656	327	600	316	624	278	648	214	684	280	674	n/a	571	312	646	280	679	311	711	308	732
alpha_rarefaction_15000_43.txt	15000	43	288	619	294	697	317	680	300	660	245	603	254	655	324	607	318	618	264	644	227	668	280	666	n/a	567	317	647	277	681	314	728	311	740
alpha_rarefaction_15000_44.txt	15000	44	293	615	287	716	315	680	295	655	245	602	272	661	324	608	306	627	269	634	216	671	286	676	n/a	564	327	643	281	677	312	725	311	729
alpha_rarefaction_15000_45.txt	15000	45	287	617	278	695	313	662	293	656	245	601	255	663	330	616	307	626	274	650	223	685	274	653	n/a	566	310	643	273	670	316	707	295	749
alpha_rarefaction_15000_46.txt	15000	46	300	633	302	704	312	681	294	653	244	600	271	642	333	606	315	618	261	626	215	695	280	665	n/a	565	320	638	281	679	318	716	301	727
alpha_rarefaction_15000_47.txt	15000	47	291	624	298	715	311	684	293	648	241	604	274	652	318	613	311	623	275	640	227	678	270	661	n/a	559	315	660	287	674	303	728	308	747
alpha_rarefaction_15000_48.txt	15000	48	289	628	288	701	311	675	297	653	246	601	265	661	316	614	303	619	265	653	221	680	265	661	n/a	555	326	661	279	690	304	702	302	739
alpha_rarefaction_15000_49.txt	15000	49	290	628	299	689	314	680	292	657	239	604	260	653	324	590	312	634	266	649	223	691	266	659	n/a	550	330	657	280	662	312	713	305	736
alpha_rarefaction_15000_50.txt	15000	50	288	607	282	700	317	683	298	653	243	601	263	656	317	602	314	631	279	649	218	679	288	665	n/a	563	316	654	274	657	305	711	308	735
alpha_rarefaction_15000_51.txt	15000	51	281	621	280	688	308	669	295	663	252	605	255	661	329	605	316	630	265	630	218	693	274	658	n/a	538	330	667	281	681	309	712	307	743
alpha_rarefaction_15000_52.txt	15000	52	308	626	269	692	308	678	300	659	253	605	260	652	332	606	317	641	269	623	220	674	274	654	n/a	576	308	650	298	655	318	718	303	710
alpha_rarefaction_15000_53.txt	15000	53	279	628	305	704	315	675	292	657	248	602	276	664	311	601	307	629	258	634	223	691	278	673	n/a	557	317	647	284	674	320	714	304	739
alpha_rarefaction_15000_54.txt	15000	54	290	613	289	710	313	670	298	645	251	598	269	648	320	598	317	630	281	641	212	692	282	663	n/a	580	323	649	285	669	296	726	311	734
alpha_rarefaction_15000_55.txt	15000	55	294	619	282	694	315	677	294	648	240	603	269	655	323	607	311	628	287	622	228	701	269	661	n/a	565	308	666	274	692	311	713	317	734
alpha_rarefaction_15000_56.txt	15000	56	292	624	299	705	316	685	293	662	236	604	264	650	323	609	312	632	270	642	222	683	269	656	n/a	562	313	662	280	688	320	721	308	719
alpha_rarefaction_15000_57.txt	15000	57	292	618	295	690	310	681	301	660	258	605	266	648	333	600	315	620	274	654	227	677	287	658	n/a	562	306	651	289	678	309	716	304	736
alpha_rarefaction_15000_58.txt	15000	58	296	618	275	692	315	675	301	640	255	604	263	646	323	609	317	616	270	636	213	681	278	664	n/a	554	329	650	279	681	308	715	309	725
alpha_rarefaction_15000_59.txt	15000	59	300	610	296	711	311	675	295	655	235	605	254	655	314	607	309	634	278	633	210	684	276	651	n/a	558	323	646	287	658	300	706	302	729
alpha_rarefaction_15000_60.txt	15000	60	297	617	282	690	313	687	295	654	244	603	265	658	331	608	316	622	283	647	229	684	273	662	n/a	563	326	653	272	676	316	723	319	734
alpha_rarefaction_15000_61.txt	15000	61	295	603	289	703	315	679	299	644	250	604	262	655	319	605	315	637	284	641	213	680	284	652	n/a	570	323	659	281	668	306	719	315	728
alpha_rarefaction_15000_62.txt	15000	62	283	603	291	708	313	679	295	674	247	603	269	661	317	604	301	633	263	623	226	679	277	658	n/a	566	324	649	291	682	312	717	316	727
alpha_rarefaction_15000_63.txt	15000	63	291	628	280	714	311	666	293	654	240	604	251	652	318	590	321	630	270	641	220	695	269	666	n/a	560	315	648	288	682	307	722	307	717
alpha_rarefaction_15000_64.txt	15000	64	293	621	277	702	314	688	297	652	239	604	279	641	328	609	321	623	274	646	221	683	275	670	n/a	545	314	647	277	658	311	707	299	742
alpha_rarefaction_15000_65.txt	15000	65	293	622	281	708	316	678	291	658	236	601	268	653	328	605	314	619	267	634	214	688	293	660	n/a	552	308	660	285	675	315	716	299	740
alpha_rarefaction_15000_66.txt	15000	66	296	620	290	700	313	682	294	668	245	604	254	669	323	591	303	625	260	641	220	682	266	668	n/a	550	321	645	270	668	316	720	312	708
alpha_rarefaction_15000_67.txt	15000	67	295	609	280	709	313	679	298	668	242	603	260	650	319	595	308	646	274	628	218	703	284	665	n/a	564	321	653	285	683	314	712	306	729
alpha_rarefaction_15000_68.txt	15000	68	284	623	276	702	315	684	299	645	238	603	273	656	323	603	315	638	270	648	229	667	290	662	n/a	564	317	643	287	677	295	714	315	725
alpha_rarefaction_15000_69.txt	15000	69	296	597	287	710	314	677	297	663	242	600	268	653	315	619	319	637	278	656	224	689	275	661	n/a	560	325	661	293	686	298	716	311	729
alpha_rarefaction_15000_70.txt	15000	70	290	604	295	689	311	676	298	658	245	605	269	645	316	589	315	638	263	637	221	671	277	662	n/a	561	317	637	278	670	311	709	305	729
alpha_rarefaction_15000_71.txt	15000	71	287	612	295	703	313	688	302	668	244	602	266	656	315	600	318	625	268	640	217	687	290	671	n/a	562	308	647	284	676	312	705	315	742
alpha_rarefaction_15000_72.txt	15000	72	297	617	291	709	314	681	295	659	248	604	261	661	325	624	311	621	276	644	220	671	279	657	n/a	556	324	660	280	667	304	716	303	734
alpha_rarefaction_15000_73.txt	15000	73	290	605	279	706	310	678	299	673	238	602	262	658	326	614	308	625	265	630	225	679	279	662	n/a	560	319	648	296	687	319	704	305	737
alpha_rarefaction_15000_74.txt	15000	74	291	601	295	704	313	675	296	666	249	604	253	651	328	618	315	623	263	636	215	678	276	658	n/a	564	327	661	284	657	307	722	295	719
alpha_rarefaction_15000_75.txt	15000	75	296	614	285	710	312	677	295	674	272	605	268	644	327	601	324	624	282	626	224	689	267	670	n/a	577	321	635	282	679	316	716	301	711
alpha_rarefaction_15000_76.txt	15000	76	286	615	296	708	315	675	292	655	237	603	271	639	344	602	311	621	271	640	218	685	288	667	n/a	563	318	660	285	675	298	729	316	729
alpha_rarefaction_15000_77.txt	15000	77	291	628	292	707	314	685	295	662	235	603	263	653	322	602	309	631	272	630	220	692	286	654	n/a	575	311	654	285	679	307	724	317	723
alpha_rarefaction_15000_78.txt	15000	78	289	620	283	708	312	673	297	655	244	603	266	656	323	595	315	616	279	652	227	687	270	669	n/a	559	314	657	287	683	309	715	312	735
alpha_rarefaction_15000_79.txt	15000	79	300	620	272	705	309	674	296	674	252	600	267	646	322	604	307	634	281	628	206	686	288	661	n/a	555	312	642	281	673	311	714	310	730
alpha_rarefaction_15000_80.txt	15000	80	289	626	291	696	315	687	293	684	235	603	263	656	328	588	319	626	281	633	211	680	271	664	n/a	570	328	663	283	677	305	726	317	739
alpha_rarefaction_15000_81.txt	15000	81	287	619	288	688	312	683	298	654	251	603	270	650	323	611	315	622	264	630	226	682	276	659	n/a	560	317	650	276	670	316	722	302	720
alpha_rarefaction_15000_82.txt	15000	82	281	621	284	708	314	679	295	649	259	604	264	643	315	603	318	621	271	652	232	690	268	666	n/a	566	328	649	278	694	299	712	292	717
alpha_rarefaction_15000_83.txt	15000	83	290	632	279	695	314	688	294	665	243	605	272	661	319	603	315	637	269	637	227	689	290	672	n/a	555	316	648	276	678	306	707	309	720
alpha_rarefaction_15000_84.txt	15000	84	288	619	279	709	312	693	299	642	240	605	259	652	315	624	312	625	282	645	223	693	283	660	n/a	565	309	671	276	681	318	711	319	727
alpha_rarefaction_15000_85.txt	15000	85	290	630	277	696	312	664	294	658	236	603	254	649	338	612	310	627	266	644	225	699	278	667	n/a	561	330	655	283	677	303	708	319	730
alpha_rarefaction_15000_86.txt	15000	86	288	617	299	713	311	681	300	662	244	603	258	651	323	610	318	627	270	629	222	690	268	671	n/a	564	325	660	282	675	310	714	322	723
alpha_rarefaction_15000_87.txt	15000	87	296	621	294	717	315	683	296	657	270	603	267	660	312	599	317	630	280	652	230	686	288	667	n/a	558	313	640	286	674	316	703	299	708
alpha_rarefaction_15000_88.txt	15000	88	298	618	301	694	311	671	294	664	257	603	274	645	331	605	310	636	271	633	216	685	276	664	n/a	563	316	660	281	673	314	717	317	738
alpha_rarefaction_15000_89.txt	15000	89	296	605	282	721	313	676	290	665	244	604	262	640	325	602	312	639	267	633	223	668	286	665	n/a	565	327	649	283	668	311	730	308	733
alpha_rarefaction_15000_90.txt	15000	90	291	626	292	710	311	664	294	656	249	604	259	647	324	604	307	632	275	649	223	686	289	650	n/a	576	313	662	288	676	309	716	300	731
alpha_rarefaction_15000_91.txt	15000	91	298	607	285	714	313	680	293	650	249	604	264	659	332	599	316	624	263	637	224	674	288	667	n/a	568	317	647	271	672	306	725	303	727
alpha_rarefaction_15000_92.txt	15000	92	286	627	283	701	316	667	299	642	247	604	256	653	319	605	317	638	265	653	225	700	267	655	n/a	568	327	661	273	686	311	711	303	744
alpha_rarefaction_15000_93.txt	15000	93	297	618	290	702	312	671	299	653	255	601	260	655	310	603	316	623	282	646	226	704	273	668	n/a	581	330	648	279	663	310	715	309	733
alpha_rarefaction_15000_94.txt	15000	94	290	599	292	706	313	675	295	658	252	602	262	661	329	611	312	625	270	630	233	676	277	658	n/a	557	321	659	281	685	310	723	308	728
alpha_rarefaction_15000_95.txt	15000	95	288	629	292	700	316	675	299	654	239	601	268	653	335	619	307	621	284	641	226	690	276	669	n/a	560	321	640	285	668	317	721	318	730
alpha_rarefaction_15000_96.txt	15000	96	280	623	291	683	313	674	301	642	243	601	273	661	317	590	313	622	273	652	226	675	278	662	n/a	556	340	648	285	673	309	710	316	716
alpha_rarefaction_15000_97.txt	15000	97	289	638	291	704	317	683	296	661	251	603	262	644	331	596	308	627	272	632	225	702	284	646	n/a	536	324	652	281	670	306	728	316	717
alpha_rarefaction_15000_98.txt	15000	98	290	607	296	699	316	676	299	658	255	604	270	650	312	610	306	634	273	653	225	674	262	673	n/a	566	319	656	297	680	311	704	304	735
alpha_rarefaction_15000_99.txt	15000	99	286	604	282	700	312	677	299	640	247	602	271	659	317	604	313	635	283	628	211	701	289	665	n/a	558	310	642	277	672	310	719	313	734
alpha_rarefaction_16000_0.txt	16000	0	299	635	284	696	n/a	691	306	672	250	n/a	259	672	336	618	313	635	277	659	227	710	292	657	n/a	566	339	669	297	699	308	737	313	742
alpha_rarefaction_16000_1.txt	16000	1	298	621	297	700	n/a	681	303	670	256	n/a	268	659	340	608	309	633	285	652	230	686	284	681	n/a	566	345	667	293	682	324	736	318	750
alpha_rarefaction_16000_2.txt	16000	2	301	623	314	706	n/a	681	303	682	254	n/a	268	654	323	624	318	645	278	656	228	695	283	656	n/a	581	332	650	291	680	316	729	318	740
alpha_rarefaction_16000_3.txt	16000	3	306	633	290	704	n/a	701	305	655	255	n/a	263	651	331	612	316	650	271	647	237	705	277	675	n/a	589	326	659	288	683	317	722	333	742
alpha_rarefaction_16000_4.txt	16000	4	297	620	294	709	n/a	682	303	673	273	n/a	267	670	333	600	319	642	278	648	224	709	286	675	n/a	580	325	671	287	677	316	731	318	747
alpha_rarefaction_16000_5.txt	16000	5	299	633	288	718	n/a	695	303	667	246	n/a	266	669	333	608	322	639	284	631	238	713	288	673	n/a	571	339	664	286	691	315	729	315	727
alpha_rarefaction_16000_6.txt	16000	6	281	620	288	708	n/a	695	303	672	245	n/a	282	666	329	620	312	638	286	643	228	706	287	662	n/a	572	323	645	280	686	313	744	308	756
alpha_rarefaction_16000_7.txt	16000	7	300	635	296	704	n/a	697	303	672	252	n/a	266	670	325	617	321	634	279	658	230	702	294	665	n/a	560	327	662	291	701	313	728	307	727
alpha_rarefaction_16000_8.txt	16000	8	295	625	297	724	n/a	686	305	674	248	n/a	264	663	332	608	321	634	293	660	229	710	291	676	n/a	573	342	664	291	688	322	738	313	752
alpha_rarefaction_16000_9.txt	16000	9	294	649	312	709	n/a	683	303	673	259	n/a	269	665	333	630	321	635	279	644	229	692	280	673	n/a	584	320	656	292	675	317	735	317	728
alpha_rarefaction_16000_10.txt	16000	10	300	634	286	718	n/a	675	302	683	239	n/a	267	669	335	609	316	621	282	664	220	706	283	675	n/a	583	318	670	281	684	314	729	309	740
alpha_rarefaction_16000_11.txt	16000	11	292	627	299	712	n/a	689	305	682	243	n/a	271	657	328	622	318	628	287	651	219	692	275	677	n/a	579	334	654	284	675	319	728	303	730
alpha_rarefaction_16000_12.txt	16000	12	296	625	295	701	n/a	694	304	670	250	n/a	276	649	336	610	314	622	274	654	221	692	280	665	n/a	572	324	675	289	674	327	732	304	734
alpha_rarefaction_16000_13.txt	16000	13	292	633	307	712	n/a	683	304	654	250	n/a	278	669	322	609	315	637	283	650	225	699	285	671	n/a	568	308	662	287	678	323	733	323	727
alpha_rarefaction_16000_14.txt	16000	14	307	641	289	711	n/a	681	303	657	252	n/a	262	664	331	620	319	644	275	648	221	701	283	677	n/a	569	333	666	273	671	317	722	312	747
alpha_rarefaction_16000_15.txt	16000	15	298	636	293	711	n/a	682	302	664	252	n/a	282	665	332	630	326	632	297	657	224	699	288	677	n/a	558	342	656	291	689	323	724	321	724
alpha_rarefaction_16000_16.txt	16000	16	297	627	297	713	n/a	684	305	671	251	n/a	267	658	327	607	319	638	280	649	222	688	282	660	n/a	581	335	656	288	670	314	737	312	747
alpha_rarefaction_16000_17.txt	16000	17	305	631	312	708	n/a	684	302	668	250	n/a	262	656	345	623	322	639	268	664	227	691	279	667	n/a	584	335	670	277	687	320	737	315	754
alpha_rarefaction_16000_18.txt	16000	18	302	627	290	709	n/a	686	302	670	249	n/a	279	660	330	620	321	627	278	638	229	684	283	676	n/a	577	322	658	277	682	312	734	324	753
alpha_rarefaction_16000_19.txt	16000	19	302	628	287	721	n/a	693	305	661	259	n/a	282	667	330	616	315	633	279	648	228	698	302	667	n/a	570	334	657	282	692	321	735	319	742
alpha_rarefaction_16000_20.txt	16000	20	299	643	303	705	n/a	683	304	684	254	n/a	283	669	329	612	314	640	272	642	240	715	289	681	n/a	566	317	669	292	693	327	727	309	754
alpha_rarefaction_16000_21.txt	16000	21	303	622	304	702	n/a	684	305	657	243	n/a	263	660	335	611	318	647	280	645	223	703	276	693	n/a	585	323	667	290	696	319	737	317	741
alpha_rarefaction_16000_22.txt	16000	22	300	635	293	716	n/a	696	303	659	251	n/a	270	672	320	631	326	628	283	637	212	696	290	685	n/a	577	331	665	287	678	320	737	318	757
alpha_rarefaction_16000_23.txt	16000	23	300	619	303	719	n/a	688	305	660	243	n/a	270	656	330	608	318	648	273	649	232	717	282	681	n/a	574	325	659	290	691	315	727	310	742
alpha_rarefaction_16000_24.txt	16000	24	304	613	299	720	n/a	682	303	672	253	n/a	260	666	329	619	324	645	288	640	229	685	287	682	n/a	562	306	660	285	674	320	726	309	734
alpha_rarefaction_16000_25.txt	16000	25	304	630	280	709	n/a	695	305	676	250	n/a	271	670	342	636	325	651	267	646	227	690	284	675	n/a	569	333	658	278	701	323	732	318	742
alpha_rarefaction_16000_26.txt	16000	26	293	627	297	737	n/a	690	302	663	255	n/a	271	664	340	609	323	632	269	642	234	712	301	670	n/a	557	336	662	290	691	317	733	316	743
alpha_rarefaction_16000_27.txt	16000	27	307	623	291	728	n/a	697	303	673	244	n/a	269	676	336	610	318	644	270	650	233	698	278	687	n/a	572	320	653	288	692	322	735	312	735
alpha_rarefaction_16000_28.txt	16000	28	314	630	289	712	n/a	687	304	675	248	n/a	284	659	336	616	318	630	286	649	234	716	288	682	n/a	564	320	664	289	696	319	730	312	736
alpha_rarefaction_16000_29.txt	16000	29	304	631	291	707	n/a	693	305	671	257	n/a	278	653	330	615	318	628	277	642	226	695	289	674	n/a	570	347	648	284	689	316	734	323	757
alpha_rarefaction_16000_30.txt	16000	30	302	624	307	716	n/a	698	305	671	242	n/a	265	677	324	609	325	645	286	640	233	711	283	676	n/a	570	336	648	295	699	326	733	325	734
alpha_rarefaction_16000_31.txt	16000	31	300	633	301	700	n/a	697	306	660	262	n/a	265	663	334	608	325	640	284	645	226	702	279	660	n/a	592	330	664	292	701	317	735	314	736
alpha_rarefaction_16000_32.txt	16000	32	300	638	295	708	n/a	693	305	671	258	n/a	281	656	335	632	313	650	277	664	221	691	286	676	n/a	596	332	663	278	701	308	728	311	727
alpha_rarefaction_16000_33.txt	16000	33	305	619	295	714	n/a	696	301	662	257	n/a	272	673	320	616	323	640	277	646	218	690	306	677	n/a	561	333	656	285	690	319	719	326	747
alpha_rarefaction_16000_34.txt	16000	34	294	623	301	723	n/a	696	303	681	257	n/a	278	663	340	619	332	626	283	640	234	699	283	674	n/a	557	324	670	278	684	312	728	307	738
alpha_rarefaction_16000_35.txt	16000	35	307	614	302	689	n/a	685	300	678	245	n/a	278	663	333	610	318	630	276	646	230	703	282	672	n/a	566	331	658	285	692	322	727	308	746
alpha_rarefaction_16000_36.txt	16000	36	300	650	300	705	n/a	706	306	668	257	n/a	270	662	328	614	317	646	278	658	221	686	286	672	n/a	580	336	671	296	688	321	726	315	756
alpha_rarefaction_16000_37.txt	16000	37	289	646	296	723	n/a	688	306	670	249	n/a	270	671	328	619	322	642	275	641	236	704	292	669	n/a	570	324	651	296	680	316	731	309	747
alpha_rarefaction_16000_38.txt	16000	38	297	632	291	714	n/a	703	303	663	255	n/a	270	665	326	621	315	642	279	642	231	692	276	665	n/a	576	339	657	289	679	316	707	326	741
alpha_rarefaction_16000_39.txt	16000	39	298	628	286	722	n/a	696	305	666	259	n/a	273	658	322	611	320	644	274	643	247	698	284	687	n/a	576	331	669	282	691	304	730	314	730
alpha_rarefaction_16000_40.txt	16000	40	305	622	299	710	n/a	677	303	678	252	n/a	269	655	316	601	321	635	283	639	229	690	295	671	n/a	576	333	650	283	688	322	727	320	740
alpha_rarefaction_16000_41.txt	16000	41	298	629	302	721	n/a	696	305	675	260	n/a	276	667	334	613	317	629	286	652	227	706	281	672	n/a	571	329	661	292	688	324	745	309	743
alpha_rarefaction_16000_42.txt	16000	42	295	621	285	722	n/a	678	303	666	256	n/a	278	661	333	634	320	647	272	652	239	691	289	675	n/a	574	324	656	289	686	322	737	326	754
alpha_rarefaction_16000_43.txt	16000	43	310	632	297	713	n/a	686	303	673	252	n/a	281	663	327	607	319	629	279	663	230	700	298	664	n/a	572	331	666	294	680	323	731	320	743
alpha_rarefaction_16000_44.txt	16000	44	296	620	285	719	n/a	686	304	673	262	n/a	269	672	327	607	327	637	269	661	222	700	290	684	n/a	565	334	660	277	685	320	734	318	736
alpha_rarefaction_16000_45.txt	16000	45	303	622	288	718	n/a	693	303	683	249	n/a	265	668	329	620	327	656	274	660	235	695	286	668	n/a	572	327	654	288	668	320	727	324	746
alpha_rarefaction_16000_46.txt	16000	46	289	626	288	715	n/a	678	304	682	247	n/a	270	677	326	618	323	635	275	656	240	694	272	672	n/a	563	328	655	287	675	313	715	322	743
alpha_rarefaction_16000_47.txt	16000	47	307	637	300	724	n/a	680	305	691	250	n/a	268	651	333	619	326	634	280	660	227	678	296	674	n/a	570	337	658	286	685	310	730	318	747
alpha_rarefaction_16000_48.txt	16000	48	301	646	292	728	n/a	684	306	664	252	n/a	280	671	335	608	322	638	281	643	228	692	282	677	n/a	583	335	669	281	680	312	737	319	750
alpha_rarefaction_16000_49.txt	16000	49	300	639	303	707	n/a	676	304	673	253	n/a	273	672	316	600	324	646	285	651	226	699	275	674	n/a	585	333	666	280	689	314	716	314	733
alpha_rarefaction_16000_50.txt	16000	50	304	608	304	719	n/a	692	304	674	251	n/a	263	662	332	617	320	640	273	662	235	698	297	671	n/a	568	329	665	278	690	321	727	311	747
alpha_rarefaction_16000_51.txt	16000	51	302	623	296	711	n/a	684	305	670	243	n/a	268	655	324	614	320	639	289	635	238	698	298	680	n/a	579	335	671	282	670	325	736	308	744
alpha_rarefaction_16000_52.txt	16000	52	289	625	293	709	n/a	691	302	680	254	n/a	279	664	327	615	319	631	264	640	235	694	276	682	n/a	576	336	664	294	676	319	732	316	744
alpha_rarefaction_16000_53.txt	16000	53	306	643	285	724	n/a	687	305	670	263	n/a	274	666	332	622	316	633	283	646	226	711	284	663	n/a	564	328	662	278	671	316	721	296	733
alpha_rarefaction_16000_54.txt	16000	54	307	645	287	701	n/a	685	306	671	252	n/a	269	661	319	622	317	626	283	654	234	700	294	671	n/a	574	323	660	281	682	322	731	315	748
alpha_rarefaction_16000_55.txt	16000	55	302	637	308	730	n/a	686	305	676	258	n/a	265	659	322	628	313	642	284	656	223	695	284	671	n/a	560	342	652	296	684	331	729	307	745
alpha_rarefaction_16000_56.txt	16000	56	302	632	291	712	n/a	689	304	677	264	n/a	269	665	312	623	322	637	275	646	224	700	275	677	n/a	583	326	663	287	680	319	743	308	742
alpha_rarefaction_16000_57.txt	16000	57	310	629	303	706	n/a	690	304	671	265	n/a	274	670	332	628	323	644	273	652	229	700	271	671	n/a	575	320	650	286	691	324	738	320	732
alpha_rarefaction_16000_58.txt	16000	58	287	621	290	723	n/a	693	304	668	237	n/a	269	670	330	628	319	645	270	668	224	708	287	680	n/a	574	330	673	286	690	320	723	317	742
alpha_rarefaction_16000_59.txt	16000	59	298	613	305	703	n/a	692	306	684	255	n/a	259	660	340	615	319	626	286	648	237	706	276	679	n/a	579	323	649	288	685	329	729	324	745
alpha_rarefaction_16000_60.txt	16000	60	304	621	285	742	n/a	690	306	668	244	n/a	272	656	331	629	323	644	283	655	238	684	283	667	n/a	567	316	662	270	704	325	739	319	750
alpha_rarefaction_16000_61.txt	16000	61	309	608	303	712	n/a	696	304	670	246	n/a	259	654	318	623	317	639	292	648	224	694	297	676	n/a	582	335	670	292	676	315	726	316	753
alpha_rarefaction_16000_62.txt	16000	62	303	624	299	707	n/a	704	302	666	251	n/a	268	664	328	610	320	629	286	646	234	702	280	682	n/a	573	331	679	281	692	322	723	335	732
alpha_rarefaction_16000_63.txt	16000	63	302	627	296	708	n/a	671	305	682	239	n/a	265	662	327	626	310	638	269	666	226	707	295	669	n/a	571	337	663	280	690	316	726	324	757
alpha_rarefaction_16000_64.txt	16000	64	291	621	299	713	n/a	684	306	673	252	n/a	271	658	329	645	325	629	278	662	219	708	275	669	n/a	573	318	671	295	703	316	706	313	740
alpha_rarefaction_16000_65.txt	16000	65	313	628	295	705	n/a	689	305	676	248	n/a	266	666	330	614	315	650	277	648	236	708	281	670	n/a	583	329	661	294	694	323	732	315	758
alpha_rarefaction_16000_66.txt	16000	66	295	629	299	712	n/a	692	300	678	257	n/a	265	657	324	618	318	644	290	652	234	707	280	668	n/a	572	325	676	274	682	314	732	331	745
alpha_rarefaction_16000_67.txt	16000	67	303	631	301	702	n/a	676	306	681	242	n/a	255	669	345	626	323	644	277	643	227	704	275	681	n/a	573	333	664	289	685	319	730	333	750
alpha_rarefaction_16000_68.txt	16000	68	287	637	296	704	n/a	680	305	680	250	n/a	264	669	324	613	320	636	283	644	219	695	274	678	n/a	581	321	652	275	686	314	742	317	746
alpha_rarefaction_16000_69.txt	16000	69	296	624	296	723	n/a	697	304	661	230	n/a	265	670	331	615	329	627	283	640	227	690	288	675	n/a	569	320	659	278	673	322	728	300	751
alpha_rarefaction_16000_70.txt	16000	70	297	630	291	704	n/a	677	303	696	259	n/a	274	669	328	620	323	636	272	640	233	714	286	671	n/a	573	323	659	282	694	310	725	315	746
alpha_rarefaction_16000_71.txt	16000	71	307	649	287	710	n/a	694	301	656	253	n/a	258	670	329	618	312	643	277	651	229	702	279	658	n/a	551	325	658	292	689	308	725	315	754
alpha_rarefaction_16000_72.txt	16000	72	298	607	302	706	n/a	684	303	676	252	n/a	278	650	328	620	323	633	273	641	224	710	282	678	n/a	571	329	674	286	681	321	719	323	734
alpha_rarefaction_16000_73.txt	16000	73	295	607	295	722	n/a	682	306	684	248	n/a	273	661	328	600	321	625	292	650	224	695	287	662	n/a	570	339	664	283	695	316	731	321	741
alpha_rarefaction_16000_74.txt	16000	74	282	641	289	703	n/a	689	304	661	250	n/a	266	663	336	624	320	647	279	653	217	708	278	676	n/a	563	329	673	285	674	323	723	325	745
alpha_rarefaction_16000_75.txt	16000	75	308	631	296	718	n/a	687	303	677	239	n/a	272	660	334	613	321	644	274	650	225	706	278	676	n/a	568	311	664	291	672	318	712	320	746
alpha_rarefaction_16000_76.txt	16000	76	292	635	301	737	n/a	695	305	665	258	n/a	264	663	333	628	326	638	277	644	230	702	282	685	n/a	585	324	655	284	685	320	729	318	751
alpha_rarefaction_16000_77.txt	16000	77	299	649	287	706	n/a	689	303	660	261	n/a	264	657	344	608	310	643	272	648	219	707	277	667	n/a	572	322	656	274	678	326	724	318	751
alpha_rarefaction_16000_78.txt	16000	78	298	624	284	728	n/a	687	305	676	272	n/a	272	674	338	607	326	644	278	647	232	692	287	677	n/a	576	324	660	285	691	322	737	319	747
alpha_rarefaction_16000_79.txt	16000	79	301	640	278	701	n/a	708	303	661	245	n/a	268	670	319	614	329	644	275	639	239	696	285	687	n/a	579	326	669	289	678	327	735	318	740
alpha_rarefaction_16000_80.txt	16000	80	304	628	287	706	n/a	695	305	681	255	n/a	266	658	337	621	322	636	283	652	225	695	290	662	n/a	579	340	678	281	689	321	730	326	737
alpha_rarefaction_16000_81.txt	16000	81	296	639	297	710	n/a	684	305	684	255	n/a	277	662	328	616	321	643	281	657	219	699	285	676	n/a	587	339	663	294	696	326	740	316	751
alpha_rarefaction_16000_82.txt	16000	82	300	638	301	706	n/a	685	303	668	249	n/a	275	659	336	615	323	638	276	640	231	705	288	681	n/a	571	326	659	285	704	315	718	309	753
alpha_rarefaction_16000_83.txt	16000	83	297	596	291	724	n/a	684	302	663	262	n/a	272	665	325	623	320	640	273	625	222	706	286	678	n/a	582	336	653	281	678	319	735	304	748
alpha_rarefaction_16000_84.txt	16000	84	301	618	295	714	n/a	687	305	668	260	n/a	274	660	336	630	313	647	278	645	221	695	289	672	n/a	589	332	658	278	685	317	726	310	764
alpha_rarefaction_16000_85.txt	16000	85	302	625	297	699	n/a	693	305	672	251	n/a	280	663	340	628	324	632	271	650	225	703	271	676	n/a	556	337	649	292	694	317	724	305	755
alpha_rarefaction_16000_86.txt	16000	86	297	639	288	726	n/a	696	305	677	245	n/a	261	652	329	630	322	638	274	645	231	703	288	668	n/a	573	335	668	283	694	315	741	314	745
alpha_rarefaction_16000_87.txt	16000	87	296	647	285	707	n/a	691	306	676	247	n/a	273	669	335	612	333	629	277	655	222	694	280	696	n/a	589	332	651	282	667	308	724	319	738
alpha_rarefaction_16000_88.txt	16000	88	300	632	295	696	n/a	683	304	663	256	n/a	277	663	325	623	316	640	283	642	230	693	281	672	n/a	570	331	667	284	685	319	736	318	745
alpha_rarefaction_16000_89.txt	16000	89	296	634	305	708	n/a	692	305	675	259	n/a	277	677	335	633	317	656	272	642	235	696	285	677	n/a	566	326	669	296	692	323	740	317	743
alpha_rarefaction_16000_90.txt	16000	90	306	650	309	707	n/a	692	303	671	240	n/a	271	660	339	625	321	630	281	643	224	710	279	672	n/a	580	341	663	285	678	316	746	311	738
alpha_rarefaction_16000_91.txt	16000	91	290	632	296	713	n/a	681	306	657	258	n/a	261	670	335	630	329	648	278	644	228	704	280	683	n/a	575	336	663	287	698	322	731	310	755
alpha_rarefaction_16000_92.txt	16000	92	300	620	292	716	n/a	682	305	679	250	n/a	265	663	327	624	311	644	278	656	227	703	291	669	n/a	571	309	659	280	682	315	734	319	736
alpha_rarefaction_16000_93.txt	16000	93	308	637	292	701	n/a	680	303	668	255	n/a	278	666	328	632	318	630	280	656	224	690	273	675	n/a	575	348	650	284	712	317	730	324	748
alpha_rarefaction_16000_94.txt	16000	94	299	617	299	716	n/a	673	305	681	254	n/a	274	668	320	621	320	625	273	646	224	699	288	669	n/a	578	324	666	304	688	326	720	307	749
alpha_rarefaction_16000_95.txt	16000	95	299	610	291	690	n/a	678	304	673	252	n/a	266	662	332	622	312	642	286	647	233	699	287	676	n/a	572	328	659	282	672	315	723	316	764
alpha_rarefaction_16000_96.txt	16000	96	295	635	295	708	n/a	695	303	667	249	n/a	277	666	334	623	318	641	277	650	221	700	274	671	n/a	574	333	673	285	676	322	741	311	740
alpha_rarefaction_16000_97.txt	16000	97	307	641	286	717	n/a	690	304	681	263	n/a	274	669	340	614	323	634	278	642	223	706	281	671	n/a	570	341	662	278	674	313	726	314	748
alpha_rarefaction_16000_98.txt	16000	98	298	626	294	714	n/a	685	301	670	258	n/a	265	671	333	624	321	636	290	652	232	707	295	671	n/a	589	329	658	289	687	323	727	312	739
alpha_rarefaction_16000_99.txt	16000	99	304	626	298	718	n/a	673	304	661	266	n/a	270	672	331	613	324	643	283	649	227	712	281	674	n/a	582	339	660	286	679	317	736	322	750
alpha_rarefaction_17000_0.txt	17000	0	298	637	304	728	n/a	689	n/a	687	268	n/a	274	663	339	643	326	645	278	669	238	710	292	672	n/a	580	349	664	280	682	325	744	323	763
alpha_rarefaction_17000_1.txt	17000	1	299	623	294	728	n/a	699	n/a	693	257	n/a	286	675	332	618	312	640	290	654	237	714	281	683	n/a	591	338	676	300	682	323	747	324	754
alpha_rarefaction_17000_2.txt	17000	2	304	649	294	723	n/a	697	n/a	687	272	n/a	271	679	329	631	327	640	296	665	234	701	286	690	n/a	596	335	672	286	695	326	759	316	770
alpha_rarefaction_17000_3.txt	17000	3	300	654	294	719	n/a	696	n/a	666	259	n/a	275	673	340	624	324	662	278	661	234	702	283	685	n/a	590	338	667	290	711	323	741	306	765
alpha_rarefaction_17000_4.txt	17000	4	304	625	305	725	n/a	697	n/a	679	247	n/a	280	686	335	633	318	650	287	669	230	708	295	692	n/a	586	355	672	297	711	330	737	322	764
alpha_rarefaction_17000_5.txt	17000	5	296	636	304	719	n/a	692	n/a	678	267	n/a	275	667	345	621	319	641	281	662	242	714	299	685	n/a	607	343	661	288	698	320	751	318	761
alpha_rarefaction_17000_6.txt	17000	6	301	645	306	722	n/a	696	n/a	681	267	n/a	276	665	341	627	326	646	289	679	227	713	282	695	n/a	577	347	668	287	687	332	735	324	758
alpha_rarefaction_17000_7.txt	17000	7	304	643	306	726	n/a	707	n/a	683	255	n/a	274	676	343	609	328	631	285	664	238	720	300	690	n/a	590	337	667	304	695	328	747	328	758
alpha_rarefaction_17000_8.txt	17000	8	306	643	296	723	n/a	698	n/a	680	262	n/a	265	661	329	633	323	645	279	661	239	713	302	685	n/a	583	328	674	290	691	316	745	323	753
alpha_rarefaction_17000_9.txt	17000	9	309	647	311	712	n/a	696	n/a	689	254	n/a	289	672	348	624	328	652	287	664	240	716	295	690	n/a	587	326	666	293	676	330	755	328	761
alpha_rarefaction_17000_10.txt	17000	10	300	655	300	732	n/a	702	n/a	701	272	n/a	272	670	335	628	322	647	295	653	238	719	296	682	n/a	580	357	676	283	702	324	742	333	750
alpha_rarefaction_17000_11.txt	17000	11	304	663	295	741	n/a	688	n/a	681	268	n/a	286	661	348	640	330	643	288	675	233	716	285	683	n/a	592	331	681	302	703	330	756	325	751
alpha_rarefaction_17000_12.txt	17000	12	294	648	292	726	n/a	710	n/a	680	268	n/a	293	674	343	608	325	654	285	650	245	713	281	675	n/a	581	329	663	297	691	323	745	333	738
alpha_rarefaction_17000_13.txt	17000	13	310	648	308	725	n/a	707	n/a	677	246	n/a	266	680	336	629	322	642	278	662	240	716	295	691	n/a	593	353	671	296	706	332	743	327	768
alpha_rarefaction_17000_14.txt	17000	14	306	634	292	726	n/a	696	n/a	687	259	n/a	281	672	325	627	324	652	282	657	233	704	293	678	n/a	581	347	668	297	698	328	744	326	752
alpha_rarefaction_17000_15.txt	17000	15	293	666	310	730	n/a	708	n/a	682	255	n/a	276	669	343	630	327	649	290	674	237	718	280	684	n/a	585	333	667	294	701	319	752	333	763
alpha_rarefaction_17000_16.txt	17000	16	296	636	303	718	n/a	700	n/a	674	254	n/a	275	678	337	626	330	633	282	651	245	696	303	684	n/a	576	329	659	292	687	321	744	334	766
alpha_rarefaction_17000_17.txt	17000	17	303	629	304	717	n/a	695	n/a	692	250	n/a	284	676	339	645	333	649	291	656	238	698	288	684	n/a	585	339	669	294	695	324	753	327	755
alpha_rarefaction_17000_18.txt	17000	18	309	636	303	741	n/a	695	n/a	678	277	n/a	263	662	343	621	327	658	279	653	236	724	294	677	n/a	595	338	672	296	702	320	746	323	753
alpha_rarefaction_17000_19.txt	17000	19	305	623	312	728	n/a	717	n/a	679	242	n/a	264	684	328	633	328	654	286	665	225	731	305	693	n/a	572	340	665	292	697	327	753	333	751
alpha_rarefaction_17000_20.txt	17000	20	298	647	302	731	n/a	680	n/a	695	259	n/a	272	681	328	625	328	642	285	660	244	714	289	692	n/a	603	323	672	291	699	326	744	329	762
alpha_rarefaction_17000_21.txt	17000	21	303	649	305	726	n/a	692	n/a	676	259	n/a	286	686	339	641	313	643	282	677	223	728	288	685	n/a	596	332	671	296	701	328	735	316	757
alpha_rarefaction_17000_22.txt	17000	22	302	632	305	720	n/a	697	n/a	659	253	n/a	286	674	335	641	325	655	278	657	225	709	293	686	n/a	602	334	671	295	687	329	743	323	755
alpha_rarefaction_17000_23.txt	17000	23	296	653	304	716	n/a	686	n/a	690	264	n/a	280	677	336	619	321	646	281	659	247	724	293	688	n/a	592	328	675	285	711	324	744	325	747
alpha_rarefaction_17000_24.txt	17000	24	294	645	310	725	n/a	689	n/a	682	254	n/a	275	680	326	628	333	637	285	669	232	699	293	686	n/a	571	329	683	297	703	333	743	329	765
alpha_rarefaction_17000_25.txt	17000	25	309	645	306	731	n/a	699	n/a	690	258	n/a	283	671	334	615	334	646	279	664	225	732	295	669	n/a	578	336	674	288	686	317	744	317	767
alpha_rarefaction_17000_26.txt	17000	26	300	656	296	729	n/a	700	n/a	686	251	n/a	267	680	324	627	334	653	287	667	243	704	299	679	n/a	581	326	650	291	697	339	746	326	762
alpha_rarefaction_17000_27.txt	17000	27	302	650	307	727	n/a	702	n/a	699	266	n/a	277	682	342	624	333	654	281	660	228	727	286	682	n/a	591	341	666	294	697	323	741	325	766
alpha_rarefaction_17000_28.txt	17000	28	293	654	317	717	n/a	696	n/a	671	264	n/a	271	678	330	641	317	662	289	666	229	725	300	686	n/a	579	322	680	299	697	328	754	329	750
alpha_rarefaction_17000_29.txt	17000	29	290	642	294	721	n/a	698	n/a	699	257	n/a	270	684	345	620	327	638	285	661	240	717	286	678	n/a	596	326	688	298	699	316	735	322	760
alpha_rarefaction_17000_30.txt	17000	30	303	634	300	717	n/a	704	n/a	677	260	n/a	268	681	337	624	321	639	282	655	231	716	307	679	n/a	588	335	679	285	706	328	738	329	752
alpha_rarefaction_17000_31.txt	17000	31	306	653	311	728	n/a	678	n/a	690	273	n/a	271	670	339	618	328	651	286	664	226	727	285	679	n/a	582	336	662	287	687	326	752	325	750
alpha_rarefaction_17000_32.txt	17000	32	306	648	309	724	n/a	701	n/a	691	262	n/a	278	675	330	627	330	655	286	655	236	715	288	677	n/a	581	335	655	286	683	325	749	330	752
alpha_rarefaction_17000_33.txt	17000	33	304	659	298	723	n/a	704	n/a	689	254	n/a	278	675	337	633	333	641	283	649	228	712	288	687	n/a	601	329	671	291	701	320	745	321	750
alpha_rarefaction_17000_34.txt	17000	34	295	667	306	719	n/a	701	n/a	681	261	n/a	282	679	341	622	325	659	287	670	229	716	287	686	n/a	590	337	667	282	689	323	731	330	747
alpha_rarefaction_17000_35.txt	17000	35	289	653	301	740	n/a	709	n/a	681	260	n/a	274	669	345	637	322	651	282	673	225	703	290	678	n/a	576	331	677	297	674	328	742	320	750
alpha_rarefaction_17000_36.txt	17000	36	296	642	302	735	n/a	711	n/a	677	265	n/a	275	678	340	624	329	656	290	667	230	713	294	683	n/a	599	336	670	287	687	329	745	307	758
alpha_rarefaction_17000_37.txt	17000	37	301	644	314	718	n/a	702	n/a	690	261	n/a	285	675	335	636	323	649	285	661	222	708	281	686	n/a	576	342	663	301	704	327	743	335	753
alpha_rarefaction_17000_38.txt	17000	38	311	650	302	738	n/a	697	n/a	687	269	n/a	281	667	341	636	325	638	286	657	234	713	295	679	n/a	592	334	670	291	706	325	752	325	739
alpha_rarefaction_17000_39.txt	17000	39	306	646	294	722	n/a	693	n/a	690	261	n/a	281	684	337	640	323	650	286	662	238	709	295	683	n/a	585	327	673	289	711	323	751	314	747
alpha_rarefaction_17000_40.txt	17000	40	299	641	307	740	n/a	702	n/a	683	268	n/a	286	688	345	629	332	652	282	666	238	722	288	679	n/a	595	335	687	288	682	331	733	329	771
alpha_rarefaction_17000_41.txt	17000	41	300	647	317	715	n/a	702	n/a	677	271	n/a	276	668	336	631	319	650	294	664	228	712	295	692	n/a	602	345	679	302	689	325	733	326	759
alpha_rarefaction_17000_42.txt	17000	42	319	644	300	736	n/a	702	n/a	695	250	n/a	276	678	337	630	323	657	284	667	233	714	294	690	n/a	586	340	670	287	695	331	746	317	759
alpha_rarefaction_17000_43.txt	17000	43	313	653	295	718	n/a	713	n/a	689	260	n/a	282	681	347	635	325	654	298	657	238	711	290	683	n/a	592	339	682	300	694	325	744	329	758
alpha_rarefaction_17000_44.txt	17000	44	295	649	297	703	n/a	702	n/a	674	258	n/a	277	686	333	636	326	636	285	671	239	717	290	678	n/a	564	327	667	304	684	329	741	321	746
alpha_rarefaction_17000_45.txt	17000	45	302	638	295	730	n/a	693	n/a	676	257	n/a	263	674	330	633	325	641	294	664	231	711	290	680	n/a	591	321	675	276	711	332	756	317	761
alpha_rarefaction_17000_46.txt	17000	46	306	633	300	713	n/a	697	n/a	675	256	n/a	284	678	347	626	329	654	279	654	234	705	284	681	n/a	575	324	673	287	676	322	743	324	762
alpha_rarefaction_17000_47.txt	17000	47	308	626	305	709	n/a	686	n/a	691	252	n/a	268	680	339	627	323	645	283	653	235	708	299	684	n/a	583	345	659	296	694	320	737	324	760
alpha_rarefaction_17000_48.txt	17000	48	308	634	300	732	n/a	684	n/a	679	266	n/a	271	675	333	615	323	647	277	669	242	722	298	685	n/a	594	325	667	302	703	327	741	312	748
alpha_rarefaction_17000_49.txt	17000	49	309	651	307	738	n/a	704	n/a	681	263	n/a	286	672	334	634	324	646	284	659	234	712	287	696	n/a	574	346	676	298	697	325	739	320	753
alpha_rarefaction_17000_50.txt	17000	50	306	632	286	729	n/a	702	n/a	668	257	n/a	276	671	336	639	321	647	286	659	233	714	298	683	n/a	594	332	680	294	699	333	737	325	767
alpha_rarefaction_17000_51.txt	17000	51	299	635	301	734	n/a	697	n/a	699	271	n/a	280	675	338	635	322	645	281	640	235	720	282	694	n/a	590	336	674	297	704	331	728	325	759
alpha_rarefaction_17000_52.txt	17000	52	302	653	310	713	n/a	702	n/a	684	253	n/a	276	678	340	632	316	645	278	650	229	711	291	693	n/a	581	323	680	297	683	323	751	330	760
alpha_rarefaction_17000_53.txt	17000	53	300	647	307	720	n/a	698	n/a	670	255	n/a	290	683	337	623	333	646	286	656	234	717	283	682	n/a	578	334	682	299	694	325	731	323	758
alpha_rarefaction_17000_54.txt	17000	54	308	635	305	738	n/a	708	n/a	681	245	n/a	275	679	330	644	324	650	279	647	232	699	287	678	n/a	570	349	681	289	696	328	760	312	756
alpha_rarefaction_17000_55.txt	17000	55	310	644	311	737	n/a	688	n/a	675	256	n/a	293	672	348	623	328	635	284	654	238	723	281	683	n/a	605	337	669	297	697	331	740	318	765
alpha_rarefaction_17000_56.txt	17000	56	308	646	304	732	n/a	702	n/a	685	254	n/a	276	675	335	632	323	633	282	675	234	713	311	689	n/a	599	327	663	296	700	320	763	323	756
alpha_rarefaction_17000_57.txt	17000	57	308	642	298	717	n/a	706	n/a	684	246	n/a	278	685	328	626	326	634	281	657	224	704	293	679	n/a	601	319	665	290	700	321	743	322	766
alpha_rarefaction_17000_58.txt	17000	58	300	637	287	723	n/a	695	n/a	690	264	n/a	281	682	329	611	327	636	290	664	227	711	286	679	n/a	587	339	683	294	692	324	759	327	773
alpha_rarefaction_17000_59.txt	17000	59	310	654	311	725	n/a	709	n/a	675	260	n/a	265	674	336	628	331	640	280	680	224	705	289	677	n/a	594	321	675	297	696	321	756	324	766
alpha_rarefaction_17000_60.txt	17000	60	307	638	300	718	n/a	713	n/a	694	258	n/a	274	673	330	638	316	646	279	650	240	709	288	683	n/a	579	333	659	273	702	327	732	325	742
alpha_rarefaction_17000_61.txt	17000	61	305	665	299	715	n/a	697	n/a	683	271	n/a	277	668	342	607	324	647	290	650	236	713	308	675	n/a	592	335	663	276	696	332	745	324	758
alpha_rarefaction_17000_62.txt	17000	62	309	639	303	719	n/a	702	n/a	683	257	n/a	284	675	345	616	329	648	297	667	240	716	295	690	n/a	576	343	657	291	700	327	745	325	761
alpha_rarefaction_17000_63.txt	17000	63	302	654	303	725	n/a	695	n/a	676	256	n/a	274	675	331	622	323	650	288	657	219	728	283	685	n/a	593	328	668	291	692	328	749	326	753
alpha_rarefaction_17000_64.txt	17000	64	302	656	310	718	n/a	710	n/a	695	263	n/a	267	673	343	626	323	645	283	670	239	710	294	686	n/a	584	344	687	293	695	322	744	325	729
alpha_rarefaction_17000_65.txt	17000	65	306	665	285	740	n/a	699	n/a	696	258	n/a	280	666	331	617	330	657	293	655	244	713	285	685	n/a	576	333	661	282	703	322	742	322	772
alpha_rarefaction_17000_66.txt	17000	66	303	634	309	717	n/a	686	n/a	689	256	n/a	276	677	336	632	326	645	293	657	229	715	291	685	n/a	578	328	680	290	700	329	743	333	756
alpha_rarefaction_17000_67.txt	17000	67	298	632	303	714	n/a	694	n/a	706	262	n/a	277	678	335	632	336	635	285	663	221	699	302	676	n/a	586	336	670	286	688	323	749	325	757
alpha_rarefaction_17000_68.txt	17000	68	305	649	298	721	n/a	702	n/a	682	260	n/a	278	677	338	620	336	645	283	644	243	715	282	695	n/a	583	335	675	297	706	329	750	324	750
alpha_rarefaction_17000_69.txt	17000	69	301	639	308	727	n/a	698	n/a	681	264	n/a	287	682	336	621	324	653	278	662	233	691	291	686	n/a	583	336	678	309	692	325	740	318	744
alpha_rarefaction_17000_70.txt	17000	70	313	654	297	715	n/a	694	n/a	682	261	n/a	277	678	332	641	331	646	269	662	236	716	294	679	n/a	603	327	671	281	698	325	726	318	771
alpha_rarefaction_17000_71.txt	17000	71	302	634	294	728	n/a	689	n/a	681	260	n/a	274	682	335	637	320	646	277	657	234	712	275	680	n/a	588	321	656	284	709	332	747	322	774
alpha_rarefaction_17000_72.txt	17000	72	308	655	305	713	n/a	712	n/a	686	258	n/a	270	683	333	633	323	641	275	653	237	712	289	678	n/a	577	332	650	290	696	318	757	307	764
alpha_rarefaction_17000_73.txt	17000	73	303	649	294	710	n/a	702	n/a	674	259	n/a	278	665	331	629	320	646	281	669	233	720	299	684	n/a	588	320	677	289	718	325	756	328	770
alpha_rarefaction_17000_74.txt	17000	74	303	654	312	722	n/a	690	n/a	682	246	n/a	280	679	337	624	326	652	286	660	224	730	293	688	n/a	597	334	669	282	689	335	739	338	751
alpha_rarefaction_17000_75.txt	17000	75	294	648	298	737	n/a	703	n/a	695	266	n/a	267	671	334	642	332	657	276	659	236	718	285	679	n/a	576	342	673	283	703	331	736	321	751
alpha_rarefaction_17000_76.txt	17000	76	303	620	305	707	n/a	704	n/a	683	259	n/a	289	675	335	622	324	660	272	659	225	715	293	683	n/a	579	325	674	282	700	329	756	315	750
alpha_rarefaction_17000_77.txt	17000	77	302	643	294	713	n/a	695	n/a	669	252	n/a	290	679	341	648	328	648	289	657	241	716	292	682	n/a	592	336	669	283	708	323	753	332	746
alpha_rarefaction_17000_78.txt	17000	78	310	642	309	748	n/a	701	n/a	693	247	n/a	275	673	332	637	320	642	282	654	242	729	298	699	n/a	585	335	668	293	682	329	735	323	766
alpha_rarefaction_17000_79.txt	17000	79	300	652	306	731	n/a	700	n/a	684	260	n/a	274	662	328	635	327	648	285	639	235	722	299	685	n/a	606	334	682	298	704	321	746	327	759
alpha_rarefaction_17000_80.txt	17000	80	289	650	304	728	n/a	694	n/a	684	271	n/a	274	665	350	615	324	641	283	683	232	724	302	673	n/a	586	338	669	285	693	330	745	328	750
alpha_rarefaction_17000_81.txt	17000	81	302	647	300	735	n/a	698	n/a	676	257	n/a	270	688	338	618	326	646	284	670	239	717	300	689	n/a	598	332	659	289	697	324	751	330	746
alpha_rarefaction_17000_82.txt	17000	82	300	652	301	732	n/a	704	n/a	701	258	n/a	275	673	338	633	329	643	293	670	234	717	289	678	n/a	599	342	668	296	691	321	748	326	764
alpha_rarefaction_17000_83.txt	17000	83	309	608	309	733	n/a	688	n/a	663	269	n/a	281	671	340	629	327	651	285	664	231	696	295	679	n/a	577	333	667	303	701	325	736	324	757
alpha_rarefaction_17000_84.txt	17000	84	320	636	297	736	n/a	693	n/a	688	245	n/a	276	679	345	642	320	648	277	662	230	704	284	674	n/a	602	314	677	285	683	332	754	316	751
alpha_rarefaction_17000_85.txt	17000	85	301	632	298	732	n/a	696	n/a	692	256	n/a	286	666	332	631	324	651	278	669	236	716	289	689	n/a	591	325	685	305	707	325	721	325	761
alpha_rarefaction_17000_86.txt	17000	86	307	644	295	728	n/a	695	n/a	677	270	n/a	275	677	342	622	322	656	282	658	237	716	290	682	n/a	565	334	658	283	709	328	742	333	754
alpha_rarefaction_17000_87.txt	17000	87	299	627	294	718	n/a	706	n/a	682	272	n/a	283	680	341	643	317	639	284	670	245	718	307	680	n/a	583	328	670	294	700	326	749	331	746
alpha_rarefaction_17000_88.txt	17000	88	306	632	297	739	n/a	704	n/a	674	250	n/a	269	674	330	641	328	648	277	660	228	704	284	689	n/a	591	337	675	293	696	320	743	317	752
alpha_rarefaction_17000_89.txt	17000	89	308	644	288	728	n/a	721	n/a	672	270	n/a	268	669	344	636	325	639	288	658	236	724	295	677	n/a	575	337	670	291	691	325	741	332	770
alpha_rarefaction_17000_90.txt	17000	90	315	633	296	717	n/a	706	n/a	681	259	n/a	280	677	333	634	326	654	289	671	226	703	296	691	n/a	570	333	681	284	693	333	736	324	754
alpha_rarefaction_17000_91.txt	17000	91	306	653	289	717	n/a	707	n/a	688	270	n/a	269	677	331	637	329	650	292	656	235	725	285	687	n/a	589	329	669	291	691	329	740	318	767
alpha_rarefaction_17000_92.txt	17000	92	312	624	292	724	n/a	706	n/a	677	260	n/a	263	671	345	624	329	650	286	669	222	713	290	671	n/a	582	330	679	290	694	329	735	329	771
alpha_rarefaction_17000_93.txt	17000	93	305	649	311	724	n/a	681	n/a	693	265	n/a	273	678	344	641	322	645	285	661	240	717	313	680	n/a	583	329	688	290	713	321	744	322	746
alpha_rarefaction_17000_94.txt	17000	94	310	649	306	719	n/a	701	n/a	692	265	n/a	275	674	345	624	327	638	279	663	246	718	281	689	n/a	584	333	675	292	707	324	737	319	756
alpha_rarefaction_17000_95.txt	17000	95	306	628	304	736	n/a	689	n/a	685	261	n/a	279	673	337	629	321	650	289	667	233	697	297	674	n/a	583	343	682	293	691	337	737	325	747
alpha_rarefaction_17000_96.txt	17000	96	307	646	301	726	n/a	696	n/a	686	256	n/a	277	672	336	640	328	642	297	675	225	714	299	688	n/a	583	335	683	290	702	318	750	321	759
alpha_rarefaction_17000_97.txt	17000	97	303	644	297	722	n/a	696	n/a	672	269	n/a	290	679	340	649	331	632	284	664	243	716	285	686	n/a	580	349	678	285	690	316	743	331	758
alpha_rarefaction_17000_98.txt	17000	98	307	658	300	723	n/a	692	n/a	671	254	n/a	267	666	330	632	326	650	285	653	246	712	286	694	n/a	584	339	661	281	695	329	737	334	761
alpha_rarefaction_17000_99.txt	17000	99	315	653	297	730	n/a	703	n/a	702	259	n/a	280	691	336	636	335	651	284	668	240	715	295	679	n/a	576	335	681	279	700	331	738	324	745
alpha_rarefaction_18000_0.txt	18000	0	317	657	301	735	n/a	699	n/a	692	268	n/a	286	685	345	630	333	663	292	676	247	724	298	703	n/a	612	351	674	302	705	329	752	335	768
alpha_rarefaction_18000_1.txt	18000	1	319	653	313	733	n/a	715	n/a	699	276	n/a	282	691	344	660	337	651	299	674	240	731	298	700	n/a	579	343	684	300	705	329	754	342	762
alpha_rarefaction_18000_2.txt	18000	2	320	651	308	746	n/a	712	n/a	687	254	n/a	288	678	349	640	334	657	290	687	229	739	307	698	n/a	575	351	681	303	711	337	760	327	754
alpha_rarefaction_18000_3.txt	18000	3	313	651	313	732	n/a	719	n/a	707	267	n/a	291	693	340	646	327	657	296	670	235	708	291	691	n/a	588	346	680	297	719	336	765	327	757
alpha_rarefaction_18000_4.txt	18000	4	304	651	308	736	n/a	699	n/a	712	268	n/a	285	682	347	644	329	654	285	678	232	728	292	693	n/a	588	346	678	298	699	336	753	327	771
alpha_rarefaction_18000_5.txt	18000	5	317	666	309	744	n/a	702	n/a	697	266	n/a	271	691	351	645	334	656	295	665	229	722	306	690	n/a	589	344	686	292	700	335	753	332	761
alpha_rarefaction_18000_6.txt	18000	6	310	649	314	728	n/a	712	n/a	695	257	n/a	295	684	338	655	330	668	292	672	227	730	300	687	n/a	593	343	689	296	701	333	759	332	752
alpha_rarefaction_18000_7.txt	18000	7	319	653	319	732	n/a	704	n/a	691	248	n/a	286	681	350	642	329	650	293	662	228	716	297	700	n/a	594	341	690	299	698	333	763	336	781
alpha_rarefaction_18000_8.txt	18000	8	315	645	309	738	n/a	703	n/a	693	260	n/a	288	677	347	650	332	652	283	662	244	744	304	695	n/a	589	331	677	299	717	332	761	322	769
alpha_rarefaction_18000_9.txt	18000	9	309	672	309	728	n/a	711	n/a	685	271	n/a	278	674	343	642	335	654	298	673	234	720	300	691	n/a	619	333	678	294	698	335	771	334	782
alpha_rarefaction_18000_10.txt	18000	10	309	656	331	756	n/a	720	n/a	691	269	n/a	288	688	348	647	325	655	291	661	244	727	306	694	n/a	590	341	684	295	701	328	750	327	762
alpha_rarefaction_18000_11.txt	18000	11	305	647	304	735	n/a	697	n/a	697	254	n/a	288	687	346	655	334	656	294	672	232	725	299	688	n/a	605	347	675	302	711	326	757	330	776
alpha_rarefaction_18000_12.txt	18000	12	301	649	309	738	n/a	705	n/a	687	262	n/a	288	696	334	642	327	652	300	664	225	738	292	693	n/a	592	341	680	297	702	332	766	320	765
alpha_rarefaction_18000_13.txt	18000	13	316	650	294	746	n/a	699	n/a	709	272	n/a	283	683	344	626	335	653	289	680	250	734	296	677	n/a	604	347	688	309	711	331	776	318	779
alpha_rarefaction_18000_14.txt	18000	14	331	644	311	718	n/a	706	n/a	686	265	n/a	276	674	352	636	336	660	275	659	236	728	294	697	n/a	590	339	679	295	700	333	747	312	768
alpha_rarefaction_18000_15.txt	18000	15	316	659	301	744	n/a	714	n/a	691	265	n/a	276	681	341	643	337	653	293	666	238	726	292	697	n/a	603	341	667	310	716	339	760	321	769
alpha_rarefaction_18000_16.txt	18000	16	311	668	301	754	n/a	716	n/a	695	258	n/a	295	690	339	634	334	657	289	650	239	725	285	686	n/a	580	345	681	300	712	329	757	340	752
alpha_rarefaction_18000_17.txt	18000	17	307	661	310	748	n/a	707	n/a	700	258	n/a	285	680	343	638	330	653	289	679	232	725	291	679	n/a	591	340	677	308	723	337	755	323	770
alpha_rarefaction_18000_18.txt	18000	18	312	659	313	732	n/a	695	n/a	687	256	n/a	280	681	345	638	344	657	297	673	242	727	284	690	n/a	608	341	690	299	702	338	764	337	780
alpha_rarefaction_18000_19.txt	18000	19	313	658	302	731	n/a	708	n/a	706	264	n/a	280	680	338	637	333	657	286	682	238	729	300	702	n/a	599	339	673	303	694	334	761	324	783
alpha_rarefaction_18000_20.txt	18000	20	312	650	311	739	n/a	707	n/a	688	263	n/a	288	692	348	633	329	656	292	671	246	731	295	693	n/a	601	348	689	297	699	330	737	319	780
alpha_rarefaction_18000_21.txt	18000	21	313	659	307	734	n/a	705	n/a	700	263	n/a	297	687	337	635	334	658	301	669	231	741	304	702	n/a	582	342	675	305	695	333	753	327	778
alpha_rarefaction_18000_22.txt	18000	22	315	638	308	748	n/a	701	n/a	695	266	n/a	287	682	349	649	332	659	289	673	244	730	303	691	n/a	580	338	671	295	706	334	747	333	774
alpha_rarefaction_18000_23.txt	18000	23	314	658	321	734	n/a	716	n/a	687	262	n/a	285	695	351	650	336	660	290	682	245	736	296	690	n/a	596	340	681	315	697	342	762	334	758
alpha_rarefaction_18000_24.txt	18000	24	310	671	298	729	n/a	711	n/a	701	254	n/a	271	683	342	626	338	654	281	679	237	724	298	692	n/a	594	353	676	293	711	333	758	339	779
alpha_rarefaction_18000_25.txt	18000	25	302	633	315	729	n/a	714	n/a	674	262	n/a	288	681	340	644	330	648	289	669	243	716	299	693	n/a	604	326	681	298	703	326	753	325	775
alpha_rarefaction_18000_26.txt	18000	26	309	639	308	730	n/a	696	n/a	691	259	n/a	282	675	340	647	330	660	285	684	242	727	301	685	n/a	615	346	682	302	699	328	759	323	777
alpha_rarefaction_18000_27.txt	18000	27	305	645	306	731	n/a	701	n/a	700	267	n/a	276	687	341	630	337	654	293	659	230	731	288	685	n/a	597	350	671	297	712	330	756	324	756
alpha_rarefaction_18000_28.txt	18000	28	312	650	303	740	n/a	708	n/a	706	269	n/a	289	684	332	637	335	659	294	664	239	733	303	684	n/a	585	342	686	312	702	337	749	341	770
alpha_rarefaction_18000_29.txt	18000	29	299	646	316	752	n/a	715	n/a	690	276	n/a	296	697	348	643	337	654	288	670	242	728	287	686	n/a	604	340	693	291	719	327	768	336	776
alpha_rarefaction_18000_30.txt	18000	30	307	646	299	737	n/a	715	n/a	697	268	n/a	289	691	341	646	335	657	292	658	229	715	296	692	n/a	604	336	689	299	703	323	744	333	759
alpha_rarefaction_18000_31.txt	18000	31	303	649	313	737	n/a	718	n/a	696	261	n/a	292	692	342	651	335	659	293	680	240	737	306	689	n/a	600	340	678	296	708	329	756	323	780
alpha_rarefaction_18000_32.txt	18000	32	314	641	306	748	n/a	695	n/a	703	261	n/a	296	694	339	640	335	651	292	683	238	732	298	688	n/a	604	349	685	289	711	328	766	330	782
alpha_rarefaction_18000_33.txt	18000	33	311	662	318	730	n/a	700	n/a	693	273	n/a	295	681	346	639	336	660	295	684	237	711	289	684	n/a	589	342	686	301	715	336	765	325	770
alpha_rarefaction_18000_34.txt	18000	34	307	657	315	752	n/a	714	n/a	687	260	n/a	283	686	338	654	328	650	298	672	245	722	292	693	n/a	596	348	686	287	708	332	766	328	766
alpha_rarefaction_18000_35.txt	18000	35	303	658	309	733	n/a	712	n/a	689	260	n/a	290	692	349	644	334	673	286	678	247	725	310	711	n/a	598	353	689	307	695	338	766	341	767
alpha_rarefaction_18000_36.txt	18000	36	312	672	315	734	n/a	711	n/a	694	280	n/a	282	687	340	616	335	662	292	668	245	715	303	691	n/a	602	352	681	297	714	332	760	324	760
alpha_rarefaction_18000_37.txt	18000	37	311	664	316	738	n/a	705	n/a	715	263	n/a	284	676	350	628	333	652	298	674	242	729	301	688	n/a	596	342	664	305	714	327	754	326	761
alpha_rarefaction_18000_38.txt	18000	38	311	665	304	730	n/a	707	n/a	701	271	n/a	289	683	347	627	334	661	278	666	250	724	299	699	n/a	610	334	687	303	697	330	761	327	775
alpha_rarefaction_18000_39.txt	18000	39	306	663	312	735	n/a	712	n/a	694	263	n/a	294	691	342	637	332	655	286	673	228	726	300	694	n/a	583	349	684	306	711	325	752	335	766
alpha_rarefaction_18000_40.txt	18000	40	310	660	314	739	n/a	695	n/a	705	257	n/a	282	688	348	642	336	654	282	660	239	703	293	683	n/a	585	349	673	298	705	330	764	329	772
alpha_rarefaction_18000_41.txt	18000	41	312	649	300	744	n/a	704	n/a	696	260	n/a	280	680	339	645	331	662	286	658	257	715	288	687	n/a	602	328	692	311	707	329	762	328	781
alpha_rarefaction_18000_42.txt	18000	42	304	638	307	728	n/a	711	n/a	690	257	n/a	285	687	340	650	336	660	284	678	242	731	295	691	n/a	603	344	687	299	710	342	753	325	762
alpha_rarefaction_18000_43.txt	18000	43	298	636	312	739	n/a	714	n/a	688	262	n/a	281	680	340	661	337	660	294	688	241	734	288	699	n/a	605	336	682	297	709	327	751	324	763
alpha_rarefaction_18000_44.txt	18000	44	317	655	308	732	n/a	712	n/a	685	273	n/a	290	675	332	655	330	661	295	660	233	739	285	693	n/a	590	332	675	295	709	326	753	330	764
alpha_rarefaction_18000_45.txt	18000	45	311	644	315	740	n/a	709	n/a	699	268	n/a	288	682	328	653	331	660	290	675	232	719	300	677	n/a	607	316	678	292	701	330	760	321	759
alpha_rarefaction_18000_46.txt	18000	46	315	657	312	730	n/a	708	n/a	683	259	n/a	285	680	337	643	335	648	287	672	238	716	287	689	n/a	604	355	677	301	697	336	757	332	763
alpha_rarefaction_18000_47.txt	18000	47	308	653	312	743	n/a	708	n/a	690	258	n/a	289	685	337	649	339	661	295	677	246	726	294	697	n/a	606	331	687	292	705	325	752	327	770
alpha_rarefaction_18000_48.txt	18000	48	311	647	316	731	n/a	705	n/a	694	263	n/a	283	682	350	631	326	657	295	673	238	732	306	702	n/a	582	344	683	296	702	335	750	336	781
alpha_rarefaction_18000_49.txt	18000	49	316	641	303	725	n/a	695	n/a	690	257	n/a	273	684	348	644	324	665	279	674	241	718	290	697	n/a	592	353	677	296	725	323	761	327	780
alpha_rarefaction_18000_50.txt	18000	50	314	667	304	745	n/a	705	n/a	692	262	n/a	280	686	335	649	331	653	296	670	236	736	298	700	n/a	597	349	685	291	711	336	757	332	760
alpha_rarefaction_18000_51.txt	18000	51	302	646	320	729	n/a	723	n/a	696	274	n/a	283	681	347	627	338	667	285	666	232	729	300	689	n/a	599	351	675	301	719	333	757	341	773
alpha_rarefaction_18000_52.txt	18000	52	306	646	313	722	n/a	709	n/a	703	273	n/a	284	685	346	620	336	649	293	675	221	732	299	693	n/a	604	344	682	293	714	329	753	338	769
alpha_rarefaction_18000_53.txt	18000	53	299	664	300	726	n/a	714	n/a	697	267	n/a	294	691	348	633	333	654	281	669	232	730	301	695	n/a	605	348	683	305	717	335	756	326	760
alpha_rarefaction_18000_54.txt	18000	54	320	657	311	732	n/a	711	n/a	702	273	n/a	288	689	348	640	335	656	289	689	233	720	291	694	n/a	574	344	687	295	707	331	764	332	759
alpha_rarefaction_18000_55.txt	18000	55	310	644	303	739	n/a	711	n/a	690	262	n/a	279	692	341	646	329	659	286	666	237	724	305	694	n/a	602	346	679	291	694	331	774	325	766
alpha_rarefaction_18000_56.txt	18000	56	305	631	314	738	n/a	706	n/a	693	271	n/a	281	684	340	631	329	653	292	662	241	736	298	692	n/a	606	337	686	296	713	341	767	316	773
alpha_rarefaction_18000_57.txt	18000	57	304	652	309	733	n/a	707	n/a	691	273	n/a	280	685	349	646	333	654	293	673	249	722	298	691	n/a	593	352	673	298	696	330	761	335	763
alpha_rarefaction_18000_58.txt	18000	58	305	658	308	731	n/a	706	n/a	699	268	n/a	280	688	334	631	335	657	288	657	251	722	309	698	n/a	597	341	679	311	691	332	753	324	765
alpha_rarefaction_18000_59.txt	18000	59	315	640	296	746	n/a	704	n/a	670	269	n/a	282	678	347	640	335	655	285	677	240	722	292	687	n/a	598	341	672	309	712	336	745	337	772
alpha_rarefaction_18000_60.txt	18000	60	316	644	311	739	n/a	705	n/a	696	262	n/a	290	681	337	641	333	655	288	681	238	722	306	697	n/a	606	356	695	282	717	335	765	326	770
alpha_rarefaction_18000_61.txt	18000	61	317	655	314	728	n/a	701	n/a	709	269	n/a	269	690	339	635	333	652	281	678	232	720	293	699	n/a	589	347	680	298	704	330	763	322	774
alpha_rarefaction_18000_62.txt	18000	62	309	656	313	741	n/a	704	n/a	690	276	n/a	274	687	352	646	330	651	287	663	236	720	292	698	n/a	597	355	678	301	709	333	749	331	781
alpha_rarefaction_18000_63.txt	18000	63	310	662	307	745	n/a	706	n/a	675	254	n/a	282	677	340	660	330	644	288	660	232	734	301	677	n/a	614	344	678	291	707	334	764	318	772
alpha_rarefaction_18000_64.txt	18000	64	313	648	306	745	n/a	713	n/a	680	270	n/a	292	686	347	648	339	665	294	677	242	727	313	700	n/a	592	340	680	287	711	333	767	330	773
alpha_rarefaction_18000_65.txt	18000	65	317	665	305	730	n/a	706	n/a	685	266	n/a	273	697	350	646	324	663	284	679	236	718	297	684	n/a	610	335	672	301	706	334	765	329	776
alpha_rarefaction_18000_66.txt	18000	66	302	655	322	734	n/a	703	n/a	694	276	n/a	293	689	345	627	332	659	291	676	246	724	291	698	n/a	604	339	684	291	705	336	765	327	781
alpha_rarefaction_18000_67.txt	18000	67	314	647	317	741	n/a	700	n/a	699	259	n/a	269	687	346	636	331	649	286	676	229	733	313	686	n/a	605	338	684	298	711	331	748	318	768
alpha_rarefaction_18000_68.txt	18000	68	321	655	309	737	n/a	698	n/a	690	272	n/a	292	681	340	635	331	660	290	664	242	733	301	696	n/a	609	345	685	301	690	329	761	341	769
alpha_rarefaction_18000_69.txt	18000	69	313	656	311	741	n/a	701	n/a	693	255	n/a	286	684	338	638	325	657	287	680	237	715	295	686	n/a	586	345	682	288	704	337	764	307	762
alpha_rarefaction_18000_70.txt	18000	70	310	675	314	743	n/a	706	n/a	690	270	n/a	280	691	338	644	335	655	295	668	231	724	296	700	n/a	606	349	678	290	702	332	763	334	764
alpha_rarefaction_18000_71.txt	18000	71	298	651	297	732	n/a	700	n/a	691	266	n/a	286	696	345	639	334	660	278	669	238	723	300	691	n/a	587	340	677	285	712	339	769	338	761
alpha_rarefaction_18000_72.txt	18000	72	324	648	314	734	n/a	708	n/a	692	261	n/a	280	689	338	649	334	648	296	659	254	715	303	692	n/a	601	338	685	301	728	332	761	331	766
alpha_rarefaction_18000_73.txt	18000	73	299	643	306	736	n/a	711	n/a	704	263	n/a	286	699	339	646	329	664	299	681	232	731	303	687	n/a	601	350	682	295	701	335	750	325	767
alpha_rarefaction_18000_74.txt	18000	74	313	660	305	753	n/a	719	n/a	693	260	n/a	286	695	334	643	342	656	293	686	241	735	309	692	n/a	593	343	677	296	718	337	752	321	768
alpha_rarefaction_18000_75.txt	18000	75	309	658	325	737	n/a	712	n/a	702	252	n/a	279	687	341	631	331	646	298	677	236	730	295	697	n/a	591	341	679	295	710	331	767	335	778
alpha_rarefaction_18000_76.txt	18000	76	301	671	313	743	n/a	707	n/a	699	259	n/a	272	681	348	625	341	661	282	667	241	735	290	699	n/a	590	346	681	287	703	335	758	340	763
alpha_rarefaction_18000_77.txt	18000	77	309	661	308	746	n/a	718	n/a	695	278	n/a	275	682	343	615	339	649	285	660	239	739	303	687	n/a	598	341	677	293	705	323	760	328	771
alpha_rarefaction_18000_78.txt	18000	78	308	659	309	713	n/a	712	n/a	698	268	n/a	284	680	341	624	331	658	290	663	234	732	298	692	n/a	599	332	679	295	700	334	762	341	773
alpha_rarefaction_18000_79.txt	18000	79	309	656	313	731	n/a	719	n/a	693	267	n/a	286	678	350	641	343	655	293	687	228	720	293	695	n/a	593	334	688	300	700	335	744	318	773
alpha_rarefaction_18000_80.txt	18000	80	318	657	319	741	n/a	706	n/a	689	257	n/a	288	686	334	650	333	654	293	668	236	726	294	691	n/a	604	329	686	299	710	333	780	315	766
alpha_rarefaction_18000_81.txt	18000	81	322	649	301	728	n/a	698	n/a	697	260	n/a	287	683	333	641	338	651	292	687	240	726	306	695	n/a	593	336	682	300	706	331	760	336	773
alpha_rarefaction_18000_82.txt	18000	82	320	648	304	745	n/a	716	n/a	701	258	n/a	278	674	343	632	332	656	286	654	250	734	301	691	n/a	606	341	682	293	704	333	753	333	767
alpha_rarefaction_18000_83.txt	18000	83	319	643	312	725	n/a	706	n/a	695	265	n/a	285	683	347	641	334	650	282	664	237	717	292	692	n/a	598	343	690	294	700	328	760	327	771
alpha_rarefaction_18000_84.txt	18000	84	325	659	310	734	n/a	711	n/a	690	263	n/a	283	678	347	639	337	664	294	683	243	729	295	689	n/a	614	346	683	299	707	335	761	325	765
alpha_rarefaction_18000_85.txt	18000	85	312	647	303	745	n/a	710	n/a	685	266	n/a	276	688	348	638	327	658	283	682	233	732	295	686	n/a	591	345	680	298	718	336	766	322	771
alpha_rarefaction_18000_86.txt	18000	86	314	652	309	757	n/a	707	n/a	687	257	n/a	275	689	342	652	330	655	291	670	236	712	306	691	n/a	602	336	683	296	709	333	747	331	764
alpha_rarefaction_18000_87.txt	18000	87	305	647	318	731	n/a	724	n/a	704	272	n/a	292	685	342	640	331	659	281	687	232	730	300	706	n/a	600	336	682	297	702	333	768	323	777
alpha_rarefaction_18000_88.txt	18000	88	312	657	312	735	n/a	707	n/a	703	264	n/a	278	674	342	652	337	656	296	693	240	718	301	701	n/a	601	344	686	296	706	334	761	322	779
alpha_rarefaction_18000_89.txt	18000	89	302	646	312	729	n/a	707	n/a	695	261	n/a	295	690	340	637	332	670	295	654	258	727	295	691	n/a	598	345	677	305	699	332	756	344	777
alpha_rarefaction_18000_90.txt	18000	90	307	651	306	757	n/a	717	n/a	699	264	n/a	280	687	340	647	328	665	284	667	233	715	300	693	n/a	588	346	689	296	699	327	755	338	769
alpha_rarefaction_18000_91.txt	18000	91	311	673	310	753	n/a	693	n/a	684	262	n/a	289	685	346	633	332	658	297	685	245	725	300	688	n/a	591	348	683	292	703	330	756	336	761
alpha_rarefaction_18000_92.txt	18000	92	312	667	315	733	n/a	711	n/a	692	258	n/a	284	685	351	643	335	657	290	661	237	724	303	692	n/a	595	356	691	297	705	333	752	338	788
alpha_rarefaction_18000_93.txt	18000	93	314	665	304	746	n/a	705	n/a	700	257	n/a	285	674	337	650	331	658	299	668	244	724	308	696	n/a	598	348	666	295	706	336	755	327	760
alpha_rarefaction_18000_94.txt	18000	94	315	653	311	743	n/a	700	n/a	697	278	n/a	288	678	331	647	332	655	302	663	242	734	311	680	n/a	610	328	698	288	710	336	750	327	772
alpha_rarefaction_18000_95.txt	18000	95	314	661	312	746	n/a	700	n/a	689	263	n/a	291	682	352	652	332	666	286	675	231	719	289	689	n/a	595	341	687	302	711	328	749	322	758
alpha_rarefaction_18000_96.txt	18000	96	313	635	320	738	n/a	713	n/a	700	263	n/a	287	682	346	634	339	653	289	662	233	727	304	682	n/a	597	348	692	300	694	334	748	322	756
alpha_rarefaction_18000_97.txt	18000	97	311	664	307	718	n/a	708	n/a	678	263	n/a	266	688	339	622	339	669	285	668	229	730	295	690	n/a	583	341	682	301	712	332	749	322	776
alpha_rarefaction_18000_98.txt	18000	98	311	641	314	733	n/a	696	n/a	686	265	n/a	294	682	346	644	334	656	289	677	247	724	298	696	n/a	596	348	685	303	708	331	763	335	779
alpha_rarefaction_18000_99.txt	18000	99	313	643	322	732	n/a	709	n/a	680	255	n/a	286	687	354	635	339	660	291	665	242	735	299	681	n/a	607	340	665	311	704	335	751	323	780
alpha_rarefaction_19000_0.txt	19000	0	324	646	317	742	n/a	722	n/a	711	262	n/a	301	696	358	644	337	656	289	694	246	734	288	703	n/a	612	353	688	304	720	341	770	343	790
alpha_rarefaction_19000_1.txt	19000	1	309	661	326	756	n/a	725	n/a	718	273	n/a	288	693	337	645	340	667	301	691	243	740	289	710	n/a	602	354	689	307	707	343	772	323	792
alpha_rarefaction_19000_2.txt	19000	2	313	659	314	753	n/a	721	n/a	705	260	n/a	296	691	346	651	336	667	296	684	244	744	295	699	n/a	609	357	678	299	721	341	763	326	783
alpha_rarefaction_19000_3.txt	19000	3	316	668	315	743	n/a	706	n/a	713	276	n/a	295	698	349	634	340	668	300	673	241	734	302	695	n/a	600	358	691	302	708	343	771	350	768
alpha_rarefaction_19000_4.txt	19000	4	327	669	321	745	n/a	714	n/a	700	280	n/a	289	688	353	646	342	667	282	679	258	730	306	697	n/a	607	358	680	311	731	345	763	317	777
alpha_rarefaction_19000_5.txt	19000	5	323	676	316	764	n/a	722	n/a	705	262	n/a	290	697	347	660	340	667	291	685	255	745	311	706	n/a	600	354	694	296	709	342	769	345	791
alpha_rarefaction_19000_6.txt	19000	6	315	665	313	749	n/a	717	n/a	714	279	n/a	283	688	352	648	338	660	290	686	246	734	296	692	n/a	612	340	689	309	734	338	760	339	782
alpha_rarefaction_19000_7.txt	19000	7	316	662	331	742	n/a	699	n/a	697	252	n/a	290	698	351	631	342	658	300	683	232	727	310	710	n/a	613	356	672	294	711	341	766	341	776
alpha_rarefaction_19000_8.txt	19000	8	301	653	313	748	n/a	709	n/a	704	262	n/a	280	690	352	645	341	668	290	688	243	733	303	702	n/a	609	344	685	297	715	339	775	328	778
alpha_rarefaction_19000_9.txt	19000	9	318	668	324	771	n/a	730	n/a	702	272	n/a	289	689	350	650	333	658	298	687	240	727	292	705	n/a	609	355	698	304	716	336	765	342	776
alpha_rarefaction_19000_10.txt	19000	10	322	662	319	744	n/a	724	n/a	705	280	n/a	294	695	353	642	341	653	309	676	244	715	294	705	n/a	605	351	689	290	706	339	766	338	772
alpha_rarefaction_19000_11.txt	19000	11	311	669	315	768	n/a	718	n/a	715	273	n/a	295	704	352	653	344	664	294	697	248	731	300	702	n/a	611	347	708	299	713	341	774	337	793
alpha_rarefaction_19000_12.txt	19000	12	332	658	309	750	n/a	723	n/a	706	263	n/a	290	698	349	636	335	666	302	684	232	727	290	704	n/a	613	358	692	312	704	342	763	342	789
alpha_rarefaction_19000_13.txt	19000	13	309	662	309	748	n/a	727	n/a	709	273	n/a	278	694	348	645	339	663	288	680	263	739	313	694	n/a	599	365	702	311	725	342	764	344	781
alpha_rarefaction_19000_14.txt	19000	14	311	659	315	750	n/a	725	n/a	701	281	n/a	287	687	343	657	339	656	296	679	258	732	295	707	n/a	599	358	696	298	712	333	771	326	779
alpha_rarefaction_19000_15.txt	19000	15	333	646	321	738	n/a	723	n/a	710	274	n/a	280	692	349	647	339	664	288	679	265	743	291	702	n/a	616	352	694	296	717	336	768	333	776
alpha_rarefaction_19000_16.txt	19000	16	310	679	320	746	n/a	733	n/a	705	274	n/a	283	695	343	637	341	651	294	684	251	736	290	707	n/a	599	361	695	303	721	347	780	339	776
alpha_rarefaction_19000_17.txt	19000	17	317	653	319	750	n/a	722	n/a	712	266	n/a	288	679	348	648	340	673	288	671	233	747	300	692	n/a	619	345	680	314	704	344	781	333	777
alpha_rarefaction_19000_18.txt	19000	18	310	660	310	753	n/a	700	n/a	702	275	n/a	284	686	351	652	341	655	300	678	250	732	299	699	n/a	606	355	689	295	718	344	767	344	773
alpha_rarefaction_19000_19.txt	19000	19	309	658	317	750	n/a	721	n/a	713	273	n/a	287	692	356	643	341	663	300	680	243	748	299	710	n/a	617	360	700	311	708	339	771	338	778
alpha_rarefaction_19000_20.txt	19000	20	317	662	319	766	n/a	727	n/a	700	272	n/a	287	692	348	640	340	671	291	679	240	744	311	707	n/a	604	351	690	305	728	339	765	318	771
alpha_rarefaction_19000_21.txt	19000	21	318	676	326	746	n/a	720	n/a	687	272	n/a	298	692	341	654	341	662	293	683	239	739	307	692	n/a	590	348	697	294	701	334	759	334	773
alpha_rarefaction_19000_22.txt	19000	22	307	665	311	744	n/a	716	n/a	702	265	n/a	303	702	351	641	334	660	300	677	235	740	305	711	n/a	616	348	698	292	712	343	765	342	785
alpha_rarefaction_19000_23.txt	19000	23	318	664	302	753	n/a	726	n/a	713	271	n/a	283	702	353	661	337	671	303	693	252	743	296	697	n/a	612	344	697	308	715	341	754	333	775
alpha_rarefaction_19000_24.txt	19000	24	307	666	318	744	n/a	716	n/a	715	270	n/a	286	696	359	656	345	661	295	693	244	745	303	700	n/a	592	353	691	298	719	340	762	329	788
alpha_rarefaction_19000_25.txt	19000	25	321	662	316	744	n/a	709	n/a	700	271	n/a	289	688	345	654	333	667	296	681	244	743	292	701	n/a	603	342	693	304	711	340	780	339	783
alpha_rarefaction_19000_26.txt	19000	26	324	651	319	739	n/a	711	n/a	711	266	n/a	286	703	359	652	343	666	291	674	247	739	301	699	n/a	600	356	700	302	715	341	777	329	774
alpha_rarefaction_19000_27.txt	19000	27	303	662	320	753	n/a	722	n/a	706	266	n/a	291	697	349	648	340	673	295	691	236	737	306	702	n/a	612	356	688	302	711	335	764	338	775
alpha_rarefaction_19000_28.txt	19000	28	310	647	314	742	n/a	719	n/a	701	276	n/a	291	692	354	657	336	660	303	684	244	732	299	700	n/a	624	346	688	301	717	341	772	340	778
alpha_rarefaction_19000_29.txt	19000	29	315	668	325	752	n/a	708	n/a	699	270	n/a	290	698	356	652	339	670	301	685	246	746	306	704	n/a	622	350	682	314	726	343	764	335	779
alpha_rarefaction_19000_30.txt	19000	30	310	670	306	741	n/a	712	n/a	710	266	n/a	296	704	345	658	338	647	291	681	252	747	309	694	n/a	605	350	680	306	727	343	759	331	773
alpha_rarefaction_19000_31.txt	19000	31	316	669	308	747	n/a	720	n/a	715	266	n/a	295	696	354	638	344	662	296	670	246	740	300	703	n/a	618	348	695	301	709	343	776	327	791
alpha_rarefaction_19000_32.txt	19000	32	316	664	319	741	n/a	716	n/a	706	278	n/a	291	695	354	653	337	667	285	687	237	737	305	687	n/a	610	346	694	302	715	334	770	342	771
alpha_rarefaction_19000_33.txt	19000	33	324	658	325	749	n/a	720	n/a	703	268	n/a	286	693	348	656	337	673	303	690	249	740	305	707	n/a	618	361	700	302	710	339	760	348	765
alpha_rarefaction_19000_34.txt	19000	34	301	663	322	742	n/a	710	n/a	696	270	n/a	282	692	360	656	340	669	301	683	251	745	306	703	n/a	611	348	683	305	699	340	773	342	781
alpha_rarefaction_19000_35.txt	19000	35	321	654	320	732	n/a	717	n/a	702	260	n/a	293	689	338	649	342	660	308	684	252	754	309	701	n/a	608	364	682	305	721	337	769	333	776
alpha_rarefaction_19000_36.txt	19000	36	314	666	322	748	n/a	717	n/a	699	263	n/a	293	688	348	629	338	660	292	679	234	721	316	700	n/a	619	343	687	305	718	340	765	334	787
alpha_rarefaction_19000_37.txt	19000	37	317	651	318	744	n/a	709	n/a	707	270	n/a	295	688	337	629	338	665	298	680	241	723	304	695	n/a	602	353	692	298	731	340	778	337	787
alpha_rarefaction_19000_38.txt	19000	38	307	677	318	743	n/a	720	n/a	712	258	n/a	284	692	348	646	342	671	281	679	231	733	298	707	n/a	616	352	683	297	709	339	779	347	779
alpha_rarefaction_19000_39.txt	19000	39	308	672	299	736	n/a	720	n/a	701	277	n/a	286	695	352	654	338	662	297	676	250	736	306	705	n/a	624	352	695	289	720	343	776	329	781
alpha_rarefaction_19000_40.txt	19000	40	321	664	314	755	n/a	713	n/a	696	268	n/a	289	692	348	650	341	659	299	695	250	732	300	710	n/a	607	356	689	298	724	338	773	336	773
alpha_rarefaction_19000_41.txt	19000	41	315	658	303	746	n/a	725	n/a	719	282	n/a	296	702	341	641	344	673	288	678	244	736	307	704	n/a	604	355	684	289	709	344	770	329	780
alpha_rarefaction_19000_42.txt	19000	42	319	658	318	730	n/a	716	n/a	704	271	n/a	293	686	351	644	342	660	294	691	257	722	309	701	n/a	619	350	690	295	725	340	771	334	779
alpha_rarefaction_19000_43.txt	19000	43	321	677	318	753	n/a	721	n/a	705	288	n/a	299	697	350	661	334	649	297	685	249	736	302	688	n/a	615	344	691	311	716	339	768	334	772
alpha_rarefaction_19000_44.txt	19000	44	306	667	317	755	n/a	711	n/a	701	261	n/a	293	698	345	638	345	666	295	681	252	748	303	711	n/a	611	341	688	298	722	337	766	336	788
alpha_rarefaction_19000_45.txt	19000	45	320	661	318	757	n/a	709	n/a	705	267	n/a	292	687	344	647	339	665	292	684	246	728	298	704	n/a	615	362	695	311	735	340	770	330	781
alpha_rarefaction_19000_46.txt	19000	46	303	669	304	773	n/a	732	n/a	701	277	n/a	284	696	346	633	340	671	293	690	244	724	295	706	n/a	600	363	701	307	724	342	767	341	773
alpha_rarefaction_19000_47.txt	19000	47	321	654	324	747	n/a	722	n/a	703	261	n/a	284	696	345	658	344	662	301	686	245	749	297	703	n/a	611	350	678	301	715	343	777	338	780
alpha_rarefaction_19000_48.txt	19000	48	317	663	313	751	n/a	725	n/a	706	275	n/a	287	691	352	649	341	670	294	682	259	738	312	682	n/a	613	343	692	298	713	342	780	334	771
alpha_rarefaction_19000_49.txt	19000	49	315	674	324	740	n/a	717	n/a	702	256	n/a	281	699	351	652	341	668	301	668	243	745	301	701	n/a	610	361	692	300	714	334	768	338	800
alpha_rarefaction_19000_50.txt	19000	50	320	668	307	742	n/a	705	n/a	693	272	n/a	287	688	349	665	337	661	304	684	245	740	297	702	n/a	602	347	686	293	717	341	768	335	769
alpha_rarefaction_19000_51.txt	19000	51	321	647	318	729	n/a	717	n/a	707	265	n/a	298	693	352	657	334	659	298	681	250	745	312	705	n/a	612	354	688	298	714	346	774	326	781
alpha_rarefaction_19000_52.txt	19000	52	323	656	318	742	n/a	726	n/a	704	269	n/a	285	690	348	645	341	672	293	700	246	738	310	710	n/a	594	344	688	303	720	343	769	337	785
alpha_rarefaction_19000_53.txt	19000	53	315	671	322	753	n/a	723	n/a	699	274	n/a	289	691	353	655	337	664	285	690	245	736	314	710	n/a	618	361	679	300	701	339	779	337	773
alpha_rarefaction_19000_54.txt	19000	54	318	667	310	743	n/a	715	n/a	708	270	n/a	296	694	346	645	338	658	295	676	251	741	301	703	n/a	619	345	691	291	711	339	774	343	785
alpha_rarefaction_19000_55.txt	19000	55	321	664	303	747	n/a	707	n/a	714	272	n/a	284	692	349	650	338	660	291	682	238	721	294	696	n/a	605	345	692	301	719	340	758	329	790
alpha_rarefaction_19000_56.txt	19000	56	304	659	322	743	n/a	709	n/a	707	268	n/a	291	688	344	649	341	672	305	687	255	747	297	705	n/a	615	356	690	301	726	335	769	339	782
alpha_rarefaction_19000_57.txt	19000	57	321	672	314	753	n/a	706	n/a	699	268	n/a	294	699	353	652	340	668	291	680	245	722	307	705	n/a	592	333	689	303	717	340	772	330	780
alpha_rarefaction_19000_58.txt	19000	58	309	648	316	758	n/a	724	n/a	704	273	n/a	288	697	342	648	338	665	289	686	235	739	298	699	n/a	607	339	695	301	713	339	782	331	784
alpha_rarefaction_19000_59.txt	19000	59	313	678	326	767	n/a	722	n/a	700	269	n/a	298	687	351	644	333	672	300	691	239	739	300	696	n/a	607	361	679	296	713	339	764	345	775
alpha_rarefaction_19000_60.txt	19000	60	317	662	325	746	n/a	714	n/a	680	275	n/a	286	694	356	631	336	657	305	692	253	741	311	698	n/a	613	334	697	312	721	340	766	349	777
alpha_rarefaction_19000_61.txt	19000	61	313	667	309	750	n/a	716	n/a	715	273	n/a	295	697	340	648	343	669	292	679	249	732	304	710	n/a	600	349	689	296	711	344	778	339	791
alpha_rarefaction_19000_62.txt	19000	62	320	669	316	751	n/a	708	n/a	711	256	n/a	281	699	346	659	333	666	287	677	253	735	302	693	n/a	612	355	705	298	706	343	757	335	767
alpha_rarefaction_19000_63.txt	19000	63	316	662	318	754	n/a	736	n/a	705	269	n/a	295	692	355	665	339	662	294	677	227	742	301	701	n/a	616	353	694	303	718	345	752	339	783
alpha_rarefaction_19000_64.txt	19000	64	318	660	314	756	n/a	728	n/a	702	263	n/a	284	695	361	667	337	666	288	663	251	732	314	699	n/a	613	347	692	309	717	336	765	326	786
alpha_rarefaction_19000_65.txt	19000	65	308	654	308	751	n/a	712	n/a	687	275	n/a	296	695	342	647	333	664	288	672	253	745	300	710	n/a	621	355	686	300	720	343	756	347	795
alpha_rarefaction_19000_66.txt	19000	66	316	679	297	742	n/a	723	n/a	705	262	n/a	286	689	356	665	340	655	297	677	237	748	304	700	n/a	605	350	690	301	722	346	768	347	791
alpha_rarefaction_19000_67.txt	19000	67	316	651	316	752	n/a	721	n/a	707	271	n/a	302	697	345	656	342	657	280	685	232	740	302	705	n/a	611	346	693	300	711	334	772	328	778
alpha_rarefaction_19000_68.txt	19000	68	310	677	315	756	n/a	723	n/a	705	271	n/a	291	694	354	666	344	669	301	671	234	743	297	704	n/a	598	361	697	306	706	332	767	341	781
alpha_rarefaction_19000_69.txt	19000	69	322	676	310	741	n/a	723	n/a	717	268	n/a	284	698	352	653	339	662	299	672	246	736	288	692	n/a	613	350	691	304	717	344	760	325	792
alpha_rarefaction_19000_70.txt	19000	70	303	666	321	742	n/a	731	n/a	694	269	n/a	290	698	345	642	335	663	291	678	253	738	308	708	n/a	605	349	690	315	715	338	761	335	780
alpha_rarefaction_19000_71.txt	19000	71	310	671	306	748	n/a	707	n/a	707	282	n/a	288	692	359	641	342	663	296	686	245	727	300	700	n/a	621	354	700	310	719	347	775	342	781
alpha_rarefaction_19000_72.txt	19000	72	327	663	324	743	n/a	726	n/a	702	282	n/a	298	689	354	641	337	670	285	680	248	741	301	703	n/a	617	342	698	300	703	344	772	328	761
alpha_rarefaction_19000_73.txt	19000	73	322	659	316	750	n/a	715	n/a	714	267	n/a	289	697	357	650	337	668	296	686	258	741	309	700	n/a	605	353	694	304	713	338	764	338	784
alpha_rarefaction_19000_74.txt	19000	74	324	673	315	758	n/a	713	n/a	699	272	n/a	292	692	337	666	333	658	294	675	248	744	301	702	n/a	597	357	690	299	727	347	777	329	783
alpha_rarefaction_19000_75.txt	19000	75	314	651	313	747	n/a	710	n/a	683	272	n/a	289	694	350	646	341	664	296	676	250	736	292	699	n/a	614	348	680	299	717	337	780	340	794
alpha_rarefaction_19000_76.txt	19000	76	322	655	310	741	n/a	705	n/a	698	271	n/a	292	694	351	652	339	659	283	689	258	723	301	698	n/a	602	346	694	299	710	340	772	334	769
alpha_rarefaction_19000_77.txt	19000	77	314	664	310	750	n/a	717	n/a	704	266	n/a	289	686	346	658	336	664	302	677	247	728	308	701	n/a	612	343	694	301	714	337	771	344	769
alpha_rarefaction_19000_78.txt	19000	78	309	666	327	738	n/a	719	n/a	692	281	n/a	285	694	353	662	335	659	299	689	251	734	299	695	n/a	612	349	687	301	722	345	745	337	788
alpha_rarefaction_19000_79.txt	19000	79	315	656	310	744	n/a	712	n/a	708	287	n/a	287	694	353	650	339	656	295	688	239	741	299	708	n/a	614	347	694	304	711	336	763	318	779
alpha_rarefaction_19000_80.txt	19000	80	328	680	310	760	n/a	716	n/a	721	278	n/a	292	689	350	640	339	663	293	679	238	736	302	708	n/a	612	353	679	303	730	336	769	342	780
alpha_rarefaction_19000_81.txt	19000	81	309	659	306	762	n/a	710	n/a	706	265	n/a	289	697	345	657	337	676	286	679	238	734	315	693	n/a	615	340	691	290	721	343	769	326	789
alpha_rarefaction_19000_82.txt	19000	82	309	648	325	753	n/a	721	n/a	709	266	n/a	294	693	342	656	344	657	304	680	254	735	297	698	n/a	614	346	695	296	720	338	771	341	770
alpha_rarefaction_19000_83.txt	19000	83	324	670	319	741	n/a	716	n/a	701	262	n/a	292	700	352	652	341	666	288	677	242	739	297	703	n/a	635	356	683	314	709	335	757	335	781
alpha_rarefaction_19000_84.txt	19000	84	320	676	321	744	n/a	727	n/a	716	273	n/a	291	691	346	645	344	675	302	682	255	728	302	701	n/a	599	337	699	306	709	340	765	347	775
alpha_rarefaction_19000_85.txt	19000	85	324	672	315	743	n/a	706	n/a	699	266	n/a	288	699	353	650	343	662	307	684	247	741	289	704	n/a	611	350	700	306	715	345	758	326	791
alpha_rarefaction_19000_86.txt	19000	86	319	667	336	740	n/a	714	n/a	706	276	n/a	298	693	347	645	338	661	302	668	256	727	310	698	n/a	595	365	689	298	712	345	774	325	787
alpha_rarefaction_19000_87.txt	19000	87	326	671	321	751	n/a	716	n/a	700	279	n/a	280	687	355	647	341	669	288	677	250	729	297	705	n/a	600	348	684	308	717	334	772	336	760
alpha_rarefaction_19000_88.txt	19000	88	321	667	312	743	n/a	715	n/a	689	271	n/a	284	700	356	636	341	668	300	671	236	743	313	707	n/a	607	357	696	300	715	346	775	327	777
alpha_rarefaction_19000_89.txt	19000	89	313	668	315	740	n/a	702	n/a	705	267	n/a	291	696	361	660	341	659	289	679	251	740	299	690	n/a	601	348	686	302	724	340	763	337	779
alpha_rarefaction_19000_90.txt	19000	90	319	652	323	742	n/a	717	n/a	702	252	n/a	286	701	350	640	343	666	293	679	236	738	309	702	n/a	604	348	686	310	704	337	760	344	782
alpha_rarefaction_19000_91.txt	19000	91	314	671	318	748	n/a	728	n/a	704	260	n/a	291	685	354	654	338	662	287	676	242	734	314	702	n/a	618	348	692	297	722	341	771	344	772
alpha_rarefaction_19000_92.txt	19000	92	320	663	316	748	n/a	718	n/a	710	269	n/a	285	697	349	660	344	663	299	684	230	737	303	699	n/a	603	348	689	296	712	337	780	337	780
alpha_rarefaction_19000_93.txt	19000	93	322	667	309	751	n/a	721	n/a	715	262	n/a	290	698	350	651	342	664	292	680	244	738	294	699	n/a	610	351	688	298	723	337	759	343	763
alpha_rarefaction_19000_94.txt	19000	94	321	661	316	742	n/a	715	n/a	714	267	n/a	291	698	350	639	341	664	291	689	240	741	307	700	n/a	609	361	689	304	712	341	771	329	773
alpha_rarefaction_19000_95.txt	19000	95	315	667	315	737	n/a	707	n/a	704	277	n/a	291	700	356	657	338	668	298	672	242	735	303	699	n/a	608	347	693	294	722	327	766	353	777
alpha_rarefaction_19000_96.txt	19000	96	307	673	322	738	n/a	723	n/a	714	262	n/a	294	690	351	638	336	652	304	681	241	739	305	696	n/a	597	353	681	305	724	339	762	333	783
alpha_rarefaction_19000_97.txt	19000	97	321	656	322	738	n/a	715	n/a	702	267	n/a	296	690	349	644	342	666	291	696	239	732	303	705	n/a	589	336	689	310	715	339	774	334	790
alpha_rarefaction_19000_98.txt	19000	98	306	669	311	747	n/a	722	n/a	702	269	n/a	297	693	359	633	343	669	295	679	250	741	312	699	n/a	615	349	689	301	728	341	763	347	773
alpha_rarefaction_19000_99.txt	19000	99	316	661	316	751	n/a	714	n/a	709	266	n/a	281	691	341	647	344	664	294	669	246	728	305	704	n/a	614	356	695	310	714	345	763	341	779
alpha_rarefaction_20000_0.txt	20000	0	318	678	333	760	n/a	724	n/a	714	276	n/a	289	705	347	668	346	678	306	696	250	762	299	702	n/a	626	368	705	319	721	348	774	338	794
alpha_rarefaction_20000_1.txt	20000	1	324	657	334	765	n/a	725	n/a	724	280	n/a	306	703	353	654	346	677	294	694	248	749	305	702	n/a	624	343	704	300	719	350	788	346	807
alpha_rarefaction_20000_2.txt	20000	2	329	679	319	762	n/a	729	n/a	719	287	n/a	294	703	358	667	345	683	296	684	255	753	304	712	n/a	607	343	706	312	720	340	785	343	795
alpha_rarefaction_20000_3.txt	20000	3	328	681	319	757	n/a	721	n/a	717	265	n/a	304	705	356	659	344	671	305	715	238	742	312	705	n/a	618	366	695	306	733	346	778	344	793
alpha_rarefaction_20000_4.txt	20000	4	328	677	314	750	n/a	730	n/a	710	274	n/a	301	694	348	658	345	673	304	683	231	751	307	704	n/a	611	363	703	308	727	340	792	343	794
alpha_rarefaction_20000_5.txt	20000	5	328	681	323	756	n/a	719	n/a	716	271	n/a	295	705	346	658	344	661	305	692	253	750	309	713	n/a	626	360	706	304	724	348	767	332	794
alpha_rarefaction_20000_6.txt	20000	6	326	687	310	750	n/a	722	n/a	726	278	n/a	296	708	359	647	346	671	299	685	249	755	310	716	n/a	620	336	697	318	736	342	788	355	804
alpha_rarefaction_20000_7.txt	20000	7	323	676	323	759	n/a	731	n/a	703	271	n/a	297	696	354	657	345	675	297	701	247	766	310	711	n/a	607	357	703	309	729	343	777	339	787
alpha_rarefaction_20000_8.txt	20000	8	315	686	329	749	n/a	728	n/a	716	275	n/a	290	696	350	656	344	669	292	686	231	746	314	710	n/a	605	355	690	306	723	349	778	348	783
alpha_rarefaction_20000_9.txt	20000	9	323	670	318	762	n/a	724	n/a	722	273	n/a	294	705	356	664	347	674	300	691	249	742	307	706	n/a	620	364	700	309	720	341	781	337	796
alpha_rarefaction_20000_10.txt	20000	10	320	672	323	759	n/a	722	n/a	711	266	n/a	303	698	364	665	341	676	293	697	234	747	305	709	n/a	627	359	695	307	734	342	788	350	778
alpha_rarefaction_20000_11.txt	20000	11	328	684	324	735	n/a	722	n/a	728	278	n/a	291	703	349	660	344	678	298	682	255	753	305	706	n/a	612	353	696	309	714	340	774	336	799
alpha_rarefaction_20000_12.txt	20000	12	327	670	314	756	n/a	726	n/a	715	268	n/a	303	701	355	660	347	671	305	697	238	764	306	703	n/a	629	346	694	315	719	347	792	342	800
alpha_rarefaction_20000_13.txt	20000	13	320	668	326	751	n/a	725	n/a	716	277	n/a	297	697	355	659	348	666	294	691	242	748	310	708	n/a	616	369	699	305	730	345	777	347	790
alpha_rarefaction_20000_14.txt	20000	14	330	664	334	753	n/a	728	n/a	711	267	n/a	301	704	353	663	345	681	299	698	244	751	303	711	n/a	615	343	695	312	726	340	786	341	791
alpha_rarefaction_20000_15.txt	20000	15	322	691	327	753	n/a	734	n/a	728	281	n/a	300	700	351	661	348	672	301	699	249	757	309	706	n/a	617	355	692	306	718	349	772	356	783
alpha_rarefaction_20000_16.txt	20000	16	310	667	322	748	n/a	723	n/a	713	270	n/a	299	699	361	676	340	656	298	671	259	742	320	703	n/a	613	363	697	302	731	348	786	336	765
alpha_rarefaction_20000_17.txt	20000	17	320	676	313	750	n/a	729	n/a	721	283	n/a	301	699	352	639	347	668	296	692	252	747	298	716	n/a	623	340	705	310	731	348	778	351	792
alpha_rarefaction_20000_18.txt	20000	18	325	670	330	768	n/a	718	n/a	705	278	n/a	300	700	356	662	349	668	306	686	245	760	307	718	n/a	619	365	703	320	716	349	781	347	787
alpha_rarefaction_20000_19.txt	20000	19	327	682	333	767	n/a	729	n/a	711	283	n/a	308	693	348	649	349	677	302	689	246	751	310	713	n/a	619	365	697	319	731	348	785	339	776
alpha_rarefaction_20000_20.txt	20000	20	324	680	325	758	n/a	726	n/a	718	283	n/a	300	702	350	650	346	670	307	683	254	755	320	709	n/a	616	357	696	304	733	347	778	350	797
alpha_rarefaction_20000_21.txt	20000	21	319	669	318	764	n/a	718	n/a	729	268	n/a	294	701	363	647	346	671	293	688	248	748	321	707	n/a	614	347	702	314	733	346	776	343	795
alpha_rarefaction_20000_22.txt	20000	22	326	693	321	762	n/a	726	n/a	720	271	n/a	298	701	357	665	349	666	303	680	242	740	318	703	n/a	619	347	697	308	726	346	772	345	786
alpha_rarefaction_20000_23.txt	20000	23	321	671	312	765	n/a	722	n/a	713	254	n/a	305	706	355	668	348	677	299	704	259	754	305	708	n/a	628	344	686	303	719	347	778	346	798
alpha_rarefaction_20000_24.txt	20000	24	322	684	325	768	n/a	717	n/a	709	273	n/a	286	703	357	664	344	669	302	677	247	748	309	702	n/a	650	348	706	311	720	349	782	342	790
alpha_rarefaction_20000_25.txt	20000	25	317	674	327	764	n/a	718	n/a	716	262	n/a	291	707	344	650	348	666	300	690	257	754	305	709	n/a	626	362	691	302	725	349	779	336	785
alpha_rarefaction_20000_26.txt	20000	26	320	682	331	758	n/a	720	n/a	715	270	n/a	290	704	355	658	345	651	295	692	262	749	312	708	n/a	628	360	702	301	721	349	792	356	777
alpha_rarefaction_20000_27.txt	20000	27	321	691	315	755	n/a	727	n/a	719	270	n/a	300	699	358	649	347	673	296	689	247	745	309	708	n/a	630	359	694	301	734	350	780	340	795
alpha_rarefaction_20000_28.txt	20000	28	311	686	329	737	n/a	723	n/a	718	267	n/a	294	703	354	664	345	675	296	702	260	759	320	713	n/a	620	355	700	307	725	345	786	339	779
alpha_rarefaction_20000_29.txt	20000	29	320	673	316	765	n/a	736	n/a	710	278	n/a	297	703	354	653	346	666	301	688	248	744	307	701	n/a	628	363	700	302	725	350	789	338	798
alpha_rarefaction_20000_30.txt	20000	30	324	699	322	748	n/a	718	n/a	708	274	n/a	295	698	363	655	347	667	298	696	242	745	319	696	n/a	611	357	701	309	719	344	778	338	795
alpha_rarefaction_20000_31.txt	20000	31	318	665	319	754	n/a	725	n/a	707	265	n/a	284	702	362	663	348	680	303	707	253	752	320	707	n/a	615	364	693	298	731	346	789	355	793
alpha_rarefaction_20000_32.txt	20000	32	323	685	328	762	n/a	723	n/a	707	276	n/a	298	701	357	659	345	665	288	702	246	753	319	724	n/a	622	356	695	310	724	342	775	339	781
alpha_rarefaction_20000_33.txt	20000	33	316	678	319	764	n/a	722	n/a	711	274	n/a	289	702	362	664	338	665	296	702	259	744	313	708	n/a	619	353	696	309	725	347	776	345	791
alpha_rarefaction_20000_34.txt	20000	34	320	680	325	760	n/a	727	n/a	734	264	n/a	288	703	355	657	348	664	297	698	244	756	308	709	n/a	611	361	698	309	715	347	780	351	800
alpha_rarefaction_20000_35.txt	20000	35	321	654	314	763	n/a	727	n/a	718	267	n/a	296	701	360	671	347	662	303	681	243	749	310	711	n/a	626	352	693	295	715	346	791	329	798
alpha_rarefaction_20000_36.txt	20000	36	323	661	322	741	n/a	720	n/a	720	277	n/a	301	702	356	648	347	672	298	700	240	760	304	719	n/a	609	349	706	311	730	346	792	348	789
alpha_rarefaction_20000_37.txt	20000	37	309	676	336	771	n/a	712	n/a	712	270	n/a	286	703	362	646	346	673	299	702	247	754	327	718	n/a	617	354	696	311	731	341	787	335	792
alpha_rarefaction_20000_38.txt	20000	38	314	683	330	757	n/a	732	n/a	721	267	n/a	297	696	349	652	342	673	296	697	247	738	303	713	n/a	619	361	712	312	734	351	780	337	797
alpha_rarefaction_20000_39.txt	20000	39	326	689	326	762	n/a	729	n/a	723	280	n/a	299	701	347	662	348	667	309	686	250	747	312	706	n/a	618	361	703	304	723	341	795	350	781
alpha_rarefaction_20000_40.txt	20000	40	321	679	324	771	n/a	727	n/a	722	273	n/a	301	699	361	655	346	676	298	696	243	757	298	708	n/a	623	359	693	298	710	347	780	337	800
alpha_rarefaction_20000_41.txt	20000	41	322	678	323	759	n/a	722	n/a	725	271	n/a	291	699	363	671	339	677	297	695	248	751	304	713	n/a	618	361	705	298	727	345	791	333	795
alpha_rarefaction_20000_42.txt	20000	42	312	681	325	757	n/a	729	n/a	716	273	n/a	295	701	360	655	346	673	302	685	241	754	296	708	n/a	617	344	682	309	736	343	784	339	789
alpha_rarefaction_20000_43.txt	20000	43	322	674	312	761	n/a	729	n/a	716	292	n/a	302	702	360	656	348	678	299	698	237	740	302	712	n/a	620	359	701	308	730	349	780	341	786
alpha_rarefaction_20000_44.txt	20000	44	322	667	335	757	n/a	728	n/a	712	278	n/a	292	701	355	668	345	663	294	687	252	753	315	705	n/a	623	346	683	301	728	339	789	339	793
alpha_rarefaction_20000_45.txt	20000	45	315	664	327	759	n/a	726	n/a	716	282	n/a	298	704	346	650	346	665	308	692	247	756	310	695	n/a	616	346	703	306	723	344	773	341	787
alpha_rarefaction_20000_46.txt	20000	46	329	669	326	748	n/a	726	n/a	722	270	n/a	302	702	355	663	348	674	295	684	260	743	302	712	n/a	624	365	705	301	739	345	774	346	794
alpha_rarefaction_20000_47.txt	20000	47	322	670	329	759	n/a	723	n/a	721	269	n/a	288	703	356	656	347	668	305	693	247	748	311	701	n/a	613	354	698	303	727	346	779	338	790
alpha_rarefaction_20000_48.txt	20000	48	320	676	320	746	n/a	725	n/a	708	275	n/a	298	699	364	663	346	666	295	690	252	747	307	704	n/a	612	370	689	315	704	342	789	332	798
alpha_rarefaction_20000_49.txt	20000	49	316	684	316	758	n/a	711	n/a	730	280	n/a	304	704	348	649	343	682	296	703	253	751	321	713	n/a	606	343	696	303	719	348	773	350	777
alpha_rarefaction_20000_50.txt	20000	50	323	674	326	739	n/a	722	n/a	710	277	n/a	286	703	370	662	346	675	301	693	238	752	301	712	n/a	611	343	685	309	720	352	784	335	778
alpha_rarefaction_20000_51.txt	20000	51	320	679	323	753	n/a	730	n/a	708	273	n/a	292	701	361	665	344	674	308	701	248	760	306	703	n/a	634	364	710	316	725	345	789	347	785
alpha_rarefaction_20000_52.txt	20000	52	319	690	325	758	n/a	723	n/a	706	276	n/a	305	698	357	649	350	667	306	675	245	753	306	708	n/a	628	366	703	299	728	344	785	341	784
alpha_rarefaction_20000_53.txt	20000	53	315	661	316	740	n/a	738	n/a	723	267	n/a	290	707	343	662	347	670	300	689	252	748	313	706	n/a	616	353	703	309	723	341	775	338	789
alpha_rarefaction_20000_54.txt	20000	54	317	681	307	749	n/a	730	n/a	710	271	n/a	298	706	357	662	343	683	302	700	249	746	301	708	n/a	621	351	700	300	713	345	779	341	777
alpha_rarefaction_20000_55.txt	20000	55	322	681	323	757	n/a	712	n/a	716	265	n/a	296	697	351	673	348	674	296	694	251	742	305	710	n/a	610	349	692	297	712	347	782	354	797
alpha_rarefaction_20000_56.txt	20000	56	319	670	321	748	n/a	722	n/a	703	265	n/a	295	700	360	670	347	669	298	686	249	759	313	705	n/a	642	355	691	300	721	342	782	351	783
alpha_rarefaction_20000_57.txt	20000	57	318	679	328	745	n/a	732	n/a	718	274	n/a	304	703	350	651	348	663	308	696	248	753	301	701	n/a	616	359	700	300	712	340	785	340	793
alpha_rarefaction_20000_58.txt	20000	58	329	688	332	767	n/a	724	n/a	698	269	n/a	302	699	361	659	347	681	305	693	237	759	317	706	n/a	613	359	694	303	742	348	779	329	798
alpha_rarefaction_20000_59.txt	20000	59	319	679	319	756	n/a	715	n/a	708	278	n/a	302	702	354	652	347	679	295	691	251	740	299	710	n/a	617	353	698	299	723	348	785	340	789
alpha_rarefaction_20000_60.txt	20000	60	318	681	322	753	n/a	726	n/a	731	284	n/a	304	711	352	659	346	679	307	677	251	746	292	702	n/a	604	373	694	307	738	341	783	349	799
alpha_rarefaction_20000_61.txt	20000	61	319	683	330	750	n/a	740	n/a	726	274	n/a	284	701	344	663	346	676	302	677	248	749	310	706	n/a	611	356	704	303	712	349	770	343	780
alpha_rarefaction_20000_62.txt	20000	62	321	686	325	745	n/a	724	n/a	713	271	n/a	282	703	351	661	344	674	302	681	252	755	312	706	n/a	621	350	693	308	728	347	781	339	785
alpha_rarefaction_20000_63.txt	20000	63	325	664	319	754	n/a	731	n/a	710	280	n/a	289	703	353	665	345	675	300	700	251	765	310	705	n/a	622	350	694	301	720	342	786	344	791
alpha_rarefaction_20000_64.txt	20000	64	326	671	320	751	n/a	722	n/a	707	273	n/a	291	703	357	654	344	674	297	684	251	743	304	712	n/a	609	352	694	299	732	346	772	336	779
alpha_rarefaction_20000_65.txt	20000	65	318	693	307	741	n/a	718	n/a	707	275	n/a	291	708	355	655	347	676	298	681	240	752	306	707	n/a	619	356	693	302	704	341	777	343	790
alpha_rarefaction_20000_66.txt	20000	66	318	680	333	768	n/a	724	n/a	714	270	n/a	295	696	355	660	347	670	303	700	248	750	314	715	n/a	610	359	710	300	719	337	789	344	795
alpha_rarefaction_20000_67.txt	20000	67	332	672	319	759	n/a	716	n/a	719	273	n/a	304	699	339	639	340	669	297	701	249	752	308	700	n/a	615	352	703	308	725	344	783	350	798
alpha_rarefaction_20000_68.txt	20000	68	327	673	310	765	n/a	730	n/a	716	270	n/a	285	706	357	671	347	669	304	694	242	745	321	710	n/a	606	359	685	305	739	348	789	328	801
alpha_rarefaction_20000_69.txt	20000	69	324	676	327	761	n/a	733	n/a	719	267	n/a	299	696	359	649	343	672	295	683	250	748	299	707	n/a	627	363	704	311	732	345	768	333	801
alpha_rarefaction_20000_70.txt	20000	70	328	658	313	772	n/a	728	n/a	713	277	n/a	301	699	351	655	344	668	299	690	237	737	306	714	n/a	600	350	690	301	728	342	784	342	793
alpha_rarefaction_20000_71.txt	20000	71	327	686	317	755	n/a	726	n/a	714	286	n/a	294	700	362	674	348	672	302	699	244	751	312	712	n/a	625	380	696	299	714	352	787	328	791
alpha_rarefaction_20000_72.txt	20000	72	319	667	323	755	n/a	730	n/a	707	264	n/a	297	703	349	662	346	671	294	689	245	754	312	698	n/a	606	352	701	311	711	346	788	340	790
alpha_rarefaction_20000_73.txt	20000	73	319	704	330	759	n/a	727	n/a	724	273	n/a	302	706	351	666	346	673	302	693	257	759	310	715	n/a	633	363	700	314	727	345	773	355	796
alpha_rarefaction_20000_74.txt	20000	74	325	668	318	761	n/a	724	n/a	719	284	n/a	289	704	349	656	343	671	298	685	248	746	297	712	n/a	610	340	697	310	708	349	779	340	786
alpha_rarefaction_20000_75.txt	20000	75	327	681	328	752	n/a	717	n/a	710	273	n/a	294	695	345	657	347	665	300	684	242	755	309	712	n/a	626	362	700	307	720	347	789	339	796
alpha_rarefaction_20000_76.txt	20000	76	320	690	312	769	n/a	728	n/a	722	280	n/a	291	707	356	675	344	682	303	691	265	747	300	710	n/a	610	369	707	312	728	343	788	349	796
alpha_rarefaction_20000_77.txt	20000	77	330	657	328	757	n/a	723	n/a	731	289	n/a	294	693	357	653	343	669	303	695	246	755	318	712	n/a	622	359	705	309	721	344	769	338	787
alpha_rarefaction_20000_78.txt	20000	78	336	693	322	752	n/a	725	n/a	714	263	n/a	297	701	347	655	344	666	287	695	253	755	303	711	n/a	611	354	698	292	722	348	766	340	785
alpha_rarefaction_20000_79.txt	20000	79	321	690	330	754	n/a	723	n/a	722	272	n/a	308	703	357	661	347	658	291	700	257	753	315	708	n/a	617	340	697	305	730	347	778	349	782
alpha_rarefaction_20000_80.txt	20000	80	319	683	322	771	n/a	715	n/a	712	283	n/a	299	709	355	652	346	676	305	689	243	749	306	711	n/a	612	356	704	308	717	346	787	332	798
alpha_rarefaction_20000_81.txt	20000	81	317	669	314	747	n/a	715	n/a	706	280	n/a	288	700	362	668	349	671	293	689	244	743	306	706	n/a	634	350	698	308	723	350	782	332	799
alpha_rarefaction_20000_82.txt	20000	82	323	672	327	751	n/a	706	n/a	718	275	n/a	293	700	346	641	347	668	299	689	253	749	316	715	n/a	635	367	692	298	723	350	785	347	778
alpha_rarefaction_20000_83.txt	20000	83	323	676	322	763	n/a	728	n/a	729	275	n/a	290	702	363	661	348	675	302	684	240	752	305	709	n/a	626	370	702	303	731	345	779	341	793
alpha_rarefaction_20000_84.txt	20000	84	323	677	323	750	n/a	726	n/a	696	283	n/a	297	700	360	660	348	671	302	682	242	753	307	713	n/a	606	353	699	314	711	347	782	340	791
alpha_rarefaction_20000_85.txt	20000	85	321	684	317	752	n/a	719	n/a	727	269	n/a	303	703	362	654	344	672	306	684	255	752	309	710	n/a	611	356	694	303	735	348	776	350	797
alpha_rarefaction_20000_86.txt	20000	86	315	695	329	754	n/a	724	n/a	706	273	n/a	304	707	351	656	344	670	298	696	244	747	317	703	n/a	618	354	689	299	729	348	769	344	780
alpha_rarefaction_20000_87.txt	20000	87	315	660	325	763	n/a	727	n/a	728	279	n/a	286	697	359	659	343	670	299	690	256	741	298	714	n/a	623	350	698	307	724	343	779	349	779
alpha_rarefaction_20000_88.txt	20000	88	317	670	314	758	n/a	721	n/a	718	276	n/a	293	698	344	664	346	670	297	674	250	767	325	708	n/a	628	347	701	298	725	348	776	346	777
alpha_rarefaction_20000_89.txt	20000	89	313	670	311	771	n/a	741	n/a	717	268	n/a	290	704	355	649	345	674	303	690	249	742	305	713	n/a	626	350	699	317	728	350	785	348	792
alpha_rarefaction_20000_90.txt	20000	90	324	679	320	758	n/a	725	n/a	727	285	n/a	295	700	362	668	346	677	298	682	256	747	308	712	n/a	623	358	705	304	732	347	771	344	784
alpha_rarefaction_20000_91.txt	20000	91	310	679	320	753	n/a	720	n/a	715	271	n/a	295	706	346	671	346	672	300	699	242	740	308	706	n/a	638	358	699	308	726	341	783	340	783
alpha_rarefaction_20000_92.txt	20000	92	320	677	321	754	n/a	727	n/a	721	272	n/a	298	696	363	675	344	665	303	704	233	750	306	706	n/a	626	348	697	311	722	345	773	356	784
alpha_rarefaction_20000_93.txt	20000	93	323	676	331	762	n/a	722	n/a	709	270	n/a	297	704	360	661	350	673	297	685	246	758	294	709	n/a	620	369	698	303	728	346	776	343	790
alpha_rarefaction_20000_94.txt	20000	94	319	674	317	772	n/a	727	n/a	705	272	n/a	280	700	347	667	343	673	292	703	258	754	302	718	n/a	620	360	704	317	729	345	776	339	788
alpha_rarefaction_20000_95.txt	20000	95	323	679	329	776	n/a	723	n/a	710	277	n/a	300	693	354	657	342	677	310	696	263	736	305	707	n/a	603	349	686	315	723	343	773	347	786
alpha_rarefaction_20000_96.txt	20000	96	328	670	317	749	n/a	740	n/a	719	266	n/a	292	707	351	652	345	672	305	693	252	748	289	703	n/a	625	345	712	310	733	346	784	341	791
alpha_rarefaction_20000_97.txt	20000	97	315	683	324	755	n/a	738	n/a	723	275	n/a	293	704	351	665	345	662	301	699	246	748	302	706	n/a	611	357	699	315	718	344	774	349	789
alpha_rarefaction_20000_98.txt	20000	98	320	681	312	772	n/a	719	n/a	717	272	n/a	296	709	357	653	346	667	302	692	247	743	322	710	n/a	623	367	711	309	726	344	792	350	787
alpha_rarefaction_20000_99.txt	20000	99	332	686	323	752	n/a	729	n/a	713	274	n/a	291	700	350	652	347	667	314	688	249	756	298	712	n/a	623	345	686	303	722	343	781	330	795
alpha_rarefaction_21000_0.txt	21000	0	330	704	338	783	n/a	728	n/a	726	286	n/a	302	708	352	669	n/a	685	294	688	252	763	318	710	n/a	639	365	705	304	737	353	793	352	799
alpha_rarefaction_21000_1.txt	21000	1	329	671	329	759	n/a	729	n/a	727	279	n/a	304	706	363	671	n/a	672	302	695	248	768	303	714	n/a	635	369	703	307	732	354	792	359	808
alpha_rarefaction_21000_2.txt	21000	2	319	683	326	770	n/a	716	n/a	721	267	n/a	299	710	360	656	n/a	679	293	697	260	771	318	721	n/a	633	356	713	312	736	351	799	348	803
alpha_rarefaction_21000_3.txt	21000	3	327	674	332	767	n/a	744	n/a	713	280	n/a	293	709	361	676	n/a	672	306	697	263	766	305	717	n/a	625	360	720	313	722	352	786	348	800
alpha_rarefaction_21000_4.txt	21000	4	328	683	337	779	n/a	738	n/a	725	278	n/a	304	709	367	664	n/a	681	306	693	256	767	321	723	n/a	612	358	715	324	734	351	797	339	791
alpha_rarefaction_21000_5.txt	21000	5	333	680	321	758	n/a	743	n/a	714	276	n/a	304	710	357	672	n/a	686	304	709	268	759	313	723	n/a	623	360	703	304	729	350	799	343	794
alpha_rarefaction_21000_6.txt	21000	6	327	683	343	769	n/a	737	n/a	733	290	n/a	303	714	365	659	n/a	675	307	705	251	751	318	717	n/a	620	359	716	311	736	353	798	340	804
alpha_rarefaction_21000_7.txt	21000	7	331	690	332	779	n/a	731	n/a	712	281	n/a	303	713	360	679	n/a	678	304	690	256	761	312	717	n/a	620	371	704	309	748	354	799	356	797
alpha_rarefaction_21000_8.txt	21000	8	325	686	329	781	n/a	731	n/a	737	278	n/a	301	713	358	665	n/a	681	306	693	249	756	319	714	n/a	614	351	706	321	730	352	795	348	791
alpha_rarefaction_21000_9.txt	21000	9	325	682	324	776	n/a	729	n/a	720	272	n/a	294	705	364	661	n/a	680	309	692	257	756	315	713	n/a	631	346	721	314	728	354	790	346	810
alpha_rarefaction_21000_10.txt	21000	10	332	687	311	764	n/a	721	n/a	720	278	n/a	293	709	359	686	n/a	681	299	699	231	765	322	716	n/a	619	356	705	317	733	355	784	367	798
alpha_rarefaction_21000_11.txt	21000	11	320	682	333	776	n/a	716	n/a	724	278	n/a	297	712	370	675	n/a	681	308	702	244	759	314	710	n/a	627	367	711	313	726	355	786	338	801
alpha_rarefaction_21000_12.txt	21000	12	323	682	328	776	n/a	725	n/a	722	279	n/a	305	705	363	665	n/a	676	295	702	258	761	326	716	n/a	612	365	708	311	723	352	785	348	800
alpha_rarefaction_21000_13.txt	21000	13	326	676	318	767	n/a	736	n/a	739	274	n/a	306	707	358	666	n/a	670	307	700	247	761	310	707	n/a	637	363	713	302	742	353	780	341	815
alpha_rarefaction_21000_14.txt	21000	14	324	680	335	764	n/a	736	n/a	723	285	n/a	301	713	364	675	n/a	682	292	710	260	763	318	714	n/a	634	365	702	300	739	349	791	363	800
alpha_rarefaction_21000_15.txt	21000	15	329	689	342	757	n/a	736	n/a	711	281	n/a	302	712	362	662	n/a	677	307	700	266	757	314	715	n/a	636	356	702	316	733	351	798	349	796
alpha_rarefaction_21000_16.txt	21000	16	320	693	321	762	n/a	744	n/a	721	287	n/a	293	708	351	660	n/a	675	302	705	243	763	320	715	n/a	622	362	700	306	731	353	780	348	811
alpha_rarefaction_21000_17.txt	21000	17	330	682	327	761	n/a	724	n/a	714	261	n/a	294	707	365	660	n/a	676	305	707	251	761	303	715	n/a	640	353	705	296	738	354	791	355	803
alpha_rarefaction_21000_18.txt	21000	18	322	687	336	765	n/a	734	n/a	725	277	n/a	299	707	362	672	n/a	678	298	688	244	765	318	720	n/a	625	345	704	304	738	351	801	345	797
alpha_rarefaction_21000_19.txt	21000	19	328	682	314	773	n/a	739	n/a	716	274	n/a	293	703	370	665	n/a	673	302	703	256	758	317	717	n/a	617	364	689	296	725	351	793	354	803
alpha_rarefaction_21000_20.txt	21000	20	326	692	332	765	n/a	738	n/a	718	281	n/a	306	713	372	682	n/a	671	303	697	260	757	315	714	n/a	624	364	715	311	733	352	795	339	804
alpha_rarefaction_21000_21.txt	21000	21	319	692	335	789	n/a	728	n/a	721	278	n/a	310	711	353	669	n/a	684	306	694	265	751	311	723	n/a	617	360	699	310	738	351	797	354	809
alpha_rarefaction_21000_22.txt	21000	22	335	681	345	780	n/a	723	n/a	737	279	n/a	309	706	357	669	n/a	675	303	704	267	762	321	718	n/a	620	360	713	321	723	353	799	348	803
alpha_rarefaction_21000_23.txt	21000	23	336	691	327	782	n/a	724	n/a	721	280	n/a	296	705	357	660	n/a	668	313	696	247	758	308	711	n/a	625	360	700	308	734	350	796	348	793
alpha_rarefaction_21000_24.txt	21000	24	316	682	322	761	n/a	727	n/a	732	277	n/a	304	715	363	668	n/a	680	305	713	252	751	316	712	n/a	620	350	700	321	715	355	792	353	797
alpha_rarefaction_21000_25.txt	21000	25	331	691	320	760	n/a	744	n/a	738	279	n/a	313	712	364	668	n/a	676	310	697	259	758	320	715	n/a	632	367	709	315	725	352	794	345	809
alpha_rarefaction_21000_26.txt	21000	26	332	691	326	770	n/a	732	n/a	709	283	n/a	303	709	370	678	n/a	685	307	699	255	764	300	717	n/a	625	360	707	314	747	351	798	347	806
alpha_rarefaction_21000_27.txt	21000	27	323	678	332	769	n/a	731	n/a	730	281	n/a	301	710	368	664	n/a	678	299	684	253	756	317	716	n/a	625	359	709	313	738	351	787	354	786
alpha_rarefaction_21000_28.txt	21000	28	325	694	337	761	n/a	741	n/a	739	278	n/a	306	708	365	670	n/a	686	308	694	252	748	315	716	n/a	628	359	715	304	718	352	790	335	800
alpha_rarefaction_21000_29.txt	21000	29	329	702	331	761	n/a	736	n/a	721	283	n/a	301	712	367	677	n/a	677	306	702	255	761	307	715	n/a	634	363	706	303	729	351	794	348	789
alpha_rarefaction_21000_30.txt	21000	30	326	691	328	774	n/a	730	n/a	736	264	n/a	300	714	357	671	n/a	686	303	702	255	750	316	718	n/a	630	368	701	309	722	353	795	345	783
alpha_rarefaction_21000_31.txt	21000	31	322	681	331	760	n/a	738	n/a	727	282	n/a	305	710	368	682	n/a	682	304	708	263	760	306	717	n/a	637	353	705	311	744	355	788	349	793
alpha_rarefaction_21000_32.txt	21000	32	327	682	326	769	n/a	721	n/a	742	291	n/a	301	709	365	657	n/a	679	296	700	260	756	322	710	n/a	629	367	706	315	730	356	791	362	796
alpha_rarefaction_21000_33.txt	21000	33	327	684	326	765	n/a	738	n/a	732	278	n/a	307	713	363	683	n/a	684	302	695	251	757	308	712	n/a	625	356	699	305	737	353	785	345	799
alpha_rarefaction_21000_34.txt	21000	34	335	692	320	758	n/a	732	n/a	723	279	n/a	304	711	362	668	n/a	674	310	706	249	762	314	724	n/a	630	368	706	303	731	355	806	335	798
alpha_rarefaction_21000_35.txt	21000	35	333	693	331	768	n/a	729	n/a	717	283	n/a	301	711	366	657	n/a	689	297	691	266	758	305	709	n/a	632	357	710	312	738	351	790	347	798
alpha_rarefaction_21000_36.txt	21000	36	329	686	328	756	n/a	740	n/a	721	286	n/a	283	711	363	692	n/a	683	312	693	250	766	309	717	n/a	624	367	701	316	731	354	805	352	795
alpha_rarefaction_21000_37.txt	21000	37	328	678	316	763	n/a	734	n/a	717	279	n/a	298	704	360	681	n/a	678	306	702	252	764	318	717	n/a	628	351	711	303	736	355	788	358	794
alpha_rarefaction_21000_38.txt	21000	38	320	692	324	771	n/a	730	n/a	736	283	n/a	291	708	358	670	n/a	681	304	702	257	758	315	723	n/a	624	357	706	312	721	351	791	345	807
alpha_rarefaction_21000_39.txt	21000	39	315	698	332	761	n/a	731	n/a	724	275	n/a	309	711	364	668	n/a	673	294	687	254	768	315	718	n/a	632	347	709	317	735	355	788	336	803
alpha_rarefaction_21000_40.txt	21000	40	326	681	322	765	n/a	734	n/a	726	277	n/a	295	708	360	682	n/a	682	309	699	261	761	302	716	n/a	633	361	721	316	738	354	788	344	801
alpha_rarefaction_21000_41.txt	21000	41	326	688	337	784	n/a	737	n/a	713	284	n/a	304	707	364	687	n/a	687	304	696	252	756	302	714	n/a	634	365	707	315	729	351	795	350	807
alpha_rarefaction_21000_42.txt	21000	42	333	695	325	764	n/a	731	n/a	725	283	n/a	299	713	356	662	n/a	685	313	695	255	755	308	709	n/a	622	369	709	309	731	351	792	353	784
alpha_rarefaction_21000_43.txt	21000	43	329	673	326	769	n/a	739	n/a	720	280	n/a	303	709	359	674	n/a	686	308	700	263	758	313	717	n/a	634	361	708	307	747	348	800	338	797
alpha_rarefaction_21000_44.txt	21000	44	332	689	326	768	n/a	723	n/a	736	281	n/a	300	711	373	652	n/a	680	298	696	247	760	307	720	n/a	625	361	701	300	730	354	798	339	795
alpha_rarefaction_21000_45.txt	21000	45	329	690	326	765	n/a	740	n/a	727	273	n/a	304	712	362	668	n/a	680	303	694	255	771	319	716	n/a	630	361	706	309	734	352	793	356	809
alpha_rarefaction_21000_46.txt	21000	46	336	692	334	760	n/a	732	n/a	713	288	n/a	305	712	359	677	n/a	685	312	704	255	768	311	711	n/a	637	359	700	308	747	354	800	340	793
alpha_rarefaction_21000_47.txt	21000	47	330	695	330	764	n/a	734	n/a	734	289	n/a	295	706	351	671	n/a	673	312	701	249	770	316	702	n/a	635	370	706	316	722	356	793	355	796
alpha_rarefaction_21000_48.txt	21000	48	314	697	324	776	n/a	744	n/a	733	283	n/a	299	709	361	666	n/a	683	312	710	259	764	317	722	n/a	644	360	700	314	738	352	796	341	797
alpha_rarefaction_21000_49.txt	21000	49	328	691	321	784	n/a	731	n/a	729	288	n/a	294	715	362	661	n/a	683	299	717	254	762	302	715	n/a	627	371	704	311	728	355	798	343	805
alpha_rarefaction_21000_50.txt	21000	50	326	673	325	773	n/a	726	n/a	732	285	n/a	306	708	368	675	n/a	684	308	704	264	757	306	716	n/a	640	363	706	314	730	354	797	353	803
alpha_rarefaction_21000_51.txt	21000	51	315	682	324	765	n/a	734	n/a	729	272	n/a	297	709	355	655	n/a	681	303	700	243	763	319	711	n/a	629	374	704	314	741	348	778	357	804
alpha_rarefaction_21000_52.txt	21000	52	329	683	330	764	n/a	733	n/a	730	282	n/a	299	708	364	667	n/a	676	306	698	259	757	314	722	n/a	624	357	707	312	722	351	801	351	804
alpha_rarefaction_21000_53.txt	21000	53	337	692	325	766	n/a	734	n/a	735	281	n/a	311	709	366	674	n/a	679	305	685	256	758	313	718	n/a	633	356	702	318	723	352	803	347	801
alpha_rarefaction_21000_54.txt	21000	54	332	666	330	769	n/a	728	n/a	724	275	n/a	297	708	365	662	n/a	671	293	716	264	757	325	721	n/a	634	354	705	309	730	351	792	344	807
alpha_rarefaction_21000_55.txt	21000	55	330	677	337	751	n/a	742	n/a	729	281	n/a	294	712	365	671	n/a	667	305	696	261	756	322	719	n/a	637	349	709	314	735	351	797	349	791
alpha_rarefaction_21000_56.txt	21000	56	327	681	334	765	n/a	721	n/a	734	279	n/a	295	713	361	676	n/a	674	303	697	235	757	306	710	n/a	634	353	703	311	737	353	797	336	807
alpha_rarefaction_21000_57.txt	21000	57	327	689	322	768	n/a	732	n/a	724	286	n/a	299	713	355	668	n/a	687	302	694	267	749	314	710	n/a	645	355	712	317	747	351	778	336	803
alpha_rarefaction_21000_58.txt	21000	58	327	678	320	775	n/a	731	n/a	723	280	n/a	306	705	355	665	n/a	676	309	697	261	764	314	713	n/a	636	355	699	312	721	353	793	340	803
alpha_rarefaction_21000_59.txt	21000	59	319	682	328	763	n/a	728	n/a	735	283	n/a	297	705	361	646	n/a	673	296	689	250	755	302	719	n/a	618	366	692	303	730	354	794	350	798
alpha_rarefaction_21000_60.txt	21000	60	333	683	330	774	n/a	736	n/a	716	281	n/a	299	711	363	676	n/a	682	316	701	252	759	316	712	n/a	622	357	711	314	730	352	780	346	780
alpha_rarefaction_21000_61.txt	21000	61	329	672	317	769	n/a	735	n/a	734	291	n/a	301	711	361	666	n/a	678	306	701	265	759	310	708	n/a	640	375	701	315	742	354	787	347	797
alpha_rarefaction_21000_62.txt	21000	62	329	681	326	770	n/a	736	n/a	740	285	n/a	301	708	365	657	n/a	677	310	697	252	760	309	721	n/a	638	359	701	317	729	347	796	340	803
alpha_rarefaction_21000_63.txt	21000	63	336	676	328	770	n/a	722	n/a	726	272	n/a	293	707	362	664	n/a	679	305	716	259	756	321	712	n/a	633	372	698	308	736	351	784	345	804
alpha_rarefaction_21000_64.txt	21000	64	319	693	322	760	n/a	745	n/a	730	285	n/a	306	708	352	656	n/a	684	300	690	249	758	309	712	n/a	633	359	708	306	729	355	784	365	806
alpha_rarefaction_21000_65.txt	21000	65	334	685	339	768	n/a	737	n/a	732	270	n/a	300	708	361	677	n/a	676	302	695	262	760	325	717	n/a	627	363	705	320	734	353	790	345	795
alpha_rarefaction_21000_66.txt	21000	66	329	687	333	772	n/a	732	n/a	724	263	n/a	303	710	369	676	n/a	682	315	704	263	756	315	715	n/a	626	364	699	312	741	354	780	346	797
alpha_rarefaction_21000_67.txt	21000	67	330	690	317	761	n/a	726	n/a	718	285	n/a	311	713	359	679	n/a	677	317	707	257	749	310	718	n/a	634	345	708	311	743	354	801	352	797
alpha_rarefaction_21000_68.txt	21000	68	322	675	323	775	n/a	734	n/a	722	293	n/a	301	714	363	662	n/a	686	298	692	249	754	316	712	n/a	640	368	706	308	735	352	789	363	786
alpha_rarefaction_21000_69.txt	21000	69	328	711	326	771	n/a	724	n/a	733	280	n/a	310	713	361	663	n/a	679	304	701	263	761	316	716	n/a	618	355	712	306	722	355	784	344	815
alpha_rarefaction_21000_70.txt	21000	70	335	698	324	770	n/a	714	n/a	725	278	n/a	302	705	362	667	n/a	671	306	705	238	752	321	710	n/a	624	346	696	317	742	352	792	349	802
alpha_rarefaction_21000_71.txt	21000	71	322	676	319	766	n/a	730	n/a	716	280	n/a	310	713	353	675	n/a	677	306	700	253	776	314	707	n/a	630	369	690	306	732	355	783	346	806
alpha_rarefaction_21000_72.txt	21000	72	322	684	329	774	n/a	727	n/a	721	264	n/a	303	708	368	668	n/a	682	292	700	258	762	312	720	n/a	624	369	713	314	736	354	792	352	802
alpha_rarefaction_21000_73.txt	21000	73	332	672	335	765	n/a	734	n/a	719	280	n/a	297	712	360	659	n/a	686	308	687	255	769	316	718	n/a	621	364	702	317	747	347	792	348	800
alpha_rarefaction_21000_74.txt	21000	74	327	689	324	766	n/a	723	n/a	736	276	n/a	301	713	360	688	n/a	687	294	702	248	760	317	717	n/a	634	377	710	313	734	352	787	349	799
alpha_rarefaction_21000_75.txt	21000	75	326	684	324	770	n/a	739	n/a	730	280	n/a	307	715	367	683	n/a	686	306	697	249	757	328	718	n/a	625	365	697	306	721	351	797	340	791
alpha_rarefaction_21000_76.txt	21000	76	327	694	333	772	n/a	738	n/a	725	281	n/a	296	713	364	666	n/a	683	310	707	255	767	332	714	n/a	634	357	710	308	734	355	794	350	789
alpha_rarefaction_21000_77.txt	21000	77	325	702	317	763	n/a	732	n/a	740	281	n/a	308	708	349	667	n/a	685	306	701	267	762	316	721	n/a	629	362	707	312	742	351	781	350	801
alpha_rarefaction_21000_78.txt	21000	78	334	697	336	772	n/a	723	n/a	721	284	n/a	301	715	364	675	n/a	675	306	692	254	766	305	722	n/a	621	359	716	315	733	349	794	338	804
alpha_rarefaction_21000_79.txt	21000	79	316	680	331	768	n/a	733	n/a	730	273	n/a	307	708	366	677	n/a	681	300	688	251	757	324	720	n/a	624	373	695	313	734	354	784	361	791
alpha_rarefaction_21000_80.txt	21000	80	330	689	334	767	n/a	724	n/a	721	286	n/a	298	702	351	668	n/a	675	298	702	251	755	317	714	n/a	625	360	707	307	734	354	793	344	803
alpha_rarefaction_21000_81.txt	21000	81	326	680	333	767	n/a	738	n/a	735	287	n/a	292	712	354	660	n/a	682	305	699	248	748	310	712	n/a	630	353	697	308	749	352	796	355	793
alpha_rarefaction_21000_82.txt	21000	82	325	686	336	766	n/a	734	n/a	730	287	n/a	303	711	358	669	n/a	680	306	693	249	767	308	717	n/a	635	354	712	312	730	352	794	356	798
alpha_rarefaction_21000_83.txt	21000	83	323	693	326	763	n/a	727	n/a	727	275	n/a	297	711	362	659	n/a	685	304	688	251	751	308	721	n/a	621	361	703	311	734	352	806	346	798
alpha_rarefaction_21000_84.txt	21000	84	337	672	335	766	n/a	740	n/a	733	279	n/a	306	709	373	670	n/a	679	309	713	251	767	324	712	n/a	629	352	692	308	742	355	794	352	794
alpha_rarefaction_21000_85.txt	21000	85	337	686	319	776	n/a	743	n/a	733	283	n/a	308	714	368	668	n/a	681	304	673	261	762	314	722	n/a	628	362	711	308	730	355	797	344	812
alpha_rarefaction_21000_86.txt	21000	86	329	684	324	761	n/a	745	n/a	736	279	n/a	299	708	364	658	n/a	679	315	701	260	757	316	722	n/a	632	384	717	316	744	350	786	353	803
alpha_rarefaction_21000_87.txt	21000	87	331	680	329	754	n/a	738	n/a	719	288	n/a	315	713	360	680	n/a	684	311	695	241	760	318	708	n/a	637	356	706	295	718	349	797	350	807
alpha_rarefaction_21000_88.txt	21000	88	325	694	335	772	n/a	724	n/a	729	283	n/a	304	704	365	658	n/a	682	311	692	251	760	315	710	n/a	625	359	708	309	731	351	792	355	817
alpha_rarefaction_21000_89.txt	21000	89	319	687	324	779	n/a	720	n/a	730	275	n/a	298	713	358	658	n/a	680	303	687	249	750	308	725	n/a	629	365	712	310	738	351	785	349	799
alpha_rarefaction_21000_90.txt	21000	90	330	685	334	776	n/a	740	n/a	727	282	n/a	289	714	363	670	n/a	683	308	714	251	757	327	719	n/a	624	360	703	312	734	352	800	340	791
alpha_rarefaction_21000_91.txt	21000	91	334	679	333	777	n/a	726	n/a	731	268	n/a	301	713	352	675	n/a	681	308	702	253	764	315	717	n/a	647	367	698	308	729	350	782	358	786
alpha_rarefaction_21000_92.txt	21000	92	331	691	330	768	n/a	737	n/a	743	285	n/a	290	710	350	662	n/a	690	309	702	251	756	314	711	n/a	638	360	716	314	733	351	805	329	795
alpha_rarefaction_21000_93.txt	21000	93	322	689	329	769	n/a	737	n/a	730	272	n/a	299	709	361	666	n/a	681	302	706	265	754	311	717	n/a	618	357	713	315	727	352	790	357	786
alpha_rarefaction_21000_94.txt	21000	94	324	681	341	760	n/a	740	n/a	716	272	n/a	302	711	362	649	n/a	669	314	695	251	751	321	705	n/a	627	364	701	306	740	354	792	356	807
alpha_rarefaction_21000_95.txt	21000	95	325	698	320	767	n/a	740	n/a	721	280	n/a	297	705	367	678	n/a	684	311	701	252	765	316	709	n/a	621	365	707	314	728	356	801	356	803
alpha_rarefaction_21000_96.txt	21000	96	333	676	324	771	n/a	747	n/a	726	282	n/a	305	711	360	659	n/a	680	309	700	245	762	310	716	n/a	633	361	699	314	727	351	785	352	803
alpha_rarefaction_21000_97.txt	21000	97	331	699	329	754	n/a	729	n/a	729	284	n/a	295	714	357	676	n/a	672	306	693	260	755	308	717	n/a	640	356	699	306	733	349	795	345	799
alpha_rarefaction_21000_98.txt	21000	98	319	680	328	749	n/a	726	n/a	716	275	n/a	304	716	370	680	n/a	684	311	701	257	765	311	706	n/a	621	363	701	305	728	352	797	358	800
alpha_rarefaction_21000_99.txt	21000	99	325	682	328	770	n/a	736	n/a	719	280	n/a	308	709	369	669	n/a	676	311	694	264	765	310	724	n/a	626	365	693	315	730	355	792	359	797
alpha_rarefaction_22000_0.txt	22000	0	335	696	325	761	n/a	743	n/a	746	282	n/a	304	720	370	677	n/a	689	307	712	265	770	314	724	n/a	640	356	700	311	727	n/a	799	349	818
alpha_rarefaction_22000_1.txt	22000	1	327	696	329	768	n/a	735	n/a	737	275	n/a	309	719	375	677	n/a	684	303	718	259	776	318	730	n/a	645	374	724	319	733	n/a	808	356	808
alpha_rarefaction_22000_2.txt	22000	2	333	701	345	779	n/a	740	n/a	744	293	n/a	308	719	372	672	n/a	684	314	704	259	776	315	725	n/a	633	365	711	310	759	n/a	801	357	817
alpha_rarefaction_22000_3.txt	22000	3	338	692	337	775	n/a	742	n/a	731	270	n/a	309	716	369	676	n/a	685	316	706	259	771	317	729	n/a	633	356	722	309	731	n/a	798	357	801
alpha_rarefaction_22000_4.txt	22000	4	335	688	337	773	n/a	743	n/a	735	288	n/a	314	719	371	669	n/a	682	306	711	260	768	324	724	n/a	646	370	714	313	746	n/a	805	345	798
alpha_rarefaction_22000_5.txt	22000	5	333	691	337	773	n/a	742	n/a	746	266	n/a	317	719	370	698	n/a	686	318	708	258	769	314	729	n/a	646	366	710	312	747	n/a	805	351	819
alpha_rarefaction_22000_6.txt	22000	6	337	684	327	769	n/a	747	n/a	741	293	n/a	310	716	373	682	n/a	677	311	705	249	769	321	726	n/a	631	379	713	318	740	n/a	810	355	811
alpha_rarefaction_22000_7.txt	22000	7	341	698	337	763	n/a	733	n/a	728	274	n/a	313	716	371	676	n/a	683	300	704	266	774	315	724	n/a	635	374	712	322	748	n/a	811	338	805
alpha_rarefaction_22000_8.txt	22000	8	339	682	339	779	n/a	744	n/a	723	289	n/a	305	717	368	665	n/a	685	316	689	262	775	317	721	n/a	637	365	707	314	745	n/a	802	356	811
alpha_rarefaction_22000_9.txt	22000	9	342	703	326	790	n/a	740	n/a	729	276	n/a	313	719	364	680	n/a	681	313	707	263	769	317	722	n/a	643	357	709	321	749	n/a	803	359	811
alpha_rarefaction_22000_10.txt	22000	10	325	706	342	782	n/a	733	n/a	737	278	n/a	311	717	372	686	n/a	684	315	698	265	765	319	721	n/a	634	379	711	311	724	n/a	800	362	806
alpha_rarefaction_22000_11.txt	22000	11	329	696	340	781	n/a	747	n/a	730	282	n/a	306	719	370	678	n/a	683	316	703	251	773	323	728	n/a	642	365	722	316	747	n/a	812	365	814
alpha_rarefaction_22000_12.txt	22000	12	336	708	332	766	n/a	745	n/a	735	269	n/a	319	719	375	682	n/a	699	308	706	244	773	321	729	n/a	650	373	717	317	743	n/a	795	352	800
alpha_rarefaction_22000_13.txt	22000	13	334	709	333	790	n/a	737	n/a	739	280	n/a	308	718	367	672	n/a	684	313	712	253	774	318	725	n/a	634	364	707	315	738	n/a	811	361	805
alpha_rarefaction_22000_14.txt	22000	14	340	688	352	780	n/a	729	n/a	734	282	n/a	314	718	366	683	n/a	687	311	706	255	773	325	725	n/a	632	365	721	319	737	n/a	796	366	823
alpha_rarefaction_22000_15.txt	22000	15	329	698	338	781	n/a	736	n/a	734	283	n/a	306	717	374	665	n/a	692	307	715	263	773	321	724	n/a	645	370	714	316	729	n/a	805	356	800
alpha_rarefaction_22000_16.txt	22000	16	332	686	330	781	n/a	746	n/a	737	295	n/a	313	717	368	671	n/a	689	318	699	257	764	314	728	n/a	636	370	707	317	737	n/a	802	352	814
alpha_rarefaction_22000_17.txt	22000	17	328	687	334	773	n/a	742	n/a	728	286	n/a	310	720	361	662	n/a	690	310	708	263	764	320	727	n/a	643	367	706	320	752	n/a	807	363	820
alpha_rarefaction_22000_18.txt	22000	18	334	711	336	780	n/a	748	n/a	730	290	n/a	299	717	361	664	n/a	679	313	695	262	771	331	726	n/a	642	363	722	313	744	n/a	805	357	810
alpha_rarefaction_22000_19.txt	22000	19	331	687	346	778	n/a	736	n/a	739	276	n/a	305	718	363	672	n/a	691	311	707	269	765	321	722	n/a	637	360	711	315	739	n/a	805	348	803
alpha_rarefaction_22000_20.txt	22000	20	341	695	334	771	n/a	749	n/a	735	278	n/a	304	717	369	671	n/a	687	306	703	259	766	320	719	n/a	636	362	704	311	746	n/a	790	362	815
alpha_rarefaction_22000_21.txt	22000	21	325	680	334	766	n/a	740	n/a	731	291	n/a	305	717	372	679	n/a	687	314	701	259	774	317	725	n/a	628	365	715	322	740	n/a	809	356	815
alpha_rarefaction_22000_22.txt	22000	22	336	694	335	784	n/a	739	n/a	742	275	n/a	308	715	370	674	n/a	692	318	709	274	774	318	727	n/a	629	373	718	316	753	n/a	804	359	824
alpha_rarefaction_22000_23.txt	22000	23	329	700	330	784	n/a	744	n/a	730	295	n/a	306	717	366	685	n/a	687	317	712	245	772	316	730	n/a	640	370	716	316	752	n/a	794	359	808
alpha_rarefaction_22000_24.txt	22000	24	336	709	339	779	n/a	739	n/a	732	292	n/a	310	720	364	682	n/a	684	310	708	264	770	314	722	n/a	643	360	710	311	735	n/a	796	362	810
alpha_rarefaction_22000_25.txt	22000	25	330	686	340	783	n/a	741	n/a	743	284	n/a	308	718	372	673	n/a	676	310	713	254	771	327	723	n/a	631	373	721	318	751	n/a	811	361	813
alpha_rarefaction_22000_26.txt	22000	26	331	684	338	771	n/a	734	n/a	730	296	n/a	313	719	369	665	n/a	678	312	702	270	779	329	733	n/a	635	360	717	322	745	n/a	814	354	812
alpha_rarefaction_22000_27.txt	22000	27	331	679	328	779	n/a	727	n/a	742	287	n/a	310	719	368	669	n/a	680	307	712	246	764	312	730	n/a	636	362	715	324	743	n/a	800	358	802
alpha_rarefaction_22000_28.txt	22000	28	341	692	334	778	n/a	744	n/a	729	286	n/a	313	720	363	683	n/a	680	315	700	267	770	330	722	n/a	646	355	709	322	749	n/a	798	340	814
alpha_rarefaction_22000_29.txt	22000	29	327	700	334	770	n/a	739	n/a	742	282	n/a	308	717	363	657	n/a	693	309	702	259	779	315	732	n/a	638	357	720	305	738	n/a	801	354	818
alpha_rarefaction_22000_30.txt	22000	30	323	706	339	779	n/a	738	n/a	749	286	n/a	305	717	371	679	n/a	682	305	707	246	764	315	721	n/a	643	366	719	312	748	n/a	807	348	809
alpha_rarefaction_22000_31.txt	22000	31	330	698	331	776	n/a	732	n/a	735	284	n/a	300	720	368	669	n/a	687	313	700	261	776	325	721	n/a	649	358	712	316	751	n/a	806	358	798
alpha_rarefaction_22000_32.txt	22000	32	331	688	342	774	n/a	734	n/a	738	284	n/a	314	717	368	662	n/a	689	323	706	256	764	320	725	n/a	635	370	729	311	741	n/a	803	350	813
alpha_rarefaction_22000_33.txt	22000	33	327	711	341	777	n/a	740	n/a	735	286	n/a	308	718	376	652	n/a	686	311	711	257	774	308	724	n/a	633	368	712	315	752	n/a	806	359	807
alpha_rarefaction_22000_34.txt	22000	34	336	700	330	780	n/a	735	n/a	729	275	n/a	299	716	365	683	n/a	687	307	697	261	758	309	722	n/a	624	372	716	316	745	n/a	802	365	822
alpha_rarefaction_22000_35.txt	22000	35	336	695	333	776	n/a	735	n/a	749	288	n/a	313	715	366	675	n/a	691	312	703	248	777	311	725	n/a	628	370	720	317	731	n/a	800	353	816
alpha_rarefaction_22000_36.txt	22000	36	332	707	327	770	n/a	741	n/a	747	291	n/a	308	718	368	676	n/a	685	304	716	249	767	316	728	n/a	643	368	708	312	745	n/a	809	357	805
alpha_rarefaction_22000_37.txt	22000	37	321	684	330	760	n/a	740	n/a	735	282	n/a	309	718	369	691	n/a	683	315	711	261	766	315	721	n/a	644	362	720	306	742	n/a	801	352	802
alpha_rarefaction_22000_38.txt	22000	38	335	702	327	791	n/a	729	n/a	732	288	n/a	313	717	366	671	n/a	681	304	708	248	776	316	725	n/a	642	369	705	321	746	n/a	801	355	817
alpha_rarefaction_22000_39.txt	22000	39	334	694	331	775	n/a	736	n/a	742	294	n/a	307	718	367	680	n/a	683	317	711	275	770	316	720	n/a	624	355	708	316	735	n/a	797	347	814
alpha_rarefaction_22000_40.txt	22000	40	329	695	339	768	n/a	733	n/a	727	281	n/a	304	719	362	672	n/a	688	315	703	249	774	320	725	n/a	633	338	721	324	743	n/a	806	348	809
alpha_rarefaction_22000_41.txt	22000	41	333	710	340	780	n/a	747	n/a	745	290	n/a	305	719	371	683	n/a	694	302	716	261	768	315	726	n/a	634	369	720	323	747	n/a	800	363	816
alpha_rarefaction_22000_42.txt	22000	42	334	702	342	783	n/a	749	n/a	733	285	n/a	310	719	370	675	n/a	689	313	702	258	773	313	729	n/a	645	371	713	312	747	n/a	804	359	811
alpha_rarefaction_22000_43.txt	22000	43	332	689	341	783	n/a	733	n/a	744	288	n/a	315	719	371	666	n/a	687	312	701	251	762	319	725	n/a	646	370	714	320	753	n/a	814	353	807
alpha_rarefaction_22000_44.txt	22000	44	336	686	334	784	n/a	744	n/a	729	291	n/a	304	718	374	673	n/a	690	307	701	251	773	325	717	n/a	653	363	703	311	746	n/a	805	368	796
alpha_rarefaction_22000_45.txt	22000	45	329	694	339	783	n/a	742	n/a	755	277	n/a	298	717	364	679	n/a	695	315	710	255	768	312	725	n/a	620	374	712	312	749	n/a	806	352	809
alpha_rarefaction_22000_46.txt	22000	46	336	678	348	782	n/a	728	n/a	735	288	n/a	303	716	366	688	n/a	682	305	703	244	761	315	718	n/a	645	355	720	319	745	n/a	800	352	810
alpha_rarefaction_22000_47.txt	22000	47	324	702	334	783	n/a	741	n/a	738	272	n/a	302	717	369	679	n/a	690	315	716	259	766	316	717	n/a	645	360	718	319	736	n/a	801	338	808
alpha_rarefaction_22000_48.txt	22000	48	338	706	347	783	n/a	739	n/a	745	287	n/a	303	719	374	669	n/a	689	316	695	258	778	313	721	n/a	645	372	713	320	737	n/a	798	351	809
alpha_rarefaction_22000_49.txt	22000	49	331	710	340	777	n/a	730	n/a	730	284	n/a	309	717	372	672	n/a	699	309	704	266	763	321	719	n/a	647	359	710	318	737	n/a	806	359	820
alpha_rarefaction_22000_50.txt	22000	50	328	681	327	778	n/a	738	n/a	731	275	n/a	312	719	369	678	n/a	683	312	706	261	759	329	728	n/a	635	353	712	319	755	n/a	804	351	807
alpha_rarefaction_22000_51.txt	22000	51	338	687	334	765	n/a	742	n/a	743	272	n/a	302	716	371	678	n/a	685	308	705	263	776	326	718	n/a	633	357	710	316	747	n/a	804	356	813
alpha_rarefaction_22000_52.txt	22000	52	327	692	329	775	n/a	740	n/a	748	288	n/a	309	715	367	670	n/a	687	312	710	255	764	325	726	n/a	634	371	714	311	740	n/a	793	353	808
alpha_rarefaction_22000_53.txt	22000	53	331	696	331	779	n/a	735	n/a	741	285	n/a	317	715	361	674	n/a	677	316	715	258	770	315	725	n/a	640	369	709	310	739	n/a	803	354	814
alpha_rarefaction_22000_54.txt	22000	54	324	693	325	771	n/a	747	n/a	744	279	n/a	307	716	375	685	n/a	684	307	712	262	771	315	727	n/a	637	370	709	314	747	n/a	802	358	794
alpha_rarefaction_22000_55.txt	22000	55	330	709	328	776	n/a	736	n/a	742	287	n/a	306	717	370	690	n/a	672	309	709	261	773	316	723	n/a	630	361	712	315	742	n/a	808	357	806
alpha_rarefaction_22000_56.txt	22000	56	331	703	343	761	n/a	751	n/a	737	281	n/a	309	719	365	679	n/a	683	316	704	257	779	319	727	n/a	642	364	720	311	752	n/a	799	358	824
alpha_rarefaction_22000_57.txt	22000	57	333	701	336	781	n/a	735	n/a	753	286	n/a	305	719	366	672	n/a	686	313	695	247	771	318	726	n/a	651	365	724	320	742	n/a	806	361	808
alpha_rarefaction_22000_58.txt	22000	58	334	676	338	768	n/a	740	n/a	742	287	n/a	305	715	368	686	n/a	682	311	708	245	773	323	717	n/a	633	365	711	319	742	n/a	802	353	811
alpha_rarefaction_22000_59.txt	22000	59	334	689	345	779	n/a	741	n/a	745	285	n/a	304	716	369	669	n/a	686	311	715	270	771	313	721	n/a	635	364	715	316	731	n/a	814	360	790
alpha_rarefaction_22000_60.txt	22000	60	331	707	332	786	n/a	738	n/a	737	292	n/a	306	717	372	698	n/a	685	321	692	253	773	306	724	n/a	637	367	714	319	742	n/a	808	354	812
alpha_rarefaction_22000_61.txt	22000	61	331	700	317	765	n/a	748	n/a	733	285	n/a	311	719	368	684	n/a	694	308	714	257	774	317	728	n/a	642	375	717	311	746	n/a	811	344	816
alpha_rarefaction_22000_62.txt	22000	62	324	693	329	782	n/a	737	n/a	736	285	n/a	306	719	371	661	n/a	680	311	707	254	765	311	720	n/a	625	367	712	323	739	n/a	810	351	806
alpha_rarefaction_22000_63.txt	22000	63	332	697	338	767	n/a	745	n/a	739	290	n/a	303	719	370	661	n/a	694	308	703	269	776	319	721	n/a	636	367	708	307	742	n/a	807	363	811
alpha_rarefaction_22000_64.txt	22000	64	332	687	336	769	n/a	735	n/a	737	281	n/a	298	719	371	663	n/a	683	317	702	255	773	331	724	n/a	627	362	708	316	754	n/a	808	362	808
alpha_rarefaction_22000_65.txt	22000	65	324	707	331	785	n/a	741	n/a	737	283	n/a	304	718	365	674	n/a	686	320	695	258	770	313	718	n/a	629	358	715	318	748	n/a	810	360	810
alpha_rarefaction_22000_66.txt	22000	66	332	704	345	788	n/a	740	n/a	728	279	n/a	306	719	367	674	n/a	675	312	709	255	764	317	718	n/a	640	376	704	326	739	n/a	801	359	816
alpha_rarefaction_22000_67.txt	22000	67	329	702	327	779	n/a	738	n/a	728	280	n/a	308	715	362	674	n/a	689	317	712	261	767	314	725	n/a	644	345	719	307	737	n/a	810	350	810
alpha_rarefaction_22000_68.txt	22000	68	331	689	336	783	n/a	734	n/a	740	278	n/a	304	717	367	674	n/a	687	302	708	266	774	326	718	n/a	635	354	709	310	740	n/a	804	359	804
alpha_rarefaction_22000_69.txt	22000	69	324	699	332	769	n/a	734	n/a	737	272	n/a	304	718	367	685	n/a	681	302	707	245	768	322	726	n/a	630	380	718	317	746	n/a	792	351	811
alpha_rarefaction_22000_70.txt	22000	70	335	684	325	783	n/a	744	n/a	737	287	n/a	311	719	371	687	n/a	677	313	715	268	769	315	720	n/a	625	375	709	320	736	n/a	811	361	804
alpha_rarefaction_22000_71.txt	22000	71	330	692	331	766	n/a	743	n/a	733	291	n/a	312	717	374	676	n/a	684	317	721	252	769	316	726	n/a	632	376	710	308	752	n/a	801	357	809
alpha_rarefaction_22000_72.txt	22000	72	333	691	342	775	n/a	744	n/a	734	278	n/a	302	718	366	667	n/a	687	305	698	265	778	312	731	n/a	643	372	715	312	752	n/a	797	351	814
alpha_rarefaction_22000_73.txt	22000	73	329	688	333	782	n/a	743	n/a	736	284	n/a	313	719	359	665	n/a	680	303	698	252	777	313	720	n/a	630	369	713	317	742	n/a	800	348	817
alpha_rarefaction_22000_74.txt	22000	74	328	695	339	779	n/a	734	n/a	739	292	n/a	298	716	364	683	n/a	685	306	712	253	775	305	725	n/a	647	362	716	311	751	n/a	796	349	814
alpha_rarefaction_22000_75.txt	22000	75	330	689	331	776	n/a	743	n/a	732	274	n/a	310	719	375	674	n/a	685	307	706	269	770	318	719	n/a	638	377	717	315	735	n/a	807	351	816
alpha_rarefaction_22000_76.txt	22000	76	329	705	336	770	n/a	743	n/a	732	287	n/a	301	716	367	667	n/a	681	313	715	263	774	324	721	n/a	663	370	719	319	735	n/a	807	346	803
alpha_rarefaction_22000_77.txt	22000	77	331	696	341	778	n/a	722	n/a	741	279	n/a	305	718	374	681	n/a	685	310	718	274	764	313	723	n/a	652	369	719	321	747	n/a	813	345	815
alpha_rarefaction_22000_78.txt	22000	78	340	711	330	777	n/a	744	n/a	730	293	n/a	306	719	372	681	n/a	691	310	711	275	766	323	723	n/a	649	358	713	318	750	n/a	803	359	824
alpha_rarefaction_22000_79.txt	22000	79	333	691	336	781	n/a	751	n/a	739	289	n/a	315	719	371	681	n/a	696	314	709	260	765	327	724	n/a	645	366	718	311	742	n/a	798	369	806
alpha_rarefaction_22000_80.txt	22000	80	331	687	327	775	n/a	746	n/a	739	288	n/a	304	717	370	673	n/a	681	302	720	250	777	312	728	n/a	645	369	710	320	738	n/a	808	349	807
alpha_rarefaction_22000_81.txt	22000	81	334	716	337	787	n/a	745	n/a	744	278	n/a	303	715	364	676	n/a	686	312	707	259	768	328	721	n/a	630	363	720	313	732	n/a	807	365	819
alpha_rarefaction_22000_82.txt	22000	82	330	693	336	786	n/a	729	n/a	737	280	n/a	307	715	362	667	n/a	691	313	710	270	776	318	725	n/a	638	355	712	310	736	n/a	809	361	805
alpha_rarefaction_22000_83.txt	22000	83	332	705	341	786	n/a	750	n/a	736	284	n/a	312	719	380	676	n/a	690	305	706	265	771	318	720	n/a	642	369	713	310	739	n/a	808	355	814
alpha_rarefaction_22000_84.txt	22000	84	334	698	331	769	n/a	747	n/a	745	292	n/a	303	718	361	681	n/a	687	310	697	260	778	324	724	n/a	631	371	722	320	737	n/a	804	359	814
alpha_rarefaction_22000_85.txt	22000	85	333	690	336	766	n/a	749	n/a	740	278	n/a	302	718	365	676	n/a	684	307	711	250	776	319	728	n/a	633	388	712	319	737	n/a	799	355	806
alpha_rarefaction_22000_86.txt	22000	86	327	692	340	765	n/a	731	n/a	735	285	n/a	304	717	375	676	n/a	679	309	695	254	768	332	722	n/a	632	369	723	316	745	n/a	813	356	807
alpha_rarefaction_22000_87.txt	22000	87	332	698	329	780	n/a	746	n/a	733	281	n/a	311	719	370	677	n/a	690	314	707	275	758	319	720	n/a	658	368	713	317	750	n/a	810	352	813
alpha_rarefaction_22000_88.txt	22000	88	332	686	331	784	n/a	753	n/a	746	288	n/a	300	717	371	676	n/a	686	309	703	251	768	313	724	n/a	635	366	714	307	734	n/a	805	358	796
alpha_rarefaction_22000_89.txt	22000	89	330	705	338	780	n/a	735	n/a	748	286	n/a	312	716	360	681	n/a	688	311	718	263	764	328	720	n/a	642	361	713	304	737	n/a	798	363	808
alpha_rarefaction_22000_90.txt	22000	90	329	694	341	776	n/a	737	n/a	724	282	n/a	308	718	367	690	n/a	688	317	711	269	775	309	728	n/a	644	363	711	321	742	n/a	793	353	812
alpha_rarefaction_22000_91.txt	22000	91	329	691	338	778	n/a	750	n/a	736	275	n/a	302	719	368	683	n/a	686	314	703	257	773	321	725	n/a	638	374	710	322	736	n/a	804	360	809
alpha_rarefaction_22000_92.txt	22000	92	330	702	338	771	n/a	735	n/a	736	277	n/a	306	718	368	684	n/a	692	315	722	262	772	316	726	n/a	645	376	712	322	755	n/a	807	353	826
alpha_rarefaction_22000_93.txt	22000	93	335	700	341	783	n/a	746	n/a	734	291	n/a	302	716	367	675	n/a	696	311	711	257	776	324	728	n/a	641	353	725	314	751	n/a	803	358	813
alpha_rarefaction_22000_94.txt	22000	94	337	698	332	785	n/a	742	n/a	734	285	n/a	310	718	371	686	n/a	685	320	720	253	772	322	724	n/a	634	371	713	323	732	n/a	800	358	808
alpha_rarefaction_22000_95.txt	22000	95	335	703	325	772	n/a	756	n/a	734	291	n/a	298	715	364	686	n/a	687	311	715	263	766	322	729	n/a	642	376	716	323	741	n/a	806	357	808
alpha_rarefaction_22000_96.txt	22000	96	331	692	333	774	n/a	739	n/a	742	280	n/a	306	720	367	679	n/a	683	305	701	256	773	331	730	n/a	641	359	705	322	745	n/a	795	355	811
alpha_rarefaction_22000_97.txt	22000	97	325	697	336	783	n/a	746	n/a	730	280	n/a	305	716	373	671	n/a	676	307	699	254	774	329	726	n/a	657	364	715	333	739	n/a	793	354	813
alpha_rarefaction_22000_98.txt	22000	98	336	693	329	773	n/a	740	n/a	738	288	n/a	308	719	372	667	n/a	697	307	721	261	778	315	720	n/a	635	373	714	316	726	n/a	805	365	805
alpha_rarefaction_22000_99.txt	22000	99	334	712	339	781	n/a	742	n/a	738	276	n/a	305	717	367	688	n/a	699	310	713	263	773	324	724	n/a	630	379	713	317	734	n/a	799	352	812
alpha_rarefaction_23000_0.txt	23000	0	330	706	342	791	n/a	753	n/a	733	295	n/a	303	n/a	365	670	n/a	679	312	718	263	785	321	726	n/a	653	366	724	324	752	n/a	815	355	812
alpha_rarefaction_23000_1.txt	23000	1	334	707	321	794	n/a	742	n/a	744	284	n/a	310	n/a	368	684	n/a	688	317	718	256	782	322	730	n/a	645	376	728	325	739	n/a	808	363	825
alpha_rarefaction_23000_2.txt	23000	2	339	696	341	791	n/a	751	n/a	748	279	n/a	314	n/a	370	684	n/a	697	322	718	263	772	323	729	n/a	651	367	721	322	751	n/a	814	356	826
alpha_rarefaction_23000_3.txt	23000	3	339	711	342	790	n/a	751	n/a	745	277	n/a	306	n/a	377	684	n/a	695	311	712	263	785	319	730	n/a	651	378	719	322	751	n/a	817	356	813
alpha_rarefaction_23000_4.txt	23000	4	338	701	340	786	n/a	737	n/a	741	294	n/a	320	n/a	380	676	n/a	691	322	716	262	776	321	733	n/a	640	375	724	319	734	n/a	822	359	819
alpha_rarefaction_23000_5.txt	23000	5	335	704	339	794	n/a	747	n/a	743	298	n/a	308	n/a	371	687	n/a	689	318	723	258	786	319	727	n/a	647	383	716	322	754	n/a	818	364	819
alpha_rarefaction_23000_6.txt	23000	6	341	696	351	789	n/a	744	n/a	739	295	n/a	306	n/a	372	680	n/a	697	318	725	273	785	322	732	n/a	642	369	718	313	739	n/a	813	363	818
alpha_rarefaction_23000_7.txt	23000	7	337	702	341	784	n/a	754	n/a	744	284	n/a	311	n/a	372	673	n/a	698	302	719	271	779	318	726	n/a	650	375	723	312	752	n/a	813	357	815
alpha_rarefaction_23000_8.txt	23000	8	335	705	337	793	n/a	750	n/a	738	284	n/a	312	n/a	367	681	n/a	685	312	700	270	779	325	731	n/a	646	380	728	311	754	n/a	809	360	817
alpha_rarefaction_23000_9.txt	23000	9	332	698	339	787	n/a	750	n/a	756	286	n/a	312	n/a	368	686	n/a	689	325	713	254	775	326	735	n/a	659	381	724	318	746	n/a	817	369	820
alpha_rarefaction_23000_10.txt	23000	10	332	703	340	779	n/a	745	n/a	757	296	n/a	305	n/a	373	681	n/a	689	320	721	262	783	325	728	n/a	651	376	729	323	754	n/a	815	359	808
alpha_rarefaction_23000_11.txt	23000	11	332	709	353	792	n/a	751	n/a	746	284	n/a	318	n/a	366	680	n/a	707	308	721	273	782	321	733	n/a	652	377	722	326	752	n/a	819	360	822
alpha_rarefaction_23000_12.txt	23000	12	336	709	332	790	n/a	752	n/a	742	281	n/a	311	n/a	372	689	n/a	697	315	714	254	784	332	729	n/a	642	373	724	318	748	n/a	815	360	818
alpha_rarefaction_23000_13.txt	23000	13	339	713	334	784	n/a	740	n/a	734	284	n/a	311	n/a	367	696	n/a	694	311	721	261	776	326	732	n/a	634	379	724	323	735	n/a	812	367	816
alpha_rarefaction_23000_14.txt	23000	14	336	711	348	775	n/a	741	n/a	740	292	n/a	312	n/a	373	692	n/a	699	309	712	254	774	319	734	n/a	651	363	721	326	746	n/a	822	366	821
alpha_rarefaction_23000_15.txt	23000	15	334	709	335	785	n/a	734	n/a	748	289	n/a	303	n/a	367	689	n/a	689	315	719	263	780	324	729	n/a	639	374	721	314	754	n/a	811	350	826
alpha_rarefaction_23000_16.txt	23000	16	345	698	330	777	n/a	747	n/a	741	295	n/a	313	n/a	379	704	n/a	687	313	725	267	780	328	729	n/a	645	375	723	319	749	n/a	813	358	814
alpha_rarefaction_23000_17.txt	23000	17	336	709	332	792	n/a	747	n/a	744	297	n/a	311	n/a	365	678	n/a	700	315	714	268	777	326	731	n/a	650	377	726	315	748	n/a	818	366	820
alpha_rarefaction_23000_18.txt	23000	18	341	694	341	780	n/a	745	n/a	740	274	n/a	316	n/a	374	687	n/a	693	307	713	266	781	329	727	n/a	657	381	719	320	745	n/a	813	361	821
alpha_rarefaction_23000_19.txt	23000	19	336	715	338	789	n/a	759	n/a	735	299	n/a	309	n/a	372	690	n/a	691	320	715	266	784	323	731	n/a	647	371	726	322	750	n/a	819	368	818
alpha_rarefaction_23000_20.txt	23000	20	324	694	325	797	n/a	746	n/a	748	290	n/a	312	n/a	373	677	n/a	696	305	711	257	784	336	727	n/a	642	381	717	328	756	n/a	818	363	813
alpha_rarefaction_23000_21.txt	23000	21	330	720	341	778	n/a	746	n/a	742	282	n/a	307	n/a	370	687	n/a	684	319	724	263	775	336	731	n/a	650	360	720	323	747	n/a	815	361	817
alpha_rarefaction_23000_22.txt	23000	22	342	710	338	782	n/a	745	n/a	735	283	n/a	307	n/a	379	689	n/a	683	316	725	269	782	324	726	n/a	648	374	728	323	748	n/a	810	353	809
alpha_rarefaction_23000_23.txt	23000	23	338	683	337	788	n/a	747	n/a	740	287	n/a	313	n/a	372	673	n/a	687	308	722	257	784	322	728	n/a	659	379	716	320	758	n/a	815	364	821
alpha_rarefaction_23000_24.txt	23000	24	328	720	349	793	n/a	744	n/a	739	282	n/a	310	n/a	372	685	n/a	697	305	724	269	776	321	734	n/a	654	364	717	321	751	n/a	821	363	817
alpha_rarefaction_23000_25.txt	23000	25	330	704	349	791	n/a	740	n/a	743	295	n/a	311	n/a	372	691	n/a	690	317	713	264	778	321	737	n/a	655	377	720	321	747	n/a	813	363	829
alpha_rarefaction_23000_26.txt	23000	26	340	703	330	788	n/a	751	n/a	740	283	n/a	312	n/a	374	677	n/a	695	313	708	261	777	323	734	n/a	644	381	721	312	756	n/a	816	355	821
alpha_rarefaction_23000_27.txt	23000	27	332	710	337	792	n/a	735	n/a	749	289	n/a	321	n/a	383	692	n/a	692	313	719	258	782	320	729	n/a	650	376	718	312	757	n/a	816	356	823
alpha_rarefaction_23000_28.txt	23000	28	327	718	337	793	n/a	743	n/a	743	294	n/a	312	n/a	370	671	n/a	694	317	709	273	777	316	735	n/a	650	376	725	317	750	n/a	811	373	819
alpha_rarefaction_23000_29.txt	23000	29	344	706	344	778	n/a	748	n/a	753	283	n/a	304	n/a	367	693	n/a	699	323	722	263	781	323	730	n/a	644	373	729	317	752	n/a	812	350	823
alpha_rarefaction_23000_30.txt	23000	30	330	703	342	789	n/a	746	n/a	743	293	n/a	321	n/a	379	698	n/a	696	321	710	268	787	324	725	n/a	656	365	723	320	746	n/a	812	365	808
alpha_rarefaction_23000_31.txt	23000	31	336	709	345	779	n/a	757	n/a	749	291	n/a	306	n/a	363	683	n/a	697	312	713	266	777	327	728	n/a	645	364	721	326	749	n/a	812	363	816
alpha_rarefaction_23000_32.txt	23000	32	340	705	339	782	n/a	743	n/a	746	289	n/a	315	n/a	374	697	n/a	691	318	725	252	776	336	733	n/a	659	377	730	311	753	n/a	822	365	821
alpha_rarefaction_23000_33.txt	23000	33	330	715	346	789	n/a	750	n/a	745	290	n/a	311	n/a	374	689	n/a	697	318	721	249	781	317	730	n/a	648	365	719	322	755	n/a	814	367	815
alpha_rarefaction_23000_34.txt	23000	34	347	699	345	773	n/a	750	n/a	738	283	n/a	314	n/a	372	683	n/a	698	312	730	255	782	318	726	n/a	654	363	723	322	749	n/a	813	354	820
alpha_rarefaction_23000_35.txt	23000	35	336	700	347	786	n/a	734	n/a	748	292	n/a	323	n/a	370	709	n/a	694	312	719	262	777	320	735	n/a	654	371	718	322	742	n/a	813	342	817
alpha_rarefaction_23000_36.txt	23000	36	342	718	324	790	n/a	741	n/a	740	274	n/a	312	n/a	383	695	n/a	693	320	713	257	770	322	729	n/a	650	381	721	316	745	n/a	815	355	816
alpha_rarefaction_23000_37.txt	23000	37	339	698	349	781	n/a	744	n/a	739	286	n/a	315	n/a	370	683	n/a	694	316	734	258	780	319	734	n/a	650	369	718	323	744	n/a	820	357	813
alpha_rarefaction_23000_38.txt	23000	38	337	699	340	791	n/a	741	n/a	743	288	n/a	305	n/a	372	704	n/a	687	302	712	269	775	328	727	n/a	646	381	723	326	757	n/a	824	363	829
alpha_rarefaction_23000_39.txt	23000	39	334	689	342	777	n/a	748	n/a	739	293	n/a	319	n/a	364	685	n/a	693	309	709	261	776	324	730	n/a	659	371	718	320	745	n/a	807	361	826
alpha_rarefaction_23000_40.txt	23000	40	341	703	340	769	n/a	732	n/a	741	291	n/a	310	n/a	373	695	n/a	685	316	727	255	784	327	731	n/a	644	378	721	314	750	n/a	809	355	816
alpha_rarefaction_23000_41.txt	23000	41	336	710	347	792	n/a	754	n/a	746	273	n/a	312	n/a	374	691	n/a	701	316	714	255	784	316	730	n/a	647	374	722	311	739	n/a	812	360	825
alpha_rarefaction_23000_42.txt	23000	42	338	723	350	788	n/a	748	n/a	745	291	n/a	318	n/a	373	684	n/a	695	321	705	269	781	329	730	n/a	658	370	719	316	745	n/a	809	363	819
alpha_rarefaction_23000_43.txt	23000	43	347	714	331	791	n/a	741	n/a	743	290	n/a	318	n/a	369	696	n/a	696	309	719	258	786	326	731	n/a	653	366	727	323	755	n/a	823	358	820
alpha_rarefaction_23000_44.txt	23000	44	340	701	335	776	n/a	756	n/a	741	284	n/a	317	n/a	372	675	n/a	695	310	714	263	781	325	729	n/a	649	381	727	322	755	n/a	808	371	816
alpha_rarefaction_23000_45.txt	23000	45	335	715	334	793	n/a	754	n/a	747	280	n/a	317	n/a	372	677	n/a	700	311	722	256	783	323	728	n/a	645	373	712	328	738	n/a	814	358	820
alpha_rarefaction_23000_46.txt	23000	46	340	706	332	795	n/a	750	n/a	740	287	n/a	306	n/a	375	691	n/a	702	310	727	264	783	329	728	n/a	651	364	709	312	747	n/a	813	354	818
alpha_rarefaction_23000_47.txt	23000	47	338	710	343	776	n/a	747	n/a	755	286	n/a	311	n/a	371	682	n/a	692	313	716	261	780	336	733	n/a	645	365	711	312	759	n/a	812	351	816
alpha_rarefaction_23000_48.txt	23000	48	344	709	345	784	n/a	740	n/a	751	288	n/a	306	n/a	378	682	n/a	694	311	714	266	775	324	727	n/a	661	368	718	322	746	n/a	812	361	814
alpha_rarefaction_23000_49.txt	23000	49	337	710	342	788	n/a	750	n/a	752	278	n/a	304	n/a	367	664	n/a	689	323	709	254	777	325	730	n/a	642	364	717	321	757	n/a	813	357	828
alpha_rarefaction_23000_50.txt	23000	50	335	703	351	787	n/a	749	n/a	738	286	n/a	311	n/a	378	688	n/a	700	308	719	258	785	318	730	n/a	637	368	723	323	744	n/a	813	351	824
alpha_rarefaction_23000_51.txt	23000	51	333	698	340	782	n/a	752	n/a	744	294	n/a	312	n/a	368	689	n/a	693	311	717	258	780	319	724	n/a	648	375	713	324	754	n/a	814	367	810
alpha_rarefaction_23000_52.txt	23000	52	339	717	338	787	n/a	737	n/a	736	289	n/a	311	n/a	376	696	n/a	693	317	724	271	782	309	727	n/a	639	364	727	314	754	n/a	818	359	831
alpha_rarefaction_23000_53.txt	23000	53	345	691	336	794	n/a	741	n/a	749	289	n/a	312	n/a	375	698	n/a	691	316	717	260	779	325	734	n/a	655	377	728	325	748	n/a	814	356	815
alpha_rarefaction_23000_54.txt	23000	54	336	694	346	797	n/a	745	n/a	751	286	n/a	312	n/a	369	677	n/a	691	320	714	257	780	319	731	n/a	650	370	728	315	749	n/a	803	355	829
alpha_rarefaction_23000_55.txt	23000	55	336	707	350	779	n/a	749	n/a	748	293	n/a	311	n/a	376	680	n/a	686	314	723	257	782	333	726	n/a	639	365	721	319	749	n/a	819	359	813
alpha_rarefaction_23000_56.txt	23000	56	337	705	338	782	n/a	745	n/a	749	283	n/a	316	n/a	366	673	n/a	699	312	727	264	779	323	733	n/a	649	370	719	320	757	n/a	804	362	822
alpha_rarefaction_23000_57.txt	23000	57	332	723	334	776	n/a	752	n/a	741	299	n/a	313	n/a	368	695	n/a	697	317	715	267	782	317	732	n/a	652	369	715	328	744	n/a	813	356	828
alpha_rarefaction_23000_58.txt	23000	58	331	714	334	778	n/a	745	n/a	736	293	n/a	314	n/a	373	693	n/a	695	314	717	265	777	319	731	n/a	654	378	728	314	748	n/a	809	374	821
alpha_rarefaction_23000_59.txt	23000	59	335	699	350	784	n/a	744	n/a	742	296	n/a	317	n/a	369	690	n/a	689	311	716	259	784	317	734	n/a	653	374	715	326	751	n/a	816	359	825
alpha_rarefaction_23000_60.txt	23000	60	340	700	342	781	n/a	755	n/a	748	289	n/a	322	n/a	366	670	n/a	689	316	718	265	778	313	735	n/a	646	370	714	318	751	n/a	811	366	818
alpha_rarefaction_23000_61.txt	23000	61	337	697	341	791	n/a	760	n/a	745	289	n/a	308	n/a	370	698	n/a	688	321	729	260	774	328	734	n/a	646	360	719	316	752	n/a	815	367	822
alpha_rarefaction_23000_62.txt	23000	62	339	683	330	791	n/a	747	n/a	731	285	n/a	316	n/a	365	691	n/a	690	318	707	270	778	331	733	n/a	655	366	720	319	751	n/a	814	355	809
alpha_rarefaction_23000_63.txt	23000	63	338	696	340	789	n/a	751	n/a	739	291	n/a	314	n/a	375	694	n/a	694	313	720	258	779	314	729	n/a	634	377	715	317	745	n/a	818	353	812
alpha_rarefaction_23000_64.txt	23000	64	341	701	335	790	n/a	740	n/a	753	288	n/a	310	n/a	379	674	n/a	689	317	726	270	785	319	730	n/a	646	368	720	322	753	n/a	815	353	818
alpha_rarefaction_23000_65.txt	23000	65	339	726	348	776	n/a	744	n/a	741	287	n/a	321	n/a	375	675	n/a	687	310	712	259	778	319	733	n/a	662	375	728	314	758	n/a	812	358	807
alpha_rarefaction_23000_66.txt	23000	66	341	702	346	774	n/a	739	n/a	743	280	n/a	304	n/a	374	675	n/a	692	321	713	253	780	321	726	n/a	637	361	724	320	750	n/a	809	366	813
alpha_rarefaction_23000_67.txt	23000	67	330	707	337	783	n/a	747	n/a	743	289	n/a	317	n/a	373	688	n/a	685	315	703	259	785	332	730	n/a	662	380	720	314	741	n/a	817	364	823
alpha_rarefaction_23000_68.txt	23000	68	343	696	336	789	n/a	733	n/a	745	285	n/a	313	n/a	375	686	n/a	692	321	711	268	780	318	732	n/a	651	374	727	322	750	n/a	815	363	818
alpha_rarefaction_23000_69.txt	23000	69	338	698	340	782	n/a	755	n/a	738	284	n/a	310	n/a	372	693	n/a	692	323	714	261	788	325	726	n/a	662	375	730	324	758	n/a	815	361	808
alpha_rarefaction_23000_70.txt	23000	70	342	699	333	786	n/a	736	n/a	738	280	n/a	315	n/a	378	702	n/a	694	324	722	269	784	312	725	n/a	650	371	718	318	749	n/a	815	360	813
alpha_rarefaction_23000_71.txt	23000	71	336	693	345	789	n/a	743	n/a	743	286	n/a	307	n/a	378	666	n/a	694	322	720	261	783	307	728	n/a	656	367	727	315	754	n/a	812	366	815
alpha_rarefaction_23000_72.txt	23000	72	336	703	341	799	n/a	751	n/a	738	280	n/a	315	n/a	376	691	n/a	694	315	725	250	779	325	730	n/a	638	382	714	327	749	n/a	812	372	823
alpha_rarefaction_23000_73.txt	23000	73	332	696	345	793	n/a	758	n/a	745	282	n/a	311	n/a	376	684	n/a	693	311	707	263	787	337	730	n/a	651	373	731	306	740	n/a	820	357	825
alpha_rarefaction_23000_74.txt	23000	74	345	711	340	774	n/a	760	n/a	752	295	n/a	306	n/a	375	686	n/a	691	317	721	259	788	324	730	n/a	654	358	727	316	738	n/a	816	366	827
alpha_rarefaction_23000_75.txt	23000	75	336	684	344	796	n/a	752	n/a	746	289	n/a	309	n/a	368	689	n/a	702	318	725	265	779	324	729	n/a	649	373	722	323	741	n/a	812	349	820
alpha_rarefaction_23000_76.txt	23000	76	334	718	340	799	n/a	756	n/a	735	285	n/a	321	n/a	368	681	n/a	690	312	722	264	790	321	727	n/a	657	378	716	323	736	n/a	812	355	813
alpha_rarefaction_23000_77.txt	23000	77	344	699	350	787	n/a	749	n/a	754	294	n/a	310	n/a	373	678	n/a	691	315	705	266	779	317	733	n/a	650	376	723	320	748	n/a	812	368	814
alpha_rarefaction_23000_78.txt	23000	78	335	704	342	779	n/a	753	n/a	741	281	n/a	312	n/a	371	676	n/a	687	312	713	259	781	319	729	n/a	651	368	716	315	755	n/a	807	357	815
alpha_rarefaction_23000_79.txt	23000	79	333	705	339	785	n/a	747	n/a	741	293	n/a	316	n/a	367	675	n/a	696	320	715	257	783	323	728	n/a	642	380	712	320	745	n/a	819	350	824
alpha_rarefaction_23000_80.txt	23000	80	340	689	343	782	n/a	749	n/a	748	282	n/a	311	n/a	375	683	n/a	696	316	725	280	782	318	733	n/a	651	377	714	331	756	n/a	804	373	817
alpha_rarefaction_23000_81.txt	23000	81	339	707	346	785	n/a	742	n/a	753	294	n/a	313	n/a	376	686	n/a	689	312	709	262	784	326	734	n/a	644	385	731	326	740	n/a	809	372	811
alpha_rarefaction_23000_82.txt	23000	82	332	698	342	776	n/a	748	n/a	730	285	n/a	309	n/a	383	680	n/a	690	314	725	262	781	310	730	n/a	650	377	716	328	754	n/a	811	358	805
alpha_rarefaction_23000_83.txt	23000	83	336	689	334	781	n/a	751	n/a	749	289	n/a	315	n/a	370	688	n/a	685	312	722	261	781	319	728	n/a	653	367	724	325	760	n/a	814	360	819
alpha_rarefaction_23000_84.txt	23000	84	339	699	335	776	n/a	760	n/a	749	285	n/a	311	n/a	374	683	n/a	690	314	718	257	779	319	732	n/a	649	373	721	314	749	n/a	806	365	817
alpha_rarefaction_23000_85.txt	23000	85	342	702	338	783	n/a	746	n/a	740	294	n/a	311	n/a	375	695	n/a	697	324	712	267	784	340	729	n/a	653	384	718	316	751	n/a	820	365	817
alpha_rarefaction_23000_86.txt	23000	86	332	710	348	792	n/a	753	n/a	756	293	n/a	314	n/a	375	695	n/a	692	316	700	252	774	307	734	n/a	639	380	711	314	754	n/a	816	363	811
alpha_rarefaction_23000_87.txt	23000	87	341	691	342	786	n/a	744	n/a	753	290	n/a	303	n/a	377	687	n/a	693	312	723	274	779	330	729	n/a	656	356	727	316	754	n/a	814	353	814
alpha_rarefaction_23000_88.txt	23000	88	344	690	342	781	n/a	756	n/a	743	286	n/a	318	n/a	371	689	n/a	698	315	713	265	774	327	727	n/a	641	382	728	323	735	n/a	820	355	818
alpha_rarefaction_23000_89.txt	23000	89	334	703	347	781	n/a	743	n/a	745	282	n/a	314	n/a	378	696	n/a	689	313	710	256	778	341	728	n/a	635	377	720	322	749	n/a	825	355	812
alpha_rarefaction_23000_90.txt	23000	90	345	706	352	789	n/a	746	n/a	736	293	n/a	317	n/a	380	690	n/a	693	316	715	261	777	340	731	n/a	639	369	730	322	744	n/a	810	357	824
alpha_rarefaction_23000_91.txt	23000	91	330	704	344	788	n/a	749	n/a	752	295	n/a	312	n/a	376	698	n/a	694	319	718	266	779	324	728	n/a	645	384	727	322	738	n/a	815	364	823
alpha_rarefaction_23000_92.txt	23000	92	327	708	333	795	n/a	754	n/a	745	283	n/a	310	n/a	373	683	n/a	687	320	725	259	782	323	730	n/a	658	366	718	320	756	n/a	821	363	829
alpha_rarefaction_23000_93.txt	23000	93	340	701	333	784	n/a	746	n/a	740	300	n/a	314	n/a	366	666	n/a	701	319	711	260	783	335	724	n/a	658	378	712	319	756	n/a	808	361	821
alpha_rarefaction_23000_94.txt	23000	94	332	702	353	789	n/a	748	n/a	742	284	n/a	304	n/a	371	673	n/a	694	315	726	254	782	320	724	n/a	641	368	720	319	752	n/a	806	362	822
alpha_rarefaction_23000_95.txt	23000	95	341	705	348	804	n/a	748	n/a	737	294	n/a	311	n/a	361	695	n/a	696	311	719	265	777	328	727	n/a	662	377	721	326	746	n/a	800	364	825
alpha_rarefaction_23000_96.txt	23000	96	332	706	335	781	n/a	757	n/a	744	283	n/a	307	n/a	364	684	n/a	690	318	700	260	781	323	731	n/a	661	379	715	318	754	n/a	805	361	814
alpha_rarefaction_23000_97.txt	23000	97	343	697	348	792	n/a	746	n/a	755	289	n/a	311	n/a	364	671	n/a	698	312	705	265	776	320	734	n/a	666	369	734	316	743	n/a	814	358	823
alpha_rarefaction_23000_98.txt	23000	98	336	701	341	790	n/a	754	n/a	737	278	n/a	310	n/a	368	681	n/a	688	313	718	266	787	326	726	n/a	650	371	730	319	755	n/a	815	358	815
alpha_rarefaction_23000_99.txt	23000	99	336	708	343	787	n/a	751	n/a	738	289	n/a	301	n/a	378	699	n/a	691	320	729	265	782	328	730	n/a	650	383	731	319	751	n/a	809	370	820
alpha_rarefaction_24000_0.txt	24000	0	344	726	349	785	n/a	755	n/a	753	293	n/a	315	n/a	381	698	n/a	699	324	728	262	792	335	734	n/a	658	386	727	315	764	n/a	822	371	828
alpha_rarefaction_24000_1.txt	24000	1	336	728	350	806	n/a	751	n/a	757	295	n/a	309	n/a	376	701	n/a	699	323	727	265	789	325	736	n/a	660	377	721	324	756	n/a	824	374	839
alpha_rarefaction_24000_2.txt	24000	2	338	716	347	795	n/a	749	n/a	750	294	n/a	316	n/a	384	686	n/a	700	317	722	265	790	336	734	n/a	654	386	730	322	753	n/a	824	372	829
alpha_rarefaction_24000_3.txt	24000	3	351	710	343	797	n/a	760	n/a	752	294	n/a	306	n/a	380	688	n/a	692	321	711	256	792	328	738	n/a	668	380	732	323	753	n/a	822	369	828
alpha_rarefaction_24000_4.txt	24000	4	345	705	358	804	n/a	754	n/a	767	286	n/a	323	n/a	376	692	n/a	699	313	730	274	793	329	733	n/a	661	366	727	332	758	n/a	821	368	833
alpha_rarefaction_24000_5.txt	24000	5	338	700	343	790	n/a	752	n/a	748	302	n/a	318	n/a	372	699	n/a	692	313	710	266	793	324	738	n/a	668	371	730	318	745	n/a	818	363	837
alpha_rarefaction_24000_6.txt	24000	6	337	710	346	777	n/a	749	n/a	737	290	n/a	320	n/a	379	700	n/a	704	325	719	269	789	335	736	n/a	658	379	730	323	748	n/a	825	379	827
alpha_rarefaction_24000_7.txt	24000	7	339	707	343	790	n/a	769	n/a	750	292	n/a	310	n/a	373	684	n/a	700	320	712	274	794	329	738	n/a	661	375	737	326	751	n/a	824	369	814
alpha_rarefaction_24000_8.txt	24000	8	340	703	352	783	n/a	755	n/a	756	290	n/a	319	n/a	380	700	n/a	698	320	731	266	789	334	737	n/a	650	389	727	325	764	n/a	818	376	824
alpha_rarefaction_24000_9.txt	24000	9	350	723	351	797	n/a	758	n/a	752	303	n/a	312	n/a	379	691	n/a	703	320	726	266	790	326	739	n/a	653	385	734	324	746	n/a	826	375	834
alpha_rarefaction_24000_10.txt	24000	10	341	715	348	799	n/a	752	n/a	743	292	n/a	318	n/a	384	686	n/a	697	316	724	266	791	327	740	n/a	664	384	736	327	753	n/a	819	374	824
alpha_rarefaction_24000_11.txt	24000	11	349	691	350	789	n/a	754	n/a	760	292	n/a	322	n/a	374	681	n/a	695	314	719	268	796	339	736	n/a	667	371	728	315	763	n/a	829	363	839
alpha_rarefaction_24000_12.txt	24000	12	346	716	340	780	n/a	763	n/a	763	285	n/a	311	n/a	376	688	n/a	704	324	716	259	791	319	737	n/a	661	373	728	330	761	n/a	825	373	811
alpha_rarefaction_24000_13.txt	24000	13	341	723	337	796	n/a	758	n/a	754	292	n/a	311	n/a	381	685	n/a	702	321	735	269	790	332	734	n/a	652	373	728	321	752	n/a	820	360	829
alpha_rarefaction_24000_14.txt	24000	14	342	710	346	801	n/a	754	n/a	759	289	n/a	310	n/a	375	690	n/a	699	320	734	252	785	329	735	n/a	665	388	725	329	759	n/a	821	359	826
alpha_rarefaction_24000_15.txt	24000	15	348	717	349	799	n/a	747	n/a	750	293	n/a	320	n/a	387	687	n/a	696	318	720	259	793	323	740	n/a	670	376	729	330	755	n/a	818	368	826
alpha_rarefaction_24000_16.txt	24000	16	335	724	344	787	n/a	751	n/a	762	302	n/a	316	n/a	377	712	n/a	692	323	719	264	789	327	736	n/a	664	385	729	323	758	n/a	827	364	829
alpha_rarefaction_24000_17.txt	24000	17	336	710	343	796	n/a	755	n/a	755	288	n/a	310	n/a	373	708	n/a	707	319	721	275	788	332	736	n/a	650	376	722	326	755	n/a	824	370	823
alpha_rarefaction_24000_18.txt	24000	18	348	718	353	806	n/a	752	n/a	751	303	n/a	319	n/a	381	682	n/a	692	319	726	269	791	330	737	n/a	649	381	734	330	766	n/a	829	381	826
alpha_rarefaction_24000_19.txt	24000	19	346	712	350	791	n/a	755	n/a	751	303	n/a	319	n/a	381	692	n/a	694	318	720	266	789	337	736	n/a	650	376	727	318	760	n/a	825	369	824
alpha_rarefaction_24000_20.txt	24000	20	338	715	350	785	n/a	763	n/a	761	304	n/a	306	n/a	383	684	n/a	706	321	735	258	793	342	737	n/a	656	381	726	324	759	n/a	821	356	825
alpha_rarefaction_24000_21.txt	24000	21	333	714	343	788	n/a	748	n/a	764	297	n/a	312	n/a	374	700	n/a	701	318	720	266	791	334	737	n/a	655	375	724	332	760	n/a	823	380	823
alpha_rarefaction_24000_22.txt	24000	22	341	711	338	792	n/a	751	n/a	746	285	n/a	313	n/a	372	681	n/a	695	329	731	268	791	323	736	n/a	651	390	724	325	753	n/a	822	371	836
alpha_rarefaction_24000_23.txt	24000	23	327	731	350	797	n/a	744	n/a	755	288	n/a	317	n/a	377	679	n/a	690	323	716	267	794	319	735	n/a	668	371	724	328	762	n/a	822	382	821
alpha_rarefaction_24000_24.txt	24000	24	340	708	339	794	n/a	757	n/a	750	301	n/a	317	n/a	384	673	n/a	705	323	722	266	790	322	736	n/a	649	375	727	331	755	n/a	818	363	825
alpha_rarefaction_24000_25.txt	24000	25	339	717	343	794	n/a	764	n/a	751	297	n/a	317	n/a	380	703	n/a	703	320	728	279	793	341	736	n/a	649	375	730	317	748	n/a	827	364	829
alpha_rarefaction_24000_26.txt	24000	26	339	723	341	800	n/a	765	n/a	752	283	n/a	316	n/a	380	703	n/a	698	311	727	267	789	332	737	n/a	652	367	723	321	761	n/a	823	359	829
alpha_rarefaction_24000_27.txt	24000	27	338	717	349	791	n/a	756	n/a	760	296	n/a	311	n/a	382	693	n/a	697	320	718	267	788	315	736	n/a	655	381	723	320	759	n/a	824	368	836
alpha_rarefaction_24000_28.txt	24000	28	341	711	356	787	n/a	761	n/a	751	290	n/a	311	n/a	377	695	n/a	695	319	710	270	793	336	738	n/a	670	369	738	332	767	n/a	828	357	820
alpha_rarefaction_24000_29.txt	24000	29	346	733	340	787	n/a	759	n/a	742	294	n/a	317	n/a	381	703	n/a	701	320	722	266	791	324	735	n/a	650	384	731	326	752	n/a	820	353	833
alpha_rarefaction_24000_30.txt	24000	30	338	715	354	802	n/a	756	n/a	753	292	n/a	307	n/a	377	689	n/a	701	325	733	265	792	332	737	n/a	651	370	733	311	748	n/a	824	366	821
alpha_rarefaction_24000_31.txt	24000	31	334	704	343	793	n/a	754	n/a	758	295	n/a	315	n/a	381	696	n/a	690	325	719	259	789	328	736	n/a	649	374	736	321	754	n/a	828	365	840
alpha_rarefaction_24000_32.txt	24000	32	342	716	350	788	n/a	754	n/a	739	295	n/a	315	n/a	379	696	n/a	698	330	721	269	792	337	734	n/a	655	377	729	324	755	n/a	820	368	823
alpha_rarefaction_24000_33.txt	24000	33	344	723	334	792	n/a	757	n/a	751	289	n/a	316	n/a	376	708	n/a	693	317	734	277	784	332	737	n/a	657	373	722	328	763	n/a	824	361	832
alpha_rarefaction_24000_34.txt	24000	34	337	710	352	804	n/a	754	n/a	754	290	n/a	316	n/a	380	691	n/a	704	316	736	272	789	331	735	n/a	661	380	728	324	762	n/a	822	372	821
alpha_rarefaction_24000_35.txt	24000	35	345	709	348	798	n/a	755	n/a	757	296	n/a	318	n/a	376	703	n/a	706	325	724	273	790	324	737	n/a	684	375	723	324	763	n/a	826	360	827
alpha_rarefaction_24000_36.txt	24000	36	335	696	341	790	n/a	752	n/a	752	290	n/a	314	n/a	379	705	n/a	699	314	715	268	792	328	738	n/a	654	386	719	326	760	n/a	833	370	832
alpha_rarefaction_24000_37.txt	24000	37	338	707	354	798	n/a	759	n/a	759	292	n/a	318	n/a	378	684	n/a	699	321	728	270	786	321	733	n/a	648	391	723	322	759	n/a	828	365	823
alpha_rarefaction_24000_38.txt	24000	38	336	703	346	799	n/a	755	n/a	750	299	n/a	318	n/a	374	685	n/a	696	320	725	262	787	325	735	n/a	655	369	734	325	763	n/a	827	371	827
alpha_rarefaction_24000_39.txt	24000	39	338	701	354	799	n/a	755	n/a	752	292	n/a	331	n/a	380	686	n/a	699	320	729	263	790	341	737	n/a	666	376	730	323	755	n/a	823	369	823
alpha_rarefaction_24000_40.txt	24000	40	343	713	340	794	n/a	772	n/a	752	287	n/a	325	n/a	375	691	n/a	701	317	722	276	785	334	737	n/a	666	384	725	324	761	n/a	821	372	829
alpha_rarefaction_24000_41.txt	24000	41	340	702	342	783	n/a	748	n/a	745	282	n/a	323	n/a	378	707	n/a	701	322	728	278	788	338	737	n/a	669	379	734	321	753	n/a	826	357	833
alpha_rarefaction_24000_42.txt	24000	42	346	713	339	787	n/a	745	n/a	747	287	n/a	318	n/a	380	696	n/a	701	323	715	274	789	330	738	n/a	652	376	731	326	762	n/a	823	363	829
alpha_rarefaction_24000_43.txt	24000	43	335	723	336	799	n/a	745	n/a	753	292	n/a	311	n/a	375	688	n/a	696	323	733	270	787	329	739	n/a	662	378	722	321	763	n/a	815	366	827
alpha_rarefaction_24000_44.txt	24000	44	339	709	339	796	n/a	746	n/a	759	289	n/a	316	n/a	379	704	n/a	703	332	719	269	788	326	736	n/a	662	381	727	322	756	n/a	824	359	822
alpha_rarefaction_24000_45.txt	24000	45	340	712	334	799	n/a	747	n/a	757	296	n/a	318	n/a	381	697	n/a	703	315	729	263	787	319	739	n/a	657	380	734	325	758	n/a	829	367	823
alpha_rarefaction_24000_46.txt	24000	46	344	730	347	800	n/a	759	n/a	753	297	n/a	317	n/a	381	684	n/a	699	324	725	268	792	326	738	n/a	659	376	730	326	765	n/a	823	363	829
alpha_rarefaction_24000_47.txt	24000	47	333	715	345	790	n/a	757	n/a	757	301	n/a	319	n/a	375	675	n/a	699	323	735	270	788	323	735	n/a	649	377	730	330	750	n/a	824	367	828
alpha_rarefaction_24000_48.txt	24000	48	335	712	350	792	n/a	758	n/a	760	305	n/a	316	n/a	375	699	n/a	699	314	713	268	789	335	734	n/a	666	374	715	322	752	n/a	821	369	825
alpha_rarefaction_24000_49.txt	24000	49	336	712	346	790	n/a	754	n/a	764	299	n/a	314	n/a	376	695	n/a	699	323	735	268	791	333	737	n/a	658	389	731	326	759	n/a	827	361	833
alpha_rarefaction_24000_50.txt	24000	50	344	699	346	799	n/a	754	n/a	756	298	n/a	307	n/a	383	701	n/a	696	319	719	270	787	335	737	n/a	655	375	726	332	747	n/a	824	371	826
alpha_rarefaction_24000_51.txt	24000	51	352	718	343	792	n/a	753	n/a	750	295	n/a	316	n/a	374	698	n/a	696	320	723	270	789	320	734	n/a	661	381	723	327	747	n/a	826	360	822
alpha_rarefaction_24000_52.txt	24000	52	352	704	347	800	n/a	755	n/a	751	289	n/a	318	n/a	381	699	n/a	696	324	716	258	794	323	740	n/a	672	377	730	325	756	n/a	817	365	822
alpha_rarefaction_24000_53.txt	24000	53	344	721	337	807	n/a	751	n/a	745	285	n/a	313	n/a	372	688	n/a	701	321	719	275	790	335	737	n/a	660	363	721	313	764	n/a	822	357	834
alpha_rarefaction_24000_54.txt	24000	54	331	717	353	804	n/a	753	n/a	746	292	n/a	308	n/a	381	685	n/a	698	318	727	266	790	338	735	n/a	677	376	719	323	759	n/a	821	378	826
alpha_rarefaction_24000_55.txt	24000	55	347	706	346	793	n/a	759	n/a	758	287	n/a	319	n/a	377	686	n/a	700	318	723	266	789	327	737	n/a	651	372	721	326	748	n/a	830	369	820
alpha_rarefaction_24000_56.txt	24000	56	348	710	354	795	n/a	757	n/a	751	291	n/a	310	n/a	375	680	n/a	698	317	733	267	785	328	736	n/a	655	380	724	322	756	n/a	822	374	824
alpha_rarefaction_24000_57.txt	24000	57	344	717	347	787	n/a	761	n/a	756	292	n/a	321	n/a	379	701	n/a	700	322	727	276	791	332	736	n/a	659	379	731	325	755	n/a	826	369	823
alpha_rarefaction_24000_58.txt	24000	58	332	711	344	808	n/a	753	n/a	746	291	n/a	326	n/a	375	697	n/a	699	321	714	263	785	327	735	n/a	660	380	733	325	756	n/a	826	374	832
alpha_rarefaction_24000_59.txt	24000	59	346	714	347	783	n/a	757	n/a	749	300	n/a	319	n/a	373	698	n/a	703	321	733	271	786	336	737	n/a	654	367	740	323	757	n/a	825	363	832
alpha_rarefaction_24000_60.txt	24000	60	343	710	344	813	n/a	752	n/a	747	295	n/a	310	n/a	379	696	n/a	701	323	723	266	790	324	738	n/a	662	383	730	314	764	n/a	820	364	829
alpha_rarefaction_24000_61.txt	24000	61	348	704	341	789	n/a	753	n/a	754	287	n/a	315	n/a	380	703	n/a	705	322	724	267	788	336	738	n/a	651	374	735	331	750	n/a	824	355	830
alpha_rarefaction_24000_62.txt	24000	62	334	723	351	805	n/a	745	n/a	759	295	n/a	308	n/a	375	680	n/a	699	314	718	263	789	326	738	n/a	655	379	730	322	766	n/a	821	360	831
alpha_rarefaction_24000_63.txt	24000	63	340	710	345	791	n/a	753	n/a	753	293	n/a	321	n/a	382	688	n/a	684	317	725	266	792	323	735	n/a	669	375	731	326	762	n/a	826	358	833
alpha_rarefaction_24000_64.txt	24000	64	341	721	341	795	n/a	752	n/a	748	298	n/a	317	n/a	375	689	n/a	696	325	713	270	790	335	735	n/a	660	376	731	323	757	n/a	826	366	837
alpha_rarefaction_24000_65.txt	24000	65	343	723	345	790	n/a	741	n/a	752	291	n/a	325	n/a	377	699	n/a	698	315	713	271	793	324	738	n/a	651	372	731	332	771	n/a	816	361	829
alpha_rarefaction_24000_66.txt	24000	66	331	709	333	792	n/a	749	n/a	752	308	n/a	325	n/a	381	700	n/a	697	320	717	282	788	344	738	n/a	650	389	720	325	759	n/a	824	376	825
alpha_rarefaction_24000_67.txt	24000	67	340	695	357	801	n/a	753	n/a	744	295	n/a	317	n/a	375	685	n/a	706	315	716	259	789	324	734	n/a	651	381	722	318	763	n/a	829	363	818
alpha_rarefaction_24000_68.txt	24000	68	342	707	348	797	n/a	750	n/a	748	292	n/a	318	n/a	381	684	n/a	700	321	713	277	785	327	737	n/a	658	380	731	326	758	n/a	825	365	819
alpha_rarefaction_24000_69.txt	24000	69	342	716	340	791	n/a	755	n/a	744	289	n/a	314	n/a	388	699	n/a	698	317	725	262	787	334	739	n/a	661	387	725	328	760	n/a	823	360	820
alpha_rarefaction_24000_70.txt	24000	70	337	713	346	783	n/a	750	n/a	756	294	n/a	317	n/a	384	687	n/a	700	321	720	268	791	328	736	n/a	644	377	727	326	758	n/a	820	359	833
alpha_rarefaction_24000_71.txt	24000	71	348	708	343	790	n/a	750	n/a	747	297	n/a	314	n/a	380	694	n/a	701	320	726	274	788	331	737	n/a	660	383	731	331	761	n/a	826	366	840
alpha_rarefaction_24000_72.txt	24000	72	342	720	340	785	n/a	755	n/a	751	292	n/a	311	n/a	378	693	n/a	698	322	733	272	788	324	736	n/a	650	372	730	324	757	n/a	814	360	827
alpha_rarefaction_24000_73.txt	24000	73	350	709	344	800	n/a	754	n/a	745	304	n/a	313	n/a	380	688	n/a	701	320	728	266	789	332	735	n/a	656	374	732	325	764	n/a	829	370	820
alpha_rarefaction_24000_74.txt	24000	74	334	707	350	795	n/a	751	n/a	755	297	n/a	311	n/a	377	694	n/a	700	322	713	262	788	335	736	n/a	654	387	730	324	749	n/a	822	358	824
alpha_rarefaction_24000_75.txt	24000	75	343	698	341	793	n/a	753	n/a	752	287	n/a	319	n/a	375	688	n/a	696	321	724	271	786	331	736	n/a	662	389	735	320	756	n/a	824	372	821
alpha_rarefaction_24000_76.txt	24000	76	341	721	348	793	n/a	760	n/a	760	282	n/a	317	n/a	385	692	n/a	701	323	729	273	796	326	736	n/a	663	382	729	325	749	n/a	824	358	832
alpha_rarefaction_24000_77.txt	24000	77	352	709	354	797	n/a	741	n/a	752	299	n/a	304	n/a	369	699	n/a	699	317	733	267	792	330	735	n/a	656	380	730	326	759	n/a	823	366	827
alpha_rarefaction_24000_78.txt	24000	78	336	706	344	797	n/a	756	n/a	749	306	n/a	318	n/a	373	696	n/a	700	320	733	271	786	322	737	n/a	650	366	738	324	750	n/a	824	375	828
alpha_rarefaction_24000_79.txt	24000	79	345	712	349	797	n/a	762	n/a	765	297	n/a	313	n/a	384	694	n/a	696	329	722	271	788	333	735	n/a	656	372	734	317	761	n/a	820	368	828
alpha_rarefaction_24000_80.txt	24000	80	337	718	346	795	n/a	751	n/a	750	289	n/a	315	n/a	381	694	n/a	698	316	726	274	789	326	737	n/a	652	387	727	326	756	n/a	823	373	820
alpha_rarefaction_24000_81.txt	24000	81	341	710	337	793	n/a	747	n/a	752	289	n/a	316	n/a	382	706	n/a	696	335	718	267	791	316	736	n/a	657	377	732	323	772	n/a	822	372	819
alpha_rarefaction_24000_82.txt	24000	82	345	709	334	798	n/a	752	n/a	759	281	n/a	318	n/a	382	691	n/a	697	326	722	260	787	328	739	n/a	657	379	727	325	752	n/a	821	363	826
alpha_rarefaction_24000_83.txt	24000	83	339	712	350	790	n/a	754	n/a	754	298	n/a	319	n/a	377	680	n/a	699	314	718	274	792	330	738	n/a	658	373	729	329	754	n/a	829	366	826
alpha_rarefaction_24000_84.txt	24000	84	340	723	350	784	n/a	759	n/a	752	289	n/a	320	n/a	379	675	n/a	704	322	714	269	795	333	735	n/a	651	383	723	318	752	n/a	815	377	828
alpha_rarefaction_24000_85.txt	24000	85	345	725	348	793	n/a	759	n/a	750	300	n/a	313	n/a	383	680	n/a	695	316	718	265	792	325	737	n/a	647	374	730	332	762	n/a	821	377	827
alpha_rarefaction_24000_86.txt	24000	86	333	724	337	787	n/a	758	n/a	745	302	n/a	312	n/a	385	692	n/a	697	322	724	256	788	339	734	n/a	659	370	727	325	760	n/a	822	361	831
alpha_rarefaction_24000_87.txt	24000	87	348	719	343	782	n/a	757	n/a	761	299	n/a	317	n/a	378	696	n/a	695	324	729	270	795	326	738	n/a	656	368	729	325	760	n/a	820	364	835
alpha_rarefaction_24000_88.txt	24000	88	347	700	348	797	n/a	755	n/a	747	297	n/a	321	n/a	374	699	n/a	702	315	719	272	792	327	740	n/a	664	370	728	332	758	n/a	821	367	832
alpha_rarefaction_24000_89.txt	24000	89	340	702	357	790	n/a	761	n/a	754	287	n/a	320	n/a	381	690	n/a	698	319	729	275	785	339	735	n/a	671	389	728	330	761	n/a	824	371	835
alpha_rarefaction_24000_90.txt	24000	90	339	715	352	799	n/a	755	n/a	752	303	n/a	314	n/a	370	678	n/a	702	318	720	258	784	331	737	n/a	662	372	723	317	769	n/a	818	364	820
alpha_rarefaction_24000_91.txt	24000	91	335	712	338	793	n/a	758	n/a	747	294	n/a	311	n/a	384	707	n/a	700	322	724	276	792	332	733	n/a	652	383	720	331	760	n/a	821	367	824
alpha_rarefaction_24000_92.txt	24000	92	335	716	352	804	n/a	755	n/a	745	293	n/a	313	n/a	376	697	n/a	704	323	724	266	793	331	739	n/a	668	378	730	325	754	n/a	818	373	826
alpha_rarefaction_24000_93.txt	24000	93	337	711	343	788	n/a	759	n/a	753	281	n/a	317	n/a	377	695	n/a	703	322	737	275	784	336	735	n/a	672	374	730	333	753	n/a	818	372	821
alpha_rarefaction_24000_94.txt	24000	94	333	714	344	794	n/a	752	n/a	742	299	n/a	323	n/a	370	700	n/a	701	319	720	277	789	327	733	n/a	652	368	725	319	756	n/a	818	361	818
alpha_rarefaction_24000_95.txt	24000	95	341	712	342	792	n/a	758	n/a	750	297	n/a	314	n/a	380	685	n/a	699	315	727	275	788	330	738	n/a	668	375	728	329	757	n/a	828	370	834
alpha_rarefaction_24000_96.txt	24000	96	347	716	341	796	n/a	750	n/a	753	297	n/a	323	n/a	375	685	n/a	698	324	735	262	795	330	735	n/a	648	372	727	325	759	n/a	820	370	826
alpha_rarefaction_24000_97.txt	24000	97	340	705	350	792	n/a	754	n/a	751	298	n/a	304	n/a	382	685	n/a	686	316	720	274	793	322	738	n/a	664	374	727	321	756	n/a	823	369	829
[truncated: 403,056 more chars]
