# Supplementary material for: Cropping practices manipulate abundance patterns of root and soil microbiome members paving the way to smart farming
Source: Microbiome. 2018 Jan 16;6:14. doi: 10.1186/s40168-017-0389-9 (PMC5771023; doi:10.1186/s40168-017-0389-9)
Supplement: Supplementary file 4 — A zip archive comprising the command line code and necessary input files needed to replicate bioinformatic analysis. (ZIP 628 kb) [file 40168_2017_389_MOESM4_ESM.zip › R_Input/node_degree_abundance_plot.R]

###=================
## scatterplot (node degree vs. abundance) with density plots on the axes
## 19.05.2017
## Vincent Somerville and Klaus Schlaeppi
###=================

##==============
##load packages
##==============
library("reshape2","ggplot2","gridExtra")

node_degree_abundance_plot <- function(bOTU_ra=bOTU_ra,
                                       fOTU_ra=fOTU_ra,
                                       allOTU_node_degree=allOTU_node_degree,
                                       allOTU_vertices=allOTU_vertices){

  
##==============
## define matrix with plotting information
##============== 

## 16S
scatterplot_mat <- cbind(abundance=bOTU_ra,
                         node_degree=names(bOTU_ra),
                         qualifier=names(bOTU_ra),
                         taxon=rep("bacteria", length(bOTU_ra)),
                         pch=16, cex=1.2)

## ITS
scatterplot_mat <- rbind(scatterplot_mat, cbind(abundance=fOTU_ra,
                                                node_degree=names(fOTU_ra),
                                                qualifier=names(fOTU_ra),
                                                taxon=rep("fungi",length(fOTU_ra)),
                                                pch=17, cex=1.2))

## add node degree
for(i in names(allOTU_node_degree)){
  scatterplot_mat[which(rownames(scatterplot_mat)==i), 2] <- allOTU_node_degree[i]
}
scatterplot_mat[which(scatterplot_mat[,2]==21),]

## add qualifier as colour
for(i in 1:length(V(allOTU_vertices)$name)){
  scatterplot_mat[which(rownames(scatterplot_mat)==V(allOTU_vertices)$name[i]), 3] <- V(allOTU_vertices)$color[i]
}

## add scaling factor by qualifier
scatterplot_mat[ ! scatterplot_mat[,"qualifier"] =="gray30"  ,"cex"] <- 1.7

## transform to dataframe
all_rownames <- rownames(scatterplot_mat)
scatterplot_mat <- as.data.frame(scatterplot_mat, stringsAsFactors=FALSE)
scatterplot_mat <- data.frame(lapply(scatterplot_mat, type.convert))
rownames(scatterplot_mat) <- all_rownames


##==============
## plot
##==============
plot.new()

## main plot
par(fig=c(0, 0.8, 0, 0.8), mar=c(4,4,0,0), new=T)

xrange <- c(0,max(scatterplot_mat$node_degree)) #range(scatterplot_mat$node_degree)
yrange <- range(log(scatterplot_mat$abundance))

plot(c(), ylim=yrange, xlim=xrange, axes=F, bty="no", xlab="", ylab="")
rect(quantile(scatterplot_mat$node_degree, prob=1-n/100)-0.5,
     min(log(scatterplot_mat$abundance)),
     max(scatterplot_mat$node_degree)+0.5,
     max(log(scatterplot_mat$abundance)), 
     col="lightgoldenrodyellow", border=NA)

# rect(min(scatterplot_mat$node_degree)-0.5,
#      quantile(log(scatterplot_mat$abundance),prob=1-n/100),
#      max(scatterplot_mat$node_degree),
#      max(log(scatterplot_mat$abundance)), 
#      col="lightgoldenrodyellow", border=NA)


par(fig=c(0, 0.8, 0, 0.8), mar=c(4,4,0,0), new=T)
plot(x=jitter(scatterplot_mat$node_degree, 1.1), 
     xlab="node degree",
     y=log(scatterplot_mat$abundance),
     ylab="relative abundance",
     col=as.character(scatterplot_mat$qualifier),
     pch=scatterplot_mat$pch,
     cex=scatterplot_mat$cex,
     ylim=yrange, xlim=xrange, bty="no", new=T)


## right plot
par(fig=c(0.8,1, 0,0.8), mar=c(4,1,0,2), new=T)
dens <- density(log(scatterplot_mat$abundance))
plot(x=dens$y, y=dens$x, ylim=yrange, type="l", col="transparent", axes=F, ann=F) ; par(new=T)
polygon(x=dens$y, y=dens$x, col="grey70", border=NA) ; par(new=T)

par(fig=c(0.81,.99, 0,0.8), mar=c(4,1,0,2), xpd=T, new=T)
ccsOTUs <- rownames(scatterplot_mat)[! scatterplot_mat$qualifier=="gray30"]
plot(y=log(scatterplot_mat[ccsOTUs,]$abundance),
     x=jitter(rep(1,length(ccsOTUs)),1.1),
     pch=scatterplot_mat[ccsOTUs,]$pch, 
     cex=scatterplot_mat[ccsOTUs,]$cex,
     col=as.character(scatterplot_mat[ccsOTUs,]$qualifier), #     col="grey30",
     ylim=yrange, axes=F, ann=F)


## upper plot
par(fig=c(0,0.8, 0.8,1), mar=c(0,4,3,0), new=T)
dens2 <- density(scatterplot_mat$node_degree)
plot(x=dens2$x, y=dens2$y, xlim=xrange, type="l", col="transparent", axes=F, ann=F)
polygon(x=dens2$x, y=dens2$y, col="grey70", border=NA) ; par(new=T)

par(fig=c(0,0.8, 0.81,0.99), mar=c(0,4,3,0), xpd=T, new=T)
plot(x=scatterplot_mat[ccsOTUs,]$node_degree,
     y=jitter(rep(1,length(ccsOTUs)),1.1),
     pch=scatterplot_mat[ccsOTUs,]$pch, 
     cex=scatterplot_mat[ccsOTUs,]$cex,
     col=as.character(scatterplot_mat[ccsOTUs,]$qualifier), #col="grey30",
     xlim=xrange, axes=F, ann=F)

}
