# Supplementary material for: Cropping practices manipulate abundance patterns of root and soil microbiome members paving the way to smart farming
Source: Microbiome. 2018 Jan 16;6:14. doi: 10.1186/s40168-017-0389-9 (PMC5771023; doi:10.1186/s40168-017-0389-9)
Supplement: Supplementary file 4 — A zip archive comprising the command line code and necessary input files needed to replicate bioinformatic analysis. (ZIP 628 kb) [file 40168_2017_389_MOESM4_ESM.zip › R_Input/plotOTU.R]

plotOTU <- function(sample_table, count_matrix, OTU_id, sample_factor, type = "bar", ...) {
  stopifnot(all(rownames(sample_table) == colnames(count_matrix)))
  f <- factor(sample_table[, sample_factor])
  y <- count_matrix[match(OTU_id, rownames(count_matrix)), ]
  if (type == "bar") {
    ord <- order(f, y)
    barplot(y[ord], col = f[ord], cex.names = 0.45, cex.axis = 0.7, las = 2, ...)
    legend("topleft", legend = levels(f), col = 1:nlevels(f), pch = 15, bty = "n")
  } else if (type == "box") {
    boxplot(y ~ f, outpch = NA, ...)
    points(y ~ jitter(as.numeric(f)), col = f, pch = 21, bg = f)
    lines(1:nlevels(f), sapply(split(y, f = f), mean), col = "grey", lwd = 3)
    points(1:nlevels(f), sapply(split(y, f = f), mean), col = "grey", pch = "*", cex = 3)
  }
}
