# Supplementary material for: Cropping practices manipulate abundance patterns of root and soil microbiome members paving the way to smart farming
Source: Microbiome. 2018 Jan 16;6:14. doi: 10.1186/s40168-017-0389-9 (PMC5771023; doi:10.1186/s40168-017-0389-9)
Supplement: Supplementary file 4 — A zip archive comprising the command line code and necessary input files needed to replicate bioinformatic analysis. (ZIP 628 kb) [file 40168_2017_389_MOESM4_ESM.zip › R_Input/star_shape.R]

mystar <- function(coords, v=NULL, params) {
  vertex.color <- params("vertex", "color")
  if (length(vertex.color) != 1 && !is.null(v)) {
    vertex.color <- vertex.color[v]
  }
  vertex.size  <- 1/100 * params("vertex", "size")
  if (length(vertex.size) != 1 && !is.null(v)) {
    vertex.size <- vertex.size[v]
  }
  vertex.frame.color <- params("vertex", "frame.color")
  if (length(vertex.frame.color) != 1 && !is.null(v)) {
    vertex.frame.color <- vertex.frame.color[v]
  }
  norays <- params("vertex", "norays")
  if (length(norays) != 1 && !is.null(v)) {
    norays <- norays[v]
  }
  
  mapply(coords[,1], coords[,2], vertex.color, vertex.size, vertex.frame.color, norays,
         FUN=function(x, y, bg,size,frame.color, nor) {
           symbols(x=x, y=y,bg=bg,fg=vertex.frame.color,
                   stars=matrix(c(size,size/2), nrow=1, ncol=nor*2),
                   add=TRUE, inches=FALSE)
         })
}
# no clipping, edges will be below the vertices anyway
add_shape("star", clip=shape_noclip,
          plot=mystar, parameters=list(frame.color=1,vertex.norays=8))
