# Supplementary material for: Cropping practices manipulate abundance patterns of root and soil microbiome members paving the way to smart farming
Source: Microbiome. 2018 Jan 16;6:14. doi: 10.1186/s40168-017-0389-9 (PMC5771023; doi:10.1186/s40168-017-0389-9)
Supplement: Supplementary file 4 — A zip archive comprising the command line code and necessary input files needed to replicate bioinformatic analysis. (ZIP 628 kb) [file 40168_2017_389_MOESM4_ESM.zip › R_Input/triangle_shape.R]

# triangle vertex shape
mytriangle <- function(coords, v=NULL, params) {
  vertex.color <- params("vertex", "color")
  if (length(vertex.color) != 1 && !is.null(v)) {
    vertex.color <- vertex.color[v]
  }
  vertex.size <- 1/200 * params("vertex", "size")
  if (length(vertex.size) != 1 && !is.null(v)) {
    vertex.size <- vertex.size[v]
  }
  vertex.frame.color <- params("vertex", "frame.color")
  if (length(vertex.frame.color) != 1 && !is.null(v)) {
    vertex.frame.color <- vertex.frame.color[v]
  }
  
  symbols(x=coords[,1], y=coords[,2], fg=vertex.frame.color, bg=vertex.color,
          stars=cbind(vertex.size, vertex.size, vertex.size),
          add=TRUE, inches=FALSE)
}
# clips as a circle
add_shape("triangle", clip=shapes("circle")$clip,
          plot=mytriangle)
