# Supplementary material for: Cropping practices manipulate abundance patterns of root and soil microbiome members paving the way to smart farming
Source: Microbiome. 2018 Jan 16;6:14. doi: 10.1186/s40168-017-0389-9 (PMC5771023; doi:10.1186/s40168-017-0389-9)
Supplement: Supplementary file 4 — A zip archive comprising the command line code and necessary input files needed to replicate bioinformatic analysis. (ZIP 628 kb) [file 40168_2017_389_MOESM4_ESM.zip › R_Input/variance_functions.R]

variability_table <- function(cca){
  
  chi <- c(cca$tot.chi, cca$CCA$tot.chi, cca$CA$tot.chi)
  variability_table <- cbind(chi, chi / chi[1])
  colnames(variability_table) <- c("inertia", "proportion")
  rownames(variability_table) <- c("total", "constrained", "unconstrained") 
  return(variability_table)
  
}

cca_ci <- function(cca, permutations = 5000) {
  
  var_tbl <- variability_table(cca)
  p <- permutest(cca, permutations=permutations)
  ci <- quantile(p$F.perm, 
                 c(.05, .95)) * p$chi[1] / var_tbl["total", "inertia"]
  return(ci)
  
}

cap_var_props <- function(cca){
  
  eig_tot <- sum(cca$CCA$eig)
  var_propdf <- cca$CCA$eig / eig_tot
  return(var_propdf)
}
