# Supplementary material for: Cropping practices manipulate abundance patterns of root and soil microbiome members paving the way to smart farming
Source: Microbiome. 2018 Jan 16;6:14. doi: 10.1186/s40168-017-0389-9 (PMC5771023; doi:10.1186/s40168-017-0389-9)
Supplement: Supplementary file 4 — A zip archive comprising the command line code and necessary input files needed to replicate bioinformatic analysis. (ZIP 628 kb) [file 40168_2017_389_MOESM4_ESM.zip › R_Input/vennDia.R]

###############################################
## Plot a 2-Way, 3-Way or 4-Way Venn Diagram ##
###############################################
## NOTE: 
## This script has been replaced by overLapper.R, which provides much more 
## powerful and scalable utilities. 
## The new overLapper.R script is available at: 
##     http://faculty.ucr.edu/~tgirke/Documents/R_BioCond/R_BioCondManual.html#R_graphics_venn

## Author: Thomas Girke
## Last update: Nov 6, 2008
## Utility: Plots a non-proportional 2-, 3- or 4-way venn diagram based on overlaps among data sets (vectors)
## Detailed instructions for running this script are given at the end of this page.

## Define venndiagram function
venndiagram <- function(x=x, y=y, z=z, w=w, unique=T, title="Venn Diagram", labels=c("x", "y", "z", "w"), lines=1, lcol=1, tcol=1, diacol=1, plot=T, type="3", printsub=TRUE, ...) {
  ## Remove duplicates and NA fields in x, y, z and w
  if(unique==T) {
    x <- unique(x); x <- as.vector(na.omit(x))
    y <- unique(y); y <- as.vector(na.omit(y))
    if(!missing("z")) {
      z <- unique(z); z <- as.vector(na.omit(z))
    }
    if(!missing("w")) {
      w <- unique(w); w <- as.vector(na.omit(w))
    }
  }
  
  ## Check valid type selection
  if(!type %in% c("2", "2map", "3", "3map", "4", "4map", "4el", "4elmap")) {
    return("Error: the 'type' argument can only be set to one of these values: 2, 2map, 3, 3map, 4, 4map, 4el, 4elmap.")	
  }
  
  ## Plot a 2-way venn diagram
  if(type=="2") {
    # Define ovelap queries 
    q1 <- x[x %in% y]
    q2 <- x[!x %in% y]
    q3 <- y[!y %in% x]
    
    ## Store query vectors in list
    qlist <- list(q1=q1, q2=q2, q3=q3)
    
    ## Perfom query counts
    count <- unlist(lapply(qlist, length))
    countDF <- data.frame(query=names(count) , count=as.vector(count))
    olDF <- data.frame(x=c(5.0, 3.1, 7.0), y=c(6.1, 6.1, 6.1), count=countDF$count)
    if(printsub==TRUE) {mysub <- paste(paste("N unique: xy =", length(unique(c(x,y)))), paste("; x =", length(unique(x))), paste("; y =", length(unique(y))), sep="")} else {mysub <- ""}		
    if(plot==T) {
      ## Plot the 2-way venn diagram
      symbols(x=c(4, 6), y = c(6, 6), circles=c(2, 2), xlim=c(0, 10), ylim=c(0, 10), inches=F, main=title, sub=mysub, xlab="", ylab="",  xaxt="n", yaxt="n", bty="n", fg=lines, ...); 
      text(olDF$x, olDF$y, olDF$count, col=tcol, ...); text(c(2.0, 8.0), c(8.8, 8.8), labels[1:2], col=lcol, ...)
    }
    
    ## Return query list 
    return(qlist)
  }
  
  ## Plot 2-way mapping venn diagram
  if(type=="2map") {
    olDFdebug <- data.frame(x=c(5.0, 3.1, 7.0), y=c(6.1, 6.1, 6.1), count=paste("q", 1:3, sep=""), ...)
    symbols(x=c(4, 6), y = c(6, 6), circles=c(2, 2), xlim=c(0, 10), ylim=c(0, 10), inches=F, main="Mapping Venn Diagram", xlab="", ylab="",  xaxt="n", yaxt="n", bty="n", fg=lines, ...); 
    text(olDFdebug$x, olDFdebug$y, olDFdebug$count, col=tcol, ...); text(c(2.0, 8.0), c(8.8, 8.8), paste(labels[1:2], "=", c("x","y")), col=lcol, ...)
  }
  
  ## Plot a 3-way venn diagram
  if(type=="3") {
    ## Define ovelap queries 
    q1 <- x[x %in% y & x %in% z]
    q2 <- x[x %in% z]; q2 <- q2[!q2 %in% y]
    q3 <- y[y %in% z]; q3 <- q3[!q3 %in% x]
    q4 <- x[x %in% y]; q4 <- q4[!q4 %in% z]
    q5 <- x[!x %in% y]; q5 <- q5[!q5 %in% z]
    q6 <- y[!y %in% z]; q6 <- q6[!q6 %in% x]
    q7 <- z[!z %in% x]; q7 <- q7[!q7 %in% y]
    
    ## Store query vectors in list
    qlist <- list(q1=q1, q2=q2, q3=q3, q4=q4, q5=q5, q6=q6, q7=q7)
    
    ## Perfom query counts
    count <- unlist(lapply(qlist, length))
    countDF <- data.frame(query=names(count) , count=as.vector(count))
    olDF <- data.frame(x=c(5.0, 3.8, 6.3, 5.0, 3.0, 7.0, 5.0), y=c(5.6, 4.6, 4.6, 6.9, 6.5, 6.5, 3.0), count=countDF$count)
    if(printsub==TRUE) {mysub <- paste(paste("N unique: xyz =", length(unique(c(x,y,z)))), paste("; x =", length(unique(x))), paste("; y =", length(unique(y))), paste("; z =", length(unique(z))), sep="")} else { mysub <- "" }
    if(plot==T) {
      ## Plot the 3-way venn diagram
      symbols(x=c(4, 6, 5), y = c(6, 6, 4), circles=c(2, 2, 2), xlim=c(0, 10), ylim=c(0, 10), inches=F, main=title, sub=mysub, xlab="", ylab="",  xaxt="n", yaxt="n", bty="n", fg=lines, ...); 
      text(olDF$x, olDF$y, olDF$count, col=tcol, ...); text(c(2.0, 8.0, 6.0), c(8.8, 8.8, 1.1), labels[1:3], col=lcol, ...)
    }
    
    ## Return query list 
    return(qlist)
  }
  
  ## Plot 3-way mapping venn diagram
  if(type=="3map") {
    olDFdebug <- data.frame(x=c(5.0, 3.8, 6.3, 5.0, 3.0, 7.0, 5.0), y=c(5.6, 4.6, 4.6, 6.9, 6.5, 6.5, 3.0), count=paste("q", 1:7, sep=""), ...)
    symbols(x=c(4, 6, 5), y = c(6, 6, 4), circles=c(2, 2, 2), xlim=c(0, 10), ylim=c(0, 10), inches=F, main="Mapping Venn Diagram", xlab="", ylab="",  xaxt="n", yaxt="n", bty="n", fg=lines, ...); 
    text(olDFdebug$x, olDFdebug$y, olDFdebug$count, col=tcol, ...); text(c(2.0, 8.0, 6.0), c(8.8, 8.8, 1.1), paste(labels[1:3], "=", c("x","y","z")), col=lcol, ...)
  }
  
  ## Overlap queries for 4-way venn diagram
  if(type=="4" | type=="4el" | type=="4elmap") {
    ## Define ovelap queries 
    xy <- x[x %in% y]; xz <-x[x %in% z]; xw <- x[x %in% w]; yz <- y[y %in% z]; yw <- y[y %in% w]; zw <- z[z %in% w]
    q1 <- xy[xy %in% zw]
    q2 <- xw[xw %in% z]; q2 <- q2[!q2 %in% y]
    q3 <- yz[yz %in% w]; q3 <- q3[!q3 %in% x]
    q4 <- yz[yz %in% x]; q4 <- q4[!q4 %in% w]
    q5 <- xw[xw %in% y]; q5 <- q5[!q5 %in% z]
    q6 <- xy[!xy %in% z]; q6 <- q6[!q6 %in% w]
    q7 <- zw[!zw %in% x]; q7 <- q7[!q7 %in% y]
    q8 <- xz[!xz %in% y]; q8 <- q8[!q8 %in% w] 
    q9 <- yw[!yw %in% x]; q9 <- q9[!q9 %in% z]
    q10 <- x[!x %in% c(y,z,w)]
    q11 <- y[!y %in% c(x,z,w)]
    q12 <- z[!z %in% c(x,y,w)]
    q13 <- w[!w %in% c(x,y,z)]
    q14 <- xw[!xw %in% y]; q14 <- q14[!q14 %in% z]
    q15 <- yz[!yz %in% x]; q15 <- q15[!q15 %in% w]
    
    ## Store query vectors in list
    qlist <- list(q1=q1, q2=q2, q3=q3, q4=q4, q5=q5, q6=q6, q7=q7, q8=q8, q9=q9, q10=q10, q11=q11, q12=q12, q13=q13, q14=q14, q15=q15)
    
    ## Perfom query counts
    count <- unlist(lapply(qlist, length))
    countDF <- data.frame(query=names(count) , count=as.vector(count))
    olDF <- data.frame(x=c(4.8, 3.9, 5.7, 3.9, 5.7, 4.8, 4.8, 3.0, 6.5, 3.0, 6.5, 3.0, 6.5, 4.8, 4.8), y=c(5.2, 4.2, 4.2, 6.3, 6.3, 7.2, 3.2, 5.2, 5.2, 7.2, 7.2, 3.2, 3.2, 1.0, 0.4), count=countDF$count)
    
    if(printsub==TRUE) {mysub <- paste(paste("N unique: xyzw =", length(unique(c(x,y,z,w)))), paste("; x =", length(unique(x))), paste("; y =", length(unique(y))), paste("; z =", length(unique(z))), paste("; w =", length(unique(w))), sep="") } else { mysub <- "" }
    
    ## Plot 4-way venn diagram as circles
    if(plot==T & type=="4") {
      symbols(x=c(4, 5.5, 4, 5.5), y = c(6, 6, 4.5, 4.5), circles=c(2, 2, 2, 2), xlim=c(0, 10), ylim=c(0, 10), inches=F, main=title, sub=mysub, xlab="", ylab="",  xaxt="n", yaxt="n", bty="n", fg=lines, ...); 
      text(olDF$x[1:13], olDF$y[1:13], olDF$count[1:13], col=tcol, ...) # rows 14-15 of olDF are printed in last step
      text(c(2.0, 7.5, 2.0, 7.5), c(8.3, 8.3, 2.0, 2.0), labels, col=lcol, ...)
      text(c(3.8, 3.8), c(1.0, 0.4), c(paste("Only in ", labels[1], " & ", labels[4], ": ", olDF$count[14], sep=""), paste("Only in ", labels[2], " & ", labels[3], ": ", olDF$count[15], sep="")), col=diacol, ...)
    }
    
    ## Plot 4-way venn diagram as ellipses
    if(plot==T & (type=="4el" | type=="4elmap")) {
      olDF <- data.frame(x=c(5.0, 4.2, 6.4, 3.6, 5.8, 2.9, 7.1, 3.1, 6.9, 1.5, 3.5, 6.5, 8.5, 5.0, 5.0), y=c(2.8, 1.4, 4.0, 4.0, 1.4, 5.9, 5.9, 2.2, 2.2, 4.8, 7.2, 7.2, 4.8, 0.7, 6.0), count=countDF$count)
      ## Plot ellipse
      plotellipse <- function (center=c(1,1), radius=c(1,2), rotate=1, segments=360, xlab="", ylab="", ...) {
        angles <- (0:segments) * 2 * pi/segments  
        rotate <- rotate*pi/180
        ellipse <- cbind(radius[1] * cos(angles), radius[2] * sin(angles))
        ellipse <- cbind( ellipse[,1]*cos(rotate) + ellipse[,2]*sin(rotate), ellipse[,2]*cos(rotate) - ellipse[,1]*sin(rotate) )
        ellipse <- cbind(center[1]+ellipse[,1], center[2]+ellipse[,2])	
        plot(ellipse, type = "l", xlim = c(0, 10), ylim = c(0, 10), xlab = "", ylab = "", ...)
      }
      ## Plot ellipse as 4-way venn diagram
      ellipseVenn <- function(lines=lines, olDF, title=title, labels=labels, sub=mysub, main, lcol=lcol, tcex=1.3, ...) {
        split.screen(c(1,1))
        plotellipse(center=c(3.5,3.6), radius=c(2,4), rotate=-35, segments=360, xlab="", ylab="", col=lines[1], axes=FALSE, main=title, sub=mysub, ...)
        screen(1, new=FALSE)
        plotellipse(center=c(4.7,4.4), radius=c(2,4), rotate=-35, segments=360, xlab="", ylab="", col=lines[2], axes=FALSE, ...)
        screen(1, new=FALSE)
        plotellipse(center=c(5.3,4.4), radius=c(2,4), rotate=35, segments=360, xlab="", ylab="", col=lines[3], axes=FALSE, ...)
        screen(1, new=FALSE)
        plotellipse(center=c(6.5,3.6), radius=c(2,4), rotate=35, segments=360, xlab="", ylab="", col=lines[4], axes=FALSE, ...)
        text(olDF[1:15,1], olDF[1:15,2], olDF[1:15,3], col=tcol, ...)
        text(c(0.4, 2.8, 7.5, 9.4), c(7.3, 8.3, 8.3, 7.3), labels, col=lcol, ...)
        close.screen(all=TRUE) 
      }
      ## Plot 4-way ellipse venn diagram
      if(type=="4el") {
        ellipseVenn(olDF=olDF, lcol=lcol, lines=lines, labels=labels, title=title, ...)
      }
      
      ## Plot 4-way ellipse mapping venn diagram
      if(type=="4elmap") {
        olDFdebug <- data.frame(x=c(5.0, 4.2, 6.4, 3.6, 5.8, 2.9, 7.1, 3.1, 6.9, 1.5, 3.5, 6.5, 8.5, 5.0, 5.0), y=c(2.8, 1.4, 4.0, 4.0, 1.4, 5.9, 5.9, 2.2, 2.2, 4.8, 7.2, 7.2, 4.8, 0.7, 6.0), count=paste("q", 1:15, sep=""), ...)
        ellipseVenn(olDF=olDFdebug, lcol=lcol, lines=lines, labels=paste(labels, "=", c("x","y","z","w")), title="Mapping Venn Diagram", ...)
      }
    }
    
    ## Return query list 
    return(qlist)
  }
  
  ## Plot 4-way circle mapping venn diagram
  if(type=="4map") {
    olDFdebug <- data.frame(x=c(4.8, 3.9, 5.7, 3.9, 5.7, 4.8, 4.8, 3.0, 6.5, 3.0, 6.5, 3.0, 6.5, 4.8, 4.8), y=c(5.2, 4.2, 4.2, 6.3, 6.3, 7.2, 3.2, 5.2, 5.2, 7.2, 7.2, 3.2, 3.2, 1.0, 0.4), count=paste("q", 1:15, sep=""), ...)
    symbols(x=c(4, 5.5, 4, 5.5), y = c(6, 6, 4.5, 4.5), circles=c(2, 2, 2, 2), xlim=c(0, 10), ylim=c(0, 10), inches=F, main="Mapping Venn Diagram", xlab="", ylab="",  xaxt="n", yaxt="n", bty="n", fg=lines, ...); 
    text(olDFdebug$x[1:13], olDFdebug$y[1:13], olDFdebug$count[1:13], col=tcol, ...); text(c(2.0, 7.5, 2.0, 7.5), c(8.3, 8.3, 2.0, 2.0), paste(labels, "=", c("x","y","z","w")), col=lcol, ...)
    text(c(3.8, 3.8), c(0.97, 0.36), c(paste("Only in ", labels[1], " & ", labels[4], ": ", olDFdebug$count[14], sep=""), paste("Only in ", labels[2], " & ", labels[3], ": ", olDFdebug$count[15], sep="")), col=tcol, ...)
  }
  
}

## Generate overlap reports
olReport <- function(qlist=qlist, missing=".", type=1) {
  ## Check valid type selection
  if(!type %in% c(1, 2, 3, 4)) {
    return("Error: the 'type' argument can only be set to the values: 1, 2 or 3.")	
  }
  
  ## Output data frame with overlap keys in separate columns
  if(type==1) {
    ids <- sort(unique(as.vector(unlist(qlist))))
    qDF <- matrix(ids, nrow=length(ids), ncol=length(qlist), dimnames=list(1:length(ids), names(qlist)))
    lqDF <- as.data.frame(lapply(names(qlist), function(x) qDF[,x] %in% qlist[[x]]))
    colnames(lqDF) <- colnames(qDF)
    lqDF <- as.matrix(lqDF)
    qDF[!lqDF] <- missing
    qDF <- data.frame(IDs=ids, qDF)
    return(qDF)
  }
  
  ## Output data frame with overlap section numbers (qNo) in one column
  if(type==3) {
    collapsedDF <- data.frame(IDs=as.vector(unlist(qlist)), qNo=rep(names(qlist), sapply(qlist, length)))
    collapsedDF <- collapsedDF[order(collapsedDF$IDs), ]
    rownames(collapsedDF) <- 1:length(collapsedDF[, 1])
    return(collapsedDF)
  }
  
  ## Output data frame with overlap counts
  if(type==2) {
    qStat <- data.frame(count=sapply(qlist, length))
    return(qStat)
  }
  
  ## Output presence-absence matrix 
  if(type==4) {
    ids <- sort(unique(as.vector(unlist(qlist))))
    qDF <- matrix(ids, nrow=length(ids), ncol=length(qlist), dimnames=list(1:length(ids), names(qlist)))
    lqDF <- as.data.frame(lapply(names(qlist), function(x) qDF[,x] %in% qlist[[x]]))
    colnames(lqDF) <- colnames(qDF)
    lqDF <- as.matrix(lqDF)
    lqDF[lqDF] <- 1
    lqDF[!lqDF] <- 0
    rownames(lqDF) <- ids
    lqDF <- lqDF[names(rev(sort(rowSums(lqDF)))),]
    return(lqDF)
  }
}

########################
## Usage of Functions ##
########################

## source("http://faculty.ucr.edu/~tgirke/Documents/R_BioCond/My_R_Scripts/vennDia.R") 
## Imports the required functions from the vennDia.R script for generating 2-, 3-
## and 4-sample venn diagrams. To analyze more than 4 samples, the Intersect Plot
## methods often provide reasonable alternatives. These methods are much more
## scalable than venn comparisons, but lack their logical 'not in' relations.

## For 4-way venn diagrams, the provided venn diagram function has the option to
## plot them as ellipses or circles. The ellipse version provides the
## geometrically correct solution, while the circle representation is a
## pseudo-venn diagram that misses two overlap sectors, but is sometimes easier to
## navigate.

## Note: the input data sets need to be provided as vector objects, while the
## results will be organized in a list object (see 'qlist'). Subsequently, this
## list object can be summarized in a data frame with the provided olReport
## function (see last steps). In addition, each venn diagram type can be plotted
## in form of a mapping diagram to associate the intersect lists with the
## corresponding overlap sections. This is achieved with the 'type' argument that
## can have the values: "2", "2map", "3", "3map", "4", "4map", "4el" and "4elmap".

## x <- sample(letters, 18); y <- sample(letters, 16); z <- sample(letters, 20); w <- sample(letters, 22) 
## Creates a random sample data set of vectors populated with sample keys. As a reminder: copy & paste 
## from Excel into R is possible with the 'read.delim("clipboard")' or 'read.delim(pipe("pbpaste"))' functions.

## qlist <- venndiagram(x=x, y=y, unique=T, title="2-Way Venn Diagram", labels=c("Sample1", "Sample2"), plot=T, lines=c(2,3), lcol=c(2,3), tcol=c(2,1,1), lwd=3, cex=1.3, printsub=T, type="2") 
## Plots a non-proportional 2-way venn diagram for the provided vectors x and y. In additon, the 
## function returns the result keys for each individual overlap query in form of a list object, 
## which is named here 'qlist'. With the setting 'plot=F' one can turn off the plotting behavior 
## to obtain only this overlap list object. This is often useful for large-scale analyses. If the 
## argument 'type' is set to "2map", then the corresponding mapping diagram will be printed instead. 
## When the 'unique argument is set to TRUE, duplicated entries and empty fields (NAs) will be removed 
## within each provided vector.

## qlist <- venndiagram(x=x, y=y, z=z, unique=T, title="3-Way Venn Diagram", labels=c("Sample1", "Sample2", "Sample3"), plot=T, lines=c(2,3,4), lcol=c(2,3,4), tcol=c(2,1,1,1,1,1,1), lwd=3, cex=1.3, printsub=T, type="3") 
## Plots a non-proportional 3-way venn diagram for the provided vectors x, y and z. To map the different 
## query types to the diagram, set the argument 'type' to "3map".

## qlist <- venndiagram(x=x, y=y, z=z, w=w, unique=T, title="4-Way Venn Diagram", labels=c("Sample1", "Sample2", "Sample3", "Sample4"), plot=T, lines=c(2,3,4,6), lcol=c(2,3,4,6), tcol=1, lwd=3, cex=1, printsub=T, type="4") 
## Plots a 4-way venn diagram as circles for the provided vectors x, y, z and w. To map the different 
## query types to the diagram, set the argument 'type' to "4map". Note that the diagonal overlap counts, 
## "only in Sample1 & Sample4" and "only in Sample2 & Sample3", are provided below the plot. In this 
## representation, the total number of entries in a given sample is equal to the sum of the values in 
## a circle plus its corresponding diagonal count below the plot.

## qlist <- venndiagram(x=x, y=y, z=z, w=w, unique=T, title="4-Way Venn Diagram", labels=c("Sample1", "Sample2", "Sample3", "Sample4"), plot=T, lines=c(2,3,4,6), lcol=c(2,3,4,6), tcol=1, lwd=3, cex=1, printsub=T, type="4el") 
## Plots a 4-way venn diagram as ellipses for the provided vectors x, y, z and w. To map the different 
## query types to the diagram, set the argument 'type' to "4elmap".

## olReport(qlist=qlist, missing=".", type=1); olReport(qlist=qlist, type=3); olReport(qlist=qlist, type=2) 
## The function 'olReport()' returns the overlap results (here stored in qlist) in different formats: 
## 'type=1' returns a data frame containing the overlap keys in separate columns, 'type=3' returns the 
## overlap section numbers in one column and 'type=2' the overlap counts.

## x11(); count <- olReport(qlist=qlist, type=2); barplot(as.matrix(t(count)), beside=T, col=rainbow(length(count[,1]))) 
## Generates a bar plot for the overlap counts.
