# Supplementary material for: Cropping practices manipulate abundance patterns of root and soil microbiome members paving the way to smart farming
Source: Microbiome. 2018 Jan 16;6:14. doi: 10.1186/s40168-017-0389-9 (PMC5771023; doi:10.1186/s40168-017-0389-9)
Supplement: Supplementary file 4 — A zip archive comprising the command line code and necessary input files needed to replicate bioinformatic analysis. (ZIP 628 kb) [file 40168_2017_389_MOESM4_ESM.zip › Hartman_et_al_2017_Rscript.R]

rm(list=ls())
setwd("~/Dropbox/FAST/Additional file 4/R_Input/")
output <- "~/Dropbox/FAST/Additional file 4/R_Output/"
library(BiodiversityR) #package ???tcltk??? is not available (for R version 3.2.2)
library(ggplot2)
library(vegan)
library(reshape2)
library(Hmisc)
library(plotrix)
library(phyloseq)
library(MASS)
# library(bioDist) #package ???bioDist??? is not available (for R version 3.2.2)
library(igraph)
library(car)
library(coin)
library(edgeR)
library(formatR)
library(gridExtra)
library(gplots)
library(indicspecies)
library(sciplot)
library(ape)
library(grid)
library(RVAideMemoire)
library(gridBase)
library(TukeyC)
library(corrplot)
library(userfriendlyscience)
library(caret)
library(multcompView)
source("vennDia.R")
source("CorrDF.R")
source("plotOTU.R")
source("cor.mtest.R")
source("variance_functions.R")
source("maPalette.R")
source("triangle_shape.R")
source("star_shape.R")
debuggingState(on=FALSE)
options(scipen=10)


###################################
##### Import and prepare data #####
###################################

#######################
##### 16S #####
#######################

##### Import Data #####
otu_16s <- read.table("FAST16S_OTU_ab2_id97.txt", row.names=1,sep="\t", header=T, blank.lines.skip=F, check.names=F)
otu_16s <- as.matrix(otu_16s)
rownames(otu_16s) <- paste("b", rownames(otu_16s), sep="")

##### Import design file #####
design_16s <- read.table("16S_ITS_design.txt", header=T, row.names=1, stringsAsFactors=F, na.strings="NA")
design_16s$Block <- factor(design_16s$Block,c("F2.1","F2.2","F2.3","F2.4"))
design_16s$Type <-factor(design_16s$Type,c("Soil","Root"))
design_16s$Fsys <- factor(design_16s$Fsys,c("C","O"))
design_16s$Tillage <- factor(design_16s$Tillage,c("IT","RT","NT"))
design_16s$FsysT <- factor(design_16s$FsysT ,c("C-IT","C-NT","O-IT","O-RT"))
design_16s$TypeFsysT <- factor(design_16s$TypeFsysT,c("Soil_C-IT","Soil_C-NT","Soil_O-IT","Soil_O-RT","Root_C-IT", "Root_C-NT","Root_O-IT","Root_O-RT"))
str(design_16s)

##### Import Taxonomy #####
tax_16s <- read.table("FAST16S_barcode_OTU_ab2_id97_tax_assignments.txt", row.names=1, sep="\t", header=F ,stringsAsFactors=F,quote="")
rownames(tax_16s) <- paste("b",rownames(tax_16s),sep="")
tax_16s[tax_16s==""] <- "unassigned"
tax_16s[tax_16s=="uncultured bacterium"] <- "unassigned"
tax_16s[tax_16s=="uncultured"] <- "unassigned"
colnames(tax_16s) <- c("Kingdom","Phylum","Class","Order", "Family", "Genus", "Species","C")

# create separate taxonomy label specifying classes of Proteobacteria
tax_16s$labels <- tax_16s$Phylum
tax_16s[ rownames(tax_16s)[tax_16s$Class=="Alphaproteobacteria" ], ]$labels <- "Alphaproteobacteria"
tax_16s[ rownames(tax_16s)[tax_16s$Class=="Betaproteobacteria" ], ]$labels <- "Betaproteobacteria"
tax_16s[ rownames(tax_16s)[tax_16s$Class=="Gammaproteobacteria" ], ]$labels <- "Gammaproteobacteria"
tax_16s[ rownames(tax_16s)[tax_16s$Class=="Deltaproteobacteria" ], ]$labels <- "Deltaproteobacteria"
table(tax_16s$labels)


##### Store Cyanobacteria and mitrochrondia sequeces #####
unique(tax_16s$Kingdom)
table(tax_16s$Kingdom)

table(tax_16s$Phylum)
r1 <- rownames(tax_16s[tax_16s$Phylum=="Cyanobacteria",])

unique(tax_16s$Family)
r2 <- c(rownames(tax_16s[tax_16s$Family=="mitochondria",]))

otus_remove_16s <- c(r1,r2)

## Remove these from otu table, tax table
otu_filter_16s <- otu_16s[-which(rownames(otu_16s) %in% otus_remove_16s),]
tax_filter_16s <- tax_16s[rownames(otu_filter_16s),]
design_filter_16s <- droplevels(design_16s[rownames(design_16s) %in% colnames(otu_filter_16s),])
design_filter_16s <- design_filter_16s[colnames(otu_filter_16s),]

dim(otu_filter_16s)
dim(tax_filter_16s)
dim(design_filter_16s)

###### 16S sequence and OTU counts ######
sum(colSums(otu_filter_16s))
sort(colSums(otu_filter_16s))
median(colSums(otu_filter_16s))

nrow(tax_filter_16s)
table(tax_filter_16s$Kingdom)

## Export filtered OTU table for multiple rarefactions in QIIME
write.table(otu_filter_16s,paste(output,"otu_filter_16s.txt",sep=""),sep="\t",quote=F)

## Order taxonmy file by OTU
otu_order_16s <- match(rownames(otu_filter_16s), rownames(tax_filter_16s))
tax_filter_16s <- tax_filter_16s[otu_order_16s,]

##### Calculate % sequences removed #####
cyano_otu <- otu_16s[r1,]; dim(cyano_otu); length(r1)

sum(colSums(cyano_otu))/sum(colSums(otu_16s))*100

mito_otu <- otu_16s[r2,]; dim(mito_otu); length(r2)

sum(sum(mito_otu))/sum(colSums(otu_16s))*100

##### Define sample types #####
soilsamples <- rownames(design_filter_16s)[which(design_filter_16s$Type == "Soil")]
rootsamples <- rownames(design_filter_16s)[which(design_filter_16s$Type == "Root")]

##### Total number of soil / root OTUs #####
soil_16s_otu <- otu_filter_16s[,soilsamples]
soil_16s_otu <- soil_16s_otu[rowSums(soil_16s_otu) > 0,]
nrow(soil_16s_otu)

root_16s_otu <- otu_filter_16s[,rootsamples]
root_16s_otu <- root_16s_otu[rowSums(root_16s_otu) > 0,]
nrow(root_16s_otu)

##### Plot sequence counts across sample types #####
par(las=2,mar=c(6,6,1,5))
plot((1:8),ylim=c(0,50000),type="n",ann=F,axes=F)

boxplot(colSums(otu_filter_16s[,rownames(design_filter_16s)[which(design_filter_16s$TypeFsysT=="Root_C-IT")]]),add=T,at=1,ann=F,axes=F)
stripchart(colSums(otu_filter_16s[,rownames(design_filter_16s)[which(design_filter_16s$TypeFsysT=="Root_C-IT")]]),pch=19,add=T,vertical=T,at=1)

boxplot(colSums(otu_filter_16s[,rownames(design_filter_16s)[which(design_filter_16s$TypeFsysT=="Root_C-NT")]]),add=T,at=2,ann=F,axes=F)
stripchart(colSums(otu_filter_16s[,rownames(design_filter_16s)[which(design_filter_16s$TypeFsysT=="Root_C-NT")]]),pch=19,add=T,vertical=T,at=2)

boxplot(colSums(otu_filter_16s[,rownames(design_filter_16s)[which(design_filter_16s$TypeFsysT=="Root_O-IT")]]),add=T,at=3,ann=F,axes=F)
stripchart(colSums(otu_filter_16s[,rownames(design_filter_16s)[which(design_filter_16s$TypeFsysT=="Root_O-IT")]]),pch=19,add=T,vertical=T,at=3)

boxplot(colSums(otu_filter_16s[,rownames(design_filter_16s)[which(design_filter_16s$TypeFsysT=="Root_O-RT")]]),add=T,at=4,ann=F,axes=F)
stripchart(colSums(otu_filter_16s[,rownames(design_filter_16s)[which(design_filter_16s$TypeFsysT=="Root_O-RT")]]),pch=19,add=T,vertical=T,at=4)

boxplot(colSums(otu_filter_16s[,rownames(design_filter_16s)[which(design_filter_16s$TypeFsysT=="Soil_C-IT")]]),add=T,at=5,ann=F,axes=F)
stripchart(colSums(otu_filter_16s[,rownames(design_filter_16s)[which(design_filter_16s$TypeFsysT=="Soil_C-IT")]]),pch=19,add=T,vertical=T,at=5)

boxplot(colSums(otu_filter_16s[,rownames(design_filter_16s)[which(design_filter_16s$TypeFsysT=="Soil_C-NT")]]),add=T,at=6,ann=F,axes=F)
stripchart(colSums(otu_filter_16s[,rownames(design_filter_16s)[which(design_filter_16s$TypeFsysT=="Soil_C-NT")]]),pch=19,add=T,vertical=T,at=6)

boxplot(colSums(otu_filter_16s[,rownames(design_filter_16s)[which(design_filter_16s$TypeFsysT=="Soil_O-IT")]]),add=T,at=7,ann=F,axes=F)
stripchart(colSums(otu_filter_16s[,rownames(design_filter_16s)[which(design_filter_16s$TypeFsysT=="Soil_O-IT")]]),pch=19,add=T,vertical=T,at=7)

boxplot(colSums(otu_filter_16s[,rownames(design_filter_16s)[which(design_filter_16s$TypeFsysT=="Soil_O-RT")]]),add=T,at=8,ann=F,axes=F)
stripchart(colSums(otu_filter_16s[,rownames(design_filter_16s)[which(design_filter_16s$TypeFsysT=="Soil_O-RT")]]),pch=19,add=T,vertical=T,at=8)

axis(1,labels=FALSE)
staxlab(side=1,at=1:8,labels=levels(design_filter_16s$TypeFsysT),srt=45)
axis(2,at=seq(0,50000,10000))
title(ylab="Number of Sequences",line=5)
title(main="Raw sequence counts")

kruskal.test(colSums(otu_filter_16s)~design_filter_16s$Type)
kruskal.test(colSums(otu_filter_16s[,rownames(design_filter_16s)[which(design_filter_16s$Type=="Soil")]])~design_filter_16s[design_filter_16s$Type=="Soil",]$FsysT)
kruskal.test(colSums(otu_filter_16s[,rownames(design_filter_16s)[which(design_filter_16s$Type=="Root")]])~design_filter_16s[design_filter_16s$Type=="Root",]$FsysT)


#######################
##### ITS #####
#######################

#### Import OTU table #####
otu_its <- read.table("FAST_ITS_OTU_ab2_id97.txt",row.names=1,sep="\t",header=T,
                      blank.lines.skip=F,check.names=F)
otu_its <- as.matrix(otu_its)
rownames(otu_its) <- paste("f",rownames(otu_its),sep="")


##### Import design file #####
design_its <- read.table("16S_ITS_design.txt",header=T,row.names=1,stringsAsFactors=F)
design_its$Block <- factor(design_its$Block,c("F2.1","F2.2","F2.3","F2.4"))
design_its$Type <-factor(design_its$Type,c("Soil","Root"))
design_its$Fsys <- factor(design_its$Fsys,c("C","O"))
design_its$Tillage <- factor(design_its$Tillage,c("IT","RT","NT"))
design_its$FsysT <- factor(design_its$FsysT ,c("C-IT","C-NT","O-IT","O-RT"))
design_its$TypeFsysT <- factor(design_its$TypeFsysT,c("Soil_C-IT","Soil_C-NT","Soil_O-IT","Soil_O-RT","Root_C-IT", "Root_C-NT","Root_O-IT","Root_O-RT"))
str(design_its)

##### Import Taxonomy #####
tax_its <- read.table("FAST_ITS_barcode_OTU_ab2_id97_tax_assignments.txt",row.names=1, sep="\t", header=F,stringsAsFactors=F,quote="")
rownames(tax_its) <- paste("f",rownames(tax_its),sep="")
colnames(tax_its) <- c("Kingdom","Phylum","Class","Order", "Family", "Genus", "Species","C")
tax_its[tax_its==""] <- "unassigned"

##### Store Plantae, Protists and sequences of unknown origin and remove #####
#OTUs classified in kingdom Plantae or Protista are removed, as well as those whose kingdom is unassigned

unique(tax_its$Kingdom)
table(tax_its$Kingdom)
r3 <- rownames(tax_its[tax_its$Kingdom == "Plantae",])

r4 <- rownames(tax_its[tax_its$Kingdom == "Protista",])

r5 <- rownames(tax_its[tax_its$Kingdom == "unassigned",])

#r6 <- rownames(tax_its[tax_its$Phylum == "unassigned",])

otus_remove_its <- c(r3,r4,r5)

## Remove these from otu table, tax table
otu_filter_its <- otu_its[-which(rownames(otu_its) %in% otus_remove_its),]
tax_filter_its <- tax_its[rownames(otu_filter_its),]
design_filter_its <- design_its[rownames(design_its) %in% colnames(otu_filter_its),]
design_filter_its <- design_filter_its[colnames(otu_filter_its),]

##### Calculate % sequences removed #####
plant_otu <- otu_its[r3,]; dim(plant_otu); length(r3)
sum(colSums(plant_otu))/sum(colSums(otu_its))*100

protist_otu <- otu_its[r4,]; dim(protist_otu); length(r4)
sum(colSums(protist_otu))/sum(colSums(otu_its))*100

unassign_otu <- otu_its[rownames(otu_its) %in% r5,]; dim(unassign_otu); length(r5)
sum(colSums(unassign_otu))/sum(colSums(otu_its))*100

# unassignphy_otu <- otu_its[rownames(otu_its) %in% r6,]; dim(unassignphy_otu); length(r6)
# sum(colSums(unassignphy_otu))/sum(colSums(otu_its))*100

dim(otu_filter_its)
# Number of OTUs
dim(tax_filter_its)
# Number of samples
dim(design_filter_its)

###### ITS sequence and OTU counts ######
sum(colSums(otu_filter_its))
sort(colSums(otu_filter_its))
median(colSums(otu_filter_its))

nrow(tax_filter_its)
table(tax_filter_its$Kingdom)

## Export filtered OTU table for multiple rarefactions in QIIME
write.table(otu_filter_its,paste(output,"otu_filter_its.txt",sep=""),sep="\t",quote=F)

## Order taxonmy file by OTU
otu_order_its <- match(rownames(otu_filter_its), rownames(tax_filter_its))
tax_filter_its <- tax_filter_its[otu_order_its, ]

##### Define sample types #####
soilsamples <-  rownames(design_filter_its)[which(design_filter_its$Type == "Soil")]
rootsamples <- rownames(design_filter_its)[which(design_filter_its$Type == "Root")]

##### Total number of soil / root OTUs #####
soil_its_otu <- otu_filter_its[,soilsamples]
soil_its_otu <- soil_its_otu[rowSums(soil_its_otu) > 0,]
nrow(soil_its_otu)

root_its_otu <- otu_filter_its[,rootsamples]
root_its_otu <- root_its_otu[rowSums(root_its_otu) > 0,]
nrow(root_its_otu)

##### Plot sequence counts across sample types #####
par(las=2,mar=c(6,6,1,5))
plot((1:8),ylim=c(0,50000),type="n",ann=F,axes=F)

boxplot(colSums(otu_filter_its[,rownames(design_filter_its)[which(design_filter_its$TypeFsysT=="Root_C-IT")]]),add=T,at=1,ann=F,axes=F)
stripchart(colSums(otu_filter_its[,rownames(design_filter_its)[which(design_filter_its$TypeFsysT=="Root_C-IT")]]),pch=19,add=T,vertical=T,at=1)

boxplot(colSums(otu_filter_its[,rownames(design_filter_its)[which(design_filter_its$TypeFsysT=="Root_C-NT")]]),add=T,at=2,ann=F,axes=F)
stripchart(colSums(otu_filter_its[,rownames(design_filter_its)[which(design_filter_its$TypeFsysT=="Root_C-NT")]]),pch=19,add=T,vertical=T,at=2)

boxplot(colSums(otu_filter_its[,rownames(design_filter_its)[which(design_filter_its$TypeFsysT=="Root_O-IT")]]),add=T,at=3,ann=F,axes=F)
stripchart(colSums(otu_filter_its[,rownames(design_filter_its)[which(design_filter_its$TypeFsysT=="Root_O-IT")]]),pch=19,add=T,vertical=T,at=3)

boxplot(colSums(otu_filter_its[,rownames(design_filter_its)[which(design_filter_its$TypeFsysT=="Root_O-RT")]]),add=T,at=4,ann=F,axes=F)
stripchart(colSums(otu_filter_its[,rownames(design_filter_its)[which(design_filter_its$TypeFsysT=="Root_O-RT")]]),pch=19,add=T,vertical=T,at=4)

boxplot(colSums(otu_filter_its[,rownames(design_filter_its)[which(design_filter_its$TypeFsysT=="Soil_C-IT")]]),add=T,at=5,ann=F,axes=F)
stripchart(colSums(otu_filter_its[,rownames(design_filter_its)[which(design_filter_its$TypeFsysT=="Soil_C-IT")]]),pch=19,add=T,vertical=T,at=5)

boxplot(colSums(otu_filter_its[,rownames(design_filter_its)[which(design_filter_its$TypeFsysT=="Soil_C-NT")]]),add=T,at=6,ann=F,axes=F)
stripchart(colSums(otu_filter_its[,rownames(design_filter_its)[which(design_filter_its$TypeFsysT=="Soil_C-NT")]]),pch=19,add=T,vertical=T,at=6)

boxplot(colSums(otu_filter_its[,rownames(design_filter_its)[which(design_filter_its$TypeFsysT=="Soil_O-IT")]]),add=T,at=7,ann=F,axes=F)
stripchart(colSums(otu_filter_its[,rownames(design_filter_its)[which(design_filter_its$TypeFsysT=="Soil_O-IT")]]),pch=19,add=T,vertical=T,at=7)

boxplot(colSums(otu_filter_its[,rownames(design_filter_its)[which(design_filter_its$TypeFsysT=="Soil_O-RT")]]),add=T,at=8,ann=F,axes=F)
stripchart(colSums(otu_filter_its[,rownames(design_filter_its)[which(design_filter_its$TypeFsysT=="Soil_O-RT")]]),pch=19,add=T,vertical=T,at=8)

axis(1,labels=FALSE)
staxlab(side=1,at=1:8,labels=levels(design_filter_its$TypeFsysT),srt=45)
axis(2, at = seq(0, 50000, 10000))
title(ylab = "Number of Sequences", line = 5)
title(main = "Raw sequence counts")

kruskal.test(colSums(otu_filter_its) ~ design_filter_its$Type)
kruskal.test(colSums(otu_filter_its[, rownames(design_filter_its)[which(design_filter_its$Type =="Soil")]]) ~ design_filter_its[design_filter_its$Type == "Soil", ]$FsysT)
kruskal.test(colSums(otu_filter_its[, rownames(design_filter_its)[which(design_filter_its$Type =="Root")]]) ~ design_filter_its[design_filter_its$Type == "Root", ]$FsysT)


#################################
##### Analysis and Figures #####
################################


##### TMM normalize 16S/ITS counts for whole community beta diversity analysis #####

## Apply TMM normalization to entire 16s data set and create phyloseq objects for later analysis
group_16s <- design_filter_16s$TypeFsysT
edgeR_16s <- DGEList(counts=otu_filter_16s, 
                     group=design_filter_16s$TypeFsysT, 
                     genes=tax_filter_16s)

edgeR_16s <- calcNormFactors(edgeR_16s)

## Extract normalized counts
otu_norm_16s <- cpm(edgeR_16s, normalized.lib.sizes=T, log=F)

## Create phyloseq objects
physeq_16s_norm <- phyloseq(otu_table(otu_norm_16s, taxa_are_rows=T),
                            tax_table(as.matrix(tax_filter_16s)),
                            sample_data(design_filter_16s))

## Create bray-curtis dissimiliartiy matrix
all_dis_16s <- vegdist(t(otu_table(physeq_16s_norm)),method="bray")

##### 16s overall PERMANOVA #####
## Perform PERMANVOA testing for sample type and cropping system effects 
paov_all_16s <- adonis(all_dis_16s ~Block+Type*FsysT, data=design_filter_16s, permutations=9999)


## Apply TMM normalization to entire ITS data set and create phyloseq objects for later analysis
group_its <- design_filter_its$TypeFsysT
edgeR_its<- DGEList(counts= otu_filter_its, 
                    group=design_filter_its$TypeFsysT,
                    genes=tax_filter_its)

edgeR_its <- calcNormFactors(edgeR_its)

## Extract normalized counts
otu_norm_its <- cpm(edgeR_its, normalized.lib.sizes=T,log=F)

## Create phyloseq objects
phy_its_norm <- otu_table(otu_norm_its,taxa_are_rows=T)
phy_tax_norm_its <- tax_table(as.matrix(tax_filter_its))
phy_design_its <- sample_data(design_filter_its)
physeq_its_norm <- phyloseq(phy_its_norm,phy_tax_norm_its,phy_design_its)

## Create bray-curtis dissimiliartiy matrix
all_dis_its <- vegdist(t(otu_table(physeq_its_norm)),method="bray")

##### ITS overall PERMANOVA #####
## Perform PERMANVOA testing for sample type and cropping system effects
paov_all_its <- adonis(all_dis_its ~Block+Type*FsysT, data=design_filter_its, permutations=9999)


##### Supplementary Table S2: global PERMANOVA #####
paov_all_16s  
paov_all_its 


##### Supplementary Figure S3: phyla relative abundance plots #####

##### Bacteria

## Express 16S OTU counts as relative abunance percent
otu_16s_RA <- t(t(otu_filter_16s)/colSums(otu_filter_16s)) * 100
colSums(otu_16s_RA)
nrow(otu_16s_RA)

## Get names of bacteria phyla present (use 'labels' as this specifies class within Proteobacteria)
PHYLAnames_16s <- names(sort(table(tax_filter_16s[,"labels"]), decr=T))
length(PHYLAnames_16s)
sort(table(tax_filter_16s[,"labels"]), decr=T)

## Preparation of matrix with relative abundance by phylum
y <- NULL
otunames <- rownames(otu_16s_RA)
for (i in PHYLAnames_16s){
  x <- array(colSums(otu_16s_RA[rownames(tax_filter_16s)[which(tax_filter_16s$labels == paste(i))],,drop=FALSE]))
  y <- rbind(y,x)
}

## Create matrix
rownames(y) <- paste(PHYLAnames_16s)
colnames(y) <- paste(colnames(otu_16s_RA))
PHYLUM_mat_16s <- y
PHYLUM_mat_16s[,1:5]
colSums(PHYLUM_mat_16s)
PHYLUM_mat_16s_mean <- sort(apply(PHYLUM_mat_16s,1,mean),decr=T)
PHYLUM_mat_16s <- PHYLUM_mat_16s[names(PHYLUM_mat_16s_mean),]

## Use hierarchical clustering to order samples
norm_clu_16s <- hclust(all_dis_16s, "average")
norm_clu_16s$height
Beta_labs_16s <- norm_clu_16s$labels
Beta_order_16s <- norm_clu_16s$order
Beta_labs_16s <- Beta_labs_16s[Beta_order_16s]
PHYLUM_mat_16s <- PHYLUM_mat_16s[ ,Beta_labs_16s]


## Soil phyla abundances
PHYLUM_mat_16s_soil <- PHYLUM_mat_16s[,soilsamples]
colSums(PHYLUM_mat_16s_soil)
PHYLUM_mat_16s_soil_mean <- sort(apply(PHYLUM_mat_16s_soil,1,mean),decr=T)
PHYLUM_mat_16s_soil <- PHYLUM_mat_16s_soil[names(PHYLUM_mat_16s_soil_mean),]
PHYLUM_mat_16s_soil_se <- apply(PHYLUM_mat_16s_soil,1,se)[names(PHYLUM_mat_16s_soil_mean)]

length(PHYLUM_mat_16s_soil_mean[PHYLUM_mat_16s_soil_mean > 0])

## Root phyla abundances
PHYLUM_mat_16s_root <- PHYLUM_mat_16s[,rootsamples]
colSums(PHYLUM_mat_16s_root)
PHYLUM_mat_16s_root_mean <- apply(PHYLUM_mat_16s_root,1,mean)[names(PHYLUM_mat_16s_soil_mean)]
PHYLUM_mat_16s_root_se <- apply(PHYLUM_mat_16s_root,1,se)[names(PHYLUM_mat_16s_soil_mean)]

length(PHYLUM_mat_16s_root_mean[PHYLUM_mat_16s_root_mean > 0])


### Defining bOTU colors by phylum (using the taxonomy file)
tax_filter_16s$cols <- tax_filter_16s$labels
table(tax_filter_16s$cols)

# Phyla with MEAN abundances lower than 1% relative abundances
table(apply(PHYLUM_mat_16s, 1, mean) < 1)
low_count_phyla_16s <- rownames(PHYLUM_mat_16s)[sort(apply(PHYLUM_mat_16s, 1, mean), decr=T) < 1]
# attribute grey color
for(i in low_count_phyla_16s){
  tax_filter_16s[ rownames(tax_filter_16s)[tax_filter_16s$Phylum==paste(i) ], ]$cols <- "lightgrey"
  }
table(tax_filter_16s$cols)

# Phyla with MEAN abundances higher than 1% relative abundances
abundant_phyla_16s <- rownames(PHYLUM_mat_16s)[sort(apply(PHYLUM_mat_16s, 1, mean), decr=T) > 1]
abundant_phyla_16s
tax_filter_16s[ rownames(tax_filter_16s)[tax_filter_16s$labels=="Alphaproteobacteria" ], ]$cols <- "palegreen1"
tax_filter_16s[ rownames(tax_filter_16s)[tax_filter_16s$labels=="Betaproteobacteria" ], ]$cols <- "palegreen3"
tax_filter_16s[ rownames(tax_filter_16s)[tax_filter_16s$labels=="Gammaproteobacteria" ], ]$cols <- "palegreen2"
tax_filter_16s[ rownames(tax_filter_16s)[tax_filter_16s$labels=="Deltaproteobacteria" ], ]$cols <- "palegreen4"
tax_filter_16s[ rownames(tax_filter_16s)[tax_filter_16s$labels=="Actinobacteria" ], ]$cols <- "indianred2"
tax_filter_16s[ rownames(tax_filter_16s)[tax_filter_16s$labels=="Bacteroidetes" ], ]$cols <- "steelblue1"
tax_filter_16s[ rownames(tax_filter_16s)[tax_filter_16s$labels=="Firmicutes" ], ]$cols <- "tan1"
tax_filter_16s[ rownames(tax_filter_16s)[tax_filter_16s$labels=="Acidobacteria" ], ]$cols <- "lightsalmon4"
tax_filter_16s[ rownames(tax_filter_16s)[tax_filter_16s$labels=="Chloroflexi" ], ]$cols <- "gold1"
tax_filter_16s[ rownames(tax_filter_16s)[tax_filter_16s$labels=="Verrucomicrobia" ], ]$cols <- "orchid3"
tax_filter_16s[ rownames(tax_filter_16s)[tax_filter_16s$labels=="Nitrospirae" ], ]$cols <- "palevioletred2"
tax_filter_16s[ rownames(tax_filter_16s)[tax_filter_16s$labels=="Gemmatimonadetes" ], ]$cols <- "peachpuff3"

## collaps OTU colors to prepare Phylum level colors
label_cols_16s <- tax_filter_16s[, c("labels", "cols") ]
library(plyr)
PHYLA_label_cols_16s <- ddply(label_cols_16s, .variables="cols", .fun=unique)
rownames(PHYLA_label_cols_16s) <- PHYLA_label_cols_16s[,1]
PHYLA_label_cols_16s <- PHYLA_label_cols_16s[c(abundant_phyla_16s, low_count_phyla_16s),]
PHYLA_label_cols_16s

## Legend for Phylum colors
PHYLA_label_cols_16s_legend <- PHYLA_label_cols_16s[1:13,]
PHYLA_label_cols_16s_legend[13,1] <- "other"
rownames(PHYLA_label_cols_16s_legend)[13] <- "other"
PHYLA_label_cols_16s_legend


##### Fungi

## Express ITS OTU counts as relative abunance percent
otu_its_RA <- t(t(otu_filter_its)/colSums(otu_filter_its)) * 100
colSums(otu_its_RA)
nrow(otu_its_RA)

## Get names of fungi phyla present 
PHYLAnames_its <- names(sort(table(tax_filter_its[,"Phylum"]), decr=T))
length(PHYLAnames_its)
sort(table(tax_filter_its[,"Phylum"]), decr=T)

## Preparation of matrix with relative abundance by phylum
y <- NULL
otunames <- rownames(otu_its_RA)
for (i in PHYLAnames_its){
  x <- array(colSums(otu_its_RA[rownames(tax_filter_its)[which(tax_filter_its$Phylum == paste(i))],,drop=FALSE]))
  y <- rbind(y,x)
}

rownames(y) <- paste(PHYLAnames_its)
colnames(y) <- paste(colnames(otu_its_RA))
PHYLUM_mat_its <- y
PHYLUM_mat_its[,1:5]
colSums(PHYLUM_mat_its)
PHYLUM_mat_its_mean <- sort(apply(PHYLUM_mat_its,1,mean),decr=T)
PHYLUM_mat_its <- PHYLUM_mat_its[names(PHYLUM_mat_its_mean),]

## Use hierarchical clustering to order samples
norm_clu_its <- hclust(all_dis_its, "average")
norm_clu_its$height

Beta_labs_its <- norm_clu_its$labels
Beta_order_its <- norm_clu_its$order
Beta_labs_its <- Beta_labs_its[Beta_order_its]

PHYLUM_mat_its <- PHYLUM_mat_its[,Beta_labs_its]

## Soil phyla abundances
PHYLUM_mat_its_soil <- PHYLUM_mat_its[,soilsamples]
colSums(PHYLUM_mat_its_soil)
PHYLUM_mat_its_soil_mean <- sort(apply(PHYLUM_mat_its_soil,1,mean),decr=T)
PHYLUM_mat_its_soil <- PHYLUM_mat_its_soil[names(PHYLUM_mat_its_soil_mean),]
PHYLUM_mat_its_soil <- PHYLUM_mat_its_soil[names(PHYLUM_mat_its_soil_mean),]
PHYLUM_mat_its_soil_se <- apply(PHYLUM_mat_its_soil,1,se)[names(PHYLUM_mat_its_soil_mean)]

length(PHYLUM_mat_its_soil_mean[PHYLUM_mat_its_soil_mean > 0])

## Root phyla abundances
PHYLUM_mat_its_root <- PHYLUM_mat_its[,rootsamples]
colSums(PHYLUM_mat_its_root)
PHYLUM_mat_its_root_mean <- sort(apply(PHYLUM_mat_its_root,1,mean),decr=T)
PHYLUM_mat_its_root <- PHYLUM_mat_its_root[names(PHYLUM_mat_its_root_mean),]
PHYLUM_mat_its_root <- PHYLUM_mat_its_root[names(PHYLUM_mat_its_soil_mean),]
PHYLUM_mat_its_root_se <- apply(PHYLUM_mat_its_root,1,se)[names(PHYLUM_mat_its_soil_mean)]

length(PHYLUM_mat_its_root_mean[PHYLUM_mat_its_root_mean > 0])


### Defining fOTU colors by phylum (using the taxonomy file)
tax_filter_its$cols <- tax_filter_its$Phylum
table(tax_filter_its$cols)

# # Phyla with MEAN abundances lower than 1% relative abundances
# table(apply(PHYLUM_mat_its, 1, mean) < 1)
# low_count_phyla_its <- rownames(PHYLUM_mat_its)[apply(PHYLUM_mat_its, 1, mean) < 1]
# # attribute grey color
# for(i in low_count_phyla_its){
#   tax_filter_its[ rownames(tax_filter_its)[tax_filter_its$Phylum==paste(i) ], ]$cols <- "lightgrey"
# }

# Phyla with MEAN abundances higher than 1% relative abundances
phyla_its <- names(sort(apply(PHYLUM_mat_its, 1, mean), decr=T) )
phyla_its
tax_filter_its[ rownames(tax_filter_its)[tax_filter_its$Phylum=="Ascomycota" ], ]$cols <- "dodgerblue2"
tax_filter_its[ rownames(tax_filter_its)[tax_filter_its$Phylum=="Basidiomycota" ], ]$cols <- "firebrick1"
tax_filter_its[ rownames(tax_filter_its)[tax_filter_its$Phylum=="unassigned" ], ]$cols <- "dimgrey"
tax_filter_its[ rownames(tax_filter_its)[tax_filter_its$Phylum=="Zygomycota" ], ]$cols <- "goldenrod2"
tax_filter_its[ rownames(tax_filter_its)[tax_filter_its$Phylum=="Glomeromycota" ], ]$cols <- "seagreen3"
tax_filter_its[ rownames(tax_filter_its)[tax_filter_its$Phylum=="Chytridiomycota" ], ]$cols <- "mediumorchid1"
tax_filter_its[ rownames(tax_filter_its)[tax_filter_its$Phylum=="Rozellomycota" ], ]$cols <- "lightgrey"

## collaps OTU colors to prepare Phylum colors
PHYLA_label_cols_its <- tax_filter_its[,c("Phylum", "cols")]
library(plyr)
PHYLA_label_cols_its <- ddply(PHYLA_label_cols_its, .variables="cols", .fun=unique)
rownames(PHYLA_label_cols_its) <- PHYLA_label_cols_its[,1]
PHYLA_label_cols_its <- PHYLA_label_cols_its[phyla_its, ]
PHYLA_label_cols_its

## Legend for Phylum colors
PHYLA_label_cols_its_legend <- PHYLA_label_cols_its[, ]
# PHYLA_label_cols_its_legend[5, 1] <- "other"
# rownames(PHYLA_label_cols_its_legend)[5] <- "other"
PHYLA_label_cols_its_legend


##### Plot Supplementary Figure S3
pdf(paste0(output,"FigureS3.pdf"), encoding="MacRoman", height=6, width=10, paper="a4r")

layout(matrix(c(1,2),1,2, byrow=F))

par(oma=c(0,0,0,0), mar=c(6,4,1,5), xpd=NA)
phylum_bar_16s <- barplot(as.matrix(PHYLUM_mat_16s), col=PHYLA_label_cols_16s[rownames(PHYLUM_mat_16s),]$cols,
                          ylim=c(0,100), xaxt="n", border=NA, las=2)
axis(1, at=phylum_bar_16s, labels=design_16s[Beta_labs_16s,]$TypeFsysT, col.axis="black", las=2, cex.axis=0.6)
title(ylab="Relative abundance (%)")
title(main="Bacteria Community")
legend(38, 100, bty="n", cex=0.7, x.intersp=0.1, y.intersp=1,
       legend=rev(PHYLA_label_cols_16s_legend$labels), 
       fill=rev(PHYLA_label_cols_16s_legend$cols), 
       border=rev(PHYLA_label_cols_16s_legend$cols) )

par(mar=c(6,4,1,5), xpd=NA)
phylum_bar_its <- barplot(as.matrix(PHYLUM_mat_its),col=PHYLA_label_cols_its[rownames(PHYLUM_mat_its),]$cols,
                          ylim=c(0,100), xaxt="n", border=NA, las=2)
axis(1, at=phylum_bar_its, labels=design_its[Beta_labs_its,]$TypeFsysT, col.axis="black", las=2, cex.axis=0.6)
title(main="Fungi Community")
legend(38, 100, bty="n", cex=0.7, x.intersp=0.1, y.intersp=1, 
       legend=rev(PHYLA_label_cols_its_legend$Phylum),
       fill=rev(PHYLA_label_cols_its_legend$cols),
       border=rev(PHYLA_label_cols_its_legend$cols) )

dev.off()


##### Supplementary Figure S5: Alpha diversity: effective OTU accumulation curves and box plots   #####

### 16S
## Select random number for 16S alpha diversity calculations
set.seed(8046)
sample(1:99,1) 

## Input OTU table from iteration 15 at 11,000 seqs/sample 
Obs_16s <- read.table("16s_alpha_rarefaction_11000_15.txt", row.names = 1)
Obs_16s <- cbind(Obs_16s, design_filter_16s)

## Rarefaction curve observed OTU richness
obs_div_16s <- (read.table("16S_observed_species.txt", check.names=F, row.names=1, sep="\t", header=T, blank.lines.skip=FALSE, na.strings="n/a"))
dim(obs_div_16s)

obs_div_16s <- obs_div_16s[,c("sequences_per_sample", "iteration", rownames(design_filter_16s))]
head(colnames(obs_div_16s))
head(rownames(obs_div_16s))
obs_div_16s_list <- split(obs_div_16s, obs_div_16s$sequences_per_sample)
obs_div_16s_means <- lapply(obs_div_16s_list, colMeans)

length(obs_div_16s_means)
obs_div_16s_means_mat <- data.frame(obs_div_16s_means[1:37])

colnames(obs_div_16s_means_mat) <- as.character(seq(1000,37000,by=1000))
obs_div_16s_means_mat <- t(obs_div_16s_means_mat)
dim(obs_div_16s_means_mat)
obs_div_16s_means_mat <- obs_div_16s_means_mat[,c(1,3:34)]
dim(obs_div_16s_means_mat)


### ITS
## Select random number for ITS alpha diversity calculations
set.seed(8047)
sample(1:99,1)

## Input OTU table from iteration 60 at 9,000 seqs/sample 
Obs_its <- read.table("ITS_alpha_rarefaction_9000_60.txt", row.names = 1)
Obs_its <- cbind(Obs_its, design_filter_its)

## Rarefaction curve observed OTU richness
obs_div_its <- (read.table("ITS_observed_species.txt",check.names=F,row.names=1, sep="\t", header=T, blank.lines.skip=FALSE, na.strings="n/a"))
dim(obs_div_its)

obs_div_its <- obs_div_its[,c("sequences_per_sample", "iteration", rownames(design_filter_its))]
head(colnames(obs_div_its))
head(rownames(obs_div_its))
obs_div_its_list <- split(obs_div_its, obs_div_its$sequences_per_sample)
obs_div_its_means <- lapply(obs_div_its_list, colMeans)

length(obs_div_its_means)
obs_div_its_means_mat <- data.frame(obs_div_its_means[1:48])

colnames(obs_div_its_means_mat) <- as.character(seq(1000,48000,by=1000))
obs_div_its_means_mat <- t(obs_div_its_means_mat)
dim(obs_div_its_means_mat)
obs_div_its_means_mat <- obs_div_its_means_mat[,c(1,3:34)]

## Plot Supplmentary Figure S5
plot.new()
pdf(paste(output,"FigureS5.pdf",sep=""),encoding="MacRoman",onefile=F,height=7,width=7)
grid.newpage()
pushViewport(viewport(layout = grid.layout(2,2)))

# Supplementary Figure S5a
pushViewport(viewport(layout.pos.row=1,layout.pos.col = 1))
par(mar=c(4,4,1,1),cex.axis=0.8,las=2, fig = gridFIG())
plot(obs_div_16s_means_mat[,1],obs_div_16s_means_mat[,1],type="n",ylim=c(0,1500),xlim=c(1000,37000),axes=F,ann=F)
for(i in soilsamples){
  lines(obs_div_16s_means_mat[,1],obs_div_16s_means_mat[, i],lty=1, col="sienna4",lwd=2)
}
for(i in rootsamples){
  lines(obs_div_16s_means_mat[,1],obs_div_16s_means_mat[, i],lty=2, col="forestgreen",lwd=2)
}
axis(1,at=c(1000,10000,20000,30000,37000))
axis(2,at=seq(0,1500,by=150))
abline(v=11000,lty=2,col="red",lwd=2)
title(ylab="Observed OTU Richness")
title(main="Bacteria OTU Community")
popViewport()

# Supplementary Figure S5b
Est_16s_plot<- ggplot()+
  geom_boxplot(aes(x=Obs_16s$TypeFsysT,y=Obs_16s$observed_species,fill=Obs_16s$Type))+
  scale_y_continuous("Observed OTU Richness",limits=c(0,1200),breaks=seq(0,1200,200))+
  xlab("")+
  theme(axis.text.x = element_text(angle=90,size=10))+
  scale_fill_manual(values=c("sienna4","forestgreen"),guide=F)

pushViewport(viewport(layout.pos.row=2,layout.pos.col = 1))
par(mar=c(1,1,1,1),fig = gridFIG(), new=TRUE)
print(Est_16s_plot, newpage=FALSE)
popViewport()

# Supplementary Figure S5c
pushViewport(viewport(layout.pos.row=1,layout.pos.col = 2))
par(mar=c(4,4,1,1),cex.axis=0.8,las=2, fig = gridFIG(), new=TRUE)
plot(obs_div_its_means_mat[,1],obs_div_its_means_mat[,1],type="n",ylim=c(0,1000),xlim=c(1000,48000),axes=F,ann=F)
for(i in soilsamples){
  lines(obs_div_its_means_mat[,1],obs_div_its_means_mat[, i],lty=1, col="sienna4",lwd=2)
}
for(i in rootsamples){
  lines(obs_div_its_means_mat[,1],obs_div_its_means_mat[, i],lty=2, col="forestgreen",lwd=2)
}
axis(1,at=c(1000,10000,20000,30000,40000,48000))
axis(2,at=seq(0,1000,by=100))
abline(v=9000,lty=2,col="red",lwd=2)
title(ylab="Observed OTU Richness")
title(main="Fungi OTU Community")
popViewport()

# Supplementary Figure S5d
Obs_its_plot <- ggplot()+
  geom_boxplot(aes(x=Obs_its$TypeFsysT,y=Obs_its$observed_species,fill=Obs_its$Type))+
  scale_y_continuous("Observed OTU Richness",limits=c(0,700),breaks=seq(0,700,100))+
  theme(axis.text.x = element_text(angle=90,size=10))+
  xlab("")+
  scale_fill_manual(values=c("sienna4", "forestgreen"),guide=F)

pushViewport(viewport(layout.pos.row=2,layout.pos.col = 2))
par(mar=c(1,1,1,1), fig=gridFIG(), new=TRUE)
print(Obs_its_plot, newpage=FALSE)
popViewport()

dev.off()


##### Supplementary Table S3: Statistical testing for Alpha diversity #####

## T-test for differences between observed OTU richness between soil and roots (16S)
dev.off()
plot.new()
hist(Obs_16s$observed_species)
shapiro.test(Obs_16s$observed_species)
leveneTest(observed_species ~ Type,data=Obs_16s)

tapply(Obs_16s$observed_species, Obs_16s$Type,mean)
tapply(Obs_16s$observed_species, Obs_16s$Type,se)

t.test(Obs_16s$observed_species~relevel(Obs_16s$Type, ref="Soil"),var.equal=T)

## ANOVA for Cropping System effects on observed soil OTU richness (16S)
shapiro.test(droplevels(Obs_16s[soilsamples,])$observed_species)
leveneTest(observed_species ~ Block,data=droplevels(Obs_16s[soilsamples,]))
leveneTest(observed_species ~ FsysT,data=droplevels(Obs_16s[soilsamples,]))

aov_obs_16s_soil <- aov(observed_species ~ Block+FsysT,data=droplevels(Obs_16s[soilsamples,]))

shapiro.test(resid(aov_obs_16s_soil))
par(mfrow=c(1,3))
plot(fitted(aov_obs_16s_soil))
hist(resid(aov_obs_16s_soil))
qqnorm(resid(aov_obs_16s_soil))
qqline(resid(aov_obs_16s_soil))

## DF and p-value for Supplementary Table S3
summary(aov_obs_16s_soil)

## Mean and SEM for Supplementary Table S3
tapply(droplevels(Obs_16s[soilsamples,])$observed_species, droplevels(Obs_16s[soilsamples,])$FsysT,mean)
tapply(droplevels(Obs_16s[soilsamples,])$observed_species, droplevels(Obs_16s[soilsamples,])$FsysT,se)

## ANOVA for Cropping System effects on observed root OTU richness (16S)
shapiro.test(droplevels(Obs_16s[rootsamples,])$observed_species)
leveneTest(observed_species ~ Block,data=droplevels(Obs_16s[rootsamples,]))
leveneTest(observed_species ~ FsysT,data=droplevels(Obs_16s[rootsamples,]))

aov_obs_16s_root <- aov(observed_species ~ Block+FsysT,data=droplevels(Obs_16s[rootsamples,]))

shapiro.test(resid(aov_obs_16s_root))
par(mfrow=c(1,3))
plot(fitted(aov_obs_16s_root))
hist(resid(aov_obs_16s_root))
qqnorm(resid(aov_obs_16s_root))
qqline(resid(aov_obs_16s_root))

## DF and p-value for Supplementary Table S3
summary(aov_obs_16s_root)

## Mean and SEM for Supplementary Table S3
tapply(droplevels(Obs_16s[rootsamples,])$observed_species, droplevels(Obs_16s[rootsamples,])$FsysT,mean)
tapply(droplevels(Obs_16s[rootsamples,])$observed_species, droplevels(Obs_16s[rootsamples,])$FsysT,se)

## Tukey HSD test
obs16s_root_hsd <- TukeyHSD(aov_obs_16s_root,which="FsysT")

## T-test for differences between observed OTU richness between soil and roots (ITS)
dev.off()
plot.new()
hist(Obs_its$observed_species)
shapiro.test(Obs_its$observed_species)
leveneTest(observed_species ~ Type,data=Obs_its)

tapply(Obs_its$observed_species, Obs_its$Type,mean)
tapply(Obs_its$observed_species, Obs_its$Type,se)

t.test(Obs_its$observed_species~relevel(Obs_its$Type,ref="Soil"),var.equal=T)

## ANOVA for Cropping System effects on observed soil OTU richness (ITS)
shapiro.test(droplevels(Obs_its[soilsamples,])$observed_species)
leveneTest(observed_species ~ Block,data=droplevels(Obs_its[soilsamples,]))
leveneTest(observed_species ~ FsysT,data=droplevels(Obs_its[soilsamples,]))

## DF and p-value for Supplementary Table S3
aov_obs_its_soil <- aov(observed_species ~ Block+FsysT,data=droplevels(Obs_its[soilsamples,]))

shapiro.test(resid(aov_obs_its_soil))
par(mfrow=c(1,3))
plot(fitted(aov_obs_its_soil))
hist(resid(aov_obs_its_soil))
qqnorm(resid(aov_obs_its_soil))
qqline(resid(aov_obs_its_soil))

## DF and p-value for Supplementary Table S3
summary(aov_obs_its_soil)

## Mean and SEM for Supplementary Table S3
tapply(droplevels(Obs_its[soilsamples,])$observed_species, droplevels(Obs_its[soilsamples,])$FsysT,mean)
tapply(droplevels(Obs_its[soilsamples,])$observed_species, droplevels(Obs_its[soilsamples,])$FsysT,se)

## ANOVA for Cropping System effects on observed root OTU richness (ITS)
shapiro.test(droplevels(Obs_its[rootsamples,])$observed_species)
leveneTest(observed_species ~ Block,data=droplevels(Obs_its[rootsamples,]))
leveneTest(observed_species ~ FsysT,data=droplevels(Obs_its[rootsamples,]))

## DF and p-value for Supplementary Table S3
aov_obs_its_root <- aov(observed_species ~ Block+FsysT,data=droplevels(Obs_its[rootsamples,]))

shapiro.test(resid(aov_obs_its_root))
par(mfrow=c(1,3))
plot(fitted(aov_obs_its_root))
hist(resid(aov_obs_its_root))
qqnorm(resid(aov_obs_its_root))
qqline(resid(aov_obs_its_root))
par(mfrow=c(1,1))

## DF and p-value for Supplementary Table S3
summary(aov_obs_its_root)

# Mean and SEM for Supplementary Table S3
tapply(droplevels(Obs_its[rootsamples,])$observed_species, droplevels(Obs_its[rootsamples,])$FsysT,mean)
tapply(droplevels(Obs_its[rootsamples,])$observed_species, droplevels(Obs_its[rootsamples,])$FsysT,se)


##### Supplementary Figure S4: Beta diversity (unconstrained PCoA) of bacteria/fungi soil and root communities #####

## Perform unconstrained PCoA of entire bacteria data set
pcoa_norm_16s <- ordinate(physeq_16s_norm,"PCoA","bray")
pcoa_all_16s <- plot_ordination(physeq_16s_norm, pcoa_norm_16s, type="sites", color="TypeFsysT", shape="TypeFsysT")
pcoa_all_16s <- pcoa_all_16s+
  geom_point(size=5)+
  scale_shape_manual(name="TypeFsysT",values=c(15,16,17,18,15,16,17,18))+
  scale_color_manual(name="TypeFsysT",values=c(rep("tan4",4),rep("darkgreen",4)))+
  xlab(paste("PCo 1", paste("(",round(pcoa_norm_16s$values[1,2]*100,1),"%",")",sep=""),sep=" "))+
  ylab(paste("PCo 2", paste("(",round(pcoa_norm_16s$values[2,2]*100,1),"%",")",sep=""),sep=" "))+
  theme(legend.position="bottom",legend.title=element_blank(),legend.key = element_blank())+
  guides(color=guide_legend(nrow=2,byrow=TRUE))+
  guides(shape=guide_legend(nrow=2,byrow=TRUE))+
  theme(plot.title = element_text(face="bold", hjust = 0.5))+
  ggtitle("Bacteria Community")

# colored by soil pH  
pcoa_all_16s_ph <- plot_ordination(physeq_16s_norm, pcoa_norm_16s, type="sites", color="pH", shape="TypeFsysT")
pcoa_all_16s_ph <- pcoa_all_16s_ph+
  geom_point(size=5)+
  scale_shape_manual(name="TypeFsysT", values=c(15,16,17,18,15,16,17,18))+
  ggtitle("Bacteria Community")+
  xlab(paste("PCo 1", paste("(",round(pcoa_norm_16s$values[1,2]*100,1),"%",")",sep=""),sep=" "))+
  ylab(paste("PCo 2", paste("(",round(pcoa_norm_16s$values[2,2]*100,1),"%",")",sep=""),sep=" "))+
  theme(legend.position="bottom", legend.title=element_blank(), legend.key=element_blank())+
  guides(shape=guide_legend(nrow=2, byrow=TRUE))+
  theme(plot.title = element_text(face="bold", hjust = 0.5))+
  scale_color_gradient(low="black", high="firebrick1", limits=c(6.5,8.5))
  

## Perform unconstrained PCoA of entire fungi data set
pcoa_norm_its <- ordinate(physeq_its_norm,"PCoA","bray")
pcoa_all_its <- plot_ordination(physeq_its_norm,pcoa_norm_its,type="sites", color="TypeFsysT",shape="TypeFsysT")
pcoa_all_its <- pcoa_all_its+
  geom_point(size=5)+
  scale_shape_manual(name="TypeFsysT",values=c(15,16,17,18,15,16,17,18))+
  scale_color_manual(name="TypeFsysT",values=c(rep("tan4",4),rep("darkgreen",4)))+
  xlab(paste("PCo 1", paste("(",round(pcoa_norm_its$values[1,2]*100,1),"%",")",sep=""),sep=" "))+
  ylab(paste("PCo 2", paste("(",round(pcoa_norm_its$values[2,2]*100,1),"%",")",sep=""),sep=" "))+
  theme(legend.position="bottom",legend.title=element_blank(),legend.key = element_blank())+
  guides(color=guide_legend(nrow=2,byrow=TRUE))+
  guides(shape=guide_legend(nrow=2,byrow=TRUE))+
  theme(plot.title = element_text(face="bold", hjust = 0.5))+
  ggtitle("Fungi Community")

# colored by soil pH  
pcoa_all_its_ph <- plot_ordination(physeq_its_norm,pcoa_norm_its,type="sites", color="pH", shape="TypeFsysT")
pcoa_all_its_ph <- pcoa_all_its_ph+
  geom_point(size=5)+
  scale_shape_manual(name="TypeFsysT",values=c(15,16,17,18,15,16,17,18))+
  scale_color_gradient(low="black", high="firebrick1", limits=c(6.5,8.5))+ 
  xlab(paste("PCo 1", paste("(",round(pcoa_norm_its$values[1,2]*100,1),"%",")",sep=""),sep=" "))+
  ylab(paste("PCo 2", paste("(",round(pcoa_norm_its$values[2,2]*100,1),"%",")",sep=""),sep=" "))+
  theme(legend.position="bottom",legend.title=element_blank(),legend.key = element_blank())+
  guides(shape=guide_legend(nrow=2, byrow=TRUE))+
  theme(plot.title = element_text(face="bold", hjust = 0.5))+
  ggtitle("Fungi Community")

## Plot
plot.new()
pdf(paste0(output,"FigureS4.pdf"), encoding="MacRoman", onefile=F, height=10, width=10)
grid.arrange(pcoa_all_16s, pcoa_all_its, 
             pcoa_all_16s_ph, pcoa_all_its_ph,
             nrow=2, ncol=2)
dev.off()


##### Defining  soil bacteria and fungi communities for beta diversity analysis #####

## Apply sequence count threshold to bacteria soil community and TMM normalize counts
otu_16s_soil <- otu_filter_16s[, soilsamples ]
otu_16s_soil <- otu_16s_soil[rowSums(otu_16s_soil) > 0,]
dim(otu_16s_soil)
keep_OTUs_soil_16s <- which(rowSums(otu_16s_soil >= 2) >= 4)

otu_16s_soil <- otu_16s_soil[keep_OTUs_soil_16s,]

dim(otu_16s_soil)

tax_soil_16s <- tax_filter_16s[rownames(otu_16s_soil),]
design_16s_soil <- droplevels(design_filter_16s[soilsamples,])

edgeR_16s_soil <- DGEList(counts=otu_16s_soil, 
                          group=design_16s_soil$FsysT,
                          genes=tax_soil_16s)

edgeR_16s_soil <- calcNormFactors(edgeR_16s_soil)

## Get TMM normalized counts expressed as relative abundance counts per million 
otu_norm_soil_16s <- cpm(edgeR_16s_soil, normalized.lib.sizes=T, log=F)

## Input TMM normalized counts, taxonomy, and design of bulk soil bacteria community into phyloseq objects
## for further analysis
phy_16s_soil <- otu_table(otu_norm_soil_16s,taxa_are_rows=T)
phy_tax_soil_16s <-tax_table(as.matrix(tax_soil_16s))
phy_design_soil_16s <- sample_data(design_16s_soil)
physeq_soil_norm_16s <- phyloseq(phy_16s_soil,phy_tax_soil_16s,phy_design_soil_16s)
sample_data(physeq_soil_norm_16s)$FsysT <- factor(sample_data(physeq_soil_norm_16s)$FsysT,levels=c("C-IT", "C-NT","O-IT","O-RT"))


## Apply sequence count threshold to fungi soil community and TMM normalize counts
otu_its_soil <- otu_filter_its[,soilsamples]
otu_its_soil <- otu_its_soil[rowSums(otu_its_soil) > 0,]

keep_OTUs_soil_its <- which(rowSums(otu_its_soil >= 2) >= 4)

otu_its_soil <- otu_its_soil[keep_OTUs_soil_its,]

dim(otu_its_soil)

tax_soil_its <- tax_filter_its[rownames(otu_its_soil),]
design_its_soil <- droplevels(design_filter_its[soilsamples,])

edgeR_its_soil <- DGEList(counts=otu_its_soil, 
                          group=design_its_soil$FsysT,
                          genes=tax_soil_its)

edgeR_its_soil <- calcNormFactors(edgeR_its_soil)

## Get TMM normalized counts expressed as relative abundance counts per million 
otu_norm_soil_its <- cpm(edgeR_its_soil,normalized.lib.sizes=T, log=F)

## Input TMM normalized counts, taxonomy, and design of bulk soil bacteria community into phyloseq objects
## for further analysis
phy_its_soil <- otu_table(otu_norm_soil_its,taxa_are_rows=T)
phy_tax_soil_its <-tax_table(as.matrix(tax_soil_its))
phy_design_soil_its <- sample_data(design_its_soil)
physeq_soil_norm_its <- phyloseq(phy_its_soil,phy_tax_soil_its,phy_design_soil_its)
sample_data(physeq_soil_norm_its)$FsysT <- factor(sample_data(physeq_soil_norm_its)$FsysT,levels=c("C-IT", "C-NT","O-IT","O-RT"))


##### Defining root bacteria and fungi communities for beta diversity analysis #####

## Apply sequence count threshold to bacteria root community and TMM normalize counts
## This defines the "root-associated" bacteria community
otu_16s_root <- otu_filter_16s[,rootsamples]
otu_16s_root <- otu_16s_root[rowSums(otu_16s_root) > 0,]
dim(otu_16s_root)

## Apply threshold of at least 2 sequences in at least 4 samples
keep_OTUs_root_16s <- which(rowSums(otu_16s_root >= 2) >= 4)

otu_16s_root <- otu_16s_root[keep_OTUs_root_16s,]

## Number of OTUs in the root-associated bacteria community
dim(otu_16s_root)

tax_root_16s <- tax_filter_16s[rownames(otu_16s_root),]
design_16s_root <- droplevels(design_filter_16s[rootsamples,])

edgeR_16s_root <- DGEList(counts=otu_16s_root, group=design_16s_root$FsysT, genes=tax_root_16s)
edgeR_16s_root <- calcNormFactors(edgeR_16s_root)

## Get TMM normalized counts expressed as relative abundance counts per million
otu_norm_root_16s <- cpm(edgeR_16s_root, normalized.lib.sizes=T, log=F)

## Create phyloseq objects for later analysis
phy_16s_root <- otu_table(otu_norm_root_16s,taxa_are_rows=T)
phy_tax_root_16s <- tax_table(as.matrix(tax_root_16s))
phy_design_root_16s <- sample_data(design_16s_root)
physeq_root_norm_16s <- phyloseq(phy_16s_root, phy_tax_root_16s, phy_design_root_16s)
sample_data(physeq_root_norm_16s)$FsysT <- factor(sample_data(physeq_root_norm_16s)$FsysT, levels=c("C-IT", "C-NT","O-IT","O-RT"))

## Apply sequence count threshold to bacteria fungi community and TMM normalize counts
## This defines the "root-associated" bacteria community
otu_its_root <- otu_filter_its[,rootsamples]
otu_its_root <- otu_its_root[rowSums(otu_its_root) > 0,]

## apply threshold of at least 2 sequences in at least 4 samples
keep_OTUs_root_its <- which(rowSums(otu_its_root >= 2) >= 4)

otu_its_root <- otu_its_root[keep_OTUs_root_its,]

## Number of OTUs in the root-associated fungi community
dim(otu_its_root)
tax_root_its <- tax_filter_its[rownames(otu_its_root),]
design_its_root <- droplevels(design_filter_its[rootsamples,])

edgeR_its_root <- DGEList(counts=otu_its_root, group=design_its_root$FsysT ,genes=tax_root_its)
edgeR_its_root <- calcNormFactors(edgeR_its_root)

## Get TMM normalized counts expressed as relative abundance counts per million
otu_norm_root_its <- cpm(edgeR_its_root,normalized.lib.sizes=T,log=F)

## Create phyloseq objects for later anaylsis
phy_its_root <- otu_table(otu_norm_root_its,taxa_are_rows=T)
phy_tax_root_its <-tax_table(as.matrix(tax_root_its))
phy_design_root_its <- sample_data(design_its_root)
physeq_root_norm_its <- phyloseq(phy_its_root,phy_tax_root_its,phy_design_root_its)
sample_data(physeq_root_norm_its)$FsysT <- factor(sample_data(physeq_root_norm_its)$FsysT,levels=c("C-IT", "C-NT","O-IT","O-RT"))


##### Figure 1: MA-plots with soil and root enriched nodes #####


## Define Soil and Root enriched BACTERIA
edgeR_16s_enrich <- DGEList(counts=otu_filter_16s, 
                            group=design_filter_16s$Type)

edgeR_16s_enrich <- calcNormFactors(edgeR_16s_enrich)

otu_norm_16s_enrich <- cpm(edgeR_16s_enrich, normalized.lib.sizes=T, log=F)

model_mat_enrich_16s <- model.matrix(~Block+Type, data=design_filter_16s)

dge_enrich_16s <- estimateGLMRobustDisp(edgeR_16s_enrich, design=model_mat_enrich_16s)
#plotBCV(dge_enrich_16s)
#plotSmear(dge_enrich_16s, pair=c("Soil","Root"))

fit_enrich_16s <- glmFit(dge_enrich_16s, design=model_mat_enrich_16s)
lrt_enrich_16s <- glmLRT(fit_enrich_16s, coef="TypeRoot")
tt_enrich_16s <- topTags(lrt_enrich_16s, n=Inf, p.value=1)
head(tt_enrich_16s$table)

soil_enrich_16s <- tt_enrich_16s$table[tt_enrich_16s$table$logFC < 0 & tt_enrich_16s$table$FDR < 0.05,]
root_enrich_16s <- tt_enrich_16s$table[tt_enrich_16s$table$logFC > 0 & tt_enrich_16s$table$FDR < 0.05,]


## Define Soil and Root enriched FUNGI
edgeR_its_enrich <- DGEList(counts=otu_filter_its, group=design_filter_its$Type)
edgeR_its_enrich <- calcNormFactors(edgeR_its_enrich)

otu_norm_its_enrich <- cpm(edgeR_its_enrich, normalized.lib.sizes=T, log=F)

model_mat_enrich_its <- model.matrix(~Block+Type, data=design_filter_its)

dge_enrich_its <- estimateGLMRobustDisp(edgeR_its_enrich, design=model_mat_enrich_its)

fit_enrich_its <- glmFit(dge_enrich_its, design = model_mat_enrich_its)
lrt_enrich_its <- glmLRT(fit_enrich_its, coef="TypeRoot")
tt_enrich_its <- topTags(lrt_enrich_its, n=Inf, p.value=1)
head(tt_enrich_its$table)

soil_enrich_its <- tt_enrich_its$table[tt_enrich_its$table$logFC < 0 & tt_enrich_its$table$FDR < 0.05,]
root_enrich_its <- tt_enrich_its$table[tt_enrich_its$table$logFC > 0 & tt_enrich_its$table$FDR < 0.05,]


#### Figure 1, MA plots
# range(tt_enrich_16s$logFC)
# range(tt_enrich_its$logFC)


pdf(paste0(output,"Figure1.pdf"), encoding="MacRoman", width=8, height=4)
par(mfrow=c(1,2), mar=c(4,4,4,1))

### Bacteria
tt_enrich_16s <- as.data.frame(tt_enrich_16s)
forMA_16S <- data.frame(2^tt_enrich_16s$logCPM,
                   tt_enrich_16s$logFC,
                   tt_enrich_16s$FDR<0.05)
colnames(forMA_16S) <- c("CPM", "logFC", "signif")

## define colors
forMA_16S$col[forMA_16S$signif==F] <- "dimgrey"
forMA_16S$col[forMA_16S$logFC>0 & forMA_16S$signif==T] <- "forestgreen"
forMA_16S$col[forMA_16S$logFC<0 & forMA_16S$signif==T] <- "sienna4"
# order for plotting colors
forMA_16S$ord[forMA_16S$col=="dimgrey"] <- 1
forMA_16S$ord[forMA_16S$col=="forestgreen"] <- 2
forMA_16S$ord[forMA_16S$col=="sienna4"] <- 3
forMA_16S <- forMA_16S[sort(forMA_16S$ord,ind=T,decr=F)$ix,]

## define pch
forMA_16S$pch[forMA_16S$signif==F] <- 1
forMA_16S$pch[forMA_16S$signif==T] <- 16

## plot
plot(forMA_16S$CPM, forMA_16S$logFC, log="x", ylim=c(-7.6,8.2),
     main="Bacteria",
     ylab="log fold change", xlab="average abundance CPM",
     col=forMA_16S$col, cex=1, pch=forMA_16S$pch, las=1)
text(rep(95,2), c(-7,7), label=c("soil", "root"), adj=0, cex=1.5, col=c("sienna4","forestgreen"))


### Fungi
tt_enrich_its <- as.data.frame(tt_enrich_its)
forMA_ITS <- data.frame(2^tt_enrich_its$logCPM,
                        tt_enrich_its$logFC,
                        tt_enrich_its$FDR<0.05)
colnames(forMA_ITS) <- c("CPM", "logFC", "signif")

## define colors
forMA_ITS$col[forMA_ITS$signif==F] <- "dimgrey"
forMA_ITS$col[forMA_ITS$logFC>0 & forMA_ITS$signif==T] <- "forestgreen"
forMA_ITS$col[forMA_ITS$logFC<0 & forMA_ITS$signif==T] <- "sienna4"
# order for plotting colors
forMA_ITS$ord[forMA_ITS$col=="dimgrey"] <- 1
forMA_ITS$ord[forMA_ITS$col=="forestgreen"] <- 2
forMA_ITS$ord[forMA_ITS$col=="sienna4"] <- 3
forMA_ITS <- forMA_ITS[sort(forMA_ITS$ord,ind=T,decr=F)$ix,]

## define pch
forMA_ITS$pch[forMA_ITS$signif==F] <- 2
forMA_ITS$pch[forMA_ITS$signif==T] <- 17

## plot
plot(forMA_ITS$CPM, forMA_ITS$logFC, log="x", ylim=c(-7.6,8.2),
     main="Fungi",
     ylab="log fold change", xlab="average abundance CPM",
     col=forMA_ITS$col, cex=1, pch=forMA_ITS$pch, las=1)
text(rep(59,2), c(-7,7), label=c("soil", "root"), adj=0, cex=1.5, col=c("sienna4","forestgreen"))

dev.off()


##### Figure 2 Quantifying cropping system effects in bulk soil bacteria and fungi communities with CAP #####


### SOIL BACTERIA
## Perform CAP analysis constrained to cropping system on bulk soil bacteria community
cap_soil16s <- ordinate(physeq_soil_norm_16s,"CAP","bray", ~FsysT)

## Calculate proporition of variation table
var_tab_soil16s <- variability_table(cap_soil16s)

## Set seed for reproducibilty of permutational testing and permute CAP ordination for significance testing
set.seed(8046)  # zip code Agroscope ZH
permutest(cap_soil16s, permutations=how(nperm=9999))

cap_soil_16s <- plot_ordination(physeq_soil_norm_16s,cap_soil16s,color="FsysT",shape="FsysT")+
  geom_point(size=5)+
  scale_shape_manual(values=c(15,16,17,18))+
  scale_color_manual(values=c("dodgerblue4","dodgerblue1","firebrick4","firebrick2"))+
  theme(legend.position="bottom",legend.title=element_blank(),legend.key = element_blank())+
  guides(shape=guide_legend(nrow=1,byrow=TRUE))+
  ggtitle(bquote(paste(.(round(var_tab_soil16s["constrained","proportion"],2)*100),"% of total variation (CI=",
                       .(round(cca_ci(cap_soil16s)[1],2)*100),"%, ",
                       .(round(cca_ci(cap_soil16s)[2],2)*100),"%); ", "p=0.001" )))+
  theme(plot.title = element_text(size = 10, face = "bold"))


### SOIL FUNGI
## Perform CAP analysis constrained to cropping system on bulk soil fungi community
cap_soilits <- ordinate(physeq_soil_norm_its,"CAP","bray", ~FsysT)

## Calculate proporition of variation table
var_tab_soilits <- variability_table(cap_soilits)

## Set seed for reproducibilty of permutational testing and permute CAP ordination for significance testing
set.seed(8046)
permutest(cap_soilits,permutations=how(nperm=9999))

cap_soil_its <- plot_ordination(physeq_soil_norm_its,cap_soilits,color="FsysT",shape="FsysT")+
  geom_point(size=5)+
  scale_shape_manual(values=c(15,16,17,18))+
  scale_color_manual(values=c("dodgerblue4","dodgerblue1","firebrick4","firebrick2"))+
  theme(legend.position="bottom",legend.title=element_blank(),legend.key = element_blank())+
  guides(shape=guide_legend(nrow=1,byrow=TRUE))+
  ggtitle(bquote(paste(.(round(var_tab_soilits["constrained","proportion"],2)*100),"% of total variation  (CI=",
                       .(round(cca_ci(cap_soilits)[1],2)*100),"%, ",
                       .(round(cca_ci(cap_soilits)[2],2)*100),"%); ", "p=0.004" )))+
  theme(plot.title = element_text(size = 10, face = "bold"))

### Plot Figure: CAP analysis of bulk soil bacteria and fungi 
# plot.new()
# pdf(paste0(output,"Figure_soil_CAPs.pdf"),encoding="MacRoman",onefile=F,height=10,width=5)
# grid.arrange(cap_soil_16s, cap_soil_its, nrow=2, ncol=1)
# dev.off()


##### Supplementary Table S4 (soil): statistical testing of cropping system effects on bulk soil bacteria and fungi with PERMANOVA & BETADISP #####

## Perform PERMANVOA testing for cropping system effects on bulk soil bacteria community
soil_dis_16s <- vegdist(t(otu_table(physeq_soil_norm_16s)),method="bray")
paov_soil_16s <- adonis(soil_dis_16s ~ Block+FsysT, data=design_16s_soil, permutations=9999)
paov_soil_16s

## Perform pairwise comparisions
pairwise.perm.manova(soil_dis_16s, design_16s_soil$FsysT, nperm=9999)

## Perform BETADISP test of multivariate dispersions
bdi_soil_16s <- betadisper(soil_dis_16s,design_16s_soil$FsysT,type = "centroid")
permutest(bdi_soil_16s,pairwise=T,permutations=how(nperm=9999))

## Perform PERMANVOA testing for cropping system effects on bulk soil fungi community
soil_dis_its <- vegdist(t(otu_table(physeq_soil_norm_its)), method="bray")
paov_soil_its <- adonis(soil_dis_its ~Block+FsysT, data=design_its_soil, permutations=9999)
paov_soil_its

## Perform pairwise comparisions
pairwise.perm.manova(soil_dis_its,design_its_soil$FsysT,nperm = 9999)

## Perform BETADISP test of multivariate dispersions
bdi_soil_its <- betadisper(soil_dis_its,design_its_soil$FsysT,type = "centroid")
permutest(bdi_soil_its,pairwise=T,permutations=how(nperm=9999))


### ROOT BACTERIA
## Perform CAP analysis constrained to cropping system on root-associated bacteria community
cap_root16s <- ordinate(physeq_root_norm_16s,"CAP","bray", ~FsysT)

## Calculate proporition of variation table
var_tab_root16s <- variability_table(cap_root16s)

## Set seed for reproducibilty of permutational testing and permute CAP ordination for significance testing
set.seed(8046)
permutest(cap_root16s, permutations=how(nperm=9999))

cap_root_16s <- plot_ordination(physeq_root_norm_16s,cap_root16s,color="FsysT",shape="FsysT")+
  geom_point(size=5)+
  scale_shape_manual(values=c(15,16,17,18))+
  scale_color_manual(values=c("dodgerblue4","dodgerblue1","firebrick4","firebrick2"))+
  ggtitle("constrained to FsysT")+
  theme(legend.position="bottom",legend.title=element_blank(),legend.key = element_blank())+
  guides(shape=guide_legend(nrow=1,byrow=TRUE))+
  ggtitle(bquote(paste(.(round(var_tab_root16s["constrained","proportion"],2)*100),"% of total variation (CI=",
                       .(round(cca_ci(cap_root16s)[1],2)*100),"%, ",
                       .(round(cca_ci(cap_root16s)[2],2)*100),"%); ", "p=0.0001")))+
  theme(plot.title = element_text(size = 10, face = "bold"))


### ROOT FUNGI
## Perform CAP analysis constrained to cropping system on root-associated fungi community
cap_rootits <- ordinate(physeq_root_norm_its,"CAP","bray", ~FsysT)

## Calculate proporition of variation table
var_tab_rootits <- variability_table(cap_rootits)

## Set seed for reproducibilty of permutational testing and permute CAP ordination for significance testing
set.seed(8046)
permutest(cap_rootits, permutations=how(nperm=9999))

cap_root_its <- plot_ordination(physeq_root_norm_its,cap_rootits,color="FsysT",shape="FsysT")+
  geom_point(size=5)+
  scale_shape_manual(values=c(15,16,17,18))+
  scale_color_manual(values=c("dodgerblue4","dodgerblue1","firebrick4","firebrick2"))+
  ggtitle("constrained to FsysT")+
  theme(legend.position="bottom",legend.title=element_blank(),legend.key = element_blank())+
  guides(shape=guide_legend(nrow=1,byrow=TRUE))+
  ggtitle(bquote(paste(.(round(var_tab_rootits["constrained","proportion"],2)*100),"% of total variation (CI=",
                       .(round(cca_ci(cap_rootits)[1],2)*100),"%, ",
                       .(round(cca_ci(cap_rootits)[2],2)*100),"%); ", "p=0.007" )))+
  theme(plot.title = element_text(size = 10, face = "bold"))

### Plot Figure: CAP analysis of root-associated bacteria and fungi communities
# plot.new()
# pdf(paste0(output,"Figure_root_CAPs.pdf"),encoding="MacRoman",onefile=F,height=10,width=5)
# grid.arrange(cap_root_16s,cap_root_its, nrow=2, ncol=1)
# dev.off()


##### Plot Figure 2: CAP analyses of root and soil bacteria and fungi communities

plot.new()
pdf(paste0(output,"Figure2.pdf"), encoding="MacRoman", onefile=F, height=8, width=8)
grid.arrange(cap_soil_16s, cap_soil_its,
             cap_root_16s, cap_root_its,
             nrow=2, ncol=2)
dev.off()


##### Supplementary Table S4 (root): statistical testing of cropping system effects on root-associated bacteria and fungi with PERMANOVA & BETADISP #####

## Perform PERMANVOA testing for cropping system effects on root-associated bacteria community
root_dis_16s <- vegdist(t(otu_table(physeq_root_norm_16s)),method="bray")
paov_root_16s <- adonis(root_dis_16s ~Block+FsysT,data=design_16s_root,permutations=9999)
paov_root_16s

## Perform pairwise comparisons
pairwise.perm.manova(root_dis_16s, design_16s_root$FsysT, nperm=9999)

## Perform BETADISP test of multivariate dispersions
bdi_root_16s <- betadisper(root_dis_16s, design_16s_root$FsysT, type = "centroid")
permutest(bdi_root_16s, pairwise=T, permutations=how(nperm=9999))

## Perform PERMANVOA testing for cropping system effects on root-associated fungi community
root_dis_its <- vegdist(t(otu_table(physeq_root_norm_its)), method="bray")
paov_root_its <- adonis(root_dis_its ~Block+FsysT, data=design_its_root, permutations=9999)
paov_root_its

## Perform pairwise comparisons
pairwise.perm.manova(root_dis_its, design_its_root$FsysT, nperm=9999)

## Perform BETADISP test of multivariate dispersions
bdi_root_its <- betadisper(root_dis_its,design_its_root$FsysT,type = "centroid")
permutest(bdi_root_its, pairwise=T, permutations=how(nperm=9999))


##### Identifiying cropping system responsive OTUs with indicator species analysis #####

## Identify indicator species in bulk soil bacteria communities
indic_soil_16s <- as.data.frame(t(otu_norm_soil_16s))
indic_soil_groups_16s <- design_16s_soil$FsysT
length(unique(indic_soil_groups_16s))

## Define indicator species for soil bacteria community.
## Note: These calculations can be time and processor intensive
# set.seed(8046)
# indicatorsp_soil_16s <- multipatt(indic_soil_16s,indic_soil_groups_16s,func = "r.g",control=how(nperm=9999))
# summary(indicatorsp_soil_16s,alpha=1,indvalcomp=T)
# indic_soil_df_16s <- indicatorsp_soil_16s$sign
# write.table(indic_soil_df_16s,paste0(output,"indicsp_soil_16s.txt"),sep="\t",quote=F)

## Import data frame of indicator species to save time
indic_soil_df_16s <- read.table("indicsp_soil_16s.txt", header=T, sep="\t")

CIT_soil_16s <- as.matrix(indic_soil_df_16s[which(indic_soil_df_16s$s.C.IT == 1 & indic_soil_df_16s$p.value < 0.05),])
CNT_soil_16s <- as.matrix(indic_soil_df_16s[which(indic_soil_df_16s$s.C.NT == 1 & indic_soil_df_16s$p.value < 0.05),])
OIT_soil_16s <- as.matrix(indic_soil_df_16s[which(indic_soil_df_16s$s.O.IT == 1 & indic_soil_df_16s$p.value < 0.05),])
ORT_soil_16s <- as.matrix(indic_soil_df_16s[which(indic_soil_df_16s$s.O.RT == 1 & indic_soil_df_16s$p.value < 0.05),])

soil_r_values_16s <- rbind(CIT_soil_16s,CNT_soil_16s,OIT_soil_16s,ORT_soil_16s)
colnames(soil_r_values_16s)[1:4] <-c("C-IT","C-NT","O-IT","O-RT")

## Range of correlation coefficients
range(soil_r_values_16s[,"stat"])

## Total number of indicator OTUS
length(unique(rownames(soil_r_values_16s)))

## Proportion of soil bacteria OTUs responding to cropping system
length(unique(rownames(soil_r_values_16s)))/nrow(otu_norm_soil_16s)

## Proportion of soil bacteria sequences responding to cropping system
soil_16s_ra <- t(t(otu_16s_soil)/colSums(otu_16s_soil)) * 100
sum(colSums(soil_16s_ra[unique(rownames(soil_r_values_16s)),]))/sum(colSums(soil_16s_ra))


## Identify indicator species in bulk soil fungi communities
indic_soil_its <- as.data.frame(t(otu_norm_soil_its))
indic_soil_groups_its <- design_its_soil$FsysT
length(unique(indic_soil_groups_its))

## Define indicator species for soil fungi community.
## Note: These calculations can be time and processor intensive
# set.seed(8046)
# indicatorsp_soil_its <- multipatt(indic_soil_its,indic_soil_groups_its,func = "r.g",control=how(nperm=9999))
# summary(indicatorsp_soil_its,alpha=0.05,indvalcomp=T)
# indic_soil_df_its <- indicatorsp_soil_its$sign
# write.table(indic_soil_df_its,paste0(output,"indicsp_soil_its.txt"),sep="\t",quote=F)

## Import data frame of indicator species to save time
indic_soil_df_its <- read.table("indicsp_soil_its.txt",header=T,sep="\t")

CIT_soil_its <- as.matrix(indic_soil_df_its[which(indic_soil_df_its$s.C.IT == 1 & indic_soil_df_its$p.value < 0.05),])
CNT_soil_its <- as.matrix(indic_soil_df_its[which(indic_soil_df_its$s.C.NT == 1 & indic_soil_df_its$p.value < 0.05),])
OIT_soil_its <- as.matrix(indic_soil_df_its[which(indic_soil_df_its$s.O.IT == 1 & indic_soil_df_its$p.value < 0.05),])
ORT_soil_its <- as.matrix(indic_soil_df_its[which(indic_soil_df_its$s.O.RT == 1 & indic_soil_df_its$p.value < 0.05),])

soil_r_values_its <- rbind(CIT_soil_its,CNT_soil_its,OIT_soil_its,ORT_soil_its)
colnames(soil_r_values_its)[1:4] <-c("C-IT","C-NT","O-IT","O-RT")

## Range of correlation coefficients
range(soil_r_values_its[,"stat"])

## Total number of indicator OTUS
length(unique(rownames(soil_r_values_its)))

## Proportion of soil fungi OTUs responding to cropping system
length(unique(rownames(soil_r_values_its)))/nrow(otu_norm_soil_its)

## Proportion of soil fungi sequences responding to cropping system
soil_its_ra <- t(t(otu_its_soil)/colSums(otu_its_soil)) * 100
sum(colSums(soil_its_ra[unique(rownames(soil_r_values_its)),]))/sum(colSums(soil_its_ra))


## Identify indicator species in root-associated bacteria communities
indic_root_16s <- as.data.frame(t(otu_norm_root_16s))
indic_root_groups_16s <- design_16s_root$FsysT
length(unique(indic_root_groups_16s))

## Define indicator species for root bacteria community.
## Note: These calculations can be time and processor intensive
# set.seed(8046)
# indicatorsp_root_16s <- multipatt(indic_root_16s,indic_root_groups_16s,func = "r.g",control=how(nperm=9999))
# summary(indicatorsp_root_16s,alpha=0.05,indvalcomp=T)
# indic_root_df_16s <- indicatorsp_root_16s$sign
# write.table(indic_root_df_16s,paste0(output,"indicsp_root_16s.txt"),sep="\t",quote=F)

## Import data frame of indicator species to save time
indic_root_df_16s <- read.table("indicsp_root_16s.txt",header=T,sep="\t")

CIT_root_16s <- as.matrix(indic_root_df_16s[which(indic_root_df_16s$s.C.IT == 1 & indic_root_df_16s$p.value < 0.05),])
CNT_root_16s <- as.matrix(indic_root_df_16s[which(indic_root_df_16s$s.C.NT == 1 & indic_root_df_16s$p.value < 0.05),])
OIT_root_16s <- as.matrix(indic_root_df_16s[which(indic_root_df_16s$s.O.IT == 1 & indic_root_df_16s$p.value < 0.05),])
ORT_root_16s <- as.matrix(indic_root_df_16s[which(indic_root_df_16s$s.O.RT == 1 & indic_root_df_16s$p.value < 0.05),])

root_r_values_16s <- rbind(CIT_root_16s, CNT_root_16s, OIT_root_16s, ORT_root_16s)
colnames(root_r_values_16s)[1:4] <-c("C-IT","C-NT","O-IT","O-RT")

## Range of correlation coefficients
range(root_r_values_16s[,"stat"])

## Total number of indicator OTUS
length(unique(rownames(root_r_values_16s)))

## Proportion of root associated bacteria OTUs responding to cropping system
length(unique(rownames(root_r_values_16s)))/nrow(otu_norm_root_16s)

## Proportion of root-associated bacteria sequences responding to cropping system
root_16s_ra <- t(t(otu_16s_root)/colSums(otu_16s_root)) * 100
sum(colSums(root_16s_ra[unique(rownames(root_r_values_16s)),]))/sum(colSums(root_16s_ra))


## Identify indicator species in root-associated fungi communities
indic_root_its <- as.data.frame(t(otu_norm_root_its))
indic_root_groups_its <- design_its_root$FsysT
length(unique(indic_root_groups_its))

## Define indicator species for soil fungi community.
## Note: These calculations can be time and processor intensive
# set.seed(8046)
# indicatorsp_root_its <- multipatt(indic_root_its,indic_root_groups_its,func="r.g",control=how(nperm=9999))
# summary(indicatorsp_root_its,alpha=0.05,indvalcomp=T)
# indic_root_df_its <- indicatorsp_root_its$sign
# write.table(indic_root_df_its,paste0(output,"indicsp_root_its.txt"),sep="\t",quote=F)

## Import data frame of indicator species to save time
indic_root_df_its <- read.table("indicsp_root_its.txt",header=T,sep="\t")

CIT_root_its <- as.matrix(indic_root_df_its[which(indic_root_df_its$s.C.IT == 1 & indic_root_df_its$p.value < 0.05),])
CNT_root_its <- as.matrix(indic_root_df_its[which(indic_root_df_its$s.C.NT == 1 & indic_root_df_its$p.value < 0.05),])
OIT_root_its <- as.matrix(indic_root_df_its[which(indic_root_df_its$s.O.IT == 1 & indic_root_df_its$p.value < 0.05),])
ORT_root_its <- as.matrix(indic_root_df_its[which(indic_root_df_its$s.O.RT == 1 & indic_root_df_its$p.value < 0.05),])

root_r_values_its <- rbind(CIT_root_its,CNT_root_its,OIT_root_its,ORT_root_its)
colnames(root_r_values_its)[1:4] <- c("C-IT","C-NT","O-IT","O-RT")

## Range of correlation coefficients
range(root_r_values_its[,"stat"])

## Total number of indicator OTUS
length(unique(rownames(root_r_values_its)))

## Proportion of root associated fungi OTUs responding to cropping system
length(unique(rownames(root_r_values_its)))/nrow(otu_norm_root_its)

## Proportion of root-associated fungi sequences responding to cropping system
root_its_ra <- t(t(otu_its_root)/colSums(otu_its_root)) * 100
sum(colSums(root_its_ra[unique(rownames(root_r_values_its)),]))/sum(colSums(root_its_ra))


##### Figure 3: Bipartite networks of OTUs associated with cropping systems #####

### Bulk soil BACTERIA community
## Construct node table for bulk soil bacteria communities from indicator species data
soil_bipartite_16s <- data.frame(from= c(rep("C-IT",length(which(soil_r_values_16s[,"C-IT"]==1))),
                                         rep("C-NT",length(which(soil_r_values_16s[,"C-NT"]==1))),
                                         rep("O-IT",length(which(soil_r_values_16s[,"O-IT"]==1))),
                                         rep("O-RT",length(which(soil_r_values_16s[,"O-RT"]==1)))),
                                 to= c(rownames(soil_r_values_16s)[which(soil_r_values_16s[,"C-IT"]==1)],
                                       rownames(soil_r_values_16s)[which(soil_r_values_16s[,"C-NT"]==1)],
                                       rownames(soil_r_values_16s)[which(soil_r_values_16s[,"O-IT"]==1)],
                                       rownames(soil_r_values_16s)[which(soil_r_values_16s[,"O-RT"]==1)]),
                                 r= c(soil_r_values_16s[which(soil_r_values_16s[,"C-IT"]==1),"stat"],
                                      soil_r_values_16s[which(soil_r_values_16s[,"C-NT"]==1),"stat"],
                                      soil_r_values_16s[which(soil_r_values_16s[,"O-IT"]==1),"stat"],
                                      soil_r_values_16s[which(soil_r_values_16s[,"O-RT"]==1),"stat"]))

## make node attribute table for each OTU
soil_bipartite_attrib_16s <- data.frame(node=unique(rownames(soil_r_values_16s)),indicgroup=0)

for (i in as.character(soil_bipartite_attrib_16s$node))
{
  soil_bipartite_attrib_16s[soil_bipartite_attrib_16s$node==i,"indicgroup"] <- paste(colnames(soil_r_values_16s)[which(soil_r_values_16s[i,1:4]==1)],collapse = "_")
}

soil_bipartite_attrib_16s <- cbind(soil_bipartite_attrib_16s,tax_soil_16s[as.character(soil_bipartite_attrib_16s$node),])

## Create bipartite network with igraph
soil_bi_16s <- graph.data.frame(soil_bipartite_16s,directed=F)
V(soil_bi_16s)$type <- V(soil_bi_16s)$name %in% soil_bipartite_16s[,1]
soil_bi_16s <- simplify(soil_bi_16s, remove.multiple=T, remove.loops=T)

## Set labels for nodes
V(soil_bi_16s)$label <- V(soil_bi_16s)$name
V(soil_bi_16s)$label <- gsub("bOTU*",NA,V(soil_bi_16s)$label)

## Set node sizes
V(soil_bi_16s)$size <- c(rep(15,4),rep(5,158))

## Set node shapes
V(soil_bi_16s)$shape <- c(rep("circle",4),rep("circle",158))

## Define node colors based upon phylum/class taxonomy assignment
V(soil_bi_16s)$color <- V(soil_bi_16s)$name
V(soil_bi_16s)$color[1:4] <- "white"
V(soil_bi_16s)$color <- tax_filter_16s[ V(soil_bi_16s)$name, ]$cols
V(soil_bi_16s)$frame.color <- V(soil_bi_16s)$color


### Bulk soil FUNGI community
## Construct node table for bulk soil fungi communities from indicator species data
soil_bipartite_its <- data.frame(from= c(rep("C-IT",length(which(soil_r_values_its[,"C-IT"]==1))),
                                         rep("C-NT",length(which(soil_r_values_its[,"C-NT"]==1))),
                                         rep("O-IT",length(which(soil_r_values_its[,"O-IT"]==1))),
                                         rep("O-RT",length(which(soil_r_values_its[,"O-RT"]==1)))),
                                 to= c(rownames(soil_r_values_its)[which(soil_r_values_its[,"C-IT"]==1)],
                                       rownames(soil_r_values_its)[which(soil_r_values_its[,"C-NT"]==1)],
                                       rownames(soil_r_values_its)[which(soil_r_values_its[,"O-IT"]==1)],
                                       rownames(soil_r_values_its)[which(soil_r_values_its[,"O-RT"]==1)]),
                                 r= c(soil_r_values_its[which(soil_r_values_its[,"C-IT"]==1),"stat"],
                                      soil_r_values_its[which(soil_r_values_its[,"C-NT"]==1),"stat"],
                                      soil_r_values_its[which(soil_r_values_its[,"O-IT"]==1),"stat"],
                                      soil_r_values_its[which(soil_r_values_its[,"O-RT"]==1),"stat"]))

## make node attribute table for each OTU
soil_bipartite_attrib_its <- data.frame(node=unique(rownames(soil_r_values_its)),indicgroup=0)

for (i in as.character(soil_bipartite_attrib_its$node))
{
  soil_bipartite_attrib_its[soil_bipartite_attrib_its$node==i,"indicgroup"] <- paste(colnames(soil_r_values_its)[which(soil_r_values_its[i,1:4]==1)],collapse = "_")
}

soil_bipartite_attrib_its <- cbind(soil_bipartite_attrib_its,tax_soil_its[as.character(soil_bipartite_attrib_its$node),])

## Create bipartite network with igraph
soil_bi_its <- graph.data.frame(soil_bipartite_its,directed=F)
V(soil_bi_its)$type <- V(soil_bi_its)$name %in% soil_bipartite_its[,1]
soil_bi_its <- simplify(soil_bi_its, remove.multiple=T, remove.loops=T)

## Set labels for nodes
V(soil_bi_its)$label <- V(soil_bi_its)$name
V(soil_bi_its)$label <- gsub("fOTU*",NA,V(soil_bi_its)$label)

## Set sizes of nodes
V(soil_bi_its)$size <- c(rep(15,4),rep(7,113))

## Set node shape
V(soil_bi_its)$shape <- c(rep("circle",4),rep("triangle",113))

## Set node colors by taxonomy assignment as phylum level
V(soil_bi_its)$color <- V(soil_bi_its)$name
V(soil_bi_its)$color[1:4] <- "white"
V(soil_bi_its)$color <- tax_filter_its[ V(soil_bi_its)$name, ]$cols
V(soil_bi_its)$frame.color <- V(soil_bi_its)$color


### Root associated BACTERIA community
## Construct node table for root-associated bacteria communities from indicator species data
root_bipartite_16s <- data.frame(from= c(rep("C-IT",length(which(root_r_values_16s[,"C-IT"]==1))),
                                         rep("C-NT",length(which(root_r_values_16s[,"C-NT"]==1))),
                                         rep("O-IT",length(which(root_r_values_16s[,"O-IT"]==1))),
                                         rep("O-RT",length(which(root_r_values_16s[,"O-RT"]==1)))),
                                 to= c(rownames(root_r_values_16s)[which(root_r_values_16s[,"C-IT"]==1)],
                                       rownames(root_r_values_16s)[which(root_r_values_16s[,"C-NT"]==1)],
                                       rownames(root_r_values_16s)[which(root_r_values_16s[,"O-IT"]==1)],
                                       rownames(root_r_values_16s)[which(root_r_values_16s[,"O-RT"]==1)]),
                                 r= c(root_r_values_16s[which(root_r_values_16s[,"C-IT"]==1),"stat"],
                                      root_r_values_16s[which(root_r_values_16s[,"C-NT"]==1),"stat"],
                                      root_r_values_16s[which(root_r_values_16s[,"O-IT"]==1),"stat"],
                                      root_r_values_16s[which(root_r_values_16s[,"O-RT"]==1),"stat"]))

## make node attribute table for each OTU
root_bipartite_attrib_16s <- data.frame(node=unique(rownames(root_r_values_16s)),indicgroup=0)

for (i in as.character(root_bipartite_attrib_16s$node))
{
  root_bipartite_attrib_16s[root_bipartite_attrib_16s$node==i,"indicgroup"] <- paste(colnames(root_r_values_16s)[which(root_r_values_16s[i,1:4]==1)],collapse = "_")
}

root_bipartite_attrib_16s <- cbind(root_bipartite_attrib_16s,tax_root_16s[as.character(root_bipartite_attrib_16s$node),])

## Create bipartite network with igraph
root_bi_16s <- graph.data.frame(root_bipartite_16s,directed=F)
V(root_bi_16s)$type <- V(root_bi_16s)$name %in% root_bipartite_16s[,1]
root_bi_16s <- simplify(root_bi_16s, remove.multiple=T, remove.loops=T)

## Set node labels
V(root_bi_16s)$label <- V(root_bi_16s)$name
V(root_bi_16s)$label <- gsub("bOTU*",NA,V(root_bi_16s)$label)

## Set node sizes
V(root_bi_16s)$size <- c(rep(15,4),rep(5,129))

## Set node shape
V(root_bi_16s)$shape <- c(rep("circle",4), rep("circle",129))

## Define node colors based upon phylum/class taxonomy assignment
V(root_bi_16s)$color <- V(root_bi_16s)$name
V(root_bi_16s)$color[1:4] <- "white"
V(root_bi_16s)$color <- tax_filter_16s[ V(root_bi_16s)$name, ]$cols
V(root_bi_16s)$frame.color <- V(root_bi_16s)$color


### Root associated FUNGI community
## Construct node table for root-associated fungi communities from indicator species data
root_bipartite_its <- data.frame(from= c(rep("C-IT",length(which(root_r_values_its[,"C-IT"]==1))),
                                         rep("C-NT",length(which(root_r_values_its[,"C-NT"]==1))),
                                         rep("O-IT",length(which(root_r_values_its[,"O-IT"]==1))),
                                         rep("O-RT",length(which(root_r_values_its[,"O-RT"]==1)))),
                                 to= c(rownames(root_r_values_its)[which(root_r_values_its[,"C-IT"]==1)],
                                       rownames(root_r_values_its)[which(root_r_values_its[,"C-NT"]==1)],
                                       rownames(root_r_values_its)[which(root_r_values_its[,"O-IT"]==1)],
                                       rownames(root_r_values_its)[which(root_r_values_its[,"O-RT"]==1)]),
                                 r= c(root_r_values_its[which(root_r_values_its[,"C-IT"]==1),"stat"],
                                      root_r_values_its[which(root_r_values_its[,"C-NT"]==1),"stat"],
                                      root_r_values_its[which(root_r_values_its[,"O-IT"]==1),"stat"],
                                      root_r_values_its[which(root_r_values_its[,"O-RT"]==1),"stat"]))

## make node attribute table for each OTU
root_bipartite_attrib_its <- data.frame(node=unique(rownames(root_r_values_its)),indicgroup=0)

for (i in as.character(root_bipartite_attrib_its$node))
{
  root_bipartite_attrib_its[root_bipartite_attrib_its$node==i,"indicgroup"] <- paste(colnames(root_r_values_its)[which(root_r_values_its[i,1:4]==1)],collapse = "_")
}

root_bipartite_attrib_its <- cbind(root_bipartite_attrib_its,tax_root_its[as.character(root_bipartite_attrib_its$node),])

## Create bipartite network with igraph
root_bi_its <- graph.data.frame(root_bipartite_its,directed=F)
V(root_bi_its)$type <- V(root_bi_its)$name %in% root_bipartite_its[,1]
root_bi_its <- simplify(root_bi_its, remove.multiple=T, remove.loops=T)

## Set node labels
V(root_bi_its)$label <- V(root_bi_its)$name
V(root_bi_its)$label <- gsub("fOTU*",NA,V(root_bi_its)$label)

## Set node size
length(V(root_bi_its)$label)
V(root_bi_its)$size <- c(rep(15,4), rep(7,49))

## Set node shape
V(root_bi_its)$shape <- c(rep("circle",4),rep("triangle",49))

## Set node colors by taxonomy assignment as phylum level
V(root_bi_its)$color <- V(root_bi_its)$name
V(root_bi_its)$color[1:4] <- "white"
V(root_bi_its)$color <- tax_filter_its[ V(root_bi_its)$name, ]$cols
V(root_bi_its)$frame.color <- V(root_bi_its)$color

V(root_bi_its)$width <- rep(0.2, length(V(root_bi_its)$name))


##### Plot Figure 3 : Soil/Root Bipartite Networks
set.seed(8046)
soil_layout_16s <- layout_with_fr(soil_bi_16s, niter=9999)
soil_layout_its <- layout_with_fr(soil_bi_its, niter=9999)
root_layout_16s <- layout_with_fr(root_bi_16s, niter=9999)
root_layout_its <- layout_with_fr(root_bi_its, niter=9999)

pdf(paste0(output,"Figure3.pdf"), encoding="MacRoman", height=6, width=6)
layout(matrix(c(1,2,3,4,5,6), nrow=3, byrow=T), c(2,2), c(4,4,3))

par(mar=c(0,0,0,0), oma=c(0,0,0,0))
plot(soil_bi_16s, vertex.label.cex=2, layout=soil_layout_16s, asp=0)
plot(soil_bi_its, vertex.label.cex=2, layout=soil_layout_its, asp=0)
plot(root_bi_16s, vertex.label.cex=2, layout=root_layout_16s, asp=0)
plot(root_bi_its, vertex.label.cex=2, layout=root_layout_its, asp=0)

plot(1, type="n", ann=F, axes=F)
legend("center", pch=19, bty="n", ncol=2, horiz=F, x.intersp=0.4, 
       legend=PHYLA_label_cols_16s_legend$labels, 
       col=PHYLA_label_cols_16s_legend$cols)

plot(1,type="n",ann=F,axes=F)
legend("center", pch=19, bty="n", ncol=1, horiz=F, x.intersp=0.4, 
       legend=PHYLA_label_cols_its_legend$Phylum, 
       col=PHYLA_label_cols_its_legend$cols)

dev.off()


##### Cropping system responsive OTUs with edgeR #####

## Get cropping system responsive bulk soil bacteria OTUs with likelihood ratio testing in edgeR
model_matsoil_16s <- model.matrix(~FsysT, data=design_16s_soil)
edgeR_16s_soil_fsyst <- DGEList(counts=otu_16s_soil, group=design_16s_soil$FsysT, genes=tax_soil_16s)
edgeR_16s_soil_fsyst <- calcNormFactors(edgeR_16s_soil_fsyst)

dge_soilfsyst_16s <- estimateGLMRobustDisp(edgeR_16s_soil_fsyst, design=model_matsoil_16s)

fit_soilfsyst_16s <- glmFit(dge_soilfsyst_16s, design = model_matsoil_16s)
lrt_soilfsyst_16s <- glmLRT(fit_soilfsyst_16s, coef=2:4)
fsyst_soil_16s <- topTags(lrt_soilfsyst_16s, n=Inf, p.value=0.05)
fsyst_soil_16s <- fsyst_soil_16s$table


## Get cropping system responsive bulk soil fungi OTUs with likelihood ratio testing in edgeR
model_matsoil_its <- model.matrix(~FsysT, data=design_its_soil)
edgeR_its_soil_fsyst <- DGEList(counts=otu_its_soil, group=design_its_soil$FsysT, genes=tax_soil_its)
edgeR_its_soil_fsyst <- calcNormFactors(edgeR_its_soil_fsyst)

dge_soilfsyst_its <- estimateGLMRobustDisp(edgeR_its_soil_fsyst, design=model_matsoil_its)

fit_soilfsyst_its <- glmFit(dge_soilfsyst_its, design=model_matsoil_its)
lrt_soilfsyst_its <- glmLRT(fit_soilfsyst_its, coef=2:4)
fsyst_soil_its <- topTags(lrt_soilfsyst_its, n=Inf, p.value=0.05)
fsyst_soil_its <- fsyst_soil_its$table


## Get cropping system responsive root-associated bacteria OTUs with likelihood ratio testing in edgeR
model_matroot_16s <- model.matrix(~FsysT, data=design_16s_root)
edgeR_16s_root_fsyst <- DGEList(counts=otu_16s_root, group=design_16s_root$FsysT, genes=tax_root_16s)
edgeR_16s_root_fsyst <- calcNormFactors(edgeR_16s_root_fsyst)

dge_rootfsyst_16s <- estimateGLMRobustDisp(edgeR_16s_root_fsyst, design=model_matroot_16s)

fit_rootfsyst_16s <- glmFit(dge_rootfsyst_16s, design=model_matroot_16s)
lrt_rootfsyst_16s <- glmLRT(fit_rootfsyst_16s, coef=2:4)
fsyst_root_16s <- topTags(lrt_rootfsyst_16s, n=Inf, p.value=0.05)
fsyst_root_16s <- fsyst_root_16s$table

## Get cropping system responsive root-associated fungi OTUs with likelihood ratio testing in edgeR
model_matroot_its <- model.matrix(~FsysT, data=design_its_root)
edgeR_its_root_fsyst <- DGEList(counts=otu_its_root, group=design_its_root$FsysT, genes=tax_root_its)
edgeR_its_root_fsyst <- calcNormFactors(edgeR_its_root_fsyst)

dge_rootfsyst_its <- estimateGLMRobustDisp(edgeR_its_root_fsyst, design=model_matroot_its)

fit_rootfsyst_its <- glmFit(dge_rootfsyst_its, design=model_matroot_its)
lrt_rootfsyst_its <- glmLRT(fit_rootfsyst_its, coef=2:4)
fsyst_root_its <- topTags(lrt_rootfsyst_its, n=Inf, p.value=0.05)
fsyst_root_its <- fsyst_root_its$table


##### Figure S6:  management sensitive OTUs validated by both indicator species and edgeR #####

## Management sensitive bulk soil bacteria OTus
indic_edge_16s_soil <- intersect(rownames(soil_r_values_16s),rownames(fsyst_soil_16s))
sum(colSums(soil_16s_ra[indic_edge_16s_soil,]))/sum(colSums(soil_16s_ra))*100

## Management sensitive bulk soil fungi OTUs
indic_edge_its_soil <- intersect(rownames(soil_r_values_its),rownames(fsyst_soil_its))
sum(colSums(soil_its_ra[indic_edge_its_soil,]))/sum(colSums(soil_its_ra))*100

## Management sensitive root-associated bacteria OTus
indic_edge_16s_root <- intersect(rownames(root_r_values_16s),rownames(fsyst_root_16s))
sum(colSums(root_16s_ra[indic_edge_16s_root,]))/sum(colSums(root_16s_ra))*100

## Management sensitive root-associated fungi OTUs
indic_edge_its_root <- intersect(rownames(root_r_values_its),rownames(fsyst_root_its))
sum(colSums(root_its_ra[indic_edge_its_root,]))/sum(colSums(root_its_ra))*100

## Plot Supplementary Figure S6
pdf(paste0(output,"FigureS6.pdf"),height=10, width=10)
par(mfrow=c(3,2),xpd=NA)

venndiagram(rownames(soil_r_values_16s),rownames(fsyst_soil_16s),type=2,
            printsub=F,lcol="black",tcol="black",diacol="black",lines="black",
            labels=c("Indicator Species Analysis","edgeR Analysis"),title="Cropping Sensitive \nSoil Bacteria OTUs")

venndiagram(rownames(soil_r_values_its),rownames(fsyst_soil_its),type=2,
            printsub=F,lcol="black",tcol="black",diacol="black",lines="black",
            labels=c("Indicator Species Analysis","edgeR Analysis"),title="Cropping Sensitive \nSoil Fungi OTUs")

venndiagram(indic_edge_16s_soil,indic_edge_16s_root,type=2,
            printsub=F,lcol="black",tcol="black",diacol="black",lines="black",
            labels=NA,title=NA)

venndiagram(indic_edge_its_soil,indic_edge_its_root,type=2,
            printsub=F,lcol="black",tcol="black",diacol="black",lines="black",
            labels=NA,title=NA)

venndiagram(rownames(root_r_values_16s),rownames(fsyst_root_16s),type=2,
            printsub=F,lcol="black",tcol="black",diacol="black",lines="black",
            labels=c("Indicator Species Analysis","edgeR Analysis"),title="Cropping Sensitive \nRoot Bacteria OTUs")

venndiagram(rownames(root_r_values_its),rownames(fsyst_root_its),type=2,
            printsub=F,lcol="black",tcol="black",diacol="black",lines="black",
            labels=c("Indicator Species Analysis","edgeR Analysis"),title="Cropping Sensitive \nRoot Fungi OTUs")

dev.off()


##### Figure S7 - Figure S12:  Heatmaps, box plots, and taxonomy of managment sensitive soil and root bacteria and fungi OTUs  #####

## Define soil samples by management system
CIT_samples_soil <- rownames(design_16s_soil[design_16s_soil$FsysT=="C-IT",])
CNT_samples_soil <- rownames(design_16s_soil[design_16s_soil$FsysT=="C-NT",])
OIT_samples_soil <- rownames(design_16s_soil[design_16s_soil$FsysT=="O-IT",])
ORT_samples_soil <- rownames(design_16s_soil[design_16s_soil$FsysT=="O-RT",])

## Soil bacteria: Calculate percentage of sequences classified into each phylum
otu_16s_soil_mso <- otu_16s_soil[indic_edge_16s_soil,]
otu_16s_soil_mso_ra <- t(t(otu_16s_soil_mso)/colSums(otu_16s_soil_mso)) * 100

PHYLAnames_soil_mso_16s <- names(sort(table(tax_soil_16s[indic_edge_16s_soil,]$Phylum),decr=T))
length(PHYLAnames_soil_mso_16s)

## Preparation of matrix with relative abundance by phylum
y <- NULL
otunames <- rownames(otu_16s_soil_mso_ra)
for (i in PHYLAnames_soil_mso_16s){
  x <- array(colSums(otu_16s_soil_mso_ra[rownames(tax_soil_16s[indic_edge_16s_soil,])[which(tax_soil_16s[indic_edge_16s_soil,]$Phylum == paste(i))], ,drop=FALSE]))
  y <- rbind(y,x)
}

## Create matrix
rownames(y) <- paste(PHYLAnames_soil_mso_16s)
colnames(y) <- paste(colnames(otu_16s_soil_mso_ra))
PHYLUM_mat_otu_soil_16s_mso <- y
PHYLUM_mat_otu_soil_16s_mso_mean <- sort(apply(PHYLUM_mat_otu_soil_16s_mso,1,mean),decr=T)
PHYLUM_mat_otu_soil_16s_mso <- PHYLUM_mat_otu_soil_16s_mso[names(PHYLUM_mat_otu_soil_16s_mso_mean),]

## Get sequences abundances by phylum
PHYLUM_mat_otu_soil_16s_mso_mean

## Phylum matrix for heatmap of phyla abundances across 
soil_16s_mso_ra <- otu_norm_soil_16s[indic_edge_16s_soil,]

## Preparation of matrix with relative abundance by phylum
y <- NULL
otunames <- rownames(soil_16s_mso_ra)
for (i in PHYLAnames_soil_mso_16s){
  x <- array(colSums(soil_16s_mso_ra[rownames(tax_soil_16s[indic_edge_16s_soil,])[which(tax_soil_16s[indic_edge_16s_soil,]$Phylum == paste(i))], ,drop=FALSE]))
  y <- rbind(y,x)
}

## Create matrix
rownames(y) <- paste(PHYLAnames_soil_mso_16s)
colnames(y) <- paste(colnames(soil_16s_mso_ra))
PHYLUM_mat_soil_16s_mso <- y
PHYLUM_mat_soil_16s_mso_mean <- sort(apply(PHYLUM_mat_soil_16s_mso,1,mean),decr=T)
PHYLUM_mat_soil_16s_mso <- PHYLUM_mat_soil_16s_mso[names(PHYLUM_mat_soil_16s_mso_mean),]

## Make matrix of phyla abundances by cropping system
soil_16s_mso_phylum <-as.matrix(cbind(`C-IT`=apply(PHYLUM_mat_soil_16s_mso[,CIT_samples_soil],1,mean),
                               `C-NT`=apply(PHYLUM_mat_soil_16s_mso[,CNT_samples_soil],1,mean),
                               `O-IT`=apply(PHYLUM_mat_soil_16s_mso[,OIT_samples_soil],1,mean),
                               `O-RT`=apply(PHYLUM_mat_soil_16s_mso[,ORT_samples_soil],1,mean)))


## Plot Figure S7a
pdf(paste0(output,"FigureS7a.pdf"),height=10, width=10)
par(las=1)
colors <- maPalette(l="lightgray",m="yellow",h="navy", k=60)
heatmap.2(log2(soil_16s_mso_phylum+1), col=colors, Rowv=F, Colv=F, margins=c(5,12),scale="none", trace="none"
          ,density.info="none",key.title=NA,srtCol=45,
          labRow=rownames(soil_16s_mso_phylum),
          dendrogram="none",key.xlab=expression(paste("Relative OTU abundance"," (log"[2]," CPM)")))
dev.off()


## 16s Soil management sensitive OTU abundances heatmap
soil_16s_mso <-as.matrix(cbind(`C-IT`=apply(otu_norm_soil_16s[indic_edge_16s_soil,CIT_samples_soil],1,mean),
                               `C-NT`=apply(otu_norm_soil_16s[indic_edge_16s_soil,CNT_samples_soil],1,mean),
                               `O-IT`=apply(otu_norm_soil_16s[indic_edge_16s_soil,OIT_samples_soil],1,mean),
                               `O-RT`=apply(otu_norm_soil_16s[indic_edge_16s_soil,ORT_samples_soil],1,mean)))

table(tax_soil_16s[indic_edge_16s_soil,]$Phylum)
soil_16s_sidecol <- tax_soil_16s[indic_edge_16s_soil,]$Phylum
names(soil_16s_sidecol) <- soil_16s_sidecol

soil_16s_sidecol[soil_16s_sidecol == "Proteobacteria"] <- "seashell4"
soil_16s_sidecol[soil_16s_sidecol == "Actinobacteria"] <- "red"
soil_16s_sidecol[soil_16s_sidecol == "Bacteroidetes"] <- "darkslateblue"
soil_16s_sidecol[soil_16s_sidecol == "Firmicutes"] <- "tan4"
soil_16s_sidecol[soil_16s_sidecol == "Acidobacteria"] <- "blue"
soil_16s_sidecol[soil_16s_sidecol == "Chloroflexi"] <- "violetred4"
soil_16s_sidecol[soil_16s_sidecol == "Verrucomicrobia"] <- "orchid"
soil_16s_sidecol[soil_16s_sidecol == "Planctomycetes"] <- "chartreuse"
soil_16s_sidecol[soil_16s_sidecol == "unassigned"] <- "lightgoldenrod4"
soil_16s_sidecol[soil_16s_sidecol == "Candidate division TM7"] <- "navajowhite4"
soil_16s_sidecol[soil_16s_sidecol == "Candidate division WS3"] <- "forestgreen"


## Plot Figure S8a
pdf(paste0(output,"FigureS8a.pdf"),height=10, width=10)
par(las=1)
colors <- maPalette(l="lightgray",m="yellow",h="navy", k=60)
heatmap.2(log2(soil_16s_mso+1), col=colors, Rowv=F, Colv=F, margins=c(5,12), scale="none", trace="none",
          density.info="none", key.title=NA, srtCol=45,
          labRow=paste(rownames(soil_16s_mso),tax_soil_16s[indic_edge_16s_soil,]$Family), RowSideColors=soil_16s_sidecol,
          dendrogram="none",key.xlab=expression(paste("Relative OTU abundance"," (log"[2]," CPM)")))
dev.off()


## Make vector of individual OTU names mentioned in text for box plots
soil16s_otu <- c("bOTU_36","bOTU_23","bOTU_119","bOTU_341","bOTU_806","bOTU_885","bOTU_238","bOTU_651")

## Plot Figure S9
pdf(paste0(output,"FigureS9.pdf"),encoding="MacRoman",height=10,width=10)
par(mfrow=c(3,3))
for(i in soil16s_otu)
  plotOTU(sample_table = design_16s_soil, count_matrix = otu_norm_soil_16s,
          OTU_id = i, sample_factor = "FsysT",
          main = paste(i, tax_soil_16s[i,"Family"]), ylab = "CPM",
          type = "box")
dev.off()

## Soil fungi: Calculate percentage of sequences classified into each phylum
otu_its_soil_mso <- otu_its_soil[indic_edge_its_soil,]
otu_its_soil_mso_ra <- t(t(otu_its_soil_mso)/colSums(otu_its_soil_mso)) * 100

PHYLAnames_soil_mso_its <- names(sort(table(tax_soil_its[indic_edge_its_soil,]$Phylum),decr=T))
length(PHYLAnames_soil_mso_its)

## Preparation of matrix with relative abundance by phylum
y <- NULL
otunames <- rownames(otu_its_soil_mso_ra)
for (i in PHYLAnames_soil_mso_its){
  x <- array(colSums(otu_its_soil_mso_ra[rownames(tax_soil_its[indic_edge_its_soil,])[which(tax_soil_its[indic_edge_its_soil,]$Phylum == paste(i))], ,drop=FALSE]))
  y <- rbind(y,x)
}

## Create matrix
rownames(y) <- paste(PHYLAnames_soil_mso_its)
colnames(y) <- paste(colnames(otu_its_soil_mso_ra))
PHYLUM_mat_otu_soil_its_mso <- y
PHYLUM_mat_otu_soil_its_mso_mean <- sort(apply(PHYLUM_mat_otu_soil_its_mso,1,mean),decr=T)
PHYLUM_mat_otu_soil_its_mso <- PHYLUM_mat_otu_soil_its_mso[names(PHYLUM_mat_otu_soil_its_mso_mean),]

## Get sequences abundances by phylum
PHYLUM_mat_otu_soil_its_mso_mean

## Phylum matrix for heatmap of phyla abundances across 
soil_its_mso_ra <- otu_norm_soil_its[indic_edge_its_soil,]

## Preparation of matrix with relative abundance by phylum
y <- NULL
otunames <- rownames(soil_its_mso_ra)
for (i in PHYLAnames_soil_mso_its){
  x <- array(colSums(soil_its_mso_ra[rownames(tax_soil_its[indic_edge_its_soil,])[which(tax_soil_its[indic_edge_its_soil,]$Phylum == paste(i))], ,drop=FALSE]))
  y <- rbind(y,x)
}

## Create matrix
rownames(y) <- paste(PHYLAnames_soil_mso_its)
colnames(y) <- paste(colnames(soil_its_mso_ra))
PHYLUM_mat_soil_its_mso <- y
PHYLUM_mat_soil_its_mso_mean <- sort(apply(PHYLUM_mat_soil_its_mso,1,mean),decr=T)
PHYLUM_mat_soil_its_mso <- PHYLUM_mat_soil_its_mso[names(PHYLUM_mat_soil_its_mso_mean),]

## Make matrix of phyla abundances by cropping system
soil_its_mso_phylum <-as.matrix(cbind(`C-IT`=apply(PHYLUM_mat_soil_its_mso[,CIT_samples_soil],1,mean),
                                      `C-NT`=apply(PHYLUM_mat_soil_its_mso[,CNT_samples_soil],1,mean),
                                      `O-IT`=apply(PHYLUM_mat_soil_its_mso[,OIT_samples_soil],1,mean),
                                      `O-RT`=apply(PHYLUM_mat_soil_its_mso[,ORT_samples_soil],1,mean)))

## Plot Figure S7b
pdf(paste0(output,"FigureS7b.pdf"),height=10, width=10)
par(las=1)
colors <- maPalette(l="lightgray",m="yellow",h="navy", k=60)
heatmap.2(log2(soil_its_mso_phylum+1),col=colors,Rowv=F,Colv=F,margins=c(5,12),scale="none", trace="none"
          ,density.info="none",key.title=NA,srtCol=45,
          labRow=rownames(soil_its_mso_phylum),
          dendrogram="none",key.xlab=expression(paste("Relative OTU abundance"," (log"[2]," CPM)")))
dev.off()


## ## ITS Soil management sensitive OTU abundances heatmap
soil_its_mso <-as.matrix(cbind(`C-IT`=apply(otu_norm_soil_its[indic_edge_its_soil,CIT_samples_soil],1,mean),
                               `C-NT`=apply(otu_norm_soil_its[indic_edge_its_soil,CNT_samples_soil],1,mean),
                               `O-IT`=apply(otu_norm_soil_its[indic_edge_its_soil,OIT_samples_soil],1,mean),
                               `O-RT`=apply(otu_norm_soil_its[indic_edge_its_soil,ORT_samples_soil],1,mean)))

table(tax_soil_its[indic_edge_its_soil,]$Phylum)
soil_its_sidecol <- tax_soil_its[indic_edge_its_soil,]$Phylum
names(soil_its_sidecol) <- soil_its_sidecol

soil_its_sidecol[soil_its_sidecol == "Ascomycota"] <- "seashell4"
soil_its_sidecol[soil_its_sidecol == "Basidiomycota"] <- "red"
soil_its_sidecol[soil_its_sidecol == "Zygomycota"] <- "darkslateblue"
soil_its_sidecol[soil_its_sidecol == "unassigned"] <- "lightgoldenrod4"
soil_its_sidecol[soil_its_sidecol == "Glomeromycota"] <- "tan4"
soil_its_sidecol[soil_its_sidecol == "Chytridiomycota"] <- "blue"
soil_its_sidecol[soil_its_sidecol == "Rozellomycota"] <- "violetred4"


## Plot Figure S8b
pdf(paste0(output,"FigureS8b.pdf"),height=10, width=10)
par(las=1)
colors <- maPalette(l="lightgray",m="yellow",h="navy", k=60)
heatmap.2(log2(soil_its_mso+1),col=colors,Rowv=F,Colv=F,margins=c(5,12),scale="none", trace="none"
          ,density.info="none",key.title=NA,srtCol=45,
          labRow=paste(rownames(soil_its_mso),tax_soil_its[indic_edge_its_soil,]$Family), RowSideColors = soil_its_sidecol,
          dendrogram="none",key.xlab=expression(paste("Relative OTU abundance"," (log"[2]," CPM)")))
dev.off()

## Make vector of individual OTUs mentioned in text for box plots
soilits_otu <- c("fOTU_57","fOTU_32","fOTU_25","fOTU_1628","fOTU_980")


## Plot Figure S10
pdf(paste0(output,"FigureS10.pdf"),encoding="MacRoman",height=10,width=10)
par(mfrow=c(3,3))
for(i in soilits_otu)
  plotOTU(sample_table = design_its_soil, count_matrix = otu_norm_soil_its,
          OTU_id = i, sample_factor = "FsysT",
          main = paste(i, tax_soil_its[i,"Family"]), ylab = "CPM",
          type = "box")
dev.off()


## Define root samples by management system
CIT_samples_root <- rownames(design_16s_root[design_16s_root$FsysT=="C-IT",])
CNT_samples_root <- rownames(design_16s_root[design_16s_root$FsysT=="C-NT",])
OIT_samples_root <- rownames(design_16s_root[design_16s_root$FsysT=="O-IT",])
ORT_samples_root <- rownames(design_16s_root[design_16s_root$FsysT=="O-RT",])

## Root bacteria: Calculate percentage of sequences classified into each phylum
otu_16s_root_mso <- otu_16s_root[indic_edge_16s_root,]
otu_16s_root_mso_ra <- t(t(otu_16s_root_mso)/colSums(otu_16s_root_mso)) * 100

PHYLAnames_root_mso_16s <- names(sort(table(tax_root_16s[indic_edge_16s_root,]$Phylum),decr=T))
length(PHYLAnames_root_mso_16s)

## Preparation of matrix with relative abundance by phylum
y <- NULL
otunames <- rownames(otu_16s_root_mso_ra)
for (i in PHYLAnames_root_mso_16s){
  x <- array(colSums(otu_16s_root_mso_ra[rownames(tax_root_16s[indic_edge_16s_root,])[which(tax_root_16s[indic_edge_16s_root,]$Phylum == paste(i))], ,drop=FALSE]))
  y <- rbind(y,x)
}

## Create matrix
rownames(y) <- paste(PHYLAnames_root_mso_16s)
colnames(y) <- paste(colnames(otu_16s_root_mso_ra))
PHYLUM_mat_otu_root_16s_mso <- y
PHYLUM_mat_otu_root_16s_mso_mean <- sort(apply(PHYLUM_mat_otu_root_16s_mso,1,mean),decr=T)
PHYLUM_mat_otu_root_16s_mso <- PHYLUM_mat_otu_root_16s_mso[names(PHYLUM_mat_otu_root_16s_mso_mean),]

## Get sequences abundances by phylum
PHYLUM_mat_otu_root_16s_mso_mean

## Phylum matrix for heatmap of phyla abundances across 
root_16s_mso_ra <- otu_norm_root_16s[indic_edge_16s_root,]

## Preparation of matrix with relative abundance by phylum
y <- NULL
otunames <- rownames(root_16s_mso_ra)
for (i in PHYLAnames_root_mso_16s){
  x <- array(colSums(root_16s_mso_ra[rownames(tax_root_16s[indic_edge_16s_root,])[which(tax_root_16s[indic_edge_16s_root,]$Phylum == paste(i))], ,drop=FALSE]))
  y <- rbind(y,x)
}

## Create matrix
rownames(y) <- paste(PHYLAnames_root_mso_16s)
colnames(y) <- paste(colnames(root_16s_mso_ra))
PHYLUM_mat_root_16s_mso <- y
PHYLUM_mat_root_16s_mso_mean <- sort(apply(PHYLUM_mat_root_16s_mso,1,mean),decr=T)
PHYLUM_mat_root_16s_mso <- PHYLUM_mat_root_16s_mso[names(PHYLUM_mat_root_16s_mso_mean),]

## Make matrix of phyla abundances by cropping system
root_16s_mso_phylum <- as.matrix(cbind(`C-IT`=apply(PHYLUM_mat_root_16s_mso[,CIT_samples_root],1,mean),
                                      `C-NT`=apply(PHYLUM_mat_root_16s_mso[,CNT_samples_root],1,mean),
                                      `O-IT`=apply(PHYLUM_mat_root_16s_mso[,OIT_samples_root],1,mean),
                                      `O-RT`=apply(PHYLUM_mat_root_16s_mso[,ORT_samples_root],1,mean)))


## Plot Figure S7c
pdf(paste0(output,"FigureS7c.pdf"),height=10, width=10)
par(las=1)
colors <- maPalette(l="lightgray",m="yellow",h="navy", k=60)
heatmap.2(log2(root_16s_mso_phylum+1),col=colors,Rowv=F,Colv=F,margins=c(5,12),scale="none", trace="none"
          ,density.info="none",key.title=NA,srtCol=45,
          labRow=rownames(root_16s_mso_phylum),
          dendrogram="none",key.xlab=expression(paste("Relative OTU abundance"," (log"[2]," CPM)")))
dev.off()

## 16s root-associated management sensitive OTU abundances heatmap 
root_16s_mso <- as.matrix(cbind(`C-IT`=apply(otu_norm_root_16s[indic_edge_16s_root,CIT_samples_root],1,mean),
                               `C-NT`=apply(otu_norm_root_16s[indic_edge_16s_root,CNT_samples_root],1,mean),
                               `O-IT`=apply(otu_norm_root_16s[indic_edge_16s_root,OIT_samples_root],1,mean),
                               `O-RT`=apply(otu_norm_root_16s[indic_edge_16s_root,ORT_samples_root],1,mean)))

table(tax_root_16s[indic_edge_16s_root,]$Phylum)
root_16s_sidecol <- tax_root_16s[indic_edge_16s_root,]$Phylum
names(root_16s_sidecol) <- root_16s_sidecol

root_16s_sidecol[root_16s_sidecol == "Proteobacteria"] <- "seashell4"
root_16s_sidecol[root_16s_sidecol == "Actinobacteria"] <- "red"
root_16s_sidecol[root_16s_sidecol == "Bacteroidetes"] <- "darkslateblue"
root_16s_sidecol[root_16s_sidecol == "Firmicutes"] <- "tan4"
root_16s_sidecol[root_16s_sidecol == "Acidobacteria"] <- "blue"
root_16s_sidecol[root_16s_sidecol == "Chloroflexi"] <- "violetred4"
root_16s_sidecol[root_16s_sidecol == "Verrucomicrobia"] <- "orchid"
root_16s_sidecol[root_16s_sidecol == "Candidate division TM7"] <- "navajowhite4"
root_16s_sidecol[root_16s_sidecol == "Armatimonadetes"] <- "palegreen"
root_16s_sidecol[root_16s_sidecol == "Chlamydiae"] <- "aquamarine4"

## Plot Figure S8c
pdf(paste0(output,"FigureS8c.pdf"),height=10, width=10)
par(las=1)
colors <- maPalette(l="lightgray",m="yellow",h="navy", k=60)
heatmap.2(log2(root_16s_mso+1),col=colors,Rowv=F,Colv=F,margins=c(5,12),scale="none", trace="none"
          ,density.info="none",key.title=NA,srtCol=45,
          labRow=paste(rownames(root_16s_mso),tax_root_16s[indic_edge_16s_root,]$Family), RowSideColors = root_16s_sidecol,
          dendrogram="none",key.xlab=expression(paste("Relative OTU abundance"," (log"[2]," CPM)")))
dev.off()


## Make vector of OTUs mentioned in text for box plots
root16s_otu <-c("bOTU_949","bOTU_23","bOTU_530","bOTU_36","bOTU_119","bOTU_341","bOTU_1403")


## Plot Figure S11
pdf(paste0(output,"FigureS11.pdf"),encoding="MacRoman",height=10,width=10)
par(mfrow=c(3,3))
for(i in root16s_otu)
  plotOTU(sample_table = design_16s_root, count_matrix = otu_norm_root_16s,
          OTU_id = i, sample_factor = "FsysT",
          main = paste(i, tax_root_16s[i,"Family"]), ylab = "CPM",
          type = "box")
dev.off()


## Root fungi: Calculate percentage of sequences classified into each phylum
otu_its_root_mso <- otu_its_root[indic_edge_its_root,]
otu_its_root_mso_ra <- t(t(otu_its_root_mso)/colSums(otu_its_root_mso)) * 100

PHYLAnames_root_mso_its <- names(sort(table(tax_root_its[indic_edge_its_root,]$Phylum),decr=T))
length(PHYLAnames_root_mso_its)

## Preparation of matrix with relative abundance by phylum
y <- NULL
otunames <- rownames(otu_its_root_mso_ra)
for (i in PHYLAnames_root_mso_its){
  x <- array(colSums(otu_its_root_mso_ra[rownames(tax_root_its[indic_edge_its_root,])[which(tax_root_its[indic_edge_its_root,]$Phylum == paste(i))], ,drop=FALSE]))
  y <- rbind(y,x)
}

## Create matrix
rownames(y) <- paste(PHYLAnames_root_mso_its)
colnames(y) <- paste(colnames(otu_its_root_mso_ra))
PHYLUM_mat_otu_root_its_mso <- y
PHYLUM_mat_otu_root_its_mso_mean <- sort(apply(PHYLUM_mat_otu_root_its_mso,1,mean),decr=T)
PHYLUM_mat_otu_root_its_mso <- PHYLUM_mat_otu_root_its_mso[names(PHYLUM_mat_otu_root_its_mso_mean),]

## Get sequences abundances by phylum
PHYLUM_mat_otu_root_its_mso_mean

## Phylum matrix for heatmap of phyla abundances across 
root_its_mso_ra <- otu_norm_root_its[indic_edge_its_root,]

## Preparation of matrix with relative abundance by phylum
y <- NULL
otunames <- rownames(root_its_mso_ra)
for (i in PHYLAnames_root_mso_its){
  x <- array(colSums(root_its_mso_ra[rownames(tax_root_its[indic_edge_its_root,])[which(tax_root_its[indic_edge_its_root,]$Phylum == paste(i))], ,drop=FALSE]))
  y <- rbind(y,x)
}

## Create matrix
rownames(y) <- paste(PHYLAnames_root_mso_its)
colnames(y) <- paste(colnames(root_its_mso_ra))
PHYLUM_mat_root_its_mso <- y
PHYLUM_mat_root_its_mso_mean <- sort(apply(PHYLUM_mat_root_its_mso,1,mean),decr=T)
PHYLUM_mat_root_its_mso <- PHYLUM_mat_root_its_mso[names(PHYLUM_mat_root_its_mso_mean),]

## Make matrix of phyla abundances by cropping system
root_its_mso_phylum <- as.matrix(cbind(`C-IT`=apply(PHYLUM_mat_root_its_mso[,CIT_samples_root],1,mean),
                                      `C-NT`=apply(PHYLUM_mat_root_its_mso[,CNT_samples_root],1,mean),
                                      `O-IT`=apply(PHYLUM_mat_root_its_mso[,OIT_samples_root],1,mean),
                                      `O-RT`=apply(PHYLUM_mat_root_its_mso[,ORT_samples_root],1,mean)))


## Plot Figure S7d
pdf(paste0(output,"FigureS7d.pdf"),height=10, width=10)
par(las=1)
colors <- maPalette(l="lightgray",m="yellow",h="navy", k=60)
heatmap.2(log2(root_its_mso_phylum+1),col=colors,Rowv=F,Colv=F,margins=c(5,15),scale="none", trace="none"
          ,density.info="none",key.title=NA,srtCol=45,
          labRow=rownames(root_its_mso_phylum),
          dendrogram="none",key.xlab=expression(paste("Relative OTU abundance"," (log"[2]," CPM)")))
dev.off()

## Root-associated cropping system senstive fungi OTUs
root_its_mso <- as.matrix(cbind(`C-IT`=apply(otu_norm_root_its[indic_edge_its_root,CIT_samples_root],1,mean),
                               `C-NT`=apply(otu_norm_root_its[indic_edge_its_root,CNT_samples_root],1,mean),
                               `O-IT`=apply(otu_norm_root_its[indic_edge_its_root,OIT_samples_root],1,mean),
                               `O-RT`=apply(otu_norm_root_its[indic_edge_its_root,ORT_samples_root],1,mean)))

table(tax_root_its[indic_edge_its_root,]$Phylum)
root_its_sidecol <- tax_root_its[indic_edge_its_root,]$Phylum
names(root_its_sidecol) <- root_its_sidecol

root_its_sidecol[root_its_sidecol == "Ascomycota"] <- "seashell4"
root_its_sidecol[root_its_sidecol == "Basidiomycota"] <- "red"
root_its_sidecol[root_its_sidecol == "unassigned"] <- "lightgoldenrod4"


## Plot Figure S8d
pdf(paste0(output,"FigureS8d.pdf"),height=10, width=10)
par(las=1)
colors <- maPalette(l="lightgray",m="yellow",h="navy", k=60)
heatmap.2(log2(root_its_mso+1),col=colors,Rowv=F,Colv=F,margins=c(5,12),scale="none", trace="none"
          ,density.info="none",key.title=NA,srtCol=45, 
          labRow=paste(rownames(root_its_mso),tax_root_its[indic_edge_its_root,]$Family), RowSideColors = root_its_sidecol,
          dendrogram="none",key.xlab=expression(paste("Relative OTU abundance"," (log"[2]," CPM)")))
dev.off()


## Plot phyla legends ## 
Phylegend_ffs_16s <- sort(unique(c(names(soil_16s_sidecol),names(root_16s_sidecol))))
names(Phylegend_ffs_16s) <- Phylegend_ffs_16s
Phylegend_ffs_16s[Phylegend_ffs_16s == "Proteobacteria"] <- "seashell4"
Phylegend_ffs_16s[Phylegend_ffs_16s == "Actinobacteria"] <- "red"
Phylegend_ffs_16s[Phylegend_ffs_16s == "Bacteroidetes"] <- "darkslateblue"
Phylegend_ffs_16s[Phylegend_ffs_16s == "Firmicutes"] <- "tan4"
Phylegend_ffs_16s[Phylegend_ffs_16s == "Acidobacteria"] <- "blue"
Phylegend_ffs_16s[Phylegend_ffs_16s == "Chloroflexi"] <- "violetred4"
Phylegend_ffs_16s[Phylegend_ffs_16s == "Verrucomicrobia"] <- "orchid"
Phylegend_ffs_16s[Phylegend_ffs_16s == "Candidate division TM7"] <- "navajowhite4"
Phylegend_ffs_16s[Phylegend_ffs_16s == "Armatimonadetes"] <- "palegreen"
Phylegend_ffs_16s[Phylegend_ffs_16s == "Chlamydiae"] <- "aquamarine4"
Phylegend_ffs_16s[Phylegend_ffs_16s == "Candidate division WS3"] <- "forestgreen"
Phylegend_ffs_16s[Phylegend_ffs_16s == "Planctomycetes"] <- "chartreuse"
Phylegend_ffs_16s[Phylegend_ffs_16s == "unassigned"] <- "lightgoldenrod4"

Phylegend_ffs_its <- sort(unique(c(names(soil_its_sidecol),names(root_its_sidecol))))
names(Phylegend_ffs_its) <- Phylegend_ffs_its
Phylegend_ffs_its[Phylegend_ffs_its == "Ascomycota"] <- "seashell4"
Phylegend_ffs_its[Phylegend_ffs_its == "Basidiomycota"] <- "red"
Phylegend_ffs_its[Phylegend_ffs_its == "Zygomycota"] <- "darkslateblue"
Phylegend_ffs_its[Phylegend_ffs_its == "unassigned"] <- "lightgoldenrod4"
Phylegend_ffs_its[Phylegend_ffs_its == "Glomeromycota"] <- "tan4"
Phylegend_ffs_its[Phylegend_ffs_its == "Chytridiomycota"] <- "blue"
Phylegend_ffs_its[Phylegend_ffs_its == "Rozellomycota"] <- "violetred4"

plot.new()
pdf(paste0(output,"FigureS8_16slegend.pdf"),height=10, width=10)
par(mar=c(0,0,0,0))
plot(1:20,type="n",axes=F,ann=F)
legend(10,10,legend=names(Phylegend_ffs_16s),fill=Phylegend_ffs_16s,bty="n",cex=0.7, border=Phylegend_ffs_16s,
       x.intersp=0.1,y.intersp=1,ncol=2)
dev.off()

plot.new()
pdf(paste0(output,"FigureS8_itslegend.pdf"),height=10, width=10)
par(mar=c(0,0,0,0))
plot(1:20,type="n",axes=F,ann=F)
legend(10,10,legend=names(Phylegend_ffs_its),fill=Phylegend_ffs_its,bty="n",cex=0.7, border=Phylegend_ffs_its,
       x.intersp=0.1,y.intersp=1,ncol=2)
dev.off()


## Make vector of individual OTUs mentioned in text for box plots
rootits_otu <-c("fOTU_63","fOTU_97","fOTU_86","fOTU_13","fOTU_111","fOTU_163","fOTU_308","fOTU_920")

## Plot Figure S12
pdf(paste0(output,"FigureS12.pdf"), encoding="MacRoman", height=10, width=10)
par(mfrow=c(3,3))
for(i in rootits_otu)
  plotOTU(sample_table = design_its_root, count_matrix = otu_norm_root_its,
          OTU_id = i, sample_factor = "FsysT",
          main = paste(i, tax_root_its[i,"Family"]), ylab = "CPM",
          type = "box")
dev.off()


##### Individual co-occurence network creation and analysis  #####

## Create bulk soil bacteria co-occurrence network with igraph package

## Define cropping system senstive bulk soil bacteria OTUs (cropping system response validated by both statisical methods)
## This is important for highlighting their position in the subsequent figures
indic_edge_16s_soil <- intersect(rownames(soil_r_values_16s), rownames(fsyst_soil_16s))

## Perform pairwise Spearman correlations on bulk soil bacteria community on TMM normalized CPM counts
soil_16s_otu_cor <- rcorr(t(otu_norm_soil_16s), type=c("spearman"))

## Create data frame of co-occurring OTUs
soil_16s_cor_df <- CorrDF(soil_16s_otu_cor$r, soil_16s_otu_cor$P)
soil_16s_cor_df$padj <- p.adjust(soil_16s_cor_df$p, method="none")

## Subset data frame for co-occurring OTUs with Spearman's rho > 0.5 and a p-value < 0.001
soil_16s_cor_df_padj <- soil_16s_cor_df[which(soil_16s_cor_df$cor > 0.7),]
soil_16s_cor_df_padj <- soil_16s_cor_df_padj[which(soil_16s_cor_df_padj$padj < 0.001),]

## Make node attribute table
nodeattrib_soil_16s <- data.frame(node = union(soil_16s_cor_df_padj$from,soil_16s_cor_df_padj$to))
nodeattrib_soil_16s$indicgroup <- 0

for (i in as.character(nodeattrib_soil_16s$node))
{
  if (i %in% indic_edge_16s_soil == TRUE)
  {nodeattrib_soil_16s[nodeattrib_soil_16s$node==i,"indicgroup"] <- paste(colnames(soil_r_values_16s)[which(soil_r_values_16s[i,1:4]==1)],collapse = "_")}
  else
  { nodeattrib_soil_16s[nodeattrib_soil_16s$node==i,"indicgroup"]<- "NA"}
}

## Add node taxonomy information to attribute table
nodeattrib_soil_16s <- cbind(nodeattrib_soil_16s, tax_filter_16s[as.character(nodeattrib_soil_16s$node),])

## Create co-occurrence network with igraph
soil_net_16s <- graph_from_data_frame(soil_16s_cor_df_padj, direct=F, vertices=nodeattrib_soil_16s)

## Calculate relative abudnance of OTU nodes
soil_ra_16s <- apply(otu_norm_soil_16s,1,mean)
soil_ra_16s <- soil_ra_16s[V(soil_net_16s)$name]

## Network properties

## Number of nodes (co-occuring OTUs in network)
length(V(soil_net_16s))

## Number of edges (connections representing correlations between OTUs in network)
length(E(soil_net_16s))

## Calcuate node degrees/max/min (number of edges connecting each node)
soil_16s_deg <- sort(degree(soil_net_16s,mode="all"),decr=T)
max(soil_16s_deg)
mean(soil_16s_deg)

## Number of cropping system sensitive OTUs present in network
length(V(soil_net_16s)$name[V(soil_net_16s)$name %in% indic_edge_16s_soil])

## Degrees of cropping system sensitive OTUs present in network
soil_16s_deg[names(soil_16s_deg) %in% indic_edge_16s_soil]

## Relative abundance of cropping system sensitive OTUs present in network
soil_ra_16s[names(soil_ra_16s) %in% indic_edge_16s_soil]

## Taxonomy of cropping system sensitive OTUs present in network
tax_soil_16s[V(soil_net_16s)$name[V(soil_net_16s)$name %in% indic_edge_16s_soil],]

## Set node colors based upon sensitivity to management system
cs <- c("C-IT","C-IT_C-NT","C-NT","C-IT_O-IT","C-NT_O-RT","O-IT","O-IT_O-RT","O-RT")
unique(V(soil_net_16s)$indicgroup)
V(soil_net_16s)$color <- V(soil_net_16s)$indicgroup
V(soil_net_16s)$color[!V(soil_net_16s)$color %in% cs] <- "gray30"
V(soil_net_16s)$color[V(soil_net_16s)$color == "C-IT"] <- "dodgerblue4"
V(soil_net_16s)$color[V(soil_net_16s)$color == "C-IT_C-NT"] <- "dodgerblue3"
V(soil_net_16s)$color[V(soil_net_16s)$color == "C-NT"] <- "dodgerblue1"
V(soil_net_16s)$color[V(soil_net_16s)$color == "C-IT_O-IT"] <- "sienna4"
V(soil_net_16s)$color[V(soil_net_16s)$color == "C-NT_O-RT"] <- "sienna3"
V(soil_net_16s)$color[V(soil_net_16s)$color == "O-IT"] <- "firebrick4"
V(soil_net_16s)$color[V(soil_net_16s)$color == "O-IT_O-RT"] <- "firebrick3"
V(soil_net_16s)$color[V(soil_net_16s)$color == "O-RT"] <- "firebrick2"
V(soil_net_16s)$frame.color <- V(soil_net_16s)$color

## Set vector of nodes responding to certain management systems
soil16s_nodes <- rownames(nodeattrib_soil_16s[nodeattrib_soil_16s$indicgroup %in% cs,])

## Set node shape
V(soil_net_16s)$shape <- "circle"

## Set node size
V(soil_net_16s)$size <- V(soil_net_16s)$name
V(soil_net_16s)$size[!V(soil_net_16s)$size %in% soil16s_nodes] <- 2
V(soil_net_16s)$size[V(soil_net_16s)$size %in% soil16s_nodes] <- 4
soil16s_nodesizes <- as.numeric(V(soil_net_16s)$size)


## Create bulk soil fungi co-occurrence network with igraph package ##

## Define cropping system senstive bulk soil fungi OTUs (cropping system response validated by both statisical methods)
## This is important for highlighting their position in the subsequent figures
indic_edge_its_soil <- intersect(rownames(soil_r_values_its),rownames(fsyst_soil_its))

## Perform pairwise Spearman correlations on bulk soil bacteria community on TMM normalized CPM counts
soil_its_otu_cor <- rcorr(t(otu_norm_soil_its),type=c("spearman"))

## Create data frame of co-occurring OTUs
soil_its_cor_df <- CorrDF(soil_its_otu_cor$r,soil_its_otu_cor$P)
soil_its_cor_df$padj <- p.adjust(soil_its_cor_df$p, method = "none")

## Subset data frame for co-occurring OTUs with Spearman's rho > 0.5 and a p-value < 0.001
soil_its_cor_df_padj <- soil_its_cor_df[which(soil_its_cor_df$cor > 0.7),]
soil_its_cor_df_padj <- soil_its_cor_df_padj[which(soil_its_cor_df_padj$padj < 0.001),]

## Make node attribute table
nodeattrib_soil_its <- data.frame(node = union(soil_its_cor_df_padj$from,soil_its_cor_df_padj$to))
nodeattrib_soil_its$indicgroup <- 0

for (i in as.character(nodeattrib_soil_its$node))
{
  if (i %in% indic_edge_its_soil == TRUE)
  {nodeattrib_soil_its[nodeattrib_soil_its$node==i,"indicgroup"] <- paste(colnames(soil_r_values_its)[which(soil_r_values_its[i,1:4]==1)],collapse = "_")}
  else
  { nodeattrib_soil_its[nodeattrib_soil_its$node==i,"indicgroup"]<- "NA"}
}

## Add node taxonomy information to attribute table
nodeattrib_soil_its <- cbind(nodeattrib_soil_its,tax_filter_its[as.character(nodeattrib_soil_its$node),])

## Create co-occurrence network with igraph
soil_net_its <- graph_from_data_frame(soil_its_cor_df_padj,direct=F, vertices = nodeattrib_soil_its)

## Calculate relative abundance of OTU nodes
soil_ra_its <- apply(otu_norm_soil_its,1,mean)
soil_ra_its <- soil_ra_its[V(soil_net_its)$name]

## Network properties ##
## Number of nodes in network
length(V(soil_net_its))

## Number of edges in network
length(E(soil_net_its))

## Calculate node degrees/max/min
soil_its_deg <- sort(degree(soil_net_its,mode="all"),decr=T)
max(soil_its_deg)
mean(soil_its_deg)

## Number of cropping system sensitive OTUs in network
length(V(soil_net_its)$name[V(soil_net_its)$name %in% indic_edge_its_soil])

## Degrees of cropping system sensitive OTUs present innetwork
soil_its_deg[names(soil_its_deg) %in% indic_edge_its_soil]

## Relative abundance of cropping system sensitive OTUs present in network
soil_ra_its[names(soil_ra_its) %in% indic_edge_its_soil]

## Taxonomy of cropping system sensitive OTUs present in network
tax_soil_its[V(soil_net_its)$name[V(soil_net_its)$name %in% indic_edge_its_soil],]

## Set node colors based upon sensitivity to management system
cs <- c("C-IT","C-IT_C-NT","C-NT","C-IT_O-IT","C-NT_O-RT","O-IT","O-IT_O-RT","O-RT")
unique(V(soil_net_its)$indicgroup)
V(soil_net_its)$color <- V(soil_net_its)$indicgroup
V(soil_net_its)$color[!V(soil_net_its)$color %in% cs] <- "gray30"
V(soil_net_its)$color[V(soil_net_its)$color == "C-IT"] <- "dodgerblue4"
V(soil_net_its)$color[V(soil_net_its)$color == "C-IT_C-NT"] <- "dodgerblue3"
V(soil_net_its)$color[V(soil_net_its)$color == "C-NT"] <- "dodgerblue1"
V(soil_net_its)$color[V(soil_net_its)$color == "C-IT_O-IT"] <- "sienna4"
V(soil_net_its)$color[V(soil_net_its)$color == "C-NT_O-RT"] <- "sienna3"
V(soil_net_its)$color[V(soil_net_its)$color == "O-IT"] <- "firebrick4"
V(soil_net_its)$color[V(soil_net_its)$color == "O-IT_O-RT"] <- "firebrick3"
V(soil_net_its)$color[V(soil_net_its)$color == "O-RT"] <- "firebrick2"
V(soil_net_its)$frame.color <- V(soil_net_its)$color

## Set vector of nodes responding to certain management systems
soilits_nodes <- rownames(nodeattrib_soil_its[nodeattrib_soil_its$indicgroup %in% cs,])

## Set node shape
V(soil_net_its)$shape <- "triangle"

## Set node size
V(soil_net_its)$size <- V(soil_net_its)$name
V(soil_net_its)$size[!V(soil_net_its)$size %in% soilits_nodes] <- 3
V(soil_net_its)$size[V(soil_net_its)$size %in% soilits_nodes] <- 6
soilits_nodesizes <- as.numeric(V(soil_net_its)$size)


## Create root-associated bacteria co-occurrence network with igraph package ##

## Define cropping system senstive bulk soil fungi OTUs (cropping system response validated by both statisical methods)
## This is important for highlighting their position in the subsequent figures
indic_edge_16s_root <- intersect(rownames(root_r_values_16s),rownames(fsyst_root_16s))

## Perform pairwise Spearman correlations on bulk root bacteria community on TMM normalized CPM counts
root_16s_otu_cor <- rcorr(t(otu_norm_root_16s),type=c("spearman"))

## Create data frame of co-occurring OTUs
root_16s_cor_df <- CorrDF(root_16s_otu_cor$r,root_16s_otu_cor$P)
root_16s_cor_df$padj <- p.adjust(root_16s_cor_df$p, method = "none")

## Subset data frame for co-occurring OTUs with Spearman's rho > 0.5 and a p-value < 0.001
root_16s_cor_df_padj <- root_16s_cor_df[which(root_16s_cor_df$cor > 0.7),]
root_16s_cor_df_padj <- root_16s_cor_df_padj[which(root_16s_cor_df_padj$padj < 0.001),]

## Make node attribute table
nodeattrib_root_16s <- data.frame(node = union(root_16s_cor_df_padj$from,root_16s_cor_df_padj$to))
nodeattrib_root_16s$indicgroup <- 0

for (i in as.character(nodeattrib_root_16s$node))
{
  if (i %in% indic_edge_16s_root == TRUE)
  {nodeattrib_root_16s[nodeattrib_root_16s$node==i,"indicgroup"] <- paste(colnames(root_r_values_16s)[which(root_r_values_16s[i,1:4]==1)],collapse = "_")}
  else
  { nodeattrib_root_16s[nodeattrib_root_16s$node==i,"indicgroup"]<- "NA"}
}

## Add node taxonomy information to attribute table
nodeattrib_root_16s <- cbind(nodeattrib_root_16s,tax_filter_16s[as.character(nodeattrib_root_16s$node),])

## Create co-occurrence network with igraph
root_net_16s <- graph_from_data_frame(root_16s_cor_df_padj,direct=F, vertices = nodeattrib_root_16s)

## Calculate relative abundance of OTU nodes
root_ra_16s <- apply(otu_norm_root_16s,1,mean)
root_ra_16s <- root_ra_16s[V(root_net_16s)$name]

## Network properties ##

## Number of nodes in network
length(V(root_net_16s))

## Number of edges in network
length(E(root_net_16s))

## Calculate network node degrees/max/min
root_16s_deg <- sort(degree(root_net_16s,mode="all"),decr=T)
max(root_16s_deg)
mean(root_16s_deg)

## Number of cropping system sensitive OTUs in the network
length(V(root_net_16s)$name[V(root_net_16s)$name %in% indic_edge_16s_root])

## Degree of cropping system sensitive OTUs
root_16s_deg[names(root_16s_deg) %in% indic_edge_16s_root]

## Relative abundance of cropping system sensitive OTUs
root_ra_16s[names(root_ra_16s) %in% indic_edge_16s_root]

## Taxonomy of cropping system sensitive OTUs
tax_root_16s[names(sort(root_16s_deg[indic_edge_16s_root],decr=T)),]

## Set node colors based upon sensitivity to management system
cs <- c("C-IT","C-IT_C-NT","C-NT","C-IT_O-IT","C-NT_O-RT","O-IT","O-IT_O-RT","O-RT")
unique(V(root_net_16s)$indicgroup)
V(root_net_16s)$color <- V(root_net_16s)$indicgroup
V(root_net_16s)$color[!V(root_net_16s)$color %in% cs] <- "gray30"
V(root_net_16s)$color[V(root_net_16s)$color == "C-IT"] <- "dodgerblue4"
V(root_net_16s)$color[V(root_net_16s)$color == "C-IT_C-NT"] <- "dodgerblue3"
V(root_net_16s)$color[V(root_net_16s)$color == "C-NT"] <- "dodgerblue1"
V(root_net_16s)$color[V(root_net_16s)$color == "C-IT_O-IT"] <- "sienna4"
V(root_net_16s)$color[V(root_net_16s)$color == "C-NT_O-RT"] <- "sienna3"
V(root_net_16s)$color[V(root_net_16s)$color == "O-IT"] <- "firebrick4"
V(root_net_16s)$color[V(root_net_16s)$color == "O-IT_O-RT"] <- "firebrick3"
V(root_net_16s)$color[V(root_net_16s)$color == "O-RT"] <- "firebrick2"
V(root_net_16s)$frame.color <- V(root_net_16s)$color

## Set vector of nodes responding to certain management systems
root16s_nodes <- rownames(nodeattrib_root_16s[nodeattrib_root_16s$indicgroup %in% cs,])

## Set node shape
V(root_net_16s)$shape <- "circle"

## Set node size
V(root_net_16s)$size <- V(root_net_16s)$name
V(root_net_16s)$size[!V(root_net_16s)$size %in% root16s_nodes] <- 2
V(root_net_16s)$size[V(root_net_16s)$size %in% root16s_nodes] <- 4
root16s_nodesizes <- as.numeric(V(root_net_16s)$size)


## Create root associated fungi co-occurrence network with igraph package ##

## Define cropping system senstive bulk soil fungi OTUs (cropping system response validated by both statisical methods)
## This is important for highlighting their position in the subsequent figures
indic_edge_its_root <- intersect(rownames(root_r_values_its),rownames(fsyst_root_its))

## Perform pairwise Spearman correlations on bulk root bacteria community on TMM normalized CPM counts
root_its_otu_cor <- rcorr(t(otu_norm_root_its),type=c("spearman"))

## Create data frame of co-occurring OTUs
root_its_cor_df <- CorrDF(root_its_otu_cor$r,root_its_otu_cor$P)
root_its_cor_df$padj <- p.adjust(root_its_cor_df$p, method = "none")

## Subset data frame for co-occurring OTUs with Spearman's rho > 0.5 and a p-value < 0.001
root_its_cor_df_padj <- root_its_cor_df[which(root_its_cor_df$cor > 0.7),]
root_its_cor_df_padj <- root_its_cor_df_padj[which(root_its_cor_df_padj$padj < 0.001),]

## Make node attribute table
nodeattrib_root_its <- data.frame(node = union(root_its_cor_df_padj$from,root_its_cor_df_padj$to))
nodeattrib_root_its$indicgroup <- 0

for (i in as.character(nodeattrib_root_its$node))
{
  if (i %in% indic_edge_its_root == TRUE)
  {nodeattrib_root_its[nodeattrib_root_its$node==i,"indicgroup"] <- paste(colnames(root_r_values_its)[which(root_r_values_its[i,1:4]==1)],collapse = "_")}
  else
  { nodeattrib_root_its[nodeattrib_root_its$node==i,"indicgroup"]<- "NA"}
}

## Add node taxonomy information to attribute table
nodeattrib_root_its <- cbind(nodeattrib_root_its,tax_filter_its[as.character(nodeattrib_root_its$node),])

## Create co-occurrence network with igraph
root_net_its <- graph_from_data_frame(root_its_cor_df_padj,direct=F, vertices = nodeattrib_root_its)

## Calculate relative abundance of OTU nodes
root_ra_its <- apply(otu_norm_root_its,1,mean)
root_ra_its <- root_ra_its[V(root_net_its)$name]

## Network properties ##

## Number of nodes in network
length(V(root_net_its))

## Number of edges in network
length(E(root_net_its))

## Calculate network node degrees/max/min
root_its_deg <- sort(degree(root_net_its,mode="all"),decr=T)
max(root_its_deg)
mean(root_its_deg)

## Number of cropping system sensitive OTUs in network
length(V(root_net_its)$name[V(root_net_its)$name %in% indic_edge_its_root])

## Degrees of cropping system sensitive OTUs
root_its_deg[names(root_its_deg) %in% indic_edge_its_root]

## Relative abundannce of cropping system sensitive OTUs
root_ra_its[names(root_ra_its) %in% indic_edge_its_root]

## Taxonomy of cropping system sensitive OTUs
tax_root_its[V(root_net_its)$name[V(root_net_its)$name %in% indic_edge_its_root],]

## Set node colors based upon sensitivity to management system
cs <- c("C-IT","C-IT_C-NT","C-NT","C-IT_O-IT","C-NT_O-RT","O-IT","O-IT_O-RT","O-RT")
unique(V(root_net_its)$indicgroup)
V(root_net_its)$color <- V(root_net_its)$indicgroup
V(root_net_its)$color[!V(root_net_its)$color %in% cs] <- "gray30"
V(root_net_its)$color[V(root_net_its)$color == "C-IT"] <- "dodgerblue4"
V(root_net_its)$color[V(root_net_its)$color == "C-IT_C-NT"] <- "dodgerblue3"
V(root_net_its)$color[V(root_net_its)$color == "C-NT"] <- "dodgerblue1"
V(root_net_its)$color[V(root_net_its)$color == "C-IT_O-IT"] <- "sienna4"
V(root_net_its)$color[V(root_net_its)$color == "C-NT_O-RT"] <- "sienna3"
V(root_net_its)$color[V(root_net_its)$color == "O-IT"] <- "firebrick4"
V(root_net_its)$color[V(root_net_its)$color == "O-IT_O-RT"] <- "firebrick3"
V(root_net_its)$color[V(root_net_its)$color == "O-RT"] <- "firebrick2"
V(root_net_its)$frame.color <- V(root_net_its)$color

## Set vector of nodes responding to certain management systems
rootits_nodes <- rownames(nodeattrib_root_its[nodeattrib_root_its$indicgroup %in% cs,])

## Set node shape
V(root_net_its)$shape <- "triangle"

## Set node size
V(root_net_its)$size <- V(root_net_its)$name
V(root_net_its)$size[!V(root_net_its)$size %in% rootits_nodes] <- 3
V(root_net_its)$size[V(root_net_its)$size %in% rootits_nodes] <- 6
rootits_nodesizes <- as.numeric(V(root_net_its)$size)


#####  Figure S13 : Individual Co-occurence networks #####

## Note:the permutations of the network layouts is very time consuming and processor intensive
## Set layouts of the networks with Fruchterman & Reingold algorithim
# set.seed(8051)
# coords_soil_16s <- layout_(soil_net_16s,with_fr(niter=9999, grid="nogrid"))
# write.table(coords_soil_16s,paste0(output,"coords_soil_16s.txt"),sep="\t",row.names=F,col.names=F,quote=F)

# set.seed(8051)
# coords_soil_its <- layout_(soil_net_its,with_fr(niter=9999, grid="nogrid"))
# write.table(coords_soil_its,paste0(output,"coords_soil_its.txt"),sep="\t",row.names=F,col.names=F,quote=F)

# set.seed(8051)
# coords_root_16s <- layout_(root_net_16s,with_fr(niter=9999, grid="nogrid"))
# write.table(coords_root_16s,paste0(output,"coords_root_16s.txt"),sep="\t",row.names=F,col.names=F,quote=F)

# set.seed(8051)
# coords_root_its <- layout_(root_net_its,with_fr(niter=9999, grid="nogrid"))
# write.table(coords_root_its,paste0(output,"coords_root_its.txt"),sep="\t",row.names=F,col.names=F,quote=F)

## Import pre-calculated FR layout coordinates to save time 
coords_soil_16s <- as.matrix(read.table("coords_soil_16s.txt"))
dimnames(coords_soil_16s) <-  NULL

coords_soil_its <- as.matrix(read.table("coords_soil_its.txt"))
dimnames(coords_soil_its) <-  NULL

coords_root_16s <- as.matrix(read.table("coords_root_16s.txt"))
dimnames(coords_root_16s) <-  NULL

coords_root_its <- as.matrix(read.table("coords_root_its.txt"))
dimnames(coords_root_its) <-  NULL

## Plot Supplementary Figure S13
pdf(paste0(output,"FigureS13.pdf"),height=7,width=7)
par(mfrow=c(2,2),mar=c(0,0,0,0))

plot(soil_net_16s, vertex.label=NA, vertex.size=soil16s_nodesizes, layout=coords_soil_16s)
plot(soil_net_its, vertex.label=NA, vertex.size=soilits_nodesizes, layout=coords_soil_its)
plot(root_net_16s, vertex.label=NA, vertex.size=root16s_nodesizes, layout=coords_root_16s)
plot(root_net_its, vertex.label=NA, vertex.size=rootits_nodesizes, layout=coords_root_its)

dev.off()


## Plot custom legend
pdf(paste0(output,"FigureS13_legend.pdf"),height=7,width=10)

mat <- cbind(c(1,1,1,2,2,2,3,3,3), c(1,1.5,2,1,1.5,2,1,1.5,2))
cols <- c("dodgerblue1", "dodgerblue3", "dodgerblue4", "sienna3", "white", "sienna4","firebrick2", "firebrick3", "firebrick4")
names(cols) <- c("C-NT", "shared", "C-IT", "shared", "", "shared", "O-RT", "shared", "O-IT")
pchlegend <- rep(19,9)
plot(mat, col=cols, pch=pchlegend, cex=5, xlim=c(.5,5), ylim=c(.5,3.5), frame=F, axes=F, xlab=NA, ylab=NA)
points(mat+0.2, col=cols, pch=17, cex=5)
text(1:3, rep(3, 3), label=c("Conventional", "Shared", "Organic"), adj=0.5, cex=2)
text(rep(3.5, 2), c(1.5,2,2.5), label=c("No/Reduced Tillage", "Shared", "Intensive Tillage"), adj=0,cex=2)

dev.off()


##### Soil meta co-occurrence network creation and analysis and defining keystone OTUs #####

## Combine OTU counts of both kingdoms together
otu_norm_soil_combine <- rbind(otu_norm_soil_16s, otu_norm_soil_its)

## Perform Spearman correlation of all OTU pairs
all_soil_cor <- rcorr(t(otu_norm_soil_combine), type=c("spearman"))

## Create data frame of co-occurring OTUs
all_cor_soil_df <- CorrDF(all_soil_cor$r, all_soil_cor$P)
all_cor_soil_df$padj <- p.adjust(all_cor_soil_df$p, method="none")

all_cor_soil_df_padj <- all_cor_soil_df[which(all_cor_soil_df$cor > 0.7),]
all_cor_soil_df_padj <- all_cor_soil_df_padj[which(all_cor_soil_df_padj$padj < 0.001),]

## Make node attribute table
indic_edge_soil_combine <- c(indic_edge_16s_soil, indic_edge_its_soil)

soil_r_values_combine <- rbind(soil_r_values_16s, soil_r_values_its)

nodeattrib_soil_combine <- data.frame(node=union(all_cor_soil_df_padj$from,all_cor_soil_df_padj$to))
nodeattrib_soil_combine$indicgroup <- 0

for (i in as.character(nodeattrib_soil_combine$node))
{
  if (i %in% indic_edge_soil_combine == TRUE)
  {nodeattrib_soil_combine[nodeattrib_soil_combine$node==i,"indicgroup"] <- paste(colnames(soil_r_values_combine)[which(soil_r_values_combine[i,1:4]==1)],collapse = "_")}
  else
  {nodeattrib_soil_combine[nodeattrib_soil_combine$node==i,"indicgroup"]<- "NA"}
}

rownames(nodeattrib_soil_combine) <- as.character(nodeattrib_soil_combine$node)

all_soil_net <- graph_from_data_frame(all_cor_soil_df_padj,direct=F,vertices=nodeattrib_soil_combine)

## Number of nodes
length(V(all_soil_net))

## Number of bacteria and fungi nodes
length(grep("bOTU_*",names(V(all_soil_net))))
length(grep("fOTU_*",names(V(all_soil_net))))

## Connections 
bb_occur_soil <- droplevels(all_cor_soil_df_padj[with(all_cor_soil_df_padj, grepl("bOTU_*",from) & grepl("bOTU_*",to)),])
nrow(bb_occur_soil)

ff_occur_soil <- droplevels(all_cor_soil_df_padj[with(all_cor_soil_df_padj, grepl("fOTU_*",from) & grepl("fOTU_*",to)),])
nrow(ff_occur_soil)

bf_occur_soil <- droplevels(all_cor_soil_df_padj[with(all_cor_soil_df_padj, grepl("fOTU_*",from) & grepl("bOTU_*",to)),])
nrow(bf_occur_soil)

## Node degree values
soil_all_deg <- sort(degree(all_soil_net,mode="all"),decr=T)
max(soil_all_deg)
mean(soil_all_deg)

## Define keystone species based on top 1% of node degree values
n <- 1
soil_all_keystone <- soil_all_deg[soil_all_deg > quantile(soil_all_deg,prob=1-n/100)]
length(soil_all_keystone)

## Get bacteria and fungi keystone OTUs
soil_net_keystone_bac <- names(soil_all_keystone)[grep("bOTU_*",names(soil_all_keystone))]
length(soil_net_keystone_bac)

soil_net_keystone_fun <- names(soil_all_keystone)[grep("fOTU_*",names(soil_all_keystone))]
length(soil_net_keystone_fun)

## get csOTUs present in network
cs_soil_net <- names(V(all_soil_net))[names(V(all_soil_net)) %in% indic_edge_soil_combine]

cs_soil_net_bac <- cs_soil_net[grep("bOTU_*",cs_soil_net)]
length(cs_soil_net_bac)

cs_soil_net_fun <- cs_soil_net[grep("fOTU_*",cs_soil_net)]
length(cs_soil_net_fun)

## Keystone OTUs present in csOTUs
intersect(soil_net_keystone_bac,cs_soil_net_bac)
intersect(soil_net_keystone_fun,cs_soil_net_fun)

## Set node shape
V(all_soil_net)$shape <- V(all_soil_net)$name
V(all_soil_net)$shape[V(all_soil_net)$shape %in% names(soil_all_keystone)] <- "star"
V(all_soil_net)$shape[V(all_soil_net)$shape %in% rownames(otu_norm_soil_16s)] <- "circle"
V(all_soil_net)$shape[V(all_soil_net)$shape %in% rownames(otu_norm_soil_its)] <- "triangle"

cs <- c("C-IT","C-IT_C-NT","C-NT","C-IT_O-IT","C-NT_O-RT","O-IT","O-IT_O-RT","O-RT")
unique(V(all_soil_net)$indicgroup)
V(all_soil_net)$color <- V(all_soil_net)$indicgroup
V(all_soil_net)$color[!V(all_soil_net)$color %in% cs] <- "gray30"
V(all_soil_net)$color[V(all_soil_net)$color == "C-IT"] <- "dodgerblue4"
V(all_soil_net)$color[V(all_soil_net)$color == "C-IT_C-NT"] <- "dodgerblue3"
V(all_soil_net)$color[V(all_soil_net)$color == "C-NT"] <- "dodgerblue1"
V(all_soil_net)$color[V(all_soil_net)$color == "C-IT_O-IT"] <- "sienna4"
V(all_soil_net)$color[V(all_soil_net)$color == "C-NT_O-RT"] <- "sienna3"
V(all_soil_net)$color[V(all_soil_net)$color == "O-IT"] <- "firebrick4"
V(all_soil_net)$color[V(all_soil_net)$color == "O-IT_O-RT"] <- "firebrick3"
V(all_soil_net)$color[V(all_soil_net)$color == "O-RT"] <- "firebrick2"
V(all_soil_net)$frame.color <- V(all_soil_net)$color

soil_all_net_csnodes <- rownames(nodeattrib_soil_combine[nodeattrib_soil_combine$indicgroup %in% cs,])
soil_all_net_csnodes_bac <- soil_all_net_csnodes[grep("bOTU*",soil_all_net_csnodes)]
soil_all_net_csnodes_fun <- soil_all_net_csnodes[grep("fOTU*",soil_all_net_csnodes)]

V(all_soil_net)$size <- V(all_soil_net)$name
V(all_soil_net)$size[V(all_soil_net)$size %in% names(soil_all_keystone)] <- 4
V(all_soil_net)$size[V(all_soil_net)$size %in% soil_all_net_csnodes_bac] <- 4
V(all_soil_net)$size[V(all_soil_net)$size %in% soil_all_net_csnodes_fun] <- 6
V(all_soil_net)$size[V(all_soil_net)$size %in% rownames(otu_norm_soil_16s)] <- 2
V(all_soil_net)$size[V(all_soil_net)$size %in% rownames(otu_norm_soil_its)] <- 3
soilcombine_nodesizes <- as.numeric(V(all_soil_net)$size)


##### Explore community structure of soil meta-network by defining modules #####

## Make vectors of network nodes responding to different cropping systems
CIT_nodes_soil <- rownames(nodeattrib_soil_combine[nodeattrib_soil_combine$indicgroup=="C-IT",])
CNT_nodes_soil <- rownames(nodeattrib_soil_combine[nodeattrib_soil_combine$indicgroup=="C-NT",])
CON_nodes_soil <- rownames(nodeattrib_soil_combine[nodeattrib_soil_combine$indicgroup=="C-IT_C-NT",])
IT_nodes_soil <- rownames(nodeattrib_soil_combine[nodeattrib_soil_combine$indicgroup=="C-IT_O-IT",])
OIT_nodes_soil <- rownames(nodeattrib_soil_combine[nodeattrib_soil_combine$indicgroup=="O-IT",])
ORT_nodes_soil <- rownames(nodeattrib_soil_combine[nodeattrib_soil_combine$indicgroup=="O-RT",])
ORG_nodes_soil <- rownames(nodeattrib_soil_combine[nodeattrib_soil_combine$indicgroup=="O-IT_O-RT",])
NTRT_nodes_soil <- rownames(nodeattrib_soil_combine[nodeattrib_soil_combine$indicgroup=="C-NT_O-RT",])

cs_nodes_soil_all <- c(CIT_nodes_soil,CNT_nodes_soil,CON_nodes_soil,IT_nodes_soil,OIT_nodes_soil,ORT_nodes_soil,ORG_nodes_soil,NTRT_nodes_soil)
Bcs_nodes_soil_all <- cs_nodes_soil_all[grep("bOTU*",cs_nodes_soil_all)]
Fcs_nodes_soil_all <- cs_nodes_soil_all[grep("fOTU*",cs_nodes_soil_all)]

## Perform cluster analysis using greedy clustering algorithm 
cfg_soil <- cluster_fast_greedy(as.undirected(all_soil_net))

## Subset for top 20 biggest nodes
soil_modules <- sort(table(membership(cfg_soil)),decr=T)
soil_modules_20 <- soil_modules[1:20]

sum(soil_modules_20)/sum(soil_modules)
sm20_plot <- soil_modules_20
names(sm20_plot) <- as.factor(1:20)
soil_modules_cs <- table(factor(membership(cfg_soil)[cs_nodes_soil_all],levels=names(soil_modules)))
soil_modules_cs_20 <- soil_modules_cs[names(soil_modules_20)]
smcs20_plot <- soil_modules_cs_20
names(smcs20_plot) <- as.factor(1:20)

## Make vector of nodes in top 20 modules
soil_modules_points <- membership(cfg_soil)[membership(cfg_soil) %in% names(soil_modules_20)]

soil_points <- NULL
for(i in soil_modules_points){
  soilx <- which(names(soil_modules_20)==i)
  soil_points <- c(soil_points, soilx)
}
names(soil_points) <- names(soil_modules_points)

## Set node colors by cropping system sensitivity 
soil_all_cols <- sort(soil_points)
soil_all_cols[!names(soil_all_cols) %in% cs] <- "gray30"
soil_all_cols[names(soil_all_cols) %in% CIT_nodes_soil] <- "dodgerblue4"
soil_all_cols[names(soil_all_cols) %in% CON_nodes_soil] <- "dodgerblue3"
soil_all_cols[names(soil_all_cols) %in% CNT_nodes_soil] <- "dodgerblue1"
soil_all_cols[names(soil_all_cols) %in% IT_nodes_soil] <- "sienna4"
soil_all_cols[names(soil_all_cols) %in% NTRT_nodes_soil]<- "sienna3"
soil_all_cols[names(soil_all_cols) %in% OIT_nodes_soil]<- "firebrick4"
soil_all_cols[names(soil_all_cols) %in% ORG_nodes_soil] <- "firebrick3"
soil_all_cols[names(soil_all_cols) %in% ORT_nodes_soil] <- "firebrick2"

soil_all_pch <- sort(soil_points)
soil_all_pch[names(soil_all_pch) %in% rownames(otu_norm_soil_16s)] <- 1
soil_all_pch[names(soil_all_pch) %in% rownames(otu_norm_soil_its)] <- 2
soil_all_pch[names(soil_all_pch) %in% intersect(rownames(otu_norm_soil_16s),cs_nodes_soil_all)] <- 16
soil_all_pch[names(soil_all_pch) %in% intersect(rownames(otu_norm_soil_its),cs_nodes_soil_all)] <- 17
soil_all_pch[names(soil_all_pch) %in% names(soil_all_keystone)] <- 8

soil_all_cex <- sort(soil_points)
soil_all_cex[!names(soil_all_cex) %in% cs_nodes_soil_all] <- 1
soil_all_cex[names(soil_all_cex) %in% cs_nodes_soil_all] <- 2

soil_mods_list_cs <- list()
for (i in names(soil_modules_cs_20)){
  x1 <- names(membership(cfg_soil)[membership(cfg_soil)==i])
  x2 <- x1[x1 %in% cs_nodes_soil_all]
  soil_mods_list_cs[[i]] <- as.numeric(V(all_soil_net)[x2])
}


##### Root meta co-occurrence network creation and analysis and defining keystone OTUs #####

## Combine OTU tables from both kingdoms together
otu_norm_root_combine <- rbind(otu_norm_root_16s, otu_norm_root_its)

## Perform Spearman correlation of all OTU pairs
all_root_cor <- rcorr(t(otu_norm_root_combine), type=c("spearman"))

## Create data frame of co-occurring OTUs
all_cor_root_df <- CorrDF(all_root_cor$r, all_root_cor$P)
all_cor_root_df$padj <- p.adjust(all_cor_root_df$p, method="none")

all_cor_root_df_padj <- all_cor_root_df[which(all_cor_root_df$cor > 0.7),]
all_cor_root_df_padj <- all_cor_root_df_padj[which(all_cor_root_df_padj$padj < 0.001),]

## Make node attribute table
indic_edge_root_combine <- c(indic_edge_16s_root, indic_edge_its_root)

root_r_values_combine <- rbind(root_r_values_16s, root_r_values_its)

nodeattrib_root_combine <- data.frame(node=union(all_cor_root_df_padj$from, all_cor_root_df_padj$to))
nodeattrib_root_combine$indicgroup <- 0

for (i in as.character(nodeattrib_root_combine$node))
{
  if (i %in% indic_edge_root_combine == TRUE)
  {nodeattrib_root_combine[nodeattrib_root_combine$node==i,"indicgroup"] <- paste(colnames(root_r_values_combine)[which(root_r_values_combine[i,1:4]==1)],collapse = "_")}
  else
  {nodeattrib_root_combine[nodeattrib_root_combine$node==i,"indicgroup"]<- "NA"}
}

rownames(nodeattrib_root_combine) <- as.character(nodeattrib_root_combine$node)

all_root_net <- graph_from_data_frame(all_cor_root_df_padj, direct=F, vertices=nodeattrib_root_combine)

## Number of nodes
length(V(all_root_net))

## Number of bacteria and fungi nodes
length(grep("bOTU_*",names(V(all_root_net))))
length(grep("fOTU_*",names(V(all_root_net))))

## Connections 
bb_occur_root <- droplevels(all_cor_root_df_padj[with(all_cor_root_df_padj, grepl("bOTU_*",from) & grepl("bOTU_*",to)),])
nrow(bb_occur_root)

ff_occur_root <- droplevels(all_cor_root_df_padj[with(all_cor_root_df_padj, grepl("fOTU_*",from) & grepl("fOTU_*",to)),])
nrow(ff_occur_root)

bf_occur_root <- droplevels(all_cor_root_df_padj[with(all_cor_root_df_padj, grepl("fOTU_*",from) & grepl("bOTU_*",to)),])
nrow(bf_occur_root)

## Node degree values
root_all_deg <- sort(degree(all_root_net, mode="all"), decr=T)
max(root_all_deg)
mean(root_all_deg)

## Define keystone species based on top 1% of node degree values
n <- 1
root_all_keystone <- root_all_deg[root_all_deg > quantile(root_all_deg, prob=1-n/100)]
length(root_all_keystone)

## Get bacteria and fungi keystone OTUs
root_net_keystone_bac <- names(root_all_keystone)[grep("bOTU_*", names(root_all_keystone))]
length(root_net_keystone_bac)

root_net_keystone_fun <- names(root_all_keystone)[grep("fOTU_*", names(root_all_keystone))]
length(root_net_keystone_fun)

## get csOTUs present in network
cs_root_net <- names(V(all_root_net))[names(V(all_root_net)) %in% indic_edge_root_combine]

cs_root_net_bac <- cs_root_net[grep("bOTU_*", cs_root_net)]
length(cs_root_net_bac)

cs_root_net_fun <- cs_root_net[grep("fOTU_*", cs_root_net)]
length(cs_root_net_fun)


## Keystone OTUs present in csOTUs
intersect(root_net_keystone_bac, cs_root_net_bac)
intersect(root_net_keystone_fun, cs_root_net_fun)

## Set node shape
V(all_root_net)$shape <- V(all_root_net)$name
V(all_root_net)$shape[V(all_root_net)$shape %in% names(root_all_keystone)] <- "star"
V(all_root_net)$shape[V(all_root_net)$shape %in% rownames(otu_norm_root_16s)] <- "circle"
V(all_root_net)$shape[V(all_root_net)$shape %in% rownames(otu_norm_root_its)] <- "triangle"

cs <- c("C-IT","C-IT_C-NT","C-NT","C-IT_O-IT","C-NT_O-RT","O-IT","O-IT_O-RT","O-RT")
unique(V(all_root_net)$indicgroup)
V(all_root_net)$color <- V(all_root_net)$indicgroup
V(all_root_net)$color[!V(all_root_net)$color %in% cs] <- "gray30"
V(all_root_net)$color[V(all_root_net)$color == "C-IT"] <- "dodgerblue4"
V(all_root_net)$color[V(all_root_net)$color == "C-IT_C-NT"] <- "dodgerblue3"
V(all_root_net)$color[V(all_root_net)$color == "C-NT"] <- "dodgerblue1"
V(all_root_net)$color[V(all_root_net)$color == "C-IT_O-IT"] <- "sienna4"
V(all_root_net)$color[V(all_root_net)$color == "C-NT_O-RT"] <- "sienna3"
V(all_root_net)$color[V(all_root_net)$color == "O-IT"] <- "firebrick4"
V(all_root_net)$color[V(all_root_net)$color == "O-IT_O-RT"] <- "firebrick3"
V(all_root_net)$color[V(all_root_net)$color == "O-RT"] <- "firebrick2"
V(all_root_net)$frame.color <- V(all_root_net)$color

root_all_net_csnodes <- rownames(nodeattrib_root_combine[nodeattrib_root_combine$indicgroup %in% cs,])
root_all_net_csnodes_bac <- root_all_net_csnodes[grep("bOTU*",root_all_net_csnodes)]
root_all_net_csnodes_fun <- root_all_net_csnodes[grep("fOTU*",root_all_net_csnodes)]

V(all_root_net)$size <- V(all_root_net)$name
V(all_root_net)$size[V(all_root_net)$size %in% names(root_all_keystone)] <- 4
V(all_root_net)$size[V(all_root_net)$size %in% root_all_net_csnodes_bac] <- 4
V(all_root_net)$size[V(all_root_net)$size %in% root_all_net_csnodes_fun] <- 6
V(all_root_net)$size[V(all_root_net)$size %in% rownames(otu_norm_root_16s)] <- 2
V(all_root_net)$size[V(all_root_net)$size %in% rownames(otu_norm_root_its)] <- 3
rootcombine_nodesizes <- as.numeric(V(all_root_net)$size)


##### Explore community structure of root meta-network by defining modules #####

## Make vectors of network nodes responding to different cropping systems
CIT_nodes_root <- rownames(nodeattrib_root_combine[nodeattrib_root_combine$indicgroup=="C-IT",])
CNT_nodes_root <- rownames(nodeattrib_root_combine[nodeattrib_root_combine$indicgroup=="C-NT",])
CON_nodes_root <- rownames(nodeattrib_root_combine[nodeattrib_root_combine$indicgroup=="C-IT_C-NT",])
IT_nodes_root <- rownames(nodeattrib_root_combine[nodeattrib_root_combine$indicgroup=="C-IT_O-IT",])
OIT_nodes_root <- rownames(nodeattrib_root_combine[nodeattrib_root_combine$indicgroup=="O-IT",])
ORT_nodes_root <- rownames(nodeattrib_root_combine[nodeattrib_root_combine$indicgroup=="O-RT",])
ORG_nodes_root <- rownames(nodeattrib_root_combine[nodeattrib_root_combine$indicgroup=="O-IT_O-RT",])
NTRT_nodes_root <- rownames(nodeattrib_root_combine[nodeattrib_root_combine$indicgroup=="C-NT_O-RT",])

cs_nodes_root_all <- c(CIT_nodes_root, CNT_nodes_root, CON_nodes_root, IT_nodes_root, OIT_nodes_root, ORT_nodes_root, ORG_nodes_root, NTRT_nodes_root)
Bcs_nodes_root_all <- cs_nodes_root_all[grep("bOTU*", cs_nodes_root_all)]
Fcs_nodes_root_all <- cs_nodes_root_all[grep("fOTU*", cs_nodes_root_all)]

## Perform cluster analysis using greedy clustering algorithm 
cfg_root <- cluster_fast_greedy(as.undirected(all_root_net))

## Subset for 20 biggest nodes
root_modules <- sort(table(membership(cfg_root)),decr=T)
root_modules_20 <- root_modules[1:20]
sum(root_modules_20)/sum(root_modules)
rm20_plot <- root_modules_20
names(rm20_plot) <- as.factor(1:20)
root_modules_cs <- table(factor(membership(cfg_root)[cs_nodes_root_all],levels=names(root_modules)))
root_modules_cs_20 <- root_modules_cs[names(root_modules_20)]
rmcs20_plot <- root_modules_cs_20
names(rmcs20_plot) <- as.factor(1:20)

## Make vector of nodes in top 20 modules
root_modules_points <- membership(cfg_root)[membership(cfg_root) %in% names(root_modules_20)]

root_points <- NULL
for(i in root_modules_points){
  rootx <- which(names(root_modules_20)==i)
  root_points <- c(root_points,rootx)
}
names(root_points) <- names(root_modules_points)

## Set node colors by cropping system sensitivity 
root_all_cols <- sort(root_points)
root_all_cols[!names(root_all_cols) %in% cs] <- "gray30"
root_all_cols[names(root_all_cols) %in% CIT_nodes_root] <- "dodgerblue4"
root_all_cols[names(root_all_cols) %in% CON_nodes_root] <- "dodgerblue3"
root_all_cols[names(root_all_cols) %in% CNT_nodes_root] <- "dodgerblue1"
root_all_cols[names(root_all_cols) %in% IT_nodes_root] <- "sienna4"
root_all_cols[names(root_all_cols) %in% NTRT_nodes_root]<- "sienna3"
root_all_cols[names(root_all_cols) %in% OIT_nodes_root]<- "firebrick4"
root_all_cols[names(root_all_cols) %in% ORG_nodes_root] <- "firebrick3"
root_all_cols[names(root_all_cols) %in% ORT_nodes_root] <- "firebrick2"

root_all_pch <- sort(root_points)
root_all_pch[names(root_all_pch) %in% rownames(otu_norm_root_16s)] <- 1
root_all_pch[names(root_all_pch) %in% rownames(otu_norm_root_its)] <- 2
root_all_pch[names(root_all_pch) %in% intersect(rownames(otu_norm_root_16s),cs_nodes_root_all)] <- 16
root_all_pch[names(root_all_pch) %in% intersect(rownames(otu_norm_root_its),cs_nodes_root_all)] <- 17
root_all_pch[names(root_all_pch) %in% names(root_all_keystone)] <- 8

root_all_cex <- sort(root_points)
root_all_cex[!names(root_all_cex) %in% cs_nodes_root_all] <- 1
root_all_cex[names(root_all_cex) %in% cs_nodes_root_all] <- 2

root_mods_list_cs <- list()
for (i in names(root_modules_cs_20)){
  x1 <- names(membership(cfg_root)[membership(cfg_root) == i])
  x2 <- x1[x1 %in% cs_nodes_root_all]
  root_mods_list_cs[[i]] <- as.numeric(V(all_root_net)[x2])
}


##### Figure 4: Soil and root community meta co-occurrence networks #####
## Note: the permuations for the layout of the network can be very time consuming and processor intensive
# set.seed(8051)
# coords_soil_all <- layout_(all_soil_net, with_fr(niter=9999, grid="nogrid"))
# write.table(coords_soil_all,paste0(output,"coords_soil_all.txt"),sep="\t",row.names=F,col.names=F,quote=F)

## Note: the permuations for the layout of the network can be very time consuming and processor intensive
# set.seed(8051)
# coords_root_all <- layout_(all_root_net, with_fr(niter=9999, grid="nogrid"))
# write.table(coords_root_all,paste0(output,"coords_root_all.txt"),sep="\t",row.names=F,col.names=F,quote=F)

## Import pre-calculated FR layout coordinates to save time 
coords_soil_all <- as.matrix(read.table("coords_soil_all.txt"))
dimnames(coords_soil_all) <-  NULL

## Import pre-calculated FR layout coordinates to save time 
coords_root_all <- as.matrix(read.table("coords_root_all.txt"))
dimnames(coords_soil_all) <-  NULL

## Plot Figure 4
pdf(paste0(output,"Figure4a.pdf"),width=7,height=3.5)
par(mfrow=c(1,2), mar=c(0,0,0,0))

soil_cols <- c("burlywood1","burlywood2","burlywood3")
plot(all_soil_net,vertex.label=NA,vertex.size=soilcombine_nodesizes, layout=coords_soil_all,
     mark.groups=list(soil_mods_list_cs$`1`,soil_mods_list_cs$`2`,soil_mods_list_cs$`3`),
     mark.col=soil_cols, mark.border=soil_cols)
legend("bottomleft",legend=c("Module 1", "Module 2", "Module 3"),col=soil_cols,
       bty="n",fill=soil_cols,border=soil_cols)

root_cols <- c("darkseagreen2", "darkseagreen4", "darkseagreen3")
plot(all_root_net,vertex.label=NA,vertex.size=rootcombine_nodesizes,layout=coords_root_all,
     mark.groups=list(root_mods_list_cs$`3`,root_mods_list_cs$`9`,root_mods_list_cs$`1`),
     mark.col=root_cols, mark.border=root_cols)
legend("bottomright",legend=c("Module 3", "Module 9", "Module 1"), col=root_cols,
       bty="n", fill=root_cols, border=root_cols)

dev.off()


## Plot separate legend for Figure 4
pdf(paste0(output,"Figure4a_legend.pdf"),height=7,width=10)

mat2 <- cbind(c(1,1,1,1,2,2,2,2,3,3,3,3), c(1,1.5,2,2.5,1,1.5,2,2.5,1,1.5,2,2.5))
cols <- c("white","dodgerblue1", "dodgerblue3", "dodgerblue4", "gray30","sienna3", "white", "sienna4", "white","firebrick2", "firebrick3", "firebrick4")
names(cols) <- c("C-NT", "shared", "C-IT", "shared", "", "shared", "O-RT", "shared", "O-IT")
pchlegend <- c(19,19,19,19,8,19,19,19,19,19,19,19)
plot(mat2, col=cols, pch=pchlegend, cex=5, xlim=c(.5,5), ylim=c(.5,3.5), frame=F, axes=F, xlab=NA, ylab=NA)
points(mat2+0.2, col=cols, pch=17, cex=5)
text(1:3, rep(3, 3), label=c("Conventional", "Shared", "Organic"), adj=0.5, cex=2)
text(rep(3.5, 2), c(1.5,2,2.5), label=c("No/Reduced Tillage", "Shared", "Intensive Tillage"), adj=0,cex=2)
text(2.7, 1, label="Keystone OTU",cex=2)

dev.off()


### plotting average module response

pdf(paste0(output,"Figure4b.pdf"),width=7,height=7/6)
par(mfrow=c(1,7), mar=c(0.5,3.5,2,0))

CS_cols <- c("dodgerblue4","dodgerblue1","firebrick4","firebrick2")
names(CS_cols) <- c("C-IT","C-NT", "O-IT","O-RT")

## SOIL module 1
bargraph.CI(design_16s_soil$FsysT, colSums(otu_norm_soil_combine[cfg_soil[[1]],])/1000, 
            las=2, ylab="cumulative relative abundance", cex.lab=.5, cex.axis=.7, cex.names=.7,
            err.width=.025, main="Soil M1", col=CS_cols, border=F)
## SOIL module 2
bargraph.CI(design_16s_soil$FsysT, colSums(otu_norm_soil_combine[cfg_soil[[2]],])/1000, 
            las=2, ylab="", cex.lab=.5, cex.axis=.7, cex.names=.7,
            err.width=.025, main="Soil M2", col=CS_cols, border=F)
## SOIL module 3
bargraph.CI(design_16s_soil$FsysT, colSums(otu_norm_soil_combine[cfg_soil[[3]],])/1000, 
            las=2, ylab="", cex.lab=.5, cex.axis=.7, cex.names=.7,
            err.width=.025, main="Soil M3", col=CS_cols, border=F)

## ROOT module 1
bargraph.CI(design_16s_root$FsysT, colSums(otu_norm_root_combine[cfg_root[[1]],])/1000, 
            las=2, ylab="", cex.lab=.5, cex.axis=.7, cex.names=.7,
            err.width=.025, main="Root M1", col=CS_cols, border=F)
## ROOT module 3
bargraph.CI(design_16s_root$FsysT, colSums(otu_norm_root_combine[cfg_root[[3]],])/1000, 
            las=2, ylab="", cex.lab=.5, cex.axis=.7, cex.names=.7,
            err.width=.025, main="Root M3", col=CS_cols, border=F)
## ROOT module 9
bargraph.CI(design_16s_root$FsysT, colSums(otu_norm_root_combine[cfg_root[[9]],])/1000, 
            las=2, ylab="", cex.lab=.5, cex.axis=.7, cex.names=.7,
            err.width=.025, main="Root M9", col=CS_cols, border=F)

## Legend
plot.new()
par(mar=c(0.5,0,2,0))
legend("left",  bty="n", cex=1, #x.intersp=0.1, y.intersp=1,
       legend=names(CS_cols), 
       fill=CS_cols, 
       border=CS_cols , xpd=T)

dev.off()


#### taxonomies of module OTUs 

## defining bacteria and fungi of soil and root modules

# soil module 1
soil_M1 <- cfg_soil[[1]]
bacteria_in_soil_M1 <- soil_M1[grep("bOTU", as.vector(soil_M1))]
fungi_in_soil_M1 <- soil_M1[grep("fOTU", as.vector(soil_M1))]
# soil module 2
soil_M2 <- cfg_soil[[2]]
bacteria_in_soil_M2 <- soil_M2[grep("bOTU", as.vector(soil_M2))]
fungi_in_soil_M2 <- soil_M2[grep("fOTU", as.vector(soil_M2))]
# soil module 3
soil_M3 <- cfg_soil[[3]]
bacteria_in_soil_M3 <- soil_M3[grep("bOTU", as.vector(soil_M3))]
fungi_in_soil_M3 <- soil_M3[grep("fOTU", as.vector(soil_M3))]

# root module 1
root_M1 <- cfg_root[[1]]
bacteria_in_root_M1 <- root_M1[grep("bOTU", as.vector(root_M1))]
fungi_in_root_M1 <- root_M1[grep("fOTU", as.vector(root_M1))]
# root module 3
root_M3 <- cfg_root[[3]]
bacteria_in_root_M3 <- root_M3[grep("bOTU", as.vector(root_M3))]
fungi_in_root_M3 <- root_M3[grep("fOTU", as.vector(root_M3))]
# root module 9
root_M9 <- cfg_root[[9]]
bacteria_in_root_M9 <- root_M9[grep("bOTU", as.vector(root_M9))]
fungi_in_root_M9 <- root_M9[grep("fOTU", as.vector(root_M9))]


### counts of bacteria OTUs
bacteria_soil_M1 <- as.data.frame(table(tax_filter_16s[bacteria_in_soil_M1, "labels"] ) )
colnames(bacteria_soil_M1) <- c("Class", "soil_M1")
bacteria_soil_M2 <- as.data.frame(table(tax_filter_16s[bacteria_in_soil_M2, "labels"] ) )
colnames(bacteria_soil_M2) <- c("Class", "soil_M2")
bacteria_soil_M3 <- as.data.frame(table(tax_filter_16s[bacteria_in_soil_M3, "labels"] ) )
colnames(bacteria_soil_M3) <- c("Class", "soil_M3")
bacteria_soil_modules <- merge(bacteria_soil_M1, bacteria_soil_M2, all=T, by="Class") 
bacteria_soil_modules <- merge(bacteria_soil_modules, bacteria_soil_M3, all=T, by="Class") 
bacteria_soil_modules

bacteria_root_M1 <- as.data.frame(table(tax_filter_16s[bacteria_in_root_M1, "labels"] ) )
colnames(bacteria_root_M1) <- c("Class", "root_M1")
bacteria_root_M3 <- as.data.frame(table(tax_filter_16s[bacteria_in_root_M3, "labels"] ) )
colnames(bacteria_root_M3) <- c("Class", "root_M3")
bacteria_root_M9 <- as.data.frame(table(tax_filter_16s[bacteria_in_root_M9, "labels"] ) )
colnames(bacteria_root_M9) <- c("Class", "root_M9")
bacteria_root_modules <- merge(bacteria_root_M1, bacteria_root_M3, all=T, by="Class") 
bacteria_root_modules <- merge(bacteria_root_modules, bacteria_root_M9, all=T, by="Class") 
bacteria_root_modules

bacteria_modules <- merge(bacteria_soil_modules, bacteria_root_modules, all=T, by="Class") 
bacteria_all_OTUs <- as.data.frame(table(tax_filter_16s[, "labels"] ) )
colnames(bacteria_all_OTUs) <- c("Class", "all bOTUs")
bacteria_modules <- merge(bacteria_modules, bacteria_all_OTUs, all=T, by="Class") 
bacteria_modules

bacteria_modules_mat <- bacteria_modules[2:8]
rownames(bacteria_modules_mat) <- bacteria_modules$Class
bacteria_modules_mat[is.na(bacteria_modules_mat)] <- 0
colSums(bacteria_modules_mat)

bacteria_modules_prop <- t(t(bacteria_modules_mat)/colSums(bacteria_modules_mat) ) * 1
bacteria_modules_prop
colSums(bacteria_modules_prop)


### counts of fungi OTUs
fungi_soil_M1 <- as.data.frame(table(tax_filter_its[fungi_in_soil_M1, "Phylum"] ) )
colnames(fungi_soil_M1) <- c("Class", "soil_M1")
fungi_soil_M2 <- as.data.frame(table(tax_filter_its[fungi_in_soil_M2, "Phylum"] ) )
colnames(fungi_soil_M2) <- c("Class", "soil_M2")
fungi_soil_M3 <- as.data.frame(table(tax_filter_its[fungi_in_soil_M3, "Phylum"] ) )
colnames(fungi_soil_M3) <- c("Class", "soil_M3")
fungi_soil_modules <- merge(fungi_soil_M1, fungi_soil_M2, all=T, by="Class") 
fungi_soil_modules <- merge(fungi_soil_modules, fungi_soil_M3, all=T, by="Class") 
fungi_soil_modules

fungi_root_M1 <- as.data.frame(table(tax_filter_its[fungi_in_root_M1, "Phylum"] ) )
colnames(fungi_root_M1) <- c("Class", "root_M1")
fungi_root_M3 <- as.data.frame(table(tax_filter_its[fungi_in_root_M3, "Phylum"] ) )
colnames(fungi_root_M3) <- c("Class", "root_M3")
fungi_root_M9 <- as.data.frame(table(tax_filter_its[fungi_in_root_M9, "Phylum"] ) )
colnames(fungi_root_M9) <- c("Class", "root_M9")
fungi_root_modules <- merge(fungi_root_M1, fungi_root_M3, all=T, by="Class") 
fungi_root_modules <- merge(fungi_root_modules, fungi_root_M9, all=T, by="Class") 
fungi_root_modules

fungi_modules <- merge(fungi_soil_modules, fungi_root_modules, all=T, by="Class") 
fungi_all_OTUs <- as.data.frame(table(tax_filter_its[, "Phylum"] ) )
colnames(fungi_all_OTUs) <- c("Class", "all fOTUs")
fungi_modules <- merge(fungi_modules, fungi_all_OTUs, all=T, by="Class") 
fungi_modules

fungi_modules_mat <- fungi_modules[2:8]
rownames(fungi_modules_mat) <- fungi_modules$Class
fungi_modules_mat[is.na(fungi_modules_mat)] <- 0
colSums(fungi_modules_mat)

fungi_modules_prop <- t(t(fungi_modules_mat)/colSums(fungi_modules_mat) ) * 1
fungi_modules_prop
colSums(fungi_modules_prop)


pdf(paste0(output,"Figure4c.pdf"), width=7, height=7/6)
par(mfrow=c(1,4), mar=c(2,4,1,0))

### bacteria
# PHYLA_label_cols_16s_legend
table(rownames(bacteria_modules_prop) %in% PHYLA_label_cols_16s$labels) 
bp <- barplot(cbind(bacteria_modules_prop[,1:3], NA, bacteria_modules_prop[,4:6], NA, bacteria_modules_prop[,7]),
              las=2, border=NA, axes=F, cex.names=.5,
              col=PHYLA_label_cols_16s[rownames(bacteria_modules_prop),]$cols )
text(bp, 1.1, labels=c(colSums(bacteria_modules_mat)[1:3], NA,
                       colSums(bacteria_modules_mat)[4:6], NA,
                       colSums(bacteria_modules_mat)[7]), xpd=T, cex=.6, las=2)

## legend from Fig. S3
plot.new()
legend("left", bty="n", cex=0.6, x.intersp=0.1, y.intersp=0.75,
       legend=rev(PHYLA_label_cols_16s_legend$labels), 
       fill=rev(PHYLA_label_cols_16s_legend$cols), 
       border=rev(PHYLA_label_cols_16s_legend$cols) )

### Fungi
# PHYLA_label_cols_its_legend
table(rownames(fungi_modules_prop) %in% PHYLA_label_cols_its$Phylum) 

fp <- barplot(cbind(fungi_modules_prop[,1:3], NA, fungi_modules_prop[,4:6], NA, fungi_modules_prop[,7]),
              las=2, border=NA, axes=F, cex.names=.5,
              col=PHYLA_label_cols_its[rownames(fungi_modules_prop),]$cols )
text(fp, 1.1, labels=c(colSums(fungi_modules_mat)[1:3], NA,
                       colSums(fungi_modules_mat)[4:6], NA,
                       colSums(fungi_modules_mat)[7]), xpd=T, cex=.6, las=2)

## legend from Fig. S3
plot.new()
legend("left", bty="n", cex=0.6, x.intersp=0.1, y.intersp=1, 
       legend=rev(PHYLA_label_cols_its_legend$Phylum),
       fill=rev(PHYLA_label_cols_its_legend$cols),
       border=rev(PHYLA_label_cols_its_legend$cols) )

dev.off()


##### Supplmentary Data 4: Summary tables #####

## Soil 16S community
sdat4_soil16s_df <- indic_soil_df_16s[,-5]
colnames(sdat4_soil16s_df) <- c("C-IT","C-NT","O-IT","O-RT","stat","p.value") 

sdat4_soil16s_df$edgeR <- ifelse(rownames(sdat4_soil16s_df) %in% rownames(fsyst_soil_16s),1,0)
sdat4_soil16s_df$csOTU <- ifelse(rownames(sdat4_soil16s_df) %in% indic_edge_16s_soil,1,0)
sdat4_soil16s_df$Network <- ifelse(rownames(sdat4_soil16s_df) %in% V(soil_net_16s)$name,1,0)

soil_16s_module <-  rownames(sdat4_soil16s_df)
names(soil_16s_module) <- soil_16s_module
for(i in names(soil_16s_module)){
  if(i %in% names(membership(cfg_soil))){
    soil_16s_module[names(soil_16s_module)==i] <- paste("Module", membership(cfg_soil)[names(membership(cfg_soil))==i],sep="_")
  }
  else {
    soil_16s_module[names(soil_16s_module)==i] <- "NA"
  }
}

sdat4_soil16s_df$Module <- soil_16s_module


## Soil ITS community
sdat4_soilits_df <- indic_soil_df_its[,-5]
colnames(sdat4_soilits_df) <- c("C-IT","C-NT","O-IT","O-RT","stat","p.value") 

sdat4_soilits_df$edgeR <- ifelse(rownames(sdat4_soilits_df) %in% rownames(fsyst_soil_its),1,0)
sdat4_soilits_df$csOTU <- ifelse(rownames(sdat4_soilits_df) %in% indic_edge_its_soil,1,0)
sdat4_soilits_df$Network <- ifelse(rownames(sdat4_soilits_df) %in% V(soil_net_its)$name,1,0)

soil_its_module <-  rownames(sdat4_soilits_df)
names(soil_its_module) <- soil_its_module
for(i in names(soil_its_module)){
  if(i %in% names(membership(cfg_soil))){
    soil_its_module[names(soil_its_module)==i] <- paste("Module", membership(cfg_soil)[names(membership(cfg_soil))==i],sep="_")
  }
  else {
    soil_its_module[names(soil_its_module)==i] <- "NA"
  }
}

sdat4_soilits_df$Module <- soil_its_module

## Root bacteria community
sdat4_root16s_df <- indic_root_df_16s[,-5]
colnames(sdat4_root16s_df) <- c("C-IT","C-NT","O-IT","O-RT","stat","p.value") 

sdat4_root16s_df$edgeR <- ifelse(rownames(sdat4_root16s_df) %in% rownames(fsyst_root_16s),1,0)
sdat4_root16s_df$csOTU <- ifelse(rownames(sdat4_root16s_df) %in% indic_edge_16s_root,1,0)
sdat4_root16s_df$Network <- ifelse(rownames(sdat4_root16s_df) %in% V(root_net_16s)$name,1,0)

root_16s_module <-  rownames(sdat4_root16s_df)
names(root_16s_module) <- root_16s_module
for(i in names(root_16s_module)){
  if(i %in% names(membership(cfg_root))){
    root_16s_module[names(root_16s_module)==i] <- paste("Module", membership(cfg_root)[names(membership(cfg_root))==i],sep="_")
  }
  else {
    root_16s_module[names(root_16s_module)==i] <- "NA"
  }
}

sdat4_root16s_df$Module <- root_16s_module

## Root fungi community
sdat4_rootits_df <- indic_root_df_its[,-5]
colnames(sdat4_rootits_df) <- c("C-IT","C-NT","O-IT","O-RT","stat","p.value") 

sdat4_rootits_df$edgeR <- ifelse(rownames(sdat4_rootits_df) %in% rownames(fsyst_root_its),1,0)
sdat4_rootits_df$csOTU <- ifelse(rownames(sdat4_rootits_df) %in% indic_edge_its_root,1,0)
sdat4_rootits_df$Network <- ifelse(rownames(sdat4_rootits_df) %in% V(root_net_its)$name,1,0)

root_its_module <-  rownames(sdat4_rootits_df)
names(root_its_module) <- root_its_module
for(i in names(root_its_module)){
  if(i %in% names(membership(cfg_root))){
    root_its_module[names(root_its_module)==i] <- paste("Module", membership(cfg_root)[names(membership(cfg_root))==i],sep="_")
  }
  else {
    root_its_module[names(root_its_module)==i] <- "NA"
  }
}

sdat4_rootits_df$Module <- root_its_module

## Export tables individually.Tables were complied into one document in Excel
write.table(sdat4_soil16s_df,paste0(output,"SDat4_Soil_16s.txt"),sep="\t",quote=F)
write.table(sdat4_soilits_df,paste0(output,"SDat4_Soil_ITS.txt"),sep="\t",quote=F)
write.table(sdat4_root16s_df,paste0(output,"SDat4_Root_16s.txt"),sep="\t",quote=F)
write.table(sdat4_rootits_df,paste0(output,"SDat4_Root_ITS.txt"),sep="\t",quote=F)


##### Figure 5: Node degrees & relative abundance #####

## Soil
soilall_cols <- sort(soil_all_deg)
soilall_cols[!names(soilall_cols) %in% indic_edge_soil_combine] <- "burlywood4"
soilall_cols[names(soilall_cols) %in% indic_edge_soil_combine] <- "orange"

soilall_cex <- sort(soil_all_deg)
soilall_cex[!names(soilall_cex) %in% indic_edge_soil_combine] <- 1
soilall_cex[names(soilall_cex) %in% indic_edge_soil_combine] <- 2

soilall_pch <- sort(soil_all_deg)
soilall_pch[names(soilall_pch) %in% rownames(otu_norm_soil_16s)] <- 16
soilall_pch[names(soilall_pch) %in% rownames(otu_norm_soil_its)] <- 17

## Root
rootall_cols <- sort(root_all_deg)
rootall_cols[!names(rootall_cols) %in% indic_edge_root_combine] <- "darkolivegreen"
rootall_cols[names(rootall_cols) %in% indic_edge_root_combine] <- "chartreuse2"

rootall_cex <- sort(root_all_deg)
rootall_cex[!names(rootall_cex) %in% indic_edge_root_combine] <- 1
rootall_cex[names(rootall_cex) %in% indic_edge_root_combine] <- 2

rootall_pch <- sort(root_all_deg)
rootall_pch[names(rootall_pch) %in% rownames(otu_norm_root_16s)] <- 16
rootall_pch[names(rootall_pch) %in% rownames(otu_norm_root_its)] <- 17

# plotting function
source("node_degree_abundance_plot.R")

pdf(paste0(output,"Figure5b.pdf"), encoding="MacRoman", width=7, height=7)
node_degree_abundance_plot(bOTU_ra=root_ra_16s,
                           fOTU_ra=root_ra_its,
                           allOTU_node_degree=root_all_deg,
                           allOTU_vertices=all_root_net)
dev.off()

pdf(paste0(output,"Figure5a.pdf"), encoding="MacRoman", width=7, height=7)
node_degree_abundance_plot(bOTU_ra=soil_ra_16s,
                           fOTU_ra=soil_ra_its,
                           allOTU_node_degree=soil_all_deg,
                           allOTU_vertices=all_soil_net)
dev.off()


##### FIgure S14 Module histogram #####
pdf(paste0(output,"FigureS14.pdf"),height=10,width=10,paper="a4r")
par(mfrow=c(2,1))

par(mar=c(4,3,1,1),las=1)
plot(sequence(sm20_plot)~jitter(sort(soil_points),1.75),pch=soil_all_pch, col=soil_all_cols, cex=soil_all_cex,
     ann=F,axes=F,ylim=c(0,380),xlim=c(0,20))
axis(1,at=1:20, labels=F, tcl=-0.15)
staxlab(side=1,at=1:20,labels=paste(rep("M",20),names(soil_modules_20),sep=""),srt=45)
axis(1,at=seq(1,20,1), tick=F, labels=paste(round(smcs20_plot/sm20_plot*100,1),"%",sep=""),line=1.5,cex.axis=0.7)
axis(2,at=seq(0,380,20))
text(-0.25,-50,"csOTUs\n in module:",xpd=NA)
title(ylab="Number of nodes per module",line=2)

par(mar=c(4,3,1,1),las=1)
plot(sequence(rm20_plot)~jitter(sort(root_points),1.75),pch=root_all_pch, col=root_all_cols, cex=root_all_cex,
     ann=F,axes=F,ylim=c(0,120),xlim=c(0,20),bty="l")
axis(1,at=1:20, labels=F,tcl=-0.15)
staxlab(side=1,at=1:20,labels=paste(rep("M",20),names(root_modules_20),sep=""),srt=45)
axis(1,at=seq(1,20,1), tick=F, labels=paste(round(rmcs20_plot/rm20_plot*100,1),"%",sep=""),line=1.5,cex.axis=0.7)
axis(2,at=seq(0,120,20),xpd=NA)
text(-0.25,-50,"csOTUs\n in module:",xpd=NA)
title(ylab="Number of nodes per module",line=2)

dev.off()


##### Supplementary Table S5: Taxonomy of Keystone OTUs #####
## Bind keystone species information for Table S5
soil_16s_tabS5 <- as.data.frame(cbind(tax_filter_16s[soil_net_keystone_bac,-c(8:9)],
                                      Degree=soil_all_deg[soil_net_keystone_bac]))

soil_its_tabS5 <- as.data.frame(cbind(tax_filter_its[soil_net_keystone_fun,-8],
                                      Degree=soil_all_deg[soil_net_keystone_fun]))

root_16s_tabS5 <- as.data.frame(cbind(tax_filter_16s[root_net_keystone_bac,-c(8:9)],
                                      Degree=root_all_deg[root_net_keystone_bac]))

## Export Table S5
TableS5 <- rbind(soil_16s_tabS5, soil_its_tabS5, root_16s_tabS5)
TableS5$Community <- c(rep("Soil",length(c(soil_net_keystone_bac,soil_net_keystone_fun))),c(rep("Root",length(root_net_keystone_bac))))
TableS5$csOTU <- ifelse(rownames(TableS5) %in% intersect(root_net_keystone_bac,cs_root_net_bac),"Yes","No")
TableS5$Node <- rownames(TableS5)
TableS5 <- TableS5[,c("Community","Kingdom","Phylum","Class","Order","Family","Genus","Node","Degree","csOTU")]
write.table(TableS5,paste(output,"TableS5.txt",sep=""),sep="\t",quote=F,row.names=F)


#### // END // #####
